# Supplementary material for: Guest-host doped strategy for constructing ultralong-lifetime near-infrared organic phosphorescence materials for bioimaging
Source: Nat Commun. 2022 Jan 10;13:186. doi: 10.1038/s41467-021-27914-0 (PMC8748955; doi:10.1038/s41467-021-27914-0)
Supplement: Supplementary file 3 — Source Data [file 41467_2021_27914_MOESM3_ESM.zip]

Archive with 5 entries (4 files):
- Single crystals/
- Single crystals/DMAPy.cif
- Single crystals/DMOPy.cif
- Single crystals/MAPy.cif
- Single crystals/MOPy.cif
