# Supplementary material for: Guest-host doped strategy for constructing ultralong-lifetime near-infrared organic phosphorescence materials for bioimaging
Source: Nat Commun. 2022 Jan 10;13:186. doi: 10.1038/s41467-021-27914-0 (PMC8748955; doi:10.1038/s41467-021-27914-0)
Supplement: Supplementary file 3 — Source Data [file 41467_2021_27914_MOESM3_ESM.zip › Single crystals/DMAPy.cif]

 
data_ddz20127 
  
_audit_creation_method            SHELXL-2013 
_chemical_name_systematic 
; 
 ? 
; 
_chemical_name_common             ? 
_chemical_melting_point           ? 
_chemical_formula_moiety          ? 
_chemical_formula_sum 
 'C32 H28 N2' 
_chemical_formula_weight          440.56 
  
loop_ 
 _atom_type_symbol 
 _atom_type_description 
 _atom_type_scat_dispersion_real 
 _atom_type_scat_dispersion_imag 
 _atom_type_scat_source 
 'C'  'C'   0.0033   0.0016 
 'International Tables Vol C Tables 4.2.6.8 and 6.1.1.4' 
 'H'  'H'   0.0000   0.0000 
 'International Tables Vol C Tables 4.2.6.8 and 6.1.1.4' 
 'N'  'N'   0.0061   0.0033 
 'International Tables Vol C Tables 4.2.6.8 and 6.1.1.4' 
  
_space_group_crystal_system       monoclinic 
_space_group_IT_number            14 
_space_group_name_H-M_alt         'P 21/c' 
_space_group_name_Hall            '-P 2ybc' 
  
_shelx_space_group_comment 
; 
The symmetry employed for this shelxl refinement is uniquely defined 
by the following loop, which should always be used as a source of 
symmetry information in preference to the above space-group names. 
They are only intended as comments. 
; 
  
loop_ 
 _space_group_symop_operation_xyz 
 'x, y, z' 
 '-x, y+1/2, -z+1/2' 
 '-x, -y, -z' 
 'x, -y-1/2, z-1/2' 
  
_cell_length_a                    9.026(2) 
_cell_length_b                    15.955(4) 
_cell_length_c                    8.9627(18) 
_cell_angle_alpha                 90 
_cell_angle_beta                  115.774(6) 
_cell_angle_gamma                 90 
_cell_volume                      1162.3(5) 
_cell_formula_units_Z             2 
_cell_measurement_temperature     293(2) 
_cell_measurement_reflns_used     5537 
_cell_measurement_theta_min       5.025 
_cell_measurement_theta_max       55.017 
  
_exptl_crystal_description        prismatic 
_exptl_crystal_colour             green 
_exptl_crystal_density_meas       ? 
_exptl_crystal_density_method     ? 
_exptl_crystal_density_diffrn     1.259 
_exptl_crystal_F_000              468 
_exptl_transmission_factor_min    ? 
_exptl_transmission_factor_max    ? 
_exptl_crystal_size_max           0.120 
_exptl_crystal_size_mid           0.100 
_exptl_crystal_size_min           0.050 
_exptl_absorpt_coefficient_mu     0.073 
_shelx_estimated_absorpt_T_min    0.991 
_shelx_estimated_absorpt_T_max    0.996 
_exptl_absorpt_correction_type    multi-scan 
_exptl_absorpt_correction_T_min   0.5565 
_exptl_absorpt_correction_T_max   0.7456 
_exptl_absorpt_process_details    sadabs 
  
_exptl_special_details 
; 
 ? 
; 
  
_diffrn_ambient_temperature       293(2) 
_diffrn_radiation_wavelength      0.71073 
_diffrn_radiation_type            MoK\a 
_diffrn_source                    ? 
_diffrn_measurement_device_type   'Bruker APEX-II CCD' 
_diffrn_measurement_method        '\f and \w scans' 
_diffrn_detector_area_resol_mean  ? 
_diffrn_reflns_number             14193 
_diffrn_reflns_av_unetI/netI      0.0575 
_diffrn_reflns_av_R_equivalents   0.0909 
_diffrn_reflns_limit_h_min        -10 
_diffrn_reflns_limit_h_max        10 
_diffrn_reflns_limit_k_min        -18 
_diffrn_reflns_limit_k_max        18 
_diffrn_reflns_limit_l_min        -10 
_diffrn_reflns_limit_l_max        10 
_diffrn_reflns_theta_min          2.506 
_diffrn_reflns_theta_max          24.993 
_diffrn_reflns_theta_full         25.242 
_diffrn_measured_fraction_theta_max   1.005 
_diffrn_measured_fraction_theta_full  0.980 
_diffrn_reflns_Laue_measured_fraction_max    1.005 
_diffrn_reflns_Laue_measured_fraction_full   0.980 
_diffrn_reflns_point_group_measured_fraction_max   1.005 
_diffrn_reflns_point_group_measured_fraction_full  0.980 
_reflns_number_total              2072 
_reflns_number_gt                 1619 
_reflns_threshold_expression      'I > 2\s(I)' 
_reflns_Friedel_coverage          0.000 
_reflns_Friedel_fraction_max      . 
_reflns_Friedel_fraction_full     . 
  
_reflns_special_details 
; 
 Reflections were merged by SHELXL according to the crystal 
 class for the calculation of statistics and refinement. 
  
 _reflns_Friedel_fraction is defined as the number of unique 
 Friedel pairs measured divided by the number that would be 
 possible theoretically, ignoring centric projections and 
 systematic absences. 
; 
  
_computing_data_collection        'Bruker APEX2' 
_computing_cell_refinement        'Bruker SAINT' 
_computing_data_reduction         'Bruker SAINT' 
_computing_structure_solution     'SHELXS-97 (Sheldrick 2008)' 
_computing_structure_refinement   'SHELXL-2013 (Sheldrick, 2013)' 
_computing_molecular_graphics     'Bruker SHELXTL' 
_computing_publication_material   'Bruker SHELXTL' 
  
_refine_special_details 
; 
 Refined as a 2-component twin. 
; 
_refine_ls_structure_factor_coef  Fsqd 
_refine_ls_matrix_type            full 
_refine_ls_weighting_scheme       calc 
_refine_ls_weighting_details 
'w=1/[\s^2^(Fo^2^)+(0.2000P)^2^] where P=(Fo^2^+2Fc^2^)/3' 
_atom_sites_solution_primary      ? 
_atom_sites_solution_secondary    ? 
_atom_sites_solution_hydrogens    geom 
_refine_ls_hydrogen_treatment     constr 
_refine_ls_extinction_method      SHELXL 
_refine_ls_extinction_coef        0.19(4) 
_refine_ls_extinction_expression 
 'Fc^*^=kFc[1+0.001xFc^2^\l^3^/sin(2\q)]^-1/4^' 
_refine_ls_number_reflns          2072 
_refine_ls_number_parameters      158 
_refine_ls_number_restraints      0 
_refine_ls_R_factor_all           0.1193 
_refine_ls_R_factor_gt            0.1040 
_refine_ls_wR_factor_ref          0.2826 
_refine_ls_wR_factor_gt           0.2528 
_refine_ls_goodness_of_fit_ref    1.127 
_refine_ls_restrained_S_all       1.127 
_refine_ls_shift/su_max           0.000 
_refine_ls_shift/su_mean          0.000 
  
loop_ 
 _atom_site_label 
 _atom_site_type_symbol 
 _atom_site_fract_x 
 _atom_site_fract_y 
 _atom_site_fract_z 
 _atom_site_U_iso_or_equiv 
 _atom_site_adp_type 
 _atom_site_occupancy 
 _atom_site_site_symmetry_order 
 _atom_site_calc_flag 
 _atom_site_refinement_flags_posn 
 _atom_site_refinement_flags_adp 
 _atom_site_refinement_flags_occupancy 
 _atom_site_disorder_assembly 
 _atom_site_disorder_group 
N1 N 0.4568(5) 0.8765(3) 0.5405(5) 0.0652(11) Uani 1 1 d . . . . . 
C1 C 0.8284(5) 0.8851(2) 0.1581(5) 0.0455(9) Uani 1 1 d . . . . . 
C2 C 0.8642(5) 0.8106(2) 0.0997(5) 0.0497(10) Uani 1 1 d . . . . . 
H2 H 0.8259 0.7604 0.1225 0.060 Uiso 1 1 calc R U . . . 
C3 C 0.9552(6) 0.8087(2) 0.0086(5) 0.0501(10) Uani 1 1 d . . . . . 
H3 H 0.9789 0.7576 -0.0260 0.060 Uiso 1 1 calc R U . . . 
C4 C 1.0119(5) 0.8837(2) -0.0320(5) 0.0442(9) Uani 1 1 d . . . . . 
C5 C 0.9736(5) 0.9612(2) 0.0215(5) 0.0397(9) Uani 1 1 d . . . . . 
C6 C 1.1082(5) 0.8848(2) -0.1245(5) 0.0478(9) Uani 1 1 d . . . . . 
H6 H 1.1360 0.8343 -0.1579 0.057 Uiso 1 1 calc R U . . . 
C7 C 1.1591(5) 0.9576(2) -0.1639(5) 0.0474(9) Uani 1 1 d . . . . . 
H7 H 1.2217 0.9558 -0.2232 0.057 Uiso 1 1 calc R U . . . 
C8 C 1.1197(5) 1.03788(19) -0.1170(5) 0.0418(9) Uani 1 1 d . . . . . 
C9 C 0.7312(5) 0.8834(2) 0.2581(5) 0.0458(9) Uani 1 1 d . . . . . 
C10 C 0.7957(5) 0.9129(2) 0.4216(5) 0.0475(10) Uani 1 1 d . . . . . 
H10 H 0.9018 0.9347 0.4694 0.057 Uiso 1 1 calc R U . . . 
C11 C 0.7063(5) 0.9106(2) 0.5145(5) 0.0484(10) Uani 1 1 d . . . . . 
H11 H 0.7533 0.9314 0.6221 0.058 Uiso 1 1 calc R U . . . 
C12 C 0.5471(5) 0.8777(2) 0.4495(6) 0.0471(10) Uani 1 1 d . . . . . 
C13 C 0.4847(6) 0.8471(3) 0.2858(6) 0.0602(11) Uani 1 1 d . . . . . 
H13 H 0.3787 0.8252 0.2372 0.072 Uiso 1 1 calc R U . . . 
C14 C 0.5756(6) 0.8482(3) 0.1943(6) 0.0603(12) Uani 1 1 d . . . . . 
H14 H 0.5312 0.8250 0.0886 0.072 Uiso 1 1 calc R U . . . 
C15 C 0.5296(6) 0.8993(3) 0.7147(6) 0.0674(12) Uani 1 1 d . . . . . 
H15A H 0.6267 0.8663 0.7737 0.101 Uiso 1 1 calc R U . . . 
H15B H 0.4519 0.8890 0.7592 0.101 Uiso 1 1 calc R U . . . 
H15C H 0.5583 0.9577 0.7262 0.101 Uiso 1 1 calc R U . . . 
C16 C 0.2882(6) 0.8532(3) 0.4676(7) 0.0726(14) Uani 1 1 d . . . . . 
H16A H 0.2308 0.8831 0.3655 0.109 Uiso 1 1 calc R U . . . 
H16B H 0.2409 0.8666 0.5421 0.109 Uiso 1 1 calc R U . . . 
H16C H 0.2789 0.7940 0.4460 0.109 Uiso 1 1 calc R U . . . 
  
loop_ 
 _atom_site_aniso_label 
 _atom_site_aniso_U_11 
 _atom_site_aniso_U_22 
 _atom_site_aniso_U_33 
 _atom_site_aniso_U_23 
 _atom_site_aniso_U_13 
 _atom_site_aniso_U_12 
N1 0.050(2) 0.090(3) 0.061(2) -0.001(2) 0.0286(17) -0.0044(19) 
C1 0.043(2) 0.0397(18) 0.052(2) 0.0007(14) 0.0193(16) -0.0032(14) 
C2 0.056(2) 0.0367(18) 0.057(2) 0.0037(15) 0.0248(19) -0.0073(16) 
C3 0.063(3) 0.0293(17) 0.061(2) -0.0028(15) 0.030(2) 0.0004(16) 
C4 0.050(2) 0.0350(17) 0.048(2) 0.0002(14) 0.0220(17) -0.0004(15) 
C5 0.042(2) 0.0328(16) 0.043(2) 0.0019(13) 0.0178(15) 0.0006(13) 
C6 0.057(2) 0.0358(17) 0.058(2) -0.0018(15) 0.0315(18) 0.0060(15) 
C7 0.048(2) 0.0414(18) 0.060(2) 0.0007(15) 0.0299(18) 0.0023(15) 
C8 0.043(2) 0.0372(18) 0.045(2) 0.0010(13) 0.0185(15) -0.0006(13) 
C9 0.051(2) 0.0379(17) 0.051(2) 0.0038(15) 0.0245(17) -0.0021(15) 
C10 0.048(2) 0.0442(19) 0.049(2) 0.0012(16) 0.0206(17) -0.0043(16) 
C11 0.053(2) 0.0428(19) 0.049(2) 0.0025(15) 0.0215(18) 0.0006(16) 
C12 0.048(2) 0.0417(18) 0.053(2) 0.0049(17) 0.0238(17) 0.0017(16) 
C13 0.051(2) 0.072(3) 0.059(3) -0.0034(19) 0.025(2) -0.016(2) 
C14 0.063(3) 0.067(3) 0.055(3) -0.013(2) 0.030(2) -0.017(2) 
C15 0.067(3) 0.080(3) 0.064(3) 0.007(2) 0.037(2) 0.013(2) 
C16 0.065(3) 0.075(3) 0.089(4) -0.009(2) 0.044(3) -0.014(2) 
  
_geom_special_details 
; 
 All esds (except the esd in the dihedral angle between two l.s. planes) 
 are estimated using the full covariance matrix.  The cell esds are taken 
 into account individually in the estimation of esds in distances, angles 
 and torsion angles; correlations between esds in cell parameters are only 
 used when they are defined by crystal symmetry.  An approximate (isotropic) 
 treatment of cell esds is used for estimating esds involving l.s. planes. 
; 
  
loop_ 
 _geom_bond_atom_site_label_1 
 _geom_bond_atom_site_label_2 
 _geom_bond_distance 
 _geom_bond_site_symmetry_2 
 _geom_bond_publ_flag 
N1 C12 1.381(5) . ? 
N1 C16 1.420(6) . ? 
N1 C15 1.452(6) . ? 
C1 C2 1.394(5) . ? 
C1 C8 1.419(5) 3_775 ? 
C1 C9 1.502(5) . ? 
C2 C3 1.387(5) . ? 
C2 H2 0.9300 . ? 
C3 C4 1.411(5) . ? 
C3 H3 0.9300 . ? 
C4 C5 1.422(5) . ? 
C4 C6 1.439(5) . ? 
C5 C5 1.438(6) 3_775 ? 
C5 C8 1.438(5) 3_775 ? 
C6 C7 1.351(5) . ? 
C6 H6 0.9300 . ? 
C7 C8 1.440(5) . ? 
C7 H7 0.9300 . ? 
C8 C1 1.419(5) 3_775 ? 
C8 C5 1.438(5) 3_775 ? 
C9 C14 1.384(6) . ? 
C9 C10 1.402(6) . ? 
C10 C11 1.390(5) . ? 
C10 H10 0.9300 . ? 
C11 C12 1.397(6) . ? 
C11 H11 0.9300 . ? 
C12 C13 1.411(6) . ? 
C13 C14 1.389(6) . ? 
C13 H13 0.9300 . ? 
C14 H14 0.9300 . ? 
C15 H15A 0.9600 . ? 
C15 H15B 0.9600 . ? 
C15 H15C 0.9600 . ? 
C16 H16A 0.9600 . ? 
C16 H16B 0.9600 . ? 
C16 H16C 0.9600 . ? 
  
loop_ 
 _geom_angle_atom_site_label_1 
 _geom_angle_atom_site_label_2 
 _geom_angle_atom_site_label_3 
 _geom_angle 
 _geom_angle_site_symmetry_1 
 _geom_angle_site_symmetry_3 
 _geom_angle_publ_flag 
C12 N1 C16 121.5(4) . . ? 
C12 N1 C15 121.6(4) . . ? 
C16 N1 C15 116.9(3) . . ? 
C2 C1 C8 119.0(3) . 3_775 ? 
C2 C1 C9 120.0(3) . . ? 
C8 C1 C9 121.0(3) 3_775 . ? 
C3 C2 C1 122.2(3) . . ? 
C3 C2 H2 118.9 . . ? 
C1 C2 H2 118.9 . . ? 
C2 C3 C4 120.6(3) . . ? 
C2 C3 H3 119.7 . . ? 
C4 C3 H3 119.7 . . ? 
C3 C4 C5 118.8(3) . . ? 
C3 C4 C6 122.5(3) . . ? 
C5 C4 C6 118.8(3) . . ? 
C4 C5 C5 120.0(4) . 3_775 ? 
C4 C5 C8 120.1(3) . 3_775 ? 
C5 C5 C8 120.0(4) 3_775 3_775 ? 
C7 C6 C4 121.3(3) . . ? 
C7 C6 H6 119.4 . . ? 
C4 C6 H6 119.4 . . ? 
C6 C7 C8 122.3(3) . . ? 
C6 C7 H7 118.9 . . ? 
C8 C7 H7 118.9 . . ? 
C1 C8 C5 119.4(3) 3_775 3_775 ? 
C1 C8 C7 122.9(3) 3_775 . ? 
C5 C8 C7 117.7(3) 3_775 . ? 
C14 C9 C10 117.0(3) . . ? 
C14 C9 C1 120.8(4) . . ? 
C10 C9 C1 122.2(4) . . ? 
C11 C10 C9 122.1(4) . . ? 
C11 C10 H10 118.9 . . ? 
C9 C10 H10 118.9 . . ? 
C10 C11 C12 121.3(4) . . ? 
C10 C11 H11 119.3 . . ? 
C12 C11 H11 119.3 . . ? 
N1 C12 C11 121.5(4) . . ? 
N1 C12 C13 122.5(4) . . ? 
C11 C12 C13 115.9(3) . . ? 
C14 C13 C12 122.6(4) . . ? 
C14 C13 H13 118.7 . . ? 
C12 C13 H13 118.7 . . ? 
C9 C14 C13 121.0(4) . . ? 
C9 C14 H14 119.5 . . ? 
C13 C14 H14 119.5 . . ? 
N1 C15 H15A 109.5 . . ? 
N1 C15 H15B 109.5 . . ? 
H15A C15 H15B 109.5 . . ? 
N1 C15 H15C 109.5 . . ? 
H15A C15 H15C 109.5 . . ? 
H15B C15 H15C 109.5 . . ? 
N1 C16 H16A 109.5 . . ? 
N1 C16 H16B 109.5 . . ? 
H16A C16 H16B 109.5 . . ? 
N1 C16 H16C 109.5 . . ? 
H16A C16 H16C 109.5 . . ? 
H16B C16 H16C 109.5 . . ? 
  
loop_ 
 _geom_torsion_atom_site_label_1 
 _geom_torsion_atom_site_label_2 
 _geom_torsion_atom_site_label_3 
 _geom_torsion_atom_site_label_4 
 _geom_torsion 
 _geom_torsion_site_symmetry_1 
 _geom_torsion_site_symmetry_2 
 _geom_torsion_site_symmetry_3 
 _geom_torsion_site_symmetry_4 
 _geom_torsion_publ_flag 
C8 C1 C2 C3 2.8(6) 3_775 . . . ? 
C9 C1 C2 C3 -179.2(4) . . . . ? 
C1 C2 C3 C4 -1.6(7) . . . . ? 
C2 C3 C4 C5 -0.3(7) . . . . ? 
C2 C3 C4 C6 179.3(4) . . . . ? 
C3 C4 C5 C5 -178.5(4) . . . 3_775 ? 
C6 C4 C5 C5 1.9(8) . . . 3_775 ? 
C3 C4 C5 C8 0.8(7) . . . 3_775 ? 
C6 C4 C5 C8 -178.7(3) . . . 3_775 ? 
C3 C4 C6 C7 179.0(4) . . . . ? 
C5 C4 C6 C7 -1.4(7) . . . . ? 
C4 C6 C7 C8 -0.4(7) . . . . ? 
C6 C7 C8 C1 -179.7(4) . . . 3_775 ? 
C6 C7 C8 C5 1.6(7) . . . 3_775 ? 
C2 C1 C9 C14 -57.7(6) . . . . ? 
C8 C1 C9 C14 120.2(4) 3_775 . . . ? 
C2 C1 C9 C10 118.9(4) . . . . ? 
C8 C1 C9 C10 -63.2(5) 3_775 . . . ? 
C14 C9 C10 C11 -2.7(6) . . . . ? 
C1 C9 C10 C11 -179.4(3) . . . . ? 
C9 C10 C11 C12 0.7(6) . . . . ? 
C16 N1 C12 C11 171.8(4) . . . . ? 
C15 N1 C12 C11 -8.1(7) . . . . ? 
C16 N1 C12 C13 -7.4(7) . . . . ? 
C15 N1 C12 C13 172.7(4) . . . . ? 
C10 C11 C12 N1 -178.9(4) . . . . ? 
C10 C11 C12 C13 0.3(5) . . . . ? 
N1 C12 C13 C14 -180.0(4) . . . . ? 
C11 C12 C13 C14 0.8(6) . . . . ? 
C10 C9 C14 C13 3.7(6) . . . . ? 
C1 C9 C14 C13 -179.5(4) . . . . ? 
C12 C13 C14 C9 -2.9(7) . . . . ? 
  
_refine_diff_density_max    0.558 
_refine_diff_density_min   -0.435 
_refine_diff_density_rms    0.126 
  
_shelxl_version_number 2013-4 
  
_shelx_res_file 
; 
TITL ddz20127   P21/c 
CELL  0.71073    9.0260   15.9550    8.9627    90.000   115.774    90.000 
ZERR  2           0.0020    0.0040    0.0018     0.000     0.006     0.000 
LATT 1 
SYMM             - X ,    0.50000 + Y ,    0.50000 - Z 
SFAC C  H  N 
UNIT 64 56 4 
OMIT 1   0   2 
OMIT 1   1   1 
OMIT     1   0   2 
OMIT     8   0   0 
OMIT    -6  14   1 
OMIT     2   1   4 
OMIT     5   2   3 
OMIT    -2   7   3 
OMIT  -3.00  50.00 
L.S. 8 
ACTA 
BOND $H 
FMAP 2 
PLAN 0 
CONF 
twin -0.005 0 1.005 0 -1 0 0.995 0 0.005 
size 0.12 0.10 0.05 
wpdb -1 
mpla c9 > c14 
mpla  c1 > c8 
htab 
conf 
WGHT    0.200000 
EXTI    0.190214 
BASF   0.38698 
FVAR       1.48507 
N1    3    0.456797    0.876550    0.540450    11.00000    0.04981    0.08978 = 
         0.06092   -0.00150    0.02859   -0.00440 
C1    1    0.828363    0.885140    0.158106    11.00000    0.04302    0.03973 = 
         0.05232    0.00071    0.01931   -0.00317 
C2    1    0.864220    0.810569    0.099681    11.00000    0.05602    0.03669 = 
         0.05672    0.00370    0.02481   -0.00727 
AFIX  43 
H2    2    0.825893    0.760360    0.122524    11.00000   -1.20000 
AFIX   0 
C3    1    0.955154    0.808729    0.008606    11.00000    0.06334    0.02925 = 
         0.06068   -0.00284    0.02973    0.00040 
AFIX  43 
H3    2    0.978903    0.757610   -0.025960    11.00000   -1.20000 
AFIX   0 
C4    1    1.011931    0.883737   -0.032044    11.00000    0.05007    0.03502 = 
         0.04828    0.00025    0.02204   -0.00044 
C5    1    0.973562    0.961226    0.021478    11.00000    0.04199    0.03283 = 
         0.04338    0.00188    0.01780    0.00059 
C6    1    1.108222    0.884753   -0.124536    11.00000    0.05717    0.03575 = 
         0.05751   -0.00176    0.03152    0.00597 
AFIX  43 
H6    2    1.135993    0.834321   -0.157904    11.00000   -1.20000 
AFIX   0 
C7    1    1.159086    0.957572   -0.163859    11.00000    0.04781    0.04137 = 
         0.05997    0.00068    0.02985    0.00228 
AFIX  43 
H7    2    1.221712    0.955776   -0.223217    11.00000   -1.20000 
AFIX   0 
C8    1    1.119668    1.037879   -0.117026    11.00000    0.04262    0.03722 = 
         0.04489    0.00097    0.01849   -0.00060 
C9    1    0.731170    0.883423    0.258077    11.00000    0.05069    0.03790 = 
         0.05117    0.00380    0.02446   -0.00212 
C10   1    0.795693    0.912913    0.421597    11.00000    0.04800    0.04422 = 
         0.04949    0.00121    0.02059   -0.00428 
AFIX  43 
H10   2    0.901800    0.934710    0.469425    11.00000   -1.20000 
AFIX   0 
C11   1    0.706267    0.910629    0.514508    11.00000    0.05255    0.04282 = 
         0.04921    0.00249    0.02145    0.00063 
AFIX  43 
H11   2    0.753333    0.931439    0.622139    11.00000   -1.20000 
AFIX   0 
C12   1    0.547144    0.877719    0.449532    11.00000    0.04811    0.04172 = 
         0.05345    0.00494    0.02385    0.00174 
C13   1    0.484732    0.847055    0.285780    11.00000    0.05128    0.07162 = 
         0.05874   -0.00344    0.02478   -0.01570 
AFIX  43 
H13   2    0.378665    0.825226    0.237240    11.00000   -1.20000 
AFIX   0 
C14   1    0.575572    0.848210    0.194267    11.00000    0.06337    0.06711 = 
         0.05503   -0.01297    0.03017   -0.01711 
AFIX  43 
H14   2    0.531204    0.824986    0.088591    11.00000   -1.20000 
AFIX   0 
C15   1    0.529598    0.899295    0.714658    11.00000    0.06723    0.08007 = 
         0.06440    0.00665    0.03744    0.01268 
AFIX 137 
H15A  2    0.626673    0.866302    0.773686    11.00000   -1.50000 
H15B  2    0.451914    0.888965    0.759199    11.00000   -1.50000 
H15C  2    0.558330    0.957655    0.726245    11.00000   -1.50000 
AFIX   0 
C16   1    0.288183    0.853171    0.467621    11.00000    0.06530    0.07477 = 
         0.08914   -0.00875    0.04424   -0.01391 
AFIX 137 
H16A  2    0.230833    0.883101    0.365508    11.00000   -1.50000 
H16B  2    0.240891    0.866610    0.542100    11.00000   -1.50000 
H16C  2    0.278866    0.794001    0.446030    11.00000   -1.50000 
AFIX   0 
HKLF 4 1  0.0000  0.0000 -1.0000  0.0000 -1.0000  0.0000 -1.0000  0.0000  0.0000 
  
REM  ddz20127   P21/c 
REM R1 =  0.1040 for    1619 Fo > 4sig(Fo)  and  0.1193 for all    2072 data 
REM    158 parameters refined using      0 restraints 
  
END 
  
WGHT      0.2000      0.0000 
  
REM No hydrogen bonds found for HTAB generation 
  
REM Highest difference peak  0.558,  deepest hole -0.435,  1-sigma level  0.126 
Q1    1   0.3564  0.7910  0.5460  11.00000  0.05    0.56 
Q2    1   0.4153  0.8024  0.5319  11.00000  0.05    0.54 
Q3    1   0.4741  0.8738  0.0363  11.00000  0.05    0.40 
Q4    1   0.8734  0.9692  0.8076  11.00000  0.05    0.35 
Q5    1   0.4480  0.9757  0.5349  11.00000  0.05    0.33 
Q6    1   0.7617  0.8963  0.7055  11.00000  0.05    0.31 
Q7    1   0.3800  0.9126  0.0198  11.00000  0.05    0.31 
Q8    1   0.9196  0.8457  0.2206  11.00000  0.05    0.30 
Q9    1   0.1345  0.8729  0.1950  11.00000  0.05    0.30 
Q10   1   0.1824  0.8661  0.6814  11.00000  0.05    0.30 
Q11   1   0.7186  0.8051  0.2813  11.00000  0.05    0.30 
Q12   1   0.7551  0.8412  0.4038  11.00000  0.05    0.28 
Q13   1   0.7080  0.8931  0.9450  11.00000  0.05    0.28 
Q14   1   1.0628  0.8713 -0.2604  11.00000  0.05    0.27 
Q15   1   0.7958  0.9101  0.8531  11.00000  0.05    0.26 
Q16   1   0.7133  0.8663  0.4377  11.00000  0.05    0.26 
Q17   1   0.8119  0.9915  0.4211  11.00000  0.05    0.25 
Q18   1   0.2038  0.8291  0.1663  11.00000  0.05    0.25 
Q19   1   1.3063  0.9293  0.0734  11.00000  0.05    0.25 
Q20   1   0.7363  0.9753  0.3932  11.00000  0.05    0.24 
; 
_shelx_res_checksum   35298 
  
_shelx_hkl_file 
; 
   0   0  -1  139.29   14.50 
   0   0  -2 4510.95  413.16 
   0   0  -2 4361.66  410.86 
   0   0  -2 4284.87  411.86 
   0   0   2 4313.97  412.06 
   0   0   2 4529.25  410.96 
   0   0   2 4461.55  412.36 
   0   0  -3 3714.93  345.47 
   0   0   3 3137.69  345.37 
   0   0   3 3600.64  346.17 
   0   0  -3 4097.89  345.97 
   0   0  -3 3863.31  344.17 
   0   0  -4 2263.77  208.88 
   0   0   4 2314.27  207.18 
   0   0   4 2342.97  210.48 
   0   0   4 2271.47  210.18 
   0   0  -4 2080.89  205.48 
   0   0  -4 2146.49  206.68 
   0   0  -4 1982.70  208.78 
   0   0  -5  201.78   27.90 
   0   0  -5  214.98   29.20 
   0   0   5  207.48   34.00 
   0   0  -5  226.88   22.20 
   0   0   5  210.58   29.90 
   0   0  -5  229.48   24.20 
   0   0   6  212.18   35.40 
   0   0  -6  173.68   30.70 
   0   0   6  185.68   21.60 
   0   0  -6  214.88   21.70 
   0   0  -6  181.78   19.90 
   0   0   6  186.88   29.50 
   0   0  -7  671.63   67.89 
   0   0  -7  750.52   69.59 
   0   0  -8   -4.50    4.40 
   0   0   8    3.40   21.00 
   0   0  -8   -1.30    2.50 
   0   0   8   -5.60    8.50 
   0   0   9   26.00   27.50 
   0   0  -9    3.40    2.80 
   0   0   9  -15.10    7.40 
   0   0  10    9.20    9.10 
   0   0  10   -1.80   26.30 
   0   1  -1 1978.00  172.18 
   0   1  -1 1760.02  171.78 
   0  -1   1 1766.42  171.98 
   0   1   2  391.26   37.20 
   0   1   2  406.36   39.70 
   0   1  -2  383.06   41.50 
   0   1  -2  415.96   40.30 
   0   1  -2  360.86   38.00 
   0   1   2  397.46   39.70 
   0  -1   2  394.06   39.60 
   0  -1  -2  384.46   38.70 
   0  -1   2  347.07   40.40 
   0  -1  -2  410.16   39.30 
   0   1  -3 1557.14  172.48 
   0   1   3 2002.60  170.18 
   0   1   3 1544.15  171.98 
   0   1  -3 1845.02  172.68 
   0   1   3 1798.92  172.08 
   0  -1   3 2068.39  173.48 
   0  -1   3 2042.70  173.18 
   0  -1  -3 1653.03  171.28 
   0   1   4  194.68   21.20 
   0   1  -4  223.38   27.50 
   0   1   4  211.58   28.20 
   0   1  -4  202.28   20.80 
   0   1  -4  181.78   22.00 
   0   1   4  167.58   28.80 
   0   1  -4  213.58   27.50 
   0  -1  -4  194.58   25.40 
   0  -1   4  189.88   22.10 
   0  -1  -4  219.18   21.00 
   0  -1   4  200.18   29.50 
   0  -1   4  213.78   26.30 
   0  -1  -4  229.08   24.80 
   0   1  -5   41.90    7.80 
   0   1   5   36.90   17.20 
   0   1  -5   61.19   16.70 
   0   1   5   57.49   16.60 
   0   1   5   62.69    7.80 
   0   1  -5   26.30   12.60 
   0   1  -5   42.70    6.70 
   0  -1  -5   59.89   13.60 
   0  -1   5   62.69   20.70 
   0  -1  -5   38.70    7.50 
   0  -1   5   44.30   12.80 
   0  -1  -5   43.50    6.00 
   0  -1  -5   41.50   13.50 
   0  -1   5   51.49    8.60 
   0   1  -6    8.20   13.10 
   0   1   6   12.50   14.10 
   0   1  -6   14.10    6.40 
   0   1   6   23.20    5.40 
   0   1   6   35.80   22.10 
   0   1  -6   21.70    5.20 
   0  -1   6   20.10   11.30 
   0  -1   6    2.90   22.00 
   0  -1  -6   22.30   13.20 
   0  -1  -6   26.30    6.90 
   0  -1  -6   21.40    4.20 
   0   1  -8   46.50    7.70 
   0   1  -8   63.99   11.10 
   0   1   8   47.70   23.10 
   0   1   8   38.50   17.00 
   0  -1  -8   47.10    6.40 
   0  -1  -8   69.89    9.30 
   0  -1   8   18.80   25.50 
   0  -1   8   39.10   15.40 
   0   1  -9   -2.60    2.30 
   0   1   9   -0.70    9.20 
   0   1   9  -12.50   23.20 
   0  -1   9    3.80   24.20 
   0  -1   9  -12.30    7.00 
   0   1  10    1.10   27.50 
   0   1  10    5.00   11.10 
   0  -1  10   10.30   27.80 
   0  -1  10    2.00    8.80 
   0   2   0 1017.20   90.59 
   0  -2   0  905.81   90.69 
   0   2  -1 3420.36  276.97 
   0   2   1 2610.04  275.67 
   0   2   1 2906.71  275.37 
   0   2  -1 3238.48  276.47 
   0  -2  -1 2681.13  275.77 
   0  -2   1 3415.76  276.57 
   0  -2  -1 2603.94  275.67 
   0  -2  -1 2800.32  275.27 
   0   2   2  250.57   25.70 
   0   2  -2  211.48   25.20 
   0   2   2  217.58   24.50 
   0   2   2  269.97   22.50 
   0   2  -2  271.97   23.20 
   0   2  -2  174.68   26.30 
   0  -2  -2  220.58   24.00 
   0  -2   2  182.38   24.40 
   0   2   3  149.09   18.90 
   0   2   3  125.79   18.70 
   0   2  -3  111.79   18.60 
   0   2  -3  143.29   15.00 
   0   2  -3  114.89   21.70 
   0   2   3  142.09   14.40 
   0  -2  -3  154.78   17.30 
   0  -2   3  127.59   21.80 
   0  -2  -3  138.69   16.60 
   0  -2  -3  160.28   14.30 
   0  -2   3  112.09   17.20 
   0   2   4    8.10   11.20 
   0   2  -4   23.40   14.60 
   0   2  -4    9.00   10.20 
   0   2   4   -2.10    9.50 
   0  -2   4   11.50    5.70 
   0  -2  -4   19.00    7.30 
   0  -2   4   27.60    6.00 
   0  -2  -4   -3.80    6.20 
   0  -2   4   18.00   13.90 
   0   2  -5   25.70    5.50 
   0   2   5   35.60   15.80 
   0   2  -5   15.60    5.90 
   0   2  -5   41.90   22.80 
   0   2  -5   46.50   17.40 
   0   2   5   38.20   16.00 
   0  -2  -5   24.20    5.30 
   0  -2   5   15.40    9.40 
   0  -2  -5   17.30    9.70 
   0  -2   5   70.39   22.40 
   0  -2  -5   30.90   11.60 
   0   2   6   40.20   23.00 
   0   2  -6   39.80    9.70 
   0   2   6   38.20   19.50 
   0   2  -6   37.80    7.20 
   0   2   6   39.70    6.20 
   0   2  -6   20.60   15.40 
   0  -2  -6   49.30   14.20 
   0  -2  -6   35.70    6.70 
   0  -2   6   35.30   12.30 
   0  -2  -6   29.30    4.90 
   0  -2   6   34.10   26.00 
   0   2   7    5.00   14.80 
   0   2   7   20.70   22.30 
   0   2  -7   37.10    8.70 
   0   2  -7   26.80    6.50 
   0  -2   7   30.30   12.10 
   0  -2   7   57.29   27.10 
   0   2  -8    5.80    3.80 
   0   2   8    6.10   12.40 
   0   2   8    8.30   23.20 
   0   2  -8    8.40    4.70 
   0  -2   8   -5.40   23.80 
   0  -2   8    7.20    8.70 
   0   2   9    9.00   12.70 
   0   2  -9    2.40    6.20 
   0   2   9   29.60   23.50 
   0   2  -9    7.10    4.10 
   0  -2   9   -3.60    7.20 
   0  -2   9   29.70   25.80 
   0   2  10   29.80   28.20 
   0   2  10    1.00    9.60 
   0   2 -10    4.60    5.60 
   0  -2  10   28.60   26.90 
   0  -2  10    8.60    9.20 
   0   3   0   -0.20    1.90 
   0   3   0   -0.30    2.20 
   0   3   0    1.10    2.30 
   0   3   0   -1.40    1.30 
   0  -3   0    0.10    1.80 
   0  -3   0   -0.40    1.80 
   0  -3   0    0.70    2.00 
   0   3   1 2647.54  252.67 
   0   3   1 2799.22  252.77 
   0   3  -1 2591.44  252.47 
   0  -3  -1 2704.83  252.77 
   0  -3  -1 2714.63  252.67 
   0  -3   1 2752.32  252.57 
   0   3   2  767.52   68.69 
   0   3  -2  649.24   67.79 
   0   3  -2  629.64   69.69 
   0   3  -2  682.13   69.59 
   0   3   2  715.33   68.69 
   0  -3   2  642.94   69.29 
   0  -3   2  728.63   69.79 
   0  -3   2  713.13   68.19 
   0  -3  -2  788.62   68.59 
   0  -3  -2  771.82   68.69 
   0  -3   2  712.53   69.89 
   0   3   3  870.01   78.79 
   0   3   3  858.51   81.49 
   0   3  -3  824.32   82.59 
   0   3  -3  737.73   82.19 
   0   3  -3  789.92   79.69 
   0   3   3  827.42   80.89 
   0  -3   3  775.22   81.49 
   0  -3  -3  955.70   78.59 
   0  -3  -3  830.72   80.69 
   0  -3   3  798.12   82.69 
   0  -3  -3  888.01   80.89 
   0  -3   3  813.22   82.49 
   0   3  -4  196.28   23.90 
   0   3  -4  137.89   18.90 
   0   3   4  190.38   24.50 
   0   3  -4  179.78   17.80 
   0  -3  -4  132.39   15.80 
   0  -3  -4  165.38   20.00 
   0   3  -5  121.19   16.00 
   0   3  -5  177.48   29.10 
   0   3   5  142.59   25.00 
   0   3   5  174.18   30.60 
   0   3  -5  153.38   26.70 
   0  -3   5  136.29   21.90 
   0  -3  -5  136.19   14.40 
   0  -3   5  148.19   28.40 
   0  -3  -5  162.18   20.30 
   0  -3  -5  118.49   29.60 
   0   3   6    9.40   17.40 
   0   3  -6    2.20    4.00 
   0   3   6   -1.20   18.80 
   0   3  -6    5.40    4.10 
   0  -3   6    4.80   20.70 
   0  -3   6    5.10    6.80 
   0  -3  -6    1.90    2.50 
   0  -3  -6    0.40    8.50 
   0   3   7   12.90   23.70 
   0   3  -7   26.70    7.90 
   0   3  -7   29.50    7.10 
   0   3   7   21.10   19.50 
   0  -3   7   19.70   10.30 
   0  -3   7   25.00   21.70 
   0   3  -8    0.00    3.40 
   0   3  -8    7.50    7.00 
   0   3   8   -8.10   14.10 
   0   3   8   16.90   25.50 
   0  -3   8   19.00   21.40 
   0  -3   8    2.90    8.90 
   0   3  -9   21.90    8.50 
   0   3   9   19.60   23.50 
   0   3   9    6.60   14.10 
   0  -3   9   15.50    8.30 
   0  -3   9    8.50   23.50 
   0   3  10   11.70   13.10 
   0   3  10   16.60   26.10 
   0   3 -10    7.60    6.20 
   0  -3  10   33.30   26.60 
   0  -3  10   14.60   10.00 
   0   4   1 4960.10  448.86 
   0   4  -1 4399.96  448.96 
   0   4  -1 4886.31  448.36 
   0   4  -1 4759.52  448.56 
   0  -4   1 4825.02  448.86 
   0  -4   1 4876.51  448.56 
   0  -4  -1 4870.51  448.96 
   0   4   2  311.77   35.80 
   0   4   2  339.17   36.10 
   0   4  -2  346.07   35.40 
   0   4   2  414.26   35.10 
   0  -4  -2  371.26   34.60 
   0  -4  -2  361.86   35.90 
   0  -4   2  377.26   35.80 
   0  -4  -2  311.47   35.70 
   0   4  -3 1079.19   89.29 
   0   4   3  905.71   89.69 
   0   4   3  956.20   90.09 
   0   4  -3  765.02   90.59 
   0  -4  -3 1082.59   87.59 
   0  -4  -3  947.61   89.69 
   0  -4   3  789.52   90.99 
   0  -4   3  779.42   90.79 
   0  -4  -3  993.60   89.59 
   0   4  -4 1845.22  185.28 
   0   4   4 1907.61  184.28 
   0   4  -4 1982.40  188.98 
   0   4   4 1987.80  184.08 
   0   4  -4 1990.80  181.88 
   0   4   4 1912.21  180.38 
   0  -4  -4 1945.81  182.88 
   0  -4   4 1922.01  185.48 
   0  -4  -4 1723.73  189.38 
   0  -4  -4 1964.50  179.88 
   0  -4   4 1953.30  185.68 
   0   4   5  153.98   25.40 
   0   4  -5  160.78   25.50 
   0   4  -5  105.19   17.50 
   0   4   5  140.89   25.20 
   0   4  -5  144.19   16.90 
   0   4  -5  189.08   32.60 
   0  -4   5   93.69   25.80 
   0  -4  -5  133.89   19.60 
   0  -4  -5  149.49   14.20 
   0   4  -6    0.20    4.00 
   0   4   6   -8.40   16.50 
   0   4   6    2.90   19.00 
   0   4  -6   -3.80    3.50 
   0  -4   6  -11.70   20.30 
   0  -4   6    3.10    8.00 
   0   4  -7   76.89   13.50 
   0   4  -7  105.39   21.50 
   0  -4   7   69.79   25.80 
   0  -4   7   67.79   17.60 
   0   4   8    7.30   23.70 
   0   4  -8   31.90    7.80 
   0   4   8   21.50   19.20 
   0   4  -8   34.70   10.20 
   0  -4   8    5.30    8.70 
   0  -4   8   -9.00   20.70 
   0   4   9   38.60   27.00 
   0   4   9   11.60   16.70 
   0   4  -9    5.40    7.20 
   0   4  -9    2.40    4.00 
   0  -4   9   -3.20    7.70 
   0  -4   9    2.40   22.00 
   0   4  10   45.70   29.10 
   0   4  10   26.30   16.00 
   0  -4  10   19.20   24.70 
   0  -4  10    1.20    9.10 
   0   5   0    4.90    3.60 
   0   5   0    3.30    3.30 
   0   5   0    3.00    3.10 
   0   5   0    3.10    3.40 
   0  -5   0    1.30    3.00 
   0  -5   0    2.50    2.80 
   0  -5   0    2.90    3.00 
   0   5  -1 5557.44  484.75 
   0   5  -1 5391.96  483.85 
   0   5  -1 5352.26  483.35 
   0   5   1 4094.49  481.55 
   0  -5   1 5666.63  484.25 
   0  -5   1 5613.84  483.75 
   0  -5  -1 5522.85  484.05 
   0  -5  -1 4194.18  481.55 
   0   5   2   66.09   11.70 
   0   5  -2   60.49   12.30 
   0   5  -2   72.99   12.20 
   0   5   2  101.49   12.50 
   0   5  -2  107.69   11.90 
   0   5   2   95.29   12.00 
   0  -5  -2  107.09   12.20 
   0  -5  -2   99.59   13.70 
   0  -5   2   73.09   12.00 
   0  -5  -2   95.69   12.40 
   0  -5   2   64.99   12.00 
   0  -5   2   93.59   11.30 
   0   5   3  477.45   56.09 
   0   5   3  617.74   56.69 
   0  -5  -3  596.04   56.59 
   0   5  -4  682.73   82.89 
   0   5  -4  940.71   80.29 
   0   5   4  825.62   81.89 
   0   5   4  862.41   78.19 
   0   5   4  801.62   81.19 
   0  -5   4  689.73   82.19 
   0  -5   4  747.93   83.69 
   0  -5  -4  884.71   77.69 
   0  -5  -4  870.31   81.29 
   0  -5  -4  833.52   80.69 
   0   5   5  139.59   25.40 
   0   5   5  139.69   25.30 
   0   5  -5  144.39   17.70 
   0   5   5  143.79   15.60 
   0   5  -5  128.39   24.80 
   0  -5   5  147.29   21.10 
   0  -5   5  152.98   26.60 
   0  -5  -5  135.89   19.80 
   0  -5  -5  143.69   14.70 
   0   5   6    7.10   16.20 
   0   5   6   20.30   17.00 
   0   5  -6   19.60    7.20 
   0   5  -6   23.90    7.30 
   0  -5   6   25.70   20.70 
   0  -5   6    9.50    8.10 
   0   5   7   13.50   20.70 
   0   5  -7    0.40    4.40 
   0   5   7  -14.50   17.90 
   0   5  -7   -1.80    5.10 
   0  -5   7   80.89   24.10 
   0  -5   7   31.40   10.80 
   0   5   8   41.30   23.10 
   0   5   8   32.50   26.30 
   0   5  -8   40.30    9.40 
   0  -5   8   18.30   14.90 
   0  -5   8    7.10   20.00 
   0   5   9   26.20   27.40 
   0   5  -9   13.80    6.30 
   0   5   9   24.30   18.50 
   0  -5   9   21.20   19.80 
   0  -5   9   -1.60    8.50 
   0   5  10   54.99   30.30 
   0  -5  10  114.59   28.90 
   0  -5  10   16.90   13.20 
   0   6   0  130.89   17.70 
   0   6   0  133.09   17.40 
   0   6   0  161.88   17.90 
   0   6   0  167.18   17.20 
   0  -6   0  153.78   16.90 
   0  -6   0  144.59   18.00 
   0  -6   0  138.39   17.70 
   0   6   1  332.57   34.90 
   0   6   1  330.97   33.60 
   0   6   1  328.27   35.20 
   0   6  -1  339.17   36.10 
   0   6   1  354.46   35.60 
   0   6  -1  321.77   35.20 
   0   6  -1  318.97   34.00 
   0   6   1  315.57   34.00 
   0   6  -1  314.97   34.60 
   0  -6  -1  334.57   35.40 
   0  -6   1  344.37   35.20 
   0  -6  -1  321.47   34.30 
   0  -6  -1  336.57   33.50 
   0  -6   1  292.17   33.50 
   0  -6   1  351.96   35.70 
   0   6  -2 1050.99   99.59 
   0   6   2 1195.58   99.19 
   0   6   2  967.00   99.39 
   0   6   2  928.41   99.49 
   0  -6  -2 1071.09   98.49 
   0  -6   2 1039.70   99.59 
   0  -6  -2  969.60   99.49 
   0   6   3 1018.50   85.19 
   0   6   3  779.62   84.39 
   0   6   3  812.22   82.59 
   0  -6  -3  847.72   84.39 
   0   6   4  110.79   17.10 
   0   6  -4  102.49   20.00 
   0   6  -4  136.99   15.40 
   0   6  -4   96.49   22.40 
   0   6  -4   81.89   17.20 
   0   6   4  124.39   22.80 
   0   6   4  117.69   13.40 
   0  -6  -4  103.49   16.20 
   0  -6   4   82.89   18.70 
   0  -6  -4  100.69   17.40 
   0  -6   4   74.09   17.60 
   0  -6  -4  115.39   12.40 
   0   6   5   46.90    8.00 
   0   6   5   39.40   16.40 
   0   6   5   54.49   15.90 
   0   6  -5   62.49   10.80 
   0  -6  -5   57.19    7.30 
   0  -6  -5   60.69   12.60 
   0   6   6    8.60   15.90 
   0   6  -6    7.20    5.30 
   0   6  -6   -2.50    4.80 
   0   6   6   -0.70   16.00 
   0  -6  -6    3.30    1.80 
   0  -6   6    6.70    6.80 
   0  -6   6   -1.00   13.90 
   0   6   7    1.50   17.40 
   0   6   7    5.40   17.90 
   0   6  -7    7.30    5.50 
   0  -6   7    1.00    8.70 
   0   6  -8   18.20    7.00 
   0   6   8    2.50   23.30 
   0   6   8  -15.90   24.10 
   0  -6   8    3.60   14.90 
   0  -6   8   10.00    9.60 
   0   6   9   32.00   21.50 
   0   6  -9   -1.70    4.80 
   0   6   9    1.10   24.40 
   0  -6   9    2.50    7.00 
   0  -6   9   37.70   21.60 
   0   6  10    5.40   16.10 
   0   6  10    9.50   27.80 
   0   6 -10    0.00    5.40 
   0  -6  10   -1.80    9.10 
   0  -6  10   24.90   21.10 
   0   7   0    4.20    4.50 
   0   7   0    1.60    3.70 
   0   7   0    5.50    3.90 
   0   7   0    6.80    3.80 
   0   7   0    6.40    3.90 
   0  -7   0    3.30    3.20 
   0  -7   0    4.90    3.90 
   0  -7   0    4.40    4.10 
   0   7  -1  329.37   35.60 
   0   7  -1  362.86   37.50 
   0   7  -1  315.17   35.80 
   0   7   1  347.07   36.20 
   0   7   1  305.57   35.80 
   0  -7   1  310.07   36.00 
   0  -7  -1  356.96   36.60 
   0  -7   1  327.47   35.80 
   0   7  -2  879.11   93.79 
   0   7   2  987.40   91.99 
   0   7   2  856.81   92.99 
   0   7  -2  840.82   92.39 
   0   7   2 1052.49   92.19 
   0  -7  -2 1059.49   92.19 
   0  -7   2  865.81   92.69 
   0  -7  -2  822.02   92.69 
   0  -7   2 1122.69   92.29 
   0  -7   2  889.71   93.29 
   0   7   3 2505.95  261.57 
   0   7   3 3064.19  260.47 
   0   7   3 2702.03  261.97 
   0   7  -3 2871.71  261.87 
   0  -7  -3 2617.44  261.67 
   0  -7   3 3004.10  262.37 
   0  -7  -3 2490.45  261.77 
   0  -7  -3 2899.61  259.97 
   0   7   4 1084.99  111.89 
   0   7   4 1240.98  112.29 
   0   7   4  971.30  108.69 
   0   7  -4 1237.98  115.19 
   0  -7  -4 1162.58  108.49 
   0  -7  -4 1192.18  111.69 
   0   7  -5   15.80    8.90 
   0   7   5   31.80   14.50 
   0   7  -5   25.60    8.70 
   0   7   5   13.80   11.80 
   0   7   5   30.80    7.00 
   0  -7   5   26.70    9.90 
   0  -7   5   24.50   14.40 
   0  -7  -5   33.20    5.60 
   0   7   6   28.30    5.80 
   0   7  -6   26.90    8.80 
   0   7   6   33.20   17.30 
   0   7   6   20.50   16.80 
   0  -7   6    6.50   14.20 
   0  -7  -6   22.90    4.20 
   0  -7   6   18.20    8.90 
   0   7   7   96.39   24.40 
   0   7   7   57.29   22.80 
   0   7  -7   77.09   13.80 
   0  -7   7   49.30   14.80 
   0  -7   7   28.00   14.80 
   0   7   8   -3.50   22.10 
   0   7  -8    2.80    5.00 
   0   7   8    2.90   20.30 
   0  -7   8   11.00   15.00 
   0  -7   8    9.10    8.50 
   0   7  -9   55.79   11.50 
   0   7   9   34.50   24.00 
   0   7   9   79.49   31.30 
   0  -7   9   18.80   17.30 
   0  -7   9   37.20   12.10 
   0   8   0 1340.17  137.49 
   0   8   0 1363.76  138.59 
   0   8   0 1627.04  137.69 
   0   8   0 1225.28  137.39 
   0   8   0 1580.74  136.69 
   0  -8   0 1277.27  137.49 
   0  -8   0 1337.97  137.99 
   0  -8   0 1613.14  136.59 
   0   8   1  670.33   73.19 
   0   8  -1  731.13   73.29 
   0   8  -1  802.92   75.59 
   0   8   1  718.93   74.09 
   0   8  -1  743.73   73.99 
   0  -8   1  699.73   74.09 
   0  -8   1  730.63   73.69 
   0  -8  -1  732.53   74.09 
   0   8  -2  136.59   28.70 
   0   8  -2  131.39   21.40 
   0   8   2  106.09   17.60 
   0   8   2  106.09   17.20 
   0   8  -2  173.88   21.00 
   0  -8   2  174.48   21.40 
   0  -8   2  133.39   20.30 
   0  -8   2  121.39   17.60 
   0   8   3   82.99   15.30 
   0   8  -3   75.59   13.90 
   0   8   3   75.69   11.80 
   0   8   3   58.59   13.30 
   0  -8  -3   60.59    9.70 
   0  -8  -3   60.49   11.70 
   0  -8   3   76.29   11.60 
   0   8   4  473.05   44.00 
   0   8   4  403.86   46.60 
   0   8   4  437.16   47.70 
   0   8  -4  441.96   45.80 
   0  -8  -4  410.96   42.50 
   0  -8  -4  408.96   45.60 
   0   8   5   32.10   12.70 
   0   8   5   26.30   14.70 
   0   8   6    0.60   15.40 
   0   8   6    2.00    3.40 
   0   8   6    7.90   12.10 
   0   8   6    4.90    3.50 
   0   8  -6    9.40    6.60 
   0  -8   6    5.10   11.50 
   0  -8  -6    6.30    2.70 
   0  -8   6    7.60    7.60 
   0   8   7   53.39   20.90 
   0   8   7   58.89   22.10 
   0   8  -7   34.90   10.00 
   0  -8   7   43.40   17.00 
   0  -8   7   33.00   15.20 
   0   8   8    7.10   21.00 
   0   8   8   -5.80   17.60 
   0  -8   8   17.80   13.70 
   0  -8   8   13.10    9.50 
   0   8   9    2.90   20.30 
   0   8   9  -18.60   31.70 
   0   8  -9   17.70    7.30 
   0  -8   9   11.00   20.30 
   0  -8   9   -6.40    8.60 
   0   9   0    4.50    4.90 
   0   9   0    2.00    4.60 
   0   9   0    6.50    4.40 
   0   9   0    7.70    5.40 
   0   9   0    8.40    6.90 
   0  -9   0    6.50    4.80 
   0  -9   0    8.50    6.70 
   0   9  -1  471.65   51.19 
   0   9   1  449.26   50.69 
   0   9  -1  520.85   53.09 
   0   9  -1  471.95   50.69 
   0   9   1  503.25   51.59 
   0   9   1  482.55   51.79 
   0  -9   1  481.35   51.79 
   0  -9  -1  488.75   51.69 
   0  -9   1  439.86   51.19 
   0   9  -2   51.89   14.00 
   0   9  -2   89.79   13.70 
   0   9   2   95.39   14.80 
   0   9  -2   72.79   16.20 
   0   9  -2   58.19   14.60 
   0   9   2   84.69   15.10 
   0   9   2  100.19   13.70 
   0  -9  -2   86.79   11.70 
   0  -9  -2   87.39   13.90 
   0  -9   2  108.99   14.40 
   0   9   3  104.59   18.00 
   0   9  -3  102.09   15.60 
   0   9  -3   84.99   20.70 
   0   9   3  119.49   18.20 
   0   9   3  130.09   16.40 
   0  -9   3   76.39   16.00 
   0  -9   3  120.19   16.60 
   0  -9   3   80.89   16.50 
   0  -9  -3  109.49   16.10 
   0  -9  -3  124.29   14.00 
   0   9   4    0.30   10.10 
   0   9   4    0.60    6.30 
   0   9  -4    5.20    6.40 
   0   9   4    0.20    7.30 
   0  -9   4    0.10    6.30 
   0  -9  -4   -1.00    3.20 
   0  -9   4    8.30    7.40 
   0   9   5   12.50   11.70 
   0   9   5    2.40   12.60 
   0   9  -5    9.10    6.80 
   0   9   5    9.60    6.90 
   0  -9  -5    3.20    3.00 
   0  -9   5   40.20   14.20 
   0  -9   5   42.70   12.90 
   0   9   6   58.39   23.80 
   0   9  -6   20.50    8.10 
   0   9   6   12.40   14.90 
   0   9   6   25.40    6.00 
   0   9   6   15.60    5.90 
   0  -9   6   27.80   12.70 
   0  -9  -6   22.00    4.50 
   0  -9   6   27.60   14.90 
   0   9   7   56.89   31.20 
   0   9   7   61.09   22.40 
   0   9  -7   78.29   15.50 
   0  -9   7   80.19   20.90 
   0  -9   7   61.19   17.20 
   0   9  -8    6.10    5.60 
   0   9   8    0.80   17.60 
   0   9   8  -14.00   14.80 
   0  -9   8    9.50    9.40 
   0  -9   8   14.60   13.70 
   0   9   9   -6.50   21.20 
   0   9   9  -13.50   23.00 
   0   9  -9    3.50    5.90 
   0  -9   9   -8.40   12.80 
   0  -9   9  -13.00    9.00 
   0  10   0  123.59   20.50 
   0  10   0  136.99   21.40 
   0  10   0  192.08   21.50 
   0  10   0  201.48   22.50 
   0  10   0  151.88   21.50 
   0 -10   0  140.79   21.10 
   0 -10   0  187.58   20.30 
   0 -10   0  143.59   21.20 
   0  10  -1   50.19   12.20 
   0  10  -1   67.79   14.40 
   0  10   1   51.59   13.30 
   0  10   1   60.69   13.70 
   0  10  -1   75.39   15.10 
   0  10   1   76.69   15.10 
   0 -10  -1   47.50   12.30 
   0 -10   1   37.10    9.90 
   0 -10   1   55.29   13.30 
   0  10   2  231.18   26.50 
   0  10   2  242.58   28.70 
   0  10   2  183.58   24.30 
   0  10   2  199.28   26.40 
   0  10   2  168.08   24.60 
   0  10  -2  176.88   24.30 
   0 -10  -2  247.78   28.00 
   0 -10   2  241.58   27.70 
   0 -10   2  244.78   28.50 
   0 -10  -2  168.78   23.30 
   0 -10  -2  193.28   26.10 
   0  10   3   35.20   10.40 
   0  10   3   61.69   13.50 
   0  10   3   46.00   12.20 
   0 -10  -3   71.39    9.90 
   0  10   4   32.90    9.60 
   0  10  -4   27.80   10.20 
   0  10   4   23.50    6.80 
   0  10   4    8.40    9.50 
   0  10   4   24.40   12.40 
   0 -10   4    8.20    7.70 
   0 -10   4   10.30    9.10 
   0 -10  -4   26.20    6.20 
   0  10  -5   -0.90    5.20 
   0  10   5    3.10    6.70 
   0  10   5    6.70    9.20 
   0  10   5    3.60   11.80 
   0  10   5    3.30    3.70 
   0 -10  -5   -2.30    2.60 
   0 -10   5    4.50    7.00 
   0 -10   5  -10.80    7.00 
   0  10   6   10.20   13.70 
   0  10   6   10.30    5.10 
   0  10  -6    2.50    5.60 
   0  10   6    0.40    4.60 
   0  10   6    8.30   12.40 
   0 -10   6    9.70   12.50 
   0 -10   6   41.40   14.80 
   0  10   7   12.90   16.80 
   0  10   7    2.80   16.30 
   0  10   7    2.30    3.10 
   0  10  -7    8.30    7.00 
   0 -10   7    5.30    8.00 
   0 -10   7   -4.10    8.00 
   0  10   8    5.90   18.10 
   0  10  -8    3.70    5.90 
   0  10   8   -5.10   18.20 
   0 -10   8   14.80   11.30 
   0 -10   8   20.50   12.10 
   0  10   9    3.00   23.90 
   0  10  -9   -0.80    5.40 
   0  10   9   -8.80   20.80 
   0 -10   9   14.10   11.80 
   0 -10   9   21.90   14.00 
   0  11   0   52.29   12.70 
   0  11   0   79.79   13.70 
   0 -11   0   53.09   12.90 
   0 -11   0   73.59   13.50 
   0  11  -1  197.38   22.30 
   0  11   1  192.28   25.40 
   0  11   1  118.39   20.90 
   0  11   1  182.18   23.00 
   0  11  -1  208.48   24.00 
   0 -11  -1  136.39   21.90 
   0 -11   1  141.89   22.20 
   0 -11   1  132.29   21.90 
   0 -11  -1  163.58   20.10 
   0  11  -2   28.80   10.10 
   0  11  -2   21.00    8.10 
   0  11   2   23.10    8.10 
   0  11   2   24.10   10.40 
   0  11   2   38.30   12.30 
   0  11   2   18.50    9.20 
   0 -11  -2   25.50    7.70 
   0 -11   2   29.10   10.70 
   0 -11  -2   22.60    8.70 
   0 -11   2   23.60    8.60 
   0  11   3   86.49   16.80 
   0  11   3   92.29   17.90 
   0  11   3  100.79   14.50 
   0  11   3   53.39   14.40 
   0 -11  -3   81.99   12.70 
   0 -11   3  107.79   17.90 
   0 -11   3  122.39   19.60 
   0  11   4    3.40    9.70 
   0  11   4    4.20    7.20 
   0  11   4   12.50    5.10 
   0  11   4   -0.20   10.60 
   0  11  -4   -1.50    6.00 
   0 -11  -4   12.30    7.20 
   0 -11   4    5.60    6.40 
   0 -11   4    3.30    7.90 
   0  11  -5   -1.60    4.60 
   0  11   5   11.40   12.50 
   0  11   5    9.30    7.50 
   0  11   5    3.30    5.50 
   0 -11   5   32.80   11.90 
   0 -11  -5    3.40    3.50 
   0 -11   5   10.00   11.60 
   0  11  -6   30.80   11.00 
   0  11   6   16.50    6.30 
   0  11   6   21.70    7.30 
   0  11   6   41.60   16.20 
   0  11   6   45.70   24.60 
   0 -11   6    4.30    8.80 
   0 -11   6    5.00    9.30 
   0 -11  -6   21.20    5.30 
   0  11  -7   38.10   11.30 
   0  11   7   48.50   21.50 
   0  11   7   41.50   18.70 
   0  11   7   47.50    8.30 
   0 -11   7   19.10   11.90 
   0 -11   7   21.00   13.70 
   0  11  -8    9.80    8.10 
   0  11   8    1.50   17.80 
   0  11   8   -0.30   19.40 
   0 -11   8    1.40    8.80 
   0 -11   8    4.50   11.30 
   0  12   0 2041.10  185.78 
   0  12   0 2000.30  184.58 
   0 -12   0 1691.13  186.48 
   0  12   1  411.76   48.90 
   0  12   1  445.16   47.00 
   0  12  -1  425.86   47.90 
   0  12   1  423.46   47.50 
   0  12  -1  423.06   47.10 
   0  12   2  314.77   37.70 
   0  12  -2  286.27   35.90 
   0  12  -2  305.97   38.10 
   0  12   2  315.77   38.10 
   0  12   2  360.66   37.40 
   0  12   3   64.39   14.50 
   0  12   3   67.89   16.10 
   0  12   3   69.39   14.50 
   0  12  -3   54.39   14.40 
   0  12   3   66.59   15.70 
   0 -12  -3   54.49   10.90 
   0 -12   3   78.49   18.50 
   0 -12   3   75.59   18.20 
   0  12   4    5.00    7.30 
   0  12   4   13.20   10.90 
   0  12   4    3.20    5.10 
   0  12  -4    5.80    6.10 
   0  12   4    2.70    9.60 
   0 -12  -4    7.90    4.40 
   0 -12   4    6.60    8.80 
   0 -12   4   -4.10    7.30 
   0  12   5    8.50    9.00 
   0  12   5    8.90    5.80 
   0  12   5   16.90   12.50 
   0  12   5    3.60    7.10 
   0 -12   5    5.20    8.10 
   0 -12   5    3.10    8.10 
   0 -12  -5    2.40    3.10 
   0  12   6   21.10    7.40 
   0  12  -6    7.00    7.80 
   0  12   6   14.30    7.60 
   0  12   6   18.00   15.80 
   0  12   6    7.40   12.90 
   0 -12  -6    8.90    4.30 
   0 -12   6    5.70   11.60 
   0 -12   6   34.70   16.30 
   0  12  -7  121.59   20.00 
   0  12   7  139.39   28.10 
   0  12   7  111.29   15.20 
   0  12   7  125.09   28.20 
   0  12   8    8.30   19.20 
   0  12  -8   32.70   10.90 
   0  12   8   34.60   21.90 
   0 -12   8   22.40   12.80 
   0 -12   8   35.90   15.70 
   0  13   0   49.90   13.20 
   0  13   0   68.09   15.90 
   0 -13   0   54.49   14.60 
   0  13  -1  996.30   99.19 
   0  13   1  954.80   99.29 
   0  13   1  895.61   97.69 
   0  13   1  939.11   97.19 
   0  13  -1  848.62   96.69 
   0 -13  -1 1216.98  103.39 
   0  13   2   10.80    9.20 
   0  13  -2   15.90    9.00 
   0  13   2    8.10    9.40 
   0  13  -2   11.80    8.30 
   0  13   2   -0.90    7.60 
   0 -13   2   11.80    7.50 
   0 -13   2   13.00    7.90 
   0 -13  -2   18.30    9.20 
   0  13   3    9.00    8.60 
   0  13   3   20.80   11.00 
   0  13   3   12.40    8.70 
   0  13  -3   20.10   10.40 
   0  13  -3   13.60    8.60 
   0 -13   3    6.70    7.10 
   0 -13   3    2.30    5.00 
   0  13   4    4.30    8.10 
   0  13   4   -5.20    8.90 
   0  13  -4    4.50    6.70 
   0  13   4   -1.60    6.50 
   0 -13   4   15.10    8.90 
   0 -13   4    1.00    6.80 
   0  13   5   -8.00   10.20 
   0  13   5    0.10   10.00 
   0  13  -5    1.10    6.60 
   0  13   5    5.10    7.80 
   0  13   5    2.60    4.80 
   0 -13  -5   -1.40    3.30 
   0 -13   5    1.00    7.90 
   0 -13   5   -6.80    6.60 
   0  13   6   25.20   16.10 
   0  13   6    8.30    6.20 
   0  13  -6    9.10    7.70 
   0  13   6   -0.30   12.30 
   0  13   6    4.90    7.60 
   0 -13   6   17.50   11.10 
   0 -13  -6    9.60    4.50 
   0 -13   6   23.00   12.00 
   0  13   7   50.09   20.20 
   0  13   7   25.90   18.30 
   0 -13   7  106.09   25.10 
   0  13   8   12.30   18.60 
   0  13   8  -14.60   15.90 
   0  13  -8    7.50    7.60 
   0 -13   8   -4.00    8.10 
   0 -13   8   -4.50   10.60 
   0  14   0 1566.14  147.69 
   0  14   0 1564.84  148.69 
   0 -14   0 1359.16  149.88 
   0  14   1  532.05   59.69 
   0  14   1  506.25   58.19 
   0  14  -1  536.55   57.79 
   0  14   1  559.74   57.99 
   0  14  -1  520.55   58.89 
   0  14   2   77.19   15.50 
   0  14   2   50.59   14.20 
   0  14  -2   71.79   16.20 
   0  14  -2   63.09   15.30 
   0  14   2   73.99   17.80 
   0 -14   2   32.80   13.40 
   0 -14   2   58.19   15.40 
   0 -14  -2   53.89   15.10 
   0  14   3   39.90   14.50 
   0  14  -3   26.90   11.00 
   0  14  -3   35.40   13.00 
   0  14   3   31.10   11.20 
   0  14   4   19.50   13.20 
   0  14  -4   13.50    9.00 
   0  14   4   11.50    9.50 
   0  14   4   12.40    8.70 
   0 -14   4   -2.60    9.10 
   0 -14   4   34.80   12.30 
   0  14   5   19.30    9.00 
   0  14   5    5.00   13.10 
   0  14   5   11.40   11.10 
   0  14  -5   -3.10    5.30 
   0 -14   5   11.90    9.40 
   0 -14   5    8.30    8.60 
   0  14   6   44.20   18.80 
   0  14  -6   54.59   15.00 
   0  14   6   57.39   12.80 
   0  14   6   48.10   18.40 
   0 -14   6   61.19   19.50 
   0 -14   6   18.40   14.40 
   0  14  -7   33.30   10.40 
   0  14   7   45.50   20.40 
   0  14   7   15.60   16.40 
   0 -14   7   20.30   16.10 
   0 -14   7   12.10   12.50 
   0  15   0   12.40    8.40 
   0  15   0    8.40    8.80 
   0 -15   0   18.30   10.00 
   0  15  -1   34.20   11.00 
   0  15   1    5.90    9.90 
   0  15  -1   21.00   10.10 
   0  15   1   16.50   10.00 
   0  15   1   13.20    9.20 
   0 -15   1   30.70   10.70 
   0 -15  -1   24.30    9.80 
   0 -15   1   32.90   11.60 
   0  15   2   13.10    9.50 
   0  15  -2    1.40    6.40 
   0  15   2    2.80    7.60 
   0  15  -2    5.90    7.60 
   0  15   2   -1.50    7.90 
   0 -15   2    7.00    6.00 
   0 -15  -2    6.60    8.30 
   0 -15   2    6.50    6.50 
   0  15   3    8.50    8.60 
   0  15  -3    7.20    6.60 
   0  15   3    1.00    8.80 
   0  15  -3    0.60    7.30 
   0  15   3   11.30   10.90 
   0 -15   3   24.20   10.90 
   0 -15   3   13.60   10.10 
   0  15   4    5.00   10.80 
   0  15  -4    6.60    7.50 
   0  15  -4   12.90    9.10 
   0  15   4   14.20    9.30 
   0  15   4   12.90   10.80 
   0 -15   4    3.90    9.50 
   0 -15   4    1.70    5.90 
   0  15  -5   -2.50    6.50 
   0  15   5   16.40   12.20 
   0  15   5    2.40    8.00 
   0  15   5   -2.30   13.00 
   0 -15   5    1.00    6.70 
   0 -15   5    6.90   11.80 
   0  15   6   13.60    9.10 
   0  15  -6    5.60    7.50 
   0  15   6   -2.10   11.80 
   0  15   6   10.30   13.40 
   0 -15   6   14.40   12.50 
   0 -15   6   11.70   11.00 
   0  15   7   -4.80   14.80 
   0  15   7   16.70   24.90 
   0 -15   7    1.00   10.60 
   0 -15   7   22.30   12.40 
   0  16   0   31.20   11.10 
   0  16   0   32.60   12.60 
   0 -16   0   10.50    8.90 
   0  16   1   55.29   15.40 
   0  16  -1   65.19   16.40 
   0  16   1   50.19   14.90 
   0  16  -1   37.50   12.20 
   0  16   1   50.19   16.00 
   0 -16  -1   20.90   11.30 
   0 -16   1   25.60   12.20 
   0  16   2   54.99   17.80 
   0  16   2   54.19   15.90 
   0  16   2   65.89   17.00 
   0  16  -2   40.50   13.40 
   0  16  -2   32.10   12.30 
   0 -16   2   37.50   14.70 
   0 -16  -2   49.50   15.20 
   0 -16   2   40.10   13.70 
   0  16  -3   10.30    8.80 
   0  16   3    7.40   10.00 
   0  16  -3   13.20    9.40 
   0  16   3   23.60   12.80 
   0  16   3    9.20    9.50 
   0 -16   3   22.00   11.20 
   0 -16   3   30.90   14.70 
   0  16  -4    1.10    7.50 
   0  16  -4    6.50    7.00 
   0  16   4    7.10    8.40 
   0  16   4   -7.30    7.40 
   0  16   4    6.40   11.20 
   0 -16   4   -1.60    8.40 
   0 -16   4   -7.90    7.00 
   0  16   5    5.60   10.60 
   0  16  -5    9.70    8.30 
   0  16   5    4.10    8.20 
   0  16  -5   -4.20    7.80 
   0  16   5   -2.00   11.60 
   0 -16   5   -1.50    8.20 
   0 -16   5    4.90   10.00 
   0  16   6   -4.40   12.20 
   0  16   6   -4.20   13.00 
   0  16   6    6.60    9.60 
   0 -16   6    1.20    9.80 
   0 -16   6   27.00   13.70 
   0  17   0    2.50    6.90 
   0  17   0    0.10    8.00 
   0 -17   0   -1.70    5.60 
   0  17   1   37.40   14.00 
   0  17   1   39.10   14.30 
   0  17   1   42.20   15.70 
   0  17  -1   35.70   13.60 
   0  17  -1   48.50   14.10 
   0 -17   1   58.19   16.90 
   0 -17  -1   39.30   13.70 
   0  17   2   46.40   15.70 
   0  17   2   46.50   14.30 
   0  17   2   42.70   14.50 
   0  17  -2   40.10   14.20 
   0  17  -2   42.40   15.00 
   0  17  -3   -8.90    6.80 
   0  17   3   -4.20    8.00 
   0  17  -3    7.30    7.70 
   0  17   3    2.00   10.20 
   0  17   3   -4.00    8.50 
   0 -17   3   -8.50    5.90 
   0 -17   3    0.40    6.70 
   0  17  -4    8.90    9.60 
   0  17   4   -0.40    8.30 
   0  17   4   14.20   11.80 
   0  17   4  -12.50    9.40 
   0  17  -4   14.90    8.90 
   0 -17   4   -2.30    8.00 
   0 -17   4   19.10   10.50 
   0  17   5   10.50   10.20 
   0  17   5   25.30   15.90 
   0  17  -5    3.20   13.00 
   0  17   5    9.80   12.00 
   0 -17   5    2.40    7.80 
   0 -17   5   -7.50    9.30 
   0  17   6    1.10    8.90 
   0  17   6  -16.10   12.90 
   0  17  -6    1.10    9.10 
   0  18   0    6.00    8.80 
   0  18   0    4.80    8.10 
   0 -18   0   -1.40    5.40 
   0  18   1   15.80   11.00 
   0  18  -1    7.30    8.70 
   0  18   1   20.70   11.20 
   0  18  -1   15.80    9.50 
   0  18   1    3.70    9.20 
   0 -18   1   16.30    8.80 
   0 -18  -1    9.60    7.20 
   0  18   2   45.20   14.80 
   0  18   2   40.60   14.40 
   0  18  -2   55.09   15.70 
   0  18  -2   38.60   12.90 
   0  18   2   45.50   14.90 
   0 -18   2   88.69   23.60 
   0 -18   2   81.69   20.20 
   0 -18  -2   88.99   21.70 
   0  18  -3    9.30    8.40 
   0  18  -3    0.90    8.30 
   0  18   3   13.80   11.20 
   0  18   3   11.70   10.60 
   0  18   3   22.50   12.60 
   0 -18   3   19.50   11.70 
   0 -18   3   12.70    9.60 
   0  18   4   -2.30    9.50 
   0  18  -4   -1.10    7.90 
   0  18   4    6.30    9.90 
   0  18  -4   -6.70    7.40 
   0  18   4    5.30   12.70 
   0 -18   4   10.30   10.10 
   0 -18   4   -8.40   10.00 
   0  18   5    1.60   11.20 
   0  18  -5   -4.80    7.20 
   0  18   5    0.80   12.80 
   0  18   5    7.60    9.80 
   0  18  -5    2.60    9.00 
   0 -18   5  -10.20    9.50 
   0 -18   5    5.40    8.90 
   0  19   0   -3.80    8.30 
   0  19   0   -9.10    8.30 
   0  19   0   -2.90    7.90 
   0 -19   0    4.10    7.30 
   0  19  -1   16.60   10.70 
   0  19   1   -4.60    7.00 
   0  19   1    8.00    9.80 
   0  19   1  -10.70    7.80 
   0  19  -1    9.90    8.20 
   0 -19   1    5.10    7.30 
   0 -19  -1   -6.20    6.10 
   0  19   2   75.59   30.00 
   0  19   2   81.99   20.20 
   0  19  -2   56.09   22.90 
   0  19  -3   85.19   23.70 
   0  19   3  107.49   23.50 
   0  19   3   67.99   19.70 
   0  19   3   93.39   21.20 
   0  19  -3   77.89   19.40 
   0  19   4   73.29   20.70 
   0  19   4   81.99   22.50 
   0  19  -4   61.49   17.90 
   0  19  -4   49.70   15.60 
   0  19   4   63.29   17.90 
   0 -19   4   91.59   22.40 
   0 -19   4   62.39   18.40 
   0  20   0   -2.50   10.30 
   0  20   0  -10.70    8.40 
   0  20   0    6.10    9.00 
   0 -20   0    2.70    8.70 
   0  20   1   -0.60    8.50 
   0  20  -1    0.60   10.30 
   0  20  -1   -4.40    7.50 
   0  20   1   -4.20    7.50 
   0  20   1   -9.40    9.30 
   0 -20   1   -5.90    5.00 
   0 -20  -1   -1.10    6.20 
   0  20   2    3.00   10.90 
   0  20  -2   -5.90    8.50 
   0  20   2    3.90    9.80 
   0  20   2   -0.50    9.60 
   0  20  -2    1.10    9.30 
   0 -20  -2    5.10    8.00 
   0 -20   2   -8.00    7.50 
  -1   0  10   -8.20    9.40 
   1   0 -10   -0.70    2.80 
  -1   0  10  -12.90   23.30 
   1   0  -9   -0.20    2.90 
  -1   0   9   15.40   24.70 
  -1   0   9    6.30   11.10 
  -1   0   8   51.09   10.80 
  -1   0   8    2.30   10.30 
  -1   0   8   21.40   23.20 
  -1   0   7   -1.50    3.90 
  -1   0   7    9.00   12.50 
  -1   0   7  -28.70   21.30 
   1   0  -7   -0.50    3.20 
   1   0  -7    1.70    5.50 
  -1   0   6  522.55   54.09 
  -1   0   6  519.95   61.19 
   1   0  -5    2.80    4.00 
  -1   0   5    3.50    4.10 
  -1   0   5    4.00   10.40 
   1   0  -5    7.10   10.60 
   1   0  -5    3.30   10.40 
  -1   0   5   -8.20   14.20 
  -1   0   4  244.88   33.10 
   1   0  -4  230.18   29.90 
  -1   0   4  293.87   33.30 
  -1   0   4  324.57   29.90 
   1   0  -3   -1.70    6.00 
   1   0  -3   -0.50    6.20 
   1   0  -3   -0.60    2.50 
  -1   0   3    1.30    2.50 
  -1   0   3    2.00    8.80 
  -1   0   3    2.00    8.60 
  -1   0   2   16.90    8.00 
   1   0  -2    9.90    6.50 
   1   0  -2   18.80    6.10 
  -1   0   2   28.40    7.90 
   1   0  -2   18.50    4.50 
  -1   0   2   29.40    4.90 
   1   0  -1    2.60    4.30 
  -1   0   1   13.20    5.00 
  -1   0   0  128.99   13.10 
   1   0   1    0.90    3.00 
   1   0   1    5.80    6.90 
  -1   0  -1    0.20    7.10 
  -1   0  -1    1.10    2.10 
   1   0   1   -0.30    1.70 
  -1   0  -1    0.50    3.60 
  -1   0  -2 1373.16  118.19 
   1   0   2 1155.28  117.99 
  -1   0  -3    3.00    1.80 
   1   0   3   -7.60    9.80 
  -1   0  -3   -5.10    7.90 
  -1   0  -3   -1.30    1.50 
  -1   0  -3   -5.60    5.50 
   1   0   3   -1.20    5.60 
  -1   0  -4 1638.64  158.48 
   1   0   5   -3.60    7.40 
  -1   0  -5   -2.40    2.20 
  -1   0  -5   -2.40   10.20 
   1   0   5    1.90   18.10 
  -1   0  -5   -1.50    2.20 
   1   0   6    4.30   22.90 
   1   0   6   -4.30    8.00 
  -1   0  -6    2.20    2.80 
  -1   0  -6    0.00    3.00 
  -1   0  -6    3.20   12.30 
   1   0   7  -13.30   27.00 
   1   0   7    4.70    8.00 
   1   0   9    4.20    9.10 
   1   0   9   18.60   27.00 
   1   0  10    7.60    7.40 
   1   0  10   -6.90   27.30 
  -1   1  10    9.20   13.90 
   1   1 -10   13.70    4.70 
  -1   1  10  -12.10   24.20 
  -1  -1  10    1.80   25.30 
  -1  -1  10   16.40   10.20 
   1  -1 -10    4.50    3.10 
   1   1  -9   -1.50    6.10 
  -1   1   9   -8.30   22.70 
   1   1  -9    2.90    3.30 
  -1   1   9    2.20   11.90 
  -1  -1   9    5.10   10.20 
   1  -1  -9   16.70    7.10 
   1  -1  -9   10.50    3.30 
  -1  -1   9   28.60   25.50 
   1   1  -8   27.50    8.60 
  -1   1   8   33.90   16.80 
  -1   1   8    2.80   21.70 
   1   1  -8   28.10    6.70 
   1  -1  -8   31.70    6.30 
  -1  -1   8   32.50   24.80 
   1  -1  -8   25.80    8.00 
  -1  -1   8   17.70   12.50 
  -1   1   7  152.88   19.20 
   1   1  -7  128.19   17.10 
   1   1  -7  157.68   19.70 
  -1   1   7  164.78   30.60 
  -1   1   7  173.08   32.90 
   1  -1  -7  127.29   18.90 
  -1  -1   7  179.28   34.60 
  -1  -1   7  153.38   26.60 
  -1  -1   7  174.48   21.00 
  -1   1   6  382.76   41.50 
   1   1  -6  410.26   47.50 
  -1   1   6  371.86   49.99 
  -1   1   6  390.26   49.40 
   1   1  -6  427.46   42.10 
   1  -1  -6  422.36   40.70 
  -1  -1   6  390.26   49.80 
  -1  -1   6  376.26   46.50 
  -1  -1   6  360.16   42.00 
   1  -1  -6  384.96   46.20 
  -1   1   5 1152.68  102.39 
   1   1  -5 1069.09  104.69 
   1   1  -5 1050.59  102.29 
  -1   1   5 1007.30  104.99 
  -1   1   5  946.51  105.69 
  -1  -1   5 1032.20  102.79 
   1  -1  -5 1173.58  107.79 
  -1  -1   5 1025.90  105.79 
  -1  -1   5 1081.29  105.29 
   1  -1  -5  984.60  100.69 
  -1   1   4  222.78   28.90 
   1   1  -4  257.57   30.60 
  -1   1   4  238.18   25.50 
  -1   1   4  245.48   30.80 
   1   1  -4  241.38   26.10 
   1   1  -4  234.98   28.50 
  -1  -1   4  185.28   25.60 
  -1  -1   4  179.18   28.30 
   1  -1  -4  263.97   28.90 
   1  -1  -4  293.27   25.60 
   1  -1  -4  249.68   26.70 
  -1  -1   4  234.28   29.20 
   1   1  -3   15.30    4.50 
   1   1  -3   36.60   10.50 
  -1   1   3   17.10    4.60 
  -1   1   3   24.50   10.00 
   1   1  -3   21.00    9.90 
  -1   1   3   31.40    9.00 
  -1  -1   3   31.30   11.20 
  -1  -1   3   32.50    9.40 
   1  -1  -3   10.10    8.20 
   1  -1  -3   23.70    6.70 
   1  -1  -3   12.40    4.50 
  -1  -1   3   28.60    6.10 
   1   1  -2  399.26   36.50 
  -1   1   2  318.87   36.50 
  -1   1   2  327.47   35.30 
  -1   1   2  338.37   35.30 
   1   1  -2  351.76   37.50 
   1   1  -2  406.46   37.30 
   1  -1  -2  353.06   35.10 
  -1  -1   2  387.56   37.10 
   1  -1  -2  320.07   35.20 
   1  -1  -2  349.07   37.20 
  -1  -1   2  431.86   36.80 
  -1   1   1 3085.39  315.07 
   1   1  -1 3634.14  315.97 
  -1   1   1 3174.68  314.57 
   1   1  -1 3829.82  315.87 
  -1   1   1 3134.89  314.87 
  -1  -1   1 3106.09  314.47 
  -1  -1   1 3718.93  315.87 
  -1   1   0 1828.12  152.68 
  -1  -1   0 1590.34  152.48 
  -1  -1   0 1490.65  152.48 
  -1  -1  -1   99.99    9.90 
  -1   1  -2 6610.94  564.94 
   1  -1   2 5955.40  563.74 
   1  -1   2 5562.04  564.14 
   1   1   3  925.61   87.89 
  -1   1  -3  806.62   86.39 
  -1   1  -3  914.71   87.79 
   1   1   3  835.12   86.39 
   1  -1   3  922.41   88.09 
  -1  -1  -3  894.81   85.99 
  -1   1  -4 1333.37  113.29 
   1   1   4 1077.59  112.49 
  -1   1  -4 1065.49  113.19 
   1  -1   4  965.70  111.59 
  -1  -1  -4 1309.17  111.69 
  -1  -1  -4 1146.69  112.29 
  -1   1  -5   26.10   12.90 
   1   1   5   43.40   22.30 
  -1   1  -5   23.50    6.20 
   1   1   5   28.10   13.50 
  -1   1  -5   27.50    5.40 
   1  -1   5   53.49   12.60 
  -1  -1  -5   19.10   11.40 
   1  -1   5   52.39   22.80 
   1   1   6   32.10   26.40 
  -1   1  -6   41.80    8.00 
  -1   1  -6   36.40    6.40 
   1   1   6   39.50   16.00 
  -1   1  -6   22.70   15.30 
   1  -1   6   36.90   26.60 
  -1  -1  -6   28.50   13.20 
   1  -1   6   36.30   13.00 
  -1   1  -7   10.80    4.40 
   1   1   7    8.70   11.00 
  -1   1  -7    7.60    3.60 
   1  -1   7    0.60    6.20 
  -1   1  -8  281.17   24.70 
   1   1   8  218.28   33.40 
   1   1   8  148.49   39.50 
   1  -1   8  217.58   32.90 
   1   1   9    0.00    8.10 
   1   1   9   11.60   25.70 
   1  -1   9  -11.90   23.80 
   1  -1   9    1.40    9.00 
   1   1  10    6.10    8.90 
   1  -1  10    2.20    8.60 
   1   2 -10    1.20    4.10 
  -1   2  10   28.00   26.20 
  -1   2  10   -5.10   11.40 
  -1  -2  10  -10.00   22.40 
  -1  -2  10   -7.90    7.20 
   1   2  -9   -0.20    3.80 
   1   2  -9    5.10    6.50 
  -1   2   9   15.40   14.70 
  -1   2   9  -25.50   22.20 
  -1  -2   9    8.70   22.70 
   1  -2  -9    0.00    4.60 
  -1  -2   9   -4.90    8.10 
   1  -2  -9    0.70    2.50 
   1   2  -8    8.20   13.60 
  -1   2   8   41.60    9.00 
  -1   2   8   68.09   35.90 
  -1   2   8   16.20   16.60 
   1   2  -8   36.00    7.70 
  -1  -2   8   18.20   12.30 
  -1  -2   8   32.80   28.00 
   1  -2  -8   33.00    6.30 
  -1  -2   8   12.70   12.20 
   1  -2  -8   53.19    9.40 
   1   2  -7   90.69   11.90 
  -1   2   7   78.39   25.30 
  -1   2   7   53.69   11.00 
  -1   2   7   74.09   24.50 
   1   2  -7   93.79   13.90 
   1  -2  -7  112.79   13.90 
  -1  -2   7   62.39   18.10 
  -1  -2   7   37.70   27.60 
  -1   2   6   52.29   21.80 
   1   2  -6   28.30   18.90 
   1   2  -6   48.90    8.50 
  -1   2   6   54.59   22.70 
  -1   2   6   53.69    9.50 
   1   2  -6   43.70   10.40 
   1  -2  -6   50.29    9.80 
   1  -2  -6   28.30   13.70 
  -1  -2   6   76.49   11.70 
  -1  -2   6   82.59   25.40 
  -1  -2   6   30.50   12.40 
   1   2  -5  110.69   25.90 
  -1   2   5  121.49   23.60 
  -1   2   5  109.89   13.70 
   1   2  -5  102.89   14.70 
  -1   2   5   83.49   29.30 
   1  -2  -5  112.79   15.90 
  -1  -2   5  121.29   27.70 
  -1  -2   5  118.79   24.70 
   1  -2  -5  126.99   14.10 
  -1  -2   5   80.19   14.20 
   1  -2  -5   68.29   23.40 
   1   2  -4  110.59   15.10 
   1   2  -4  120.89   21.60 
  -1   2   4  125.79   18.80 
   1   2  -4  115.79   21.20 
  -1   2   4  117.89   14.20 
  -1   2   4  120.69   19.90 
  -1  -2   4  134.59   18.50 
   1  -2  -4  116.79   18.90 
   1  -2  -4  116.19   17.60 
  -1  -2   4  132.99   21.90 
  -1  -2   4  121.99   15.80 
   1  -2  -4  112.49   15.80 
   1   2  -3   17.10    7.90 
   1   2  -3    4.20    9.90 
  -1   2   3    7.60    7.10 
   1   2  -3   19.20    5.50 
  -1   2   3   10.50    6.50 
  -1   2   3   14.00    4.40 
  -1  -2   3   14.10    5.30 
   1  -2  -3   16.60    4.90 
   1  -2  -3   10.60    6.20 
  -1  -2   3   14.20    6.70 
  -1  -2   3    8.00    9.80 
   1  -2  -3   12.20    4.70 
  -1   2   2 1081.59   90.09 
   1   2  -2  792.82   91.09 
   1   2  -2  908.71   90.59 
   1   2  -2  805.42   89.59 
  -1   2   2  978.70   88.89 
   1  -2  -2 1059.09   89.09 
  -1  -2   2  884.11   90.39 
   1  -2  -2 1062.69   89.69 
  -1  -2   2  832.72   90.09 
  -1   2   1  220.68   22.40 
   1   2  -1  200.78   21.10 
  -1   2   1  222.28   21.70 
  -1   2   1  202.18   21.70 
  -1   2   1  238.78   21.90 
   1   2  -1  230.58   22.30 
   1   2  -1  215.98   22.40 
   1  -2  -1  228.18   21.60 
   1  -2  -1  218.78   21.60 
  -1  -2   1  223.38   22.70 
  -1  -2   1  199.08   21.20 
  -1  -2   1  210.88   22.10 
   1  -2  -1  176.48   22.20 
   1   2   0 2160.38  206.48 
  -1   2   0 2180.98  206.78 
   1   2   0 2271.37  206.78 
  -1   2   0 2320.77  206.88 
   1  -2   0 2057.29  206.58 
  -1  -2   0 2261.07  206.78 
   1  -2   0 2284.57  206.88 
  -1  -2   0 2139.59  206.58 
   1   2   1  516.05   49.20 
  -1   2  -1  471.95   48.80 
   1   2   1  563.54   48.30 
  -1   2  -1  474.25   49.00 
   1  -2   1  512.85   49.30 
   1  -2   1  485.35   48.90 
  -1  -2  -1  505.05   49.00 
   1  -2   1  547.65   50.89 
  -1  -2  -1  494.35   48.50 
   1   2   2  587.14   54.69 
   1   2   2  509.45   55.09 
  -1  -2  -2  625.34   54.29 
  -1  -2  -2  512.85   54.49 
  -1   2  -3  525.05   59.99 
   1   2   3  598.54   57.39 
  -1   2  -3  599.24   55.29 
   1   2   3  540.65   57.89 
  -1   2  -3  585.24   58.39 
   1  -2   3  519.35   57.39 
   1  -2   3  474.45   59.89 
  -1  -2  -3  582.84   57.19 
  -1  -2  -3  598.44   56.29 
   1  -2   3  658.43   55.69 
   1   2   4  210.28   26.40 
  -1   2  -4  178.08   26.10 
  -1  -2  -4  138.79   20.20 
  -1   2  -5    2.40    3.10 
   1   2   5   -1.60   17.30 
   1   2   5   -1.70   13.90 
  -1   2  -5    3.80   12.10 
  -1   2  -5    3.40    3.60 
   1  -2   5    4.50    6.20 
  -1  -2  -5    9.00    8.30 
   1  -2   5    3.70   22.20 
   1   2   6   -4.70   13.50 
  -1   2  -6    2.50    3.60 
   1   2   6    0.70   25.30 
  -1   2  -6    9.40    3.60 
  -1   2  -6    0.20   11.70 
  -1  -2  -6   -1.60    8.60 
   1  -2   6    9.20   23.00 
   1  -2   6    2.80    6.50 
   1   2   7   -8.50    9.90 
  -1   2  -7   -0.10    3.00 
   1   2   7   63.69   42.40 
   1  -2   7    8.40    7.40 
   1  -2   7   48.60   31.50 
   1   2   8   15.00   25.00 
   1   2   8   21.70   15.60 
  -1   2  -8   39.80    8.50 
   1  -2   8   36.50   26.70 
   1  -2   8   21.40   12.30 
  -1   2  -9   40.50    7.10 
   1   2   9   23.60   27.30 
   1   2   9   53.49   16.80 
   1  -2   9   14.50   25.10 
   1   2  10    3.00    8.80 
   1  -2  10   -0.90    8.90 
   1   3 -10   -4.10    3.80 
  -1   3  10   -1.80   11.90 
  -1   3  10   17.00   25.40 
  -1  -3  10  -13.60   21.30 
  -1  -3  10   10.20   11.00 
  -1   3   9   24.80   26.40 
  -1   3   9   18.50   17.00 
   1   3  -9    2.80    4.60 
   1   3  -9    5.40    6.60 
  -1  -3   9   -0.20    8.70 
   1  -3  -9    6.40    2.70 
  -1  -3   9  -18.20   21.20 
  -1   3   8   10.60   25.00 
  -1   3   8   -2.30    4.30 
   1   3  -8    4.50    4.00 
  -1   3   8  -10.50   14.90 
   1   3  -8    8.90    6.60 
  -1  -3   8   17.10   27.60 
   1  -3  -8    3.80    4.20 
  -1  -3   8    0.30    7.00 
  -1  -3   8    0.20    7.90 
   1   3  -7   -3.60    3.20 
  -1   3   7    9.60   22.00 
  -1   3   7   -6.80   17.60 
  -1   3   7    5.10    4.20 
  -1  -3   7   13.20   23.90 
   1  -3  -7   -0.20    5.40 
  -1  -3   7   -2.90    6.00 
  -1  -3   7  -11.60    5.40 
  -1   3   6   81.59   11.90 
  -1   3   6   49.90   20.50 
  -1   3   6  106.49   22.00 
   1   3  -5   13.20   13.10 
  -1   3   5   19.50   14.80 
   1   3  -5   36.90   17.60 
   1   3  -5   34.90    7.50 
   1   3  -5   40.90   10.10 
  -1   3   5   39.90   14.60 
  -1   3   5   25.80    6.80 
   1  -3  -5   28.70   10.10 
  -1  -3   5   35.10    8.60 
   1  -3  -5   37.80    7.70 
   1  -3  -5   34.20   10.10 
  -1  -3   5   34.90   23.00 
  -1  -3   5   34.20   11.50 
   1   3  -4  297.47   35.00 
  -1   3   4  295.57   31.80 
  -1   3   4  264.67   29.20 
  -1   3   4  299.87   33.70 
   1  -3  -4  268.27   31.30 
  -1  -3   4  317.47   35.40 
   1  -3  -4  261.57   29.00 
  -1  -3   4  310.37   32.30 
   1  -3  -4  290.77   30.50 
  -1   3   3  317.87   34.70 
  -1   3   3  283.87   32.10 
   1  -3  -3  335.47   33.70 
   1  -3  -3  294.27   31.80 
   1  -3  -3  382.66   33.40 
  -1   3   2  600.14   58.29 
   1   3  -2  707.53   60.49 
  -1   3   2  523.45   57.89 
   1   3  -2  698.43   60.49 
   1  -3  -2  529.15   58.29 
   1  -3  -2  559.84   58.19 
  -1  -3   2  694.73   59.09 
   1  -3  -2  546.55   57.59 
   1   3  -1 2088.79  195.98 
  -1   3   1 1962.50  195.08 
  -1   3   1 2275.57  194.88 
   1   3  -1 1934.91  195.08 
   1   3  -1 1980.90  194.48 
   1  -3  -1 2016.10  195.08 
  -1  -3   1 1940.11  195.18 
   1  -3  -1 2432.26  194.88 
   1  -3  -1 2158.38  194.68 
  -1  -3   1 1870.81  194.48 
  -1  -3   1 2169.58  196.08 
   1   3   0 2745.93  239.48 
  -1   3   0 2648.94  239.48 
   1   3   0 2350.66  238.38 
   1   3   0 2351.66  238.68 
  -1   3   0 2244.88  238.78 
   1   3   0 2235.88  238.68 
   1   3   0 2690.03  239.48 
  -1   3   0 2740.03  239.68 
   1   3   0 2611.64  239.68 
   1  -3   0 2644.64  239.58 
  -1  -3   0 2616.64  239.58 
   1  -3   0 2762.12  239.68 
  -1  -3   0 2779.72  239.48 
   1  -3   0 2246.08  238.68 
  -1  -3   0 2661.23  239.48 
   1   3   1 6329.07  553.04 
  -1   3  -1 5206.08  553.04 
   1   3   1 6484.45  552.94 
   1   3   1 5398.86  552.04 
  -1   3  -1 5747.23  553.54 
   1   3   1 6188.18  553.24 
  -1   3  -1 6069.39  554.04 
  -1  -3  -1 6266.57  553.24 
   1  -3   1 5633.34  553.74 
   1  -3   1 5834.02  553.84 
   1  -3   1 6188.58  554.24 
  -1  -3  -1 5944.10  552.84 
  -1  -3  -1 5886.61  552.94 
  -1   3  -2  304.17   29.10 
   1   3   2  288.57   28.90 
   1   3   2  224.48   27.60 
  -1  -3  -2  270.77   28.20 
   1   3   3  324.67   38.00 
  -1   3  -3  376.66   39.10 
   1   3   3  398.96   39.50 
  -1   3  -3  424.26   42.80 
  -1  -3  -3  325.97   36.60 
  -1  -3  -3  355.26   37.80 
  -1   3  -4  486.35   52.29 
  -1   3  -4  508.75   47.90 
   1   3   4  486.25   51.49 
  -1   3  -4  489.55   55.49 
   1   3   4  503.55   53.29 
   1  -3   4  429.46   53.99 
  -1  -3  -4  509.45   50.39 
  -1  -3  -4  532.65   49.60 
   1  -3   4  404.46   50.39 
  -1   3  -5  259.97   26.40 
  -1   3  -5  231.98   35.90 
   1   3   5  237.88   39.00 
   1   3   5  218.28   35.30 
   1  -3   5  185.38   37.40 
  -1  -3  -5  301.37   30.60 
  -1   3  -6    8.40    4.60 
   1   3   6   31.70   17.80 
  -1   3  -6    7.90    4.60 
   1   3   6   49.70   24.30 
   1  -3   6    4.30   24.20 
  -1  -3  -6    7.90    9.00 
   1  -3   6    1.50    7.00 
   1   3   7   26.40   26.60 
   1   3   7   36.30   17.10 
  -1   3  -7   29.30    8.90 
  -1   3  -7   35.80    7.40 
   1  -3   7   30.90   11.20 
   1  -3   7   86.09   27.90 
   1   3   8   33.20   24.00 
  -1   3  -8   14.40    6.80 
   1   3   8   14.80   14.40 
  -1   3  -8   22.60    5.90 
   1  -3   8   24.20   24.70 
   1  -3   8   23.60    9.70 
   1   3   9   14.90   13.40 
   1   3   9   -2.70   23.50 
  -1   3  -9   20.90    5.80 
   1  -3   9   -3.40   22.90 
   1  -3   9   14.90    9.30 
  -1   4  10    8.60   16.40 
   1   4 -10   25.20    7.70 
  -1   4  10   23.40   28.80 
  -1  -4  10   22.70   11.90 
  -1  -4  10   -5.00   20.50 
   1   4  -9   51.49   10.60 
  -1   4   9   39.40   21.40 
  -1   4   9   14.80   26.20 
  -1  -4   9    7.10   21.50 
  -1  -4   9   36.30   14.70 
  -1   4   8   18.80   21.00 
  -1   4   8   18.00   21.40 
  -1   4   8   18.40    6.50 
   1   4  -8   22.30    8.60 
   1   4  -8   23.50    7.20 
  -1  -4   8   16.70   10.90 
  -1  -4   8   26.90   23.30 
   1  -4  -8   28.70    5.50 
  -1   4   7  121.19   27.30 
   1   4  -7   98.59   13.00 
  -1   4   7   65.89   13.00 
  -1   4   7  100.29   26.90 
   1   4  -7   73.39   16.10 
  -1  -4   7   66.39   14.80 
  -1  -4   7   75.89   26.10 
  -1  -4   7   72.19   20.10 
   1  -4  -7   87.29   11.30 
  -1   4   6  -12.30   14.80 
   1   4  -6    1.00    3.70 
  -1   4   6   -0.10    3.00 
   1   4  -6   -1.80    4.50 
  -1   4   6    0.40   16.40 
  -1  -4   6    9.00    5.60 
   1  -4  -6    1.10    4.30 
  -1  -4   6    5.50    8.10 
  -1  -4   6  -11.90   19.00 
   1   4  -5    2.00    3.60 
  -1   4   5   13.80   11.80 
  -1   4   5   -1.90   10.40 
   1   4  -5   15.70   16.50 
   1   4  -5    4.60    4.10 
   1   4  -5    1.10    9.70 
  -1   4   5    1.40    3.00 
  -1  -4   5    7.40    6.40 
   1  -4  -5   -1.20    3.70 
  -1  -4   5   19.20    6.90 
   1  -4  -5    3.70    6.40 
   1  -4  -5   -1.50    7.00 
  -1  -4   5   19.00   17.00 
  -1   4   4  146.79   20.00 
  -1   4   4  154.38   25.30 
  -1   4   4  216.98   23.30 
   1   4  -4  246.88   27.70 
   1  -4  -4  207.48   22.30 
  -1   4   3  907.51   90.59 
   1   4  -3  843.82   91.69 
  -1   4   3 1046.20   89.59 
  -1   4   3  937.21   89.89 
  -1   4   3  824.42   91.49 
   1   4  -3  879.01   92.09 
   1  -4  -3 1077.99   89.19 
  -1  -4   3  878.41   91.89 
  -1  -4   3  917.21   92.19 
   1  -4  -3  982.90   90.19 
   1  -4  -3 1005.90   90.49 
  -1  -4   3  867.31   90.89 
  -1   4   2  390.86   47.10 
   1   4  -2  563.44   49.30 
   1   4  -2  454.25   46.90 
   1   4  -2  547.05   48.70 
  -1  -4   2  493.75   48.30 
   1  -4  -2  433.76   47.30 
  -1  -4   2  494.45   48.60 
  -1  -4   2  428.16   46.80 
  -1   4   1 1275.27  111.79 
   1   4  -1 1040.70  111.79 
  -1   4   1 1112.39  111.99 
   1   4  -1 1308.47  111.39 
   1   4  -1 1167.78  112.99 
  -1  -4   1 1094.49  112.09 
  -1  -4   1 1104.79  111.59 
   1  -4  -1 1355.36  111.59 
  -1  -4   1 1118.99  112.69 
   1  -4  -1 1066.09  111.99 
   1  -4  -1 1250.57  111.59 
   1   4   0 6942.01  659.43 
   1   4   0 6825.02  658.93 
   1   4   0 7405.16  660.73 
  -1   4   0 6831.42  659.73 
   1   4   0 7090.59  661.43 
  -1   4   0 6834.02  659.63 
  -1   4   0 7252.97  660.43 
  -1   4   0 7297.37  660.33 
   1   4   0 6234.58  663.73 
  -1  -4   0 7334.77  660.33 
  -1  -4   0 7504.95  660.53 
   1  -4   0 7388.16  660.43 
   1  -4   0 6668.93  659.53 
  -1  -4   0 7476.35  660.33 
   1   4   1 9455.75  888.01 
  -1   4  -1 9249.57  889.01 
   1   4   1 9942.00  888.51 
  -1   4  -1 9138.59  888.91 
   1   4   1 9999.00  889.91 
   1   4   1 9781.42  889.11 
   1  -4   1 9235.48  888.61 
   1  -4   1 9532.15  889.21 
   1   4   2  147.69   17.60 
  -1   4  -2  215.18   19.60 
   1   4   2  180.18   19.90 
   1   4   2  183.18   19.50 
  -1   4  -2  136.39   19.30 
  -1   4  -2  144.29   21.90 
   1  -4   2  133.89   20.80 
  -1  -4  -2  197.58   19.80 
  -1  -4  -2  209.78   19.50 
   1  -4   2  139.39   19.60 
   1  -4   2  201.88   19.40 
   1   4   3   98.89   16.50 
   1   4   3   96.99   16.00 
  -1   4  -3  100.79   15.00 
  -1   4  -3  104.09   13.00 
  -1   4  -3  109.99   20.60 
   1  -4   3  103.69   18.80 
  -1  -4  -3  115.49   15.00 
   1  -4   3  106.59   13.10 
   1  -4   3   80.29   13.60 
  -1  -4  -3  111.59   13.60 
  -1   4  -4  672.93   71.19 
   1   4   5   81.99   23.00 
   1   4   5   96.49   20.50 
  -1   4  -5   61.49   10.50 
  -1   4  -5   64.69   18.00 
  -1  -4  -5   71.19   13.70 
  -1   4  -6   53.89   11.80 
   1   4   6   87.89   27.70 
   1   4   6   86.09   23.50 
   1  -4   6   40.10   12.40 
   1  -4   6   26.00   21.70 
  -1   4  -7   -2.60    4.40 
  -1   4  -7    1.80    3.50 
   1   4   7    1.30   20.70 
   1   4   7   13.00   16.50 
   1  -4   7    3.90    6.30 
   1  -4   7    4.10   21.10 
   1   4   8   24.10   24.50 
   1   4   8    1.40   14.90 
   1  -4   8   13.30    8.00 
   1  -4   8   72.59   28.10 
   1   4   9    9.80   13.50 
   1   4   9   16.80   27.90 
   1  -4   9    4.50    7.60 
   1  -4   9   -9.10   22.20 
   1   5 -10   53.89   11.00 
  -1   5  10   25.00   19.80 
  -1  -5  10   22.70   25.20 
  -1  -5  10   26.00   15.00 
  -1   5   9   14.70   24.70 
   1   5  -9   13.10    6.60 
  -1   5   9   23.50   23.40 
  -1  -5   9   27.40   21.70 
  -1  -5   9    1.70    9.30 
   1   5  -8   44.30   10.50 
  -1   5   8  105.19   27.70 
  -1   5   8   66.29   25.70 
  -1   5   8   46.40    8.70 
  -1  -5   8   76.69   23.30 
   1  -5  -8   45.30    9.10 
  -1  -5   8  103.19   26.90 
  -1   5   7    1.50   18.20 
   1   5  -7    3.80    4.60 
  -1   5   7  -14.20   14.80 
  -1  -5   7   17.00   19.30 
  -1  -5   7    4.00    7.00 
  -1  -5   7    1.10    7.10 
  -1   5   6   -3.20   13.70 
  -1   5   6    4.90    3.70 
   1   5  -6   -0.10    4.30 
  -1   5   6    2.30   14.70 
   1   5  -6    1.30    4.70 
   1  -5  -6   -2.90    3.80 
  -1  -5   6   14.70    7.50 
  -1  -5   6   15.50    9.20 
  -1  -5   6    9.50   18.70 
  -1   5   5   14.10    5.40 
   1   5  -5   31.00   12.60 
   1   5  -5   15.20    5.70 
  -1   5   5    3.60   11.80 
  -1   5   5   20.10   10.40 
   1   5  -5   10.30    6.00 
   1   5  -5   20.50   17.10 
  -1  -5   5   21.00    7.50 
   1  -5  -5    3.30    7.40 
   1  -5  -5   12.00    8.20 
  -1  -5   5   24.10   14.50 
  -1  -5   5   17.80    7.90 
   1  -5  -5   11.90    5.00 
   1   5  -4  192.58   20.60 
  -1   5   4  166.98   21.20 
   1   5  -4  181.78   24.70 
  -1   5   4  161.48   24.40 
   1   5  -4  135.59   24.30 
  -1   5   4  175.08   20.00 
   1   5  -4  169.58   22.40 
  -1   5   4  152.38   22.20 
   1  -5  -4  204.58   19.70 
  -1  -5   4  169.78   22.60 
  -1  -5   4  187.78   24.60 
   1  -5  -4  188.58   21.80 
   1  -5  -4  191.68   21.90 
  -1  -5   4  172.78   23.10 
   1   5  -3  589.24   54.99 
   1   5  -3  611.94   55.19 
  -1   5   3  449.56   53.29 
   1   5  -3  501.35   53.29 
  -1  -5   3  471.55   53.69 
  -1  -5   3  532.15   54.19 
  -1  -5   3  502.55   53.09 
   1   5  -2 2667.23  259.17 
   1   5  -2 2797.82  260.67 
   1   5  -2 2638.44  261.17 
   1  -5  -2 2921.81  260.77 
  -1   5   1   10.90    4.40 
   1   5  -1    7.50    3.70 
   1   5  -1   14.30    4.70 
  -1   5   1   14.10    5.50 
   1   5  -1   12.40    4.70 
  -1   5   1   14.30    5.10 
   1   5  -1   11.10    5.00 
  -1   5   1    7.60    4.80 
  -1  -5   1   11.30    5.60 
   1  -5  -1   19.50    5.20 
  -1  -5   1    6.40    3.80 
   1  -5  -1   13.70    4.80 
  -1  -5   1   19.00    5.50 
   1  -5  -1    9.00    4.10 
   1   5   0 2277.47  223.28 
  -1   5   0 2237.18  223.48 
  -1   5   0 2465.85  223.68 
   1   5   0 2401.06  223.38 
  -1  -5   0 2550.14  224.08 
  -1  -5   0 2417.56  223.58 
  -1  -5   0 2179.58  223.18 
   1  -5   0 2410.86  223.78 
  -1   5  -1 1709.93  184.38 
   1   5   1 2072.69  183.78 
  -1   5  -1 2106.89  184.18 
   1   5   1 1827.32  184.98 
   1   5   1 1912.31  184.68 
   1   5   1 2174.28  183.28 
  -1   5  -1 1736.53  184.18 
   1   5   1 2036.40  184.08 
  -1  -5  -1 1957.60  183.88 
  -1  -5  -1 1847.92  184.98 
  -1  -5  -1 2262.87  184.38 
   1  -5   1 1897.41  184.98 
  -1  -5  -1 1961.10  183.88 
   1  -5   1 1935.21  185.08 
   1  -5   1 1754.42  183.98 
   1   5   2  457.15   46.20 
  -1  -5  -2  454.85   46.00 
   1   5   3   16.70    3.30 
  -1   5  -3    9.50    5.30 
   1   5   3   10.00    6.80 
   1   5   3    7.20    6.60 
  -1   5  -3    4.80    4.20 
  -1   5  -3    2.30    3.00 
  -1   5  -3   16.90   13.00 
  -1  -5  -3   -0.50    4.10 
   1  -5   3   13.70   10.00 
  -1  -5  -3   11.10    6.20 
   1  -5   3   12.20    5.70 
   1  -5   3    0.70    3.50 
  -1   5  -4  161.18   28.30 
   1   5   4  112.19   21.90 
  -1   5  -4  110.59   16.20 
   1   5   4  140.49   23.10 
  -1   5  -4  135.69   20.60 
  -1  -5  -4  127.29   17.50 
   1  -5   4  139.59   24.90 
  -1  -5  -4  163.18   19.70 
   1  -5   4  142.79   19.10 
  -1   5  -5  108.59   15.60 
   1   5   5  126.79   26.20 
   1   5   5  152.28   25.20 
  -1   5  -5   85.69   21.40 
   1  -5   5  117.39   18.50 
  -1  -5  -5  127.49   17.50 
   1  -5   5  155.68   27.60 
   1   5   6   31.70   22.40 
  -1   5  -6   44.10   11.10 
   1   5   6   37.00   20.10 
   1  -5   6   24.70   21.10 
   1  -5   6   30.30   10.70 
  -1   5  -7    6.80    5.20 
   1   5   7    9.60   17.30 
  -1   5  -7    3.80    4.70 
   1   5   7   11.60   20.60 
   1  -5   7    9.30    7.70 
   1  -5   7   26.50   18.50 
   1   5   8   41.20   22.40 
  -1   5  -8   52.39    9.90 
  -1   5  -8   39.60   10.70 
   1   5   8   24.00   27.50 
   1  -5   8   15.00   22.40 
   1   5   9   -0.10   14.60 
   1   5   9   50.99   55.69 
   1  -5   9   36.40   35.10 
  -1   6  10  170.48   39.20 
   1   6 -10  197.98   24.10 
  -1   6  10  151.08   39.00 
   1   6  -9  306.67   35.00 
  -1   6   9  279.07   50.59 
  -1   6   9  301.57   49.80 
  -1  -6   9  292.87   41.10 
  -1  -6   9  354.16   47.90 
  -1   6   8   99.59   14.80 
  -1   6   8  119.89   31.60 
   1   6  -8   95.39   16.50 
  -1   6   8  147.79   30.00 
  -1  -6   8  181.58   30.90 
  -1  -6   8  144.49   23.70 
  -1   6   7   27.30   19.60 
   1   6  -7   19.70    7.50 
  -1   6   7   24.70    6.70 
  -1   6   7    9.60   17.50 
  -1  -6   7   -4.20   15.90 
   1  -6  -7   27.60    5.20 
  -1  -6   7   16.80    9.90 
  -1   6   6  -17.00   15.00 
   1   6  -6    2.00    5.00 
   1   6  -6    6.00    5.10 
  -1   6   6    2.30    3.50 
  -1   6   6    4.10   13.70 
  -1  -6   6    8.90   14.90 
  -1  -6   6    2.60    7.00 
   1  -6  -6    3.90    4.00 
  -1  -6   6    1.80    6.50 
  -1   6   5   23.20   13.60 
   1   6  -5    8.20    5.70 
  -1   6   5    8.60   10.80 
   1   6  -5   23.10   17.40 
   1   6  -5    8.10    5.30 
  -1   6   5   11.70    6.00 
   1  -6  -5   11.30    4.90 
  -1  -6   5    6.90    6.40 
  -1  -6   5    8.20    7.00 
  -1  -6   5   12.50   11.80 
   1  -6  -5   10.00    7.40 
  -1   6   4  102.79   18.70 
  -1   6   4   94.89   15.40 
   1   6  -4  109.99   13.70 
  -1   6   4   82.89   15.10 
   1   6  -4  125.99   28.50 
   1   6  -4   82.99   14.80 
   1   6  -4   95.79   16.50 
  -1   6   4  112.09   14.40 
   1  -6  -4  116.39   12.90 
   1  -6  -4   93.59   14.70 
   1  -6  -4  105.19   15.10 
  -1  -6   4   82.29   14.90 
  -1  -6   4   95.39   16.60 
  -1  -6   4   96.49   16.10 
   1   6  -3 2322.27  237.78 
  -1   6   3 2611.04  236.18 
  -1   6   3 2519.95  235.28 
  -1   6   3 2425.16  237.48 
   1   6  -3 2694.53  235.18 
   1   6  -3 2215.98  235.48 
   1   6  -3 2408.76  237.58 
  -1  -6   3 2345.77  237.38 
   1  -6  -3 2580.14  235.78 
   1  -6  -3 2605.64  235.58 
  -1  -6   3 2518.35  236.78 
   1  -6  -3 2690.23  234.18 
  -1  -6   3 2396.36  237.88 
  -1   6   2 1610.34  164.98 
   1   6  -2 1669.93  163.78 
   1   6  -2 1875.31  165.68 
  -1  -6   2 1849.81  166.08 
   1  -6  -2 1715.33  165.18 
  -1  -6   2 1717.03  165.88 
  -1  -6   2 1624.84  164.18 
   1   6  -1 1263.47  111.09 
  -1   6   1 1318.97  111.89 
   1   6  -1 1152.28  113.29 
   1   6  -1 1068.69  111.49 
  -1   6   1 1060.79  112.19 
  -1   6   1 1061.09  112.09 
   1   6  -1 1055.89  112.09 
   1  -6  -1 1313.27  111.99 
  -1  -6   1 1125.19  111.99 
  -1  -6   1 1058.79  112.19 
   1  -6  -1 1098.09  112.49 
  -1  -6   1 1149.39  113.09 
   1  -6  -1 1349.77  111.49 
   1   6   0  239.98   26.70 
  -1   6   0  228.88   26.70 
   1   6   0  228.08   26.30 
  -1   6   0  247.48   26.90 
   1   6   0  266.77   27.50 
  -1  -6   0  232.78   26.60 
   1  -6   0  241.28   27.00 
  -1  -6   0  245.88   26.80 
   1  -6   0  235.38   26.70 
   1   6   1  112.09   16.30 
   1   6   1  132.39   16.20 
   1   6   1  139.69   16.10 
  -1   6  -1  123.99   16.90 
   1   6   1  146.99   16.50 
  -1   6  -1  122.89   16.60 
   1   6   1  153.28   15.60 
  -1   6  -1  131.49   16.30 
   1   6   1  121.69   16.50 
  -1  -6  -1  136.19   14.80 
  -1  -6  -1  118.59   16.60 
  -1  -6  -1  145.69   16.40 
   1  -6   1  122.89   16.80 
   1  -6   1  109.49   16.60 
   1  -6   1  159.98   17.10 
   1   6   2  324.17   34.30 
  -1  -6  -2  319.07   32.00 
  -1  -6  -2  327.47   34.40 
  -1   6  -3  295.57   41.30 
   1   6   3  332.17   36.60 
   1   6   3  392.26   39.70 
   1   6   3  319.47   40.70 
   1   6   3  441.46   39.80 
  -1   6  -3  297.87   39.20 
  -1   6  -3  389.56   38.40 
  -1  -6  -3  395.56   38.60 
   1  -6   3  421.66   39.00 
   1  -6   3  363.46   41.30 
  -1  -6  -3  408.86   39.40 
   1  -6   3  326.97   39.90 
  -1   6  -4  760.42   75.09 
   1   6   4  767.92   69.39 
   1  -6   4  687.33   75.49 
   1  -6   4  663.93   74.19 
   1   6   5  401.46   42.90 
  -1   6  -5  292.77   36.60 
  -1  -6  -5  374.76   38.50 
  -1   6  -6   38.80    8.90 
   1   6   6   58.09   19.20 
   1   6   6   40.60   21.30 
  -1   6  -6   27.60    9.60 
   1  -6   6   34.90   11.20 
   1  -6   6   38.10   19.10 
  -1   6  -7   11.10    5.90 
   1   6   7   15.30   21.20 
   1   6   7   10.40   18.40 
   1  -6   7   20.80   18.70 
   1  -6   7   19.20    8.00 
  -1   6  -8   18.50    6.70 
   1   6   8    3.70   23.30 
   1  -6   8   11.70   18.50 
   1  -6   8    4.70    7.10 
   1   6   9   -6.60   14.30 
  -1   6  -9    3.80    5.00 
   1   6   9   26.00   29.40 
   1  -6   9   -3.00    5.90 
   1  -6   9   16.40   20.30 
  -1   7  10   84.19   30.90 
   1   7  -9   10.30    7.50 
  -1   7   9    0.00   22.50 
  -1   7   9   16.80   23.80 
  -1  -7   9   23.20   13.00 
  -1  -7   9   71.09   22.90 
   1   7  -8    8.50    6.30 
  -1   7   8    3.90    4.50 
  -1   7   8    0.10   18.80 
  -1   7   8    8.40   20.60 
   1  -7  -8    5.00    3.10 
  -1  -7   8   -4.90    7.70 
  -1  -7   8   19.60   16.20 
  -1   7   7   12.90   17.50 
  -1   7   7   14.00   17.00 
  -1  -7   7   20.70    8.90 
  -1  -7   7   46.50   17.60 
  -1   7   6    8.20   13.70 
  -1   7   6    3.20   16.00 
  -1   7   6   19.20    6.20 
   1   7  -6   16.70    7.50 
   1  -7  -6   16.40    5.00 
  -1  -7   6   -5.20   10.40 
  -1  -7   6    3.00    8.30 
  -1   7   5    3.00    8.40 
   1   7  -5   15.80    6.50 
  -1   7   5    4.80   12.30 
   1   7  -5   -6.60    3.60 
  -1   7   5   -1.70    5.60 
  -1  -7   5    6.50   10.40 
  -1  -7   5    9.40    7.10 
  -1  -7   5   -0.50    6.30 
   1  -7  -5    0.30    3.60 
  -1   7   4    3.00    9.20 
   1   7  -4    9.90   12.10 
   1   7  -4    2.90    4.50 
   1   7  -4    2.70    4.20 
  -1   7   4   12.30    7.30 
  -1   7   4    9.60    7.20 
   1   7  -4   10.30    6.80 
  -1   7   4   35.70    9.90 
   1  -7  -4    1.10    5.00 
   1  -7  -4    8.50    4.10 
  -1  -7   4   16.90    7.50 
  -1  -7   4   29.20    9.20 
   1  -7  -4    9.60    7.50 
  -1  -7   4   35.30   10.90 
  -1   7   3  265.77   28.90 
   1   7  -3  240.38   28.10 
  -1   7   3  233.58   29.80 
   1   7  -3  343.27   39.70 
  -1   7   3  270.97   29.40 
   1  -7  -3  247.98   27.30 
   1   7  -2 1896.51  184.38 
   1   7  -2 1943.31  186.98 
   1   7  -2 1863.41  185.38 
   1  -7  -2 2045.50  186.28 
   1   7  -1   83.89   13.60 
   1   7  -1   88.79   13.00 
  -1   7   1  111.19   14.30 
   1   7  -1   79.09   13.00 
  -1   7   1   81.79   13.10 
  -1   7   1   75.49   13.00 
  -1   7   1  117.09   14.10 
   1   7  -1  100.39   12.40 
   1  -7  -1  106.99   12.80 
  -1  -7   1   81.19   12.70 
   1  -7  -1   92.19   13.50 
  -1  -7   1   95.89   13.90 
   1  -7  -1   96.89   13.30 
   1   7   0  681.83   60.59 
  -1   7   0  480.75   57.59 
  -1   7   0  522.95   57.99 
  -1   7   0  607.84   59.59 
  -1   7   0  619.94   59.49 
   1   7   0  634.24   59.59 
   1   7   0  528.65   57.89 
   1   7   0  493.85   57.09 
   1   7   0  621.14   59.29 
  -1  -7   0  652.33   59.69 
  -1  -7   0  510.25   56.89 
   1  -7   0  664.63   60.09 
  -1  -7   0  630.84   59.59 
   1  -7   0  631.84   59.89 
   1  -7   0  512.65   57.79 
   1   7   1  407.06   35.20 
  -1   7  -1  263.47   34.70 
  -1   7  -1  310.27   36.20 
   1   7   1  347.07   35.50 
   1   7   1  363.96   36.10 
   1   7   1  325.17   36.00 
   1   7   1  314.37   36.50 
   1   7   1  323.27   36.50 
  -1   7  -1  340.47   36.10 
  -1   7  -1  311.07   36.20 
  -1  -7  -1  350.66   34.10 
   1  -7   1  335.87   37.10 
   1  -7   1  330.67   35.60 
  -1  -7  -1  403.56   36.40 
  -1  -7  -1  325.67   36.70 
   1  -7   1  316.87   36.40 
  -1   7  -2  340.67   40.30 
  -1   7  -2  438.76   44.20 
   1   7   2  345.17   39.90 
   1   7   2  378.16   38.20 
  -1   7  -2  376.06   39.60 
   1   7   2  320.07   38.80 
   1  -7   2  330.27   39.50 
   1  -7   2  393.46   40.50 
  -1   7  -3  120.19   18.70 
   1   7   3  109.59   17.40 
  -1   7  -3   80.19   18.70 
   1   7   3  124.99   18.00 
  -1   7  -3  106.59   22.90 
   1   7   3  156.48   15.40 
   1  -7   3   84.59   17.30 
  -1  -7  -3  136.69   16.90 
  -1  -7  -3  130.99   17.40 
   1  -7   3  106.09   22.50 
  -1  -7  -3  138.89   13.90 
   1  -7   3  124.09   18.80 
   1   7   4  470.05   51.39 
  -1   7  -5  100.29   18.40 
   1   7   5  188.88   28.50 
   1  -7   5  132.09   25.90 
   1  -7   5  121.59   19.90 
   1   7   6   20.40   15.10 
  -1   7  -6    7.60    5.80 
   1   7   6   36.00   18.80 
  -1   7  -7    8.40    6.20 
   1   7   7   11.30   17.10 
   1   7   7    1.70   21.10 
   1  -7   7   10.60   15.50 
   1  -7   7    3.40    6.40 
   1   7   8  -12.80   17.50 
   1   7   8  -12.50   19.90 
  -1   7  -8    3.10    5.10 
   1  -7   8   -2.00   14.40 
   1  -7   8   15.70    8.80 
   1   7   9    6.10   17.50 
   1   7   9   11.70   28.50 
   1  -7   9   13.10   13.60 
   1  -7   9   13.50   12.10 
  -1   8  10   37.30   32.10 
  -1   8  10   36.10   30.20 
   1   8 -10   34.60    9.70 
  -1  -8  10   23.60   12.70 
  -1  -8  10   20.40   18.90 
  -1   8   9   86.79   28.20 
  -1   8   9   26.20   24.60 
  -1  -8   9  178.78   33.00 
   1   8  -8   63.69   13.60 
  -1   8   8   24.00   21.30 
  -1   8   8   33.80   21.30 
  -1   8   8   55.19    9.90 
   1  -8  -8   43.30    6.50 
  -1  -8   8    7.70   14.90 
  -1   8   7    5.90   17.10 
  -1   8   7    3.60    3.60 
   1   8  -7   12.90    7.10 
  -1   8   7    5.50   14.40 
  -1  -8   7   11.60   10.50 
   1  -8  -7    5.50    3.40 
  -1  -8   7   24.70   17.20 
  -1   8   6  103.19   23.80 
  -1   8   6   74.39   12.60 
   1   8  -6   88.29   14.30 
  -1   8   6   74.09   18.40 
  -1  -8   6   67.69   18.10 
   1  -8  -6   90.29   11.00 
  -1  -8   6   49.00   15.70 
  -1   8   5    4.50    7.20 
  -1   8   5    8.10   12.60 
   1   8  -5    3.00    5.50 
  -1   8   5    3.70    9.30 
  -1  -8   5    3.50    8.60 
  -1  -8   5    0.80    6.20 
   1  -8  -5   -1.50    3.80 
  -1   8   4  280.17   32.10 
   1   8  -4  260.87   28.10 
  -1   8   4  221.88   29.20 
  -1   8   4  273.27   28.80 
   1  -8  -4  248.88   26.40 
  -1  -8   4  174.28   29.30 
   1  -8  -4  260.87   30.80 
   1   8  -3  800.22   76.19 
  -1   8   3  809.42   77.19 
  -1   8   3  751.62   75.89 
  -1   8   3  730.13   76.89 
   1  -8  -3  755.02   76.49 
   1  -8  -3  754.42   74.79 
   1   8  -2  701.93   73.59 
  -1   8   2  744.23   78.09 
  -1  -8   2  795.12   76.59 
   1  -8  -2  723.33   75.09 
  -1  -8   2  723.73   74.29 
  -1   8   1   67.39   11.70 
  -1   8   1   87.99   13.00 
   1   8  -1   84.89   13.20 
   1   8  -1   90.09   12.30 
   1   8  -1   74.69   12.30 
  -1   8   1   65.49   12.30 
   1   8  -1   67.49   11.70 
  -1   8   1   94.49   13.30 
  -1  -8   1   88.59   12.90 
   1  -8  -1   83.99   12.30 
   1  -8  -1   66.19   12.40 
  -1  -8   1   74.09   12.50 
   1  -8  -1   81.59   12.50 
  -1   8   0 1234.78  116.69 
   1   8   0 1277.17  117.59 
   1   8   0 1249.47  116.39 
   1   8   0 1157.18  114.59 
  -1   8   0  994.90  114.49 
  -1   8   0 1068.79  114.99 
   1   8   0 1125.99  115.19 
  -1   8   0 1201.98  116.69 
   1   8   0 1257.07  116.89 
  -1  -8   0 1054.49  113.79 
   1  -8   0 1282.47  117.29 
   1  -8   0 1079.29  114.89 
  -1  -8   0 1272.77  116.99 
   1  -8   0 1310.77  117.29 
  -1  -8   0 1333.57  117.19 
   1   8   1 3385.76  341.27 
   1   8   1 3201.28  341.47 
   1   8   1 3480.75  342.27 
   1   8   1 3928.41  341.27 
   1   8   1 4097.49  339.87 
  -1   8  -1 3309.17  343.47 
  -1   8  -1 3249.57  341.47 
  -1   8  -1 4005.30  340.97 
  -1   8  -1 3898.61  341.37 
   1   8   1 3894.71  340.67 
  -1  -8  -1 3334.07  341.87 
   1  -8   1 3434.06  342.27 
  -1  -8  -1 3897.41  339.17 
   1  -8   1 3725.93  341.17 
   1  -8   1 3347.06  341.77 
   1   8   2  720.13   68.29 
  -1   8  -2  671.83   70.89 
  -1   8  -2  670.03   69.39 
  -1   8  -2  688.53   71.19 
   1   8   2  664.93   69.79 
   1   8   2  644.44   69.19 
   1  -8   2  662.53   78.49 
   1  -8   2  677.83   69.99 
  -1   8  -3   22.20    8.40 
   1   8   3    5.80    4.90 
  -1   8  -3    2.20    5.00 
   1   8   3   11.60    8.50 
  -1   8  -3   17.40    7.20 
   1   8   3   35.10   15.50 
   1   8   3   17.90    8.90 
   1  -8   3   40.30   10.80 
  -1  -8  -3   11.50    5.60 
   1  -8   3   34.00   11.10 
  -1  -8  -3    7.60    3.40 
   1  -8   3    0.80    4.60 
  -1  -8  -3    9.80    8.90 
   1   8   4  141.99   21.30 
  -1   8  -4   74.49   14.40 
   1   8   4   91.79   12.60 
   1  -8   4   78.19   16.80 
   1   8   5  402.66   40.20 
   1   8   5  419.76   49.00 
  -1   8  -5  432.06   44.50 
   1   8   5  398.56   48.90 
   1   8   6    0.10   13.60 
   1   8   6   20.00   15.70 
  -1   8  -6   -1.10    4.70 
   1  -8   6    1.50    9.80 
   1  -8   6    2.80    6.40 
  -1   8  -7    0.40    5.40 
   1   8   7   -4.40   13.50 
   1   8   7   -3.10   19.40 
   1  -8   7   12.10   11.40 
   1  -8   7   -3.60    8.40 
   1   8   8  -10.30   22.50 
   1   8   8  -23.80   18.20 
  -1   8  -8    5.50    6.20 
   1  -8   8   20.60   10.00 
   1  -8   8    6.30   15.60 
   1   8   9   35.70   23.30 
   1   8   9   11.30   28.00 
  -1   8  -9   13.20    7.00 
   1  -8   9    7.80    7.60 
   1  -8   9  -12.70   15.30 
  -1   9   9   41.30   21.30 
  -1   9   9    6.00   19.90 
  -1  -9   9   26.00   12.80 
  -1  -9   9   82.79   22.20 
   1   9  -8   22.80   14.80 
  -1   9   8  -13.50   17.40 
  -1   9   8   32.30   21.10 
  -1   9   8   16.20    6.40 
   1  -9  -8   29.80    5.00 
  -1  -9   8  -12.10   10.20 
  -1  -9   8   18.20   10.50 
  -1   9   7   -1.30   16.80 
  -1   9   7    4.40    3.90 
  -1   9   7    8.90   14.00 
   1   9  -7    6.30    6.10 
   1  -9  -7    2.60    3.20 
  -1  -9   7    6.70   10.00 
  -1  -9   7   -1.80    6.70 
  -1   9   6   33.30   17.10 
  -1   9   6   13.20   12.00 
   1   9  -6   27.10    9.30 
  -1   9   6   17.70    7.70 
  -1  -9   6    7.00    8.80 
  -1  -9   6    4.10    8.40 
   1  -9  -6   28.20    6.40 
  -1   9   5   10.60   13.20 
   1   9  -5   17.40    7.90 
  -1   9   5    1.80   10.10 
  -1   9   5    8.10    8.60 
  -1  -9   5   12.40    9.30 
   1  -9  -5   18.20    6.00 
  -1   9   4   41.50   14.20 
  -1   9   4   35.80   11.20 
  -1   9   4   41.80   11.30 
   1   9  -4   43.50   10.40 
  -1  -9   4   18.30    8.80 
  -1  -9   4   14.10    9.60 
   1  -9  -4   33.40    7.80 
  -1   9   3  234.18   30.20 
   1   9  -3  303.67   32.70 
   1   9  -3  202.38   28.20 
   1   9  -3  297.17   34.20 
   1  -9  -3  216.48   29.00 
  -1  -9   3  227.78   29.00 
  -1  -9   3  228.58   29.70 
   1   9  -2  493.15   49.99 
   1   9  -2  431.46   47.40 
  -1   9   2  510.75   49.20 
  -1   9   2  409.46   46.10 
  -1   9   2  412.36   46.80 
  -1   9   2  506.25   48.80 
   1   9  -2  480.75   47.40 
  -1   9   2  358.96   45.80 
   1   9  -2  377.16   45.20 
   1  -9  -2  392.86   44.90 
   1  -9  -2  485.05   48.80 
   1  -9  -2  365.86   45.60 
  -1  -9   2  531.05   49.30 
  -1  -9   2  461.45   48.80 
  -1   9   1  112.99   16.60 
  -1   9   1  113.69   16.60 
   1   9  -1  147.09   17.70 
   1   9  -1  109.59   17.40 
  -1   9   1  107.49   16.50 
  -1   9   1  131.19   17.60 
   1   9  -1  122.59   19.10 
   1   9  -1   89.89   17.00 
   1   9  -1   97.59   16.10 
   1  -9  -1  144.39   21.40 
  -1  -9   1   87.99   16.10 
   1  -9  -1  105.09   16.90 
  -1  -9   1  114.49   16.40 
   1  -9  -1  140.49   17.40 
   1   9   0  750.82   77.89 
  -1   9   0  762.12   76.39 
  -1   9   0  753.92   76.39 
  -1   9   0  689.43   74.99 
   1   9   0  728.53   74.29 
   1   9   0  764.92   77.29 
  -1  -9   0  850.31   77.79 
   1  -9   0  798.72   77.19 
   1  -9   0  757.12   76.79 
  -1  -9   0  734.13   73.79 
  -1  -9   0  630.94   84.79 
  -1   9  -1 1025.10  104.59 
  -1   9  -1 1205.78  104.99 
   1   9   1  966.10  105.19 
  -1   9  -1  967.00  105.29 
   1   9   1 1185.08  105.39 
   1   9   1 1038.00  106.69 
  -1   9  -1  956.50  104.79 
   1   9   1 1195.98  103.59 
   1   9   1 1013.90  105.99 
   1   9   1 1042.00  105.49 
  -1  -9  -1 1135.99  102.89 
   1  -9   1 1210.38  104.89 
   1  -9   1  936.11  105.19 
   1  -9   1 1022.80  106.19 
  -1  -9  -1 1047.30  106.09 
   1   9   2  257.77   31.00 
  -1   9  -2  316.57   32.70 
   1   9   2  250.87   30.50 
   1   9   2  260.37   29.00 
  -1   9  -2  204.28   29.60 
  -1   9  -2  344.87   34.10 
  -1  -9  -2  268.47   28.10 
  -1  -9  -2  258.27   30.60 
   1   9   3    4.50    8.20 
  -1   9  -3    2.50    6.40 
   1   9   3   13.60    9.60 
   1   9   3   11.00    5.00 
   1   9   3   -1.40    3.80 
   1   9   3    8.00    5.80 
   1  -9   3   14.20    7.90 
   1  -9   3   10.10    7.60 
  -1  -9  -3    3.60    3.50 
  -1  -9  -3    6.70    5.60 
   1   9   4   -7.10    9.90 
   1   9   4    5.90   11.00 
   1   9   4    2.50    5.70 
  -1   9  -4    1.10    5.40 
   1  -9   4   24.60   12.70 
   1  -9   4   33.00   11.00 
   1   9   5   31.60   15.20 
   1   9   5   29.00    7.20 
   1   9   5   33.20   15.90 
  -1   9  -5   29.00    9.50 
   1   9   5   42.10    7.50 
   1  -9   5   68.59   18.00 
   1  -9   5   47.20   13.60 
   1   9   6   15.20   15.80 
  -1   9  -6    6.90    6.10 
   1   9   6   -3.80   13.90 
   1  -9   6   -3.00    9.50 
   1  -9   6   16.40   10.00 
   1   9   7   11.80   17.90 
   1   9   7   -2.10   25.10 
  -1   9  -7    5.10    6.00 
   1  -9   7    0.80    8.10 
   1  -9   7   29.40   15.30 
   1   9   8   -1.00   18.10 
  -1   9  -8    6.60    8.00 
   1   9   8    3.10   23.10 
   1  -9   8    1.00   14.40 
   1  -9   8   17.10    8.50 
   1   9   9    1.40   21.20 
  -1   9  -9   11.50    6.90 
   1  -9   9    6.60    8.90 
  -1  10   9   -5.80   21.20 
   1  10  -9   14.70    8.20 
  -1  10   9   12.50   21.70 
  -1 -10   9   21.20   14.80 
  -1  10   8    3.40    3.30 
   1  10  -8    6.80    6.70 
  -1  10   8   10.10   17.20 
  -1  10   8   16.40   19.90 
  -1 -10   8   11.20   12.00 
  -1 -10   8    8.50    8.00 
   1 -10  -8    0.70    3.20 
  -1  10   7    7.30   18.50 
  -1  10   7   41.70   16.70 
  -1  10   7   29.50    8.30 
   1  10  -7   41.80   12.00 
  -1 -10   7   20.60   10.70 
   1 -10  -7   38.90    7.40 
  -1 -10   7   15.40    9.90 
  -1  10   6   26.70   19.40 
  -1  10   6    5.60    6.60 
   1  10  -6    2.50    5.60 
  -1  10   6   -1.40   12.80 
  -1 -10   6   18.10   11.00 
   1 -10  -6    7.90    4.30 
  -1 -10   6   33.80   14.20 
  -1  10   5    5.60    8.50 
  -1  10   5    3.30   11.60 
   1  10  -5   -0.90    6.40 
  -1  10   5   10.90   10.70 
   1 -10  -5    5.80    4.70 
  -1 -10   5   23.80   11.30 
  -1 -10   5   26.50   11.50 
  -1  10   4    2.90   10.60 
  -1  10   4    4.70   11.30 
   1  10  -4   11.10    8.20 
  -1  10   4    5.10    8.40 
  -1 -10   4    5.80    6.80 
  -1 -10   4    1.40    5.70 
  -1  10   3  113.89   17.10 
  -1  10   3   89.19   17.00 
   1  10  -3  103.99   15.60 
  -1  10   3  106.19   17.20 
  -1 -10   3   67.29   16.60 
  -1 -10   3   58.39   15.30 
   1 -10  -3   97.19   13.90 
   1 -10  -3   60.59   15.60 
  -1  10   2  216.58   25.60 
  -1  10   2  171.58   25.30 
  -1  10   2  208.38   25.60 
   1  10  -2  181.78   24.30 
   1 -10  -2  198.38   23.40 
   1  10  -1  107.09   20.00 
  -1  10   1   75.29   13.80 
  -1  10   1  108.29   16.60 
   1  10  -1   91.99   15.20 
   1  10  -1   80.59   14.50 
   1  10  -1  108.09   15.50 
  -1  10   1   95.79   15.40 
   1  10  -1   84.29   14.70 
  -1  10   1   83.99   14.70 
   1 -10  -1   83.99   14.60 
  -1 -10   1   87.29   17.90 
   1 -10  -1   98.79   14.50 
  -1 -10   1   81.29   14.60 
   1  10   0   80.59   14.10 
   1  10   0  117.59   16.80 
   1  10   0  109.59   16.20 
  -1  10   0  116.59   16.50 
   1  10   0   79.39   16.10 
   1  10   0  102.09   15.80 
  -1  10   0  119.09   16.70 
  -1  10   0   90.29   15.70 
  -1  10   0  103.59   16.00 
  -1 -10   0  111.99   16.50 
   1 -10   0  106.69   16.70 
  -1 -10   0  120.59   16.50 
   1 -10   0  111.99   16.60 
   1 -10   0   68.29   13.60 
  -1 -10   0   71.79   13.20 
  -1  10  -1  139.29   20.50 
   1  10   1  162.08   22.40 
   1  10   1  182.18   22.00 
  -1  10  -1  177.98   22.30 
   1  10   1  177.38   20.60 
   1  10   1  158.78   21.40 
  -1  10  -1  146.99   21.20 
   1  10   1  145.79   23.20 
   1  10   1  201.78   23.60 
  -1 -10  -1  141.99   24.30 
   1 -10   1  158.48   22.30 
  -1 -10  -1  137.89   21.20 
   1 -10   1  150.28   22.00 
   1  10   2   79.59   11.80 
   1  10   2   66.19   12.20 
   1  10   2   61.39   13.70 
   1  10   2   71.19   13.90 
  -1  10  -2   61.39   13.70 
  -1  10  -2   48.80   12.00 
   1  10   2   62.19   11.20 
   1 -10   2   46.00   12.70 
   1 -10   2   57.99   14.60 
  -1 -10  -2   69.49   13.90 
  -1 -10  -2   53.59    9.60 
   1  10   3  234.58   25.20 
   1  10   3  238.08   28.40 
   1  10   3  173.58   24.80 
  -1  10  -3  213.18   26.50 
   1  10   3  236.58   29.20 
  -1 -10  -3  216.98   23.30 
   1 -10   3  181.18   28.20 
   1 -10   3  202.08   28.30 
   1  10   4   48.30    9.50 
   1  10   4   24.30    7.80 
   1  10   4   36.90   13.00 
  -1  10  -4   46.30   11.40 
   1  10   4   35.80   14.30 
   1 -10   4   12.30   10.10 
   1  10   5    8.30   12.50 
   1  10   5   -6.50   12.30 
   1  10   5    8.70    4.50 
   1  10   5    4.60    5.20 
  -1  10  -5   -2.80    5.00 
   1 -10   5   19.60   18.90 
   1 -10   5   34.10   12.00 
   1  10   6   11.80   15.00 
  -1  10  -6    8.50    6.60 
   1  10   6   -1.60   12.20 
   1 -10   6   17.70   16.70 
   1 -10   6   12.90   12.60 
   1  10   7   18.80   18.20 
   1  10   7   -8.50   17.50 
   1 -10   7    2.60    9.10 
   1 -10   7   11.70   11.70 
   1  10   8  -12.20   16.40 
  -1  10  -8    1.30    6.30 
   1  10   8   22.30   28.60 
   1 -10   8   -9.20    6.80 
   1 -10   8   10.80   14.60 
  -1  11   9   26.40   20.60 
  -1  11   9   12.40   21.80 
  -1 -11   9   76.89   21.70 
  -1 -11   9   -1.50   13.30 
   1  11  -8    1.60    6.30 
  -1  11   8   -8.80   16.00 
  -1  11   8    9.30    5.00 
  -1  11   8   -1.90   15.80 
  -1 -11   8   15.90   10.80 
  -1 -11   8   10.70   10.10 
  -1  11   7   -0.80   16.10 
   1  11  -7    7.10    7.00 
  -1  11   7   -2.30    5.30 
  -1  11   7   -7.00   12.40 
  -1 -11   7    8.50    9.20 
  -1 -11   7   10.60   10.90 
   1  11  -6   90.69   18.20 
  -1  11   6   89.69   15.70 
  -1  11   6   94.79   19.80 
  -1  11   6  109.29   25.00 
   1 -11  -6   92.39   12.60 
  -1 -11   6   56.59   16.90 
   1  11  -5   20.50    9.40 
  -1  11   5   21.40   14.00 
  -1  11   5   20.10   10.00 
  -1  11   5    4.90   10.10 
   1 -11  -5   23.20    6.90 
  -1 -11   5    8.30    7.20 
  -1 -11   5    1.90    7.50 
  -1  11   4   40.40   12.70 
  -1  11   4   39.00   12.50 
   1  11  -4   41.50   12.00 
  -1  11   4   43.50   15.20 
  -1 -11   4   72.49   17.30 
  -1 -11   4   67.19   17.60 
   1 -11  -4   49.50   10.30 
  -1  11   3   58.69   14.30 
   1  11  -3   42.20   12.30 
  -1  11   3   53.09   14.90 
  -1  11   3   63.39   14.50 
   1 -11  -3   65.69   11.40 
   1 -11  -3   90.39   15.40 
  -1 -11   3   88.29   15.40 
  -1 -11   3   90.79   16.50 
   1  11  -2  148.69   21.00 
  -1  11   2  171.98   22.70 
  -1  11   2  138.79   22.40 
  -1  11   2  138.39   21.10 
   1 -11  -2  128.79   18.90 
  -1  11   1   35.50   11.10 
   1  11  -1   49.20   12.60 
  -1  11   1   25.20   10.20 
   1  11  -1   27.30    9.90 
  -1 -11   1   38.10   12.20 
   1 -11  -1   48.80   12.90 
  -1 -11   1   33.50    9.90 
  -1  11   0  167.28   22.90 
   1  11   0  166.98   22.50 
   1  11   0  156.98   22.90 
   1  11   0  161.28   21.40 
  -1  11   0  165.08   22.50 
   1 -11   0  164.98   23.30 
  -1 -11   0  156.78   22.50 
  -1 -11   0  158.78   22.60 
  -1 -11   0  160.68   20.70 
  -1  11  -1  498.75   49.90 
   1  11   1  455.75   48.80 
   1  11   1  416.26   49.30 
   1  11   1  494.75   47.80 
   1  11   1  456.25   49.10 
  -1  11  -1  486.35   48.90 
   1 -11   1  411.06   49.80 
  -1 -11  -1  385.36   49.20 
  -1 -11  -1  466.25   46.60 
   1 -11   1  385.46   49.30 
   1  11   2   98.69   17.00 
   1  11   2   50.29   11.90 
   1  11   2   64.09   13.00 
  -1  11  -2   64.79   13.80 
   1  11   2   71.59   15.80 
  -1  11  -2   75.59   15.80 
   1 -11   2   49.30   14.20 
  -1 -11  -2   44.40   13.20 
  -1 -11  -2   65.89   10.20 
   1 -11   2   44.80   13.80 
   1  11   3   81.79   17.60 
   1  11   3   91.89   17.70 
   1  11   3   60.99   11.70 
   1  11   3   75.09   13.80 
  -1  11  -3   91.19   14.80 
  -1 -11  -3   75.59   11.40 
   1  11   4   16.60   11.40 
   1  11   4   13.90    5.90 
  -1  11  -4    2.40    6.30 
   1  11   4    5.20    6.00 
   1  11   4    7.00   10.80 
   1 -11   4   15.50   10.40 
   1 -11   4   17.80    9.40 
  -1  11  -5   12.90    8.50 
   1  11   5   40.30   15.30 
   1  11   5   29.50   14.10 
   1  11   5   36.40    8.40 
   1  11   5   39.80    8.80 
   1 -11   5   79.19   18.80 
   1 -11   5   45.50   16.50 
   1  11   6    3.00   12.90 
   1  11   6    5.70    4.70 
   1  11   6    5.00    4.00 
  -1  11  -6    2.60    6.60 
   1 -11   6   -0.80    8.60 
   1 -11   6  -10.20    6.70 
   1  11   7   12.20   18.30 
  -1  11  -7   -0.70    5.40 
   1  11   7   14.90   17.10 
   1 -11   7    4.20    7.60 
   1 -11   7    5.20   11.50 
   1  11   8    6.90   19.40 
   1  11   8  -15.80   20.90 
  -1  11  -8   -3.30    6.40 
   1 -11   8    3.40    9.30 
   1 -11   8   16.20   12.00 
  -1  12   9   -8.00   17.90 
  -1  12   8    4.90    4.70 
  -1  12   8    7.60   14.80 
   1  12  -8    2.10    7.80 
  -1  12   8   21.80   20.20 
  -1 -12   8   33.90   15.40 
  -1 -12   8   18.50   13.90 
   1  12  -7    1.40    7.10 
  -1  12   7   13.30    7.30 
  -1  12   7   13.90   17.30 
  -1  12   7   12.20   14.50 
  -1 -12   7   -2.30   10.20 
  -1 -12   7   17.30   12.00 
   1 -12  -7   18.50    5.80 
  -1  12   6   75.19   22.30 
  -1  12   6  124.79   20.10 
  -1  12   6  202.18   26.50 
   1 -12  -6  138.79   16.80 
  -1  12   5    1.20    8.00 
  -1  12   5   14.10   10.30 
  -1  12   5   -1.10   11.00 
   1  12  -5    1.10    5.70 
  -1 -12   5   48.50   14.90 
   1 -12  -5    0.70    4.50 
  -1 -12   5   25.90   11.50 
  -1  12   4   27.00   13.70 
  -1  12   4   26.80   11.20 
   1  12  -4   32.00   11.20 
  -1  12   4   31.70   12.50 
  -1  12   3  105.19   19.80 
   1  12  -3   98.89   17.00 
  -1  12   3  120.59   19.30 
  -1  12   3  116.99   21.30 
  -1 -12   3  107.29   18.30 
   1 -12  -3   90.39   17.60 
  -1 -12   3   96.49   19.00 
  -1  12   2  127.59   22.90 
   1  12  -2  167.38   23.70 
  -1  12   2  154.38   23.40 
  -1  12   2  154.48   23.60 
   1  12  -2  168.58   22.60 
  -1  12   1  182.58   25.00 
   1  12  -1  187.38   25.00 
   1  12  -1  191.98   24.40 
  -1  12   1  196.38   25.80 
  -1 -12   1  159.58   24.30 
   1 -12  -1  172.28   24.70 
  -1 -12   1  155.68   24.10 
   1  12   0  275.37   30.90 
  -1  12   0  247.68   31.10 
   1  12   0  253.87   31.40 
  -1  12   0  238.48   31.40 
   1  12   1  303.97   34.20 
   1  12   1  328.37   36.00 
  -1  12  -1  327.97   36.80 
  -1  12  -1  277.87   34.70 
   1  12   1  309.37   36.20 
   1 -12   1  255.57   35.60 
  -1 -12  -1  257.77   35.70 
   1 -12   1  286.37   36.80 
   1  12   2  729.93   77.39 
  -1  12  -2  737.83   76.79 
   1  12   2  772.72   77.29 
   1  12   2  786.92   75.59 
  -1  12  -2  716.83   77.59 
  -1 -12  -2  718.83   73.89 
   1  12   3   45.90   11.00 
  -1  12  -3   35.40   11.00 
   1  12   3   53.89   15.10 
   1  12   3   51.99   14.80 
  -1  12  -3   50.69   14.40 
   1  12   4   17.10   11.70 
   1  12   4    8.70   14.80 
  -1  12  -4   19.20    8.80 
   1 -12   4   -8.50    5.40 
   1 -12   4    6.70    7.90 
   1  12   5   37.60    9.20 
   1  12   5   30.40   15.70 
   1  12   5   49.40   16.90 
   1  12   5   24.40    8.20 
  -1  12  -5   39.00   12.00 
   1 -12   5   35.10   13.40 
   1 -12   5   31.10   13.60 
   1  12   6    0.40    4.30 
   1  12   6    5.80    5.20 
   1  12   6    0.00   14.00 
  -1  12  -6    9.40    7.70 
   1  12   6   17.80   15.90 
   1 -12   6   10.20   11.30 
   1 -12   6   17.80   10.70 
   1  12   7    2.80   16.80 
  -1  12  -7   -6.90    6.40 
   1  12   7   -4.10   16.10 
   1 -12   7   -1.20    7.30 
   1 -12   7  -10.80    8.90 
  -1  12  -8    7.80    7.40 
   1  12   8   -4.00   23.30 
   1  12   8    7.70   17.60 
   1 -12   8   17.00   13.80 
  -1  13   8    4.60   19.00 
   1  13  -8   -5.00    7.10 
  -1  13   8   11.30   17.50 
  -1 -13   8   -5.50   14.60 
  -1  13   7   27.20   17.60 
   1  13  -7   26.90   10.90 
  -1  13   7   30.20   15.60 
  -1  13   7   28.50   10.20 
   1 -13  -7   18.70    7.70 
  -1 -13   7   44.60   15.60 
  -1 -13   7   87.99   22.40 
  -1  13   6  254.27   40.00 
  -1  13   6  333.57   43.70 
   1  13  -6  321.77   39.10 
  -1  13   6  354.16   37.60 
  -1  13   5   32.00   12.10 
  -1  13   5   20.00   14.10 
  -1  13   5   33.30   12.70 
   1  13  -5   28.00   11.00 
  -1 -13   5   38.40   13.80 
  -1 -13   5   36.50   14.30 
  -1  13   4   -7.70    7.70 
  -1  13   4    5.60   12.70 
  -1  13   4   -4.60    7.40 
  -1 -13   4   -2.00    6.10 
  -1 -13   4   -8.10   10.00 
   1  13  -3   16.70    9.00 
  -1  13   3   10.00    9.50 
  -1  13   3    2.30    7.40 
  -1  13   3    5.00    9.20 
   1 -13  -3    5.70    7.40 
  -1 -13   3    0.80    6.00 
  -1 -13   3   -5.10    4.60 
   1  13  -2  284.87   35.70 
  -1  13   2  295.07   35.80 
   1  13  -2  277.47   34.30 
  -1  13   2  254.57   35.60 
  -1  13   2  319.27   36.30 
   1  13  -1  431.56   44.60 
  -1  13   1  420.96   45.80 
  -1  13   1  485.85   46.80 
   1  13  -1  428.86   46.40 
   1 -13  -1  333.57   45.50 
  -1 -13   1  328.37   45.40 
  -1 -13   1  345.77   45.40 
  -1  13   0 1511.45  139.19 
   1  13   0 1337.57  138.29 
  -1  13   0 1327.57  138.59 
   1  13   0 1444.46  137.79 
  -1  13  -1 4639.64  396.86 
   1  13   1 4321.87  395.96 
   1  13   1 4385.36  395.36 
  -1  13  -1 4323.37  395.16 
   1  13   1 4715.93  394.56 
   1 -13   1 3565.24  396.66 
  -1 -13  -1 3509.75  396.36 
   1 -13   1 3856.51  397.36 
   1  13   2  374.46   38.50 
   1  13   2  300.77   39.10 
  -1  13  -2  346.47   40.80 
   1  13   2  330.27   40.40 
  -1  13  -2  299.27   38.60 
   1  13   3  113.39   21.80 
   1  13   3  122.99   18.30 
   1  13   3   97.09   26.10 
  -1  13  -3  103.29   19.90 
  -1  13  -3  112.89   18.90 
   1  13   3  139.69   21.10 
   1 -13   3  109.09   21.20 
   1  13   4    1.80    5.50 
   1  13   4   -1.60    5.50 
  -1  13  -4   -5.30    6.20 
   1  13   4    2.70    9.80 
   1  13   4    7.60    9.90 
   1 -13   4    3.10    7.90 
   1 -13   4   10.80    9.90 
   1  13   5   -1.90   12.30 
   1  13   5   17.20   13.30 
  -1  13  -5    7.90    7.80 
   1 -13   5    3.00   10.30 
   1 -13   5   15.00   10.00 
  -1  13  -6    0.00    6.40 
   1  13   6    0.40   14.50 
   1  13   6  -11.90   12.10 
   1  13   6    3.60    5.40 
   1 -13   6   18.30   13.00 
   1 -13   6   27.50   13.90 
  -1  13  -7   28.20   10.50 
   1  13   7   36.00   20.20 
   1  13   7   41.70   19.80 
   1 -13   7   24.90   15.70 
   1 -13   7   12.50   13.40 
   1  14  -8   17.20   11.80 
  -1  14   8   33.80   18.00 
  -1  14   8    9.90   19.60 
  -1 -14   8  -13.10   10.30 
  -1 -14   8   17.90   13.00 
  -1  14   7   26.20   18.70 
  -1  14   7   44.40   16.80 
   1  14  -7   58.49   14.10 
  -1  14   7   52.39   12.30 
  -1 -14   7   21.30   13.60 
  -1  14   6   28.50   11.60 
  -1  14   6   35.40   13.70 
   1  14  -6    5.50    8.70 
  -1  14   6    2.30   12.20 
   1  14  -5   12.50    8.50 
  -1  14   5    4.30   10.00 
  -1  14   5    2.20    9.70 
  -1  14   5    8.30   12.90 
  -1 -14   5   19.70    9.80 
  -1 -14   5   24.40   13.70 
  -1  14   4   16.90   11.20 
   1  14  -4   12.80    8.70 
  -1  14   4   12.20    9.60 
  -1  14   4    6.60    9.80 
  -1 -14   4    1.40    7.10 
  -1 -14   4   -7.30    6.70 
   1  14  -3    2.10    6.60 
  -1  14   3    8.80    9.00 
  -1  14   3   -5.50    8.50 
   1  14  -3   15.00   10.00 
  -1  14   3   -1.00    7.70 
  -1 -14   3   15.90    9.20 
  -1 -14   3   -2.00    4.50 
   1 -14  -3   -0.10    5.70 
  -1  14   2   15.70    9.70 
   1  14  -2    2.50    7.30 
  -1  14   2   15.50   10.60 
   1  14  -2    8.20    8.20 
  -1  14   2   16.30   10.00 
  -1 -14   2    9.50    9.30 
  -1 -14   2   17.40    8.20 
   1 -14  -2   18.70    8.20 
  -1  14   1  214.78   26.20 
   1  14  -1  197.68   26.20 
   1  14  -1  189.48   24.60 
  -1  14   1  186.28   25.30 
  -1 -14   1  135.69   24.50 
   1 -14  -1  151.18   24.90 
  -1 -14   1  131.89   24.50 
  -1  14   0  356.26   42.50 
   1  14   0  348.17   42.20 
   1  14   0  338.87   40.80 
  -1  14   0  310.57   41.10 
  -1 -14   0  455.95   46.40 
  -1  14  -1   96.19   19.80 
   1  14   1  102.49   20.30 
   1  14   1  101.09   17.60 
  -1  14  -1  126.19   19.60 
   1  14   1  107.29   19.40 
  -1 -14  -1   90.29   20.90 
   1 -14   1   72.49   19.30 
   1 -14   1   84.19   20.90 
  -1  14  -2  270.37   39.40 
   1  14   2  313.77   39.10 
   1  14   2  313.47   37.10 
  -1  14  -2  287.67   40.80 
   1  14   2  304.57   43.20 
   1 -14   2  396.76   47.20 
   1 -14   2  374.66   47.70 
  -1 -14  -2  368.06   45.30 
   1  14   3   47.40   21.40 
  -1  14  -3   17.90   10.30 
   1  14   3   48.90   11.80 
   1  14   3   36.70   13.00 
  -1  14  -3   30.80   11.70 
   1 -14   3   97.19   20.80 
   1 -14   3   72.29   18.70 
   1  14   4    4.00    6.80 
  -1  14  -4   13.80    8.90 
   1  14   4   12.70   10.70 
  -1  14  -4    9.30    8.00 
   1  14   4  -10.50    9.70 
   1 -14   4   30.40   12.20 
   1 -14   4    6.80   10.40 
   1  14   5   12.90   12.60 
   1  14   5   11.60    7.20 
   1  14   5    6.70    7.10 
   1  14   5    5.90   13.10 
  -1  14  -5   17.10    8.80 
   1 -14   5   -0.80    7.40 
   1 -14   5   -2.20    6.70 
  -1  14  -6    8.60    9.10 
   1  14   6   10.50    6.70 
   1  14   6   15.30   15.70 
   1  14   6    5.10   13.50 
   1 -14   6   -7.30    8.50 
   1 -14   6   13.10    7.50 
   1  14   7   16.20   18.20 
  -1  14  -7   -6.10    6.50 
   1  14   7    4.80   16.90 
   1 -14   7  -12.60    9.50 
   1 -14   7    5.20   17.70 
   1  15  -7   13.40   10.10 
  -1  15   7   -4.20   12.90 
  -1  15   7    0.80   19.40 
  -1  15   7   13.80    9.10 
  -1 -15   7   -5.00   11.50 
  -1  15   6   -2.90   13.00 
  -1  15   6    4.20   11.10 
   1  15  -6   -2.10    6.20 
  -1  15   6   -2.50    8.60 
  -1 -15   6    7.60   10.80 
  -1 -15   6   -2.00    8.20 
   1  15  -5   37.30   13.00 
  -1  15   5   46.40   14.30 
  -1  15   5   34.90   14.50 
  -1  15   5   49.80   18.00 
  -1 -15   5   49.00   16.80 
  -1 -15   5   36.50   16.30 
  -1  15   4    3.20    9.30 
  -1  15   4    4.80    9.00 
  -1  15   4    8.30   10.50 
   1  15  -4   -0.70    5.60 
  -1 -15   4   20.50   11.90 
  -1 -15   4   21.50   13.90 
  -1  15   3   28.10   12.10 
  -1  15   3   20.10   11.30 
  -1  15   3   29.20   12.50 
   1  15  -3   19.90   10.10 
   1 -15  -3   39.90   14.20 
  -1 -15   3   47.10   16.60 
  -1 -15   3   60.99   19.00 
  -1  15   2    4.40    7.70 
  -1  15   2    6.10    8.90 
   1  15  -2    3.70    6.30 
   1  15  -2   -7.10    4.70 
  -1  15   2   -3.30    7.70 
  -1 -15   2    3.80    7.80 
  -1 -15   2   10.30    8.60 
   1 -15  -2    6.60    7.40 
   1  15  -1   16.50   14.50 
   1  15  -1   14.20    9.30 
  -1  15   1   30.90   12.10 
  -1  15   1   27.50   10.90 
   1 -15  -1   24.90   10.40 
  -1 -15   1    7.80    6.90 
  -1 -15   1   11.00   11.80 
  -1  15   0   19.40   10.00 
  -1  15   0   38.30   15.40 
   1  15   0   34.30   11.80 
   1  15   0   29.90   12.40 
   1  15   1   53.89   14.90 
  -1  15  -1   66.39   16.20 
   1  15   1   49.40   15.00 
   1  15   1   52.79   15.50 
  -1  15  -1   42.10   13.60 
  -1 -15  -1   55.99   16.00 
   1 -15   1   63.69   16.90 
   1 -15   1   40.00   14.20 
  -1  15  -2   86.39   18.90 
   1  15   2   97.09   16.20 
  -1  15  -2   78.39   18.80 
   1  15   2   99.49   20.00 
   1  15   2  107.49   21.20 
   1 -15   2   44.90   15.50 
   1 -15   2   64.79   17.50 
  -1 -15  -2   66.39   17.30 
   1  15   3    8.30   10.50 
   1  15   3   15.80    8.70 
  -1  15  -3   -0.10    7.00 
  -1  15  -3    3.60    7.50 
   1  15   3    5.60   10.50 
   1 -15   3    5.60    8.30 
   1 -15   3   10.40   10.00 
   1  15   4    0.30   10.10 
   1  15   4   -3.60    8.40 
  -1  15  -4    3.20    8.00 
   1  15   4   11.30    7.30 
  -1  15  -4    6.20    7.30 
   1 -15   4    2.10    8.90 
   1 -15   4   -0.20    6.40 
  -1  15  -5    5.80    8.60 
   1  15   5    0.00    6.60 
  -1  15  -5    4.10    7.80 
   1  15   5   -2.40   11.90 
   1  15   5   12.60   13.80 
   1 -15   5   15.90   11.20 
   1 -15   5   -6.60    6.50 
  -1  15  -6    5.00    7.80 
   1  15   6    2.80    7.20 
   1  15   6    9.00   16.00 
   1  15   6    3.90   13.30 
   1 -15   6   11.90    8.40 
   1 -15   6   -7.20    8.90 
   1  16  -7   -3.90    8.70 
  -1  16   7    4.20   17.30 
  -1  16   7    3.10   14.40 
  -1  16   7    2.10    7.60 
  -1 -16   7   -8.00    7.90 
  -1  16   6   26.20   12.10 
  -1  16   6   36.20   16.30 
  -1  16   6   24.30   16.40 
  -1 -16   6   32.60   15.50 
   1  16  -5    1.20    7.00 
  -1  16   5    7.40   12.60 
  -1  16   5   -0.70    9.40 
  -1  16   5   -9.40    9.10 
  -1 -16   5   -3.50    9.00 
  -1 -16   5   20.90   11.60 
   1  16  -4    5.50    8.40 
   1  16  -4   -2.80    5.80 
  -1  16   4    4.10    9.00 
  -1  16   4    4.10   10.40 
  -1  16   4   -7.00    9.50 
  -1 -16   4    5.20    8.20 
   1  16  -3    5.10    7.10 
   1  16  -3   -5.10    5.60 
  -1  16   3    7.70    9.60 
  -1  16   3    2.50    8.00 
  -1  16   3    2.50    9.60 
   1 -16  -3   -0.80    6.00 
  -1 -16   3   -2.30    5.90 
  -1 -16   3   16.30    7.80 
  -1  16   2   47.30   15.40 
  -1  16   2   39.60   14.30 
   1  16  -2   42.60   15.10 
   1  16  -2   25.20   11.70 
  -1  16   2   54.69   14.30 
  -1 -16   2   31.80   13.30 
  -1 -16   2   34.10   12.80 
   1 -16  -2   29.00   11.90 
   1  16  -1   -5.20    5.60 
   1  16  -1   -4.60    6.40 
  -1  16   1    7.10    8.50 
  -1  16   1    0.00    7.90 
  -1 -16   1   10.50    5.60 
   1 -16  -1   -6.60    5.30 
  -1  16   0   31.60   12.70 
   1  16   0   29.40   11.60 
  -1  16   0   38.80   13.40 
   1  16   0   25.60   11.40 
   1  16   0   17.50   11.10 
  -1 -16   0   41.00   15.10 
   1 -16   0   26.30   11.60 
   1  16   1   -0.90    7.70 
  -1  16  -1   12.20    8.20 
  -1  16  -1   -3.70    8.20 
   1  16   1    0.90    7.60 
   1 -16   1   -2.40    4.90 
  -1 -16  -1    5.40    7.00 
   1  16   2   15.60    9.90 
   1  16   2   12.70   10.90 
  -1  16  -2   16.60   11.80 
   1  16   2   16.80   10.50 
  -1  16  -2   11.10    9.90 
   1 -16   2   -2.70    5.80 
  -1 -16  -2    6.50    7.10 
   1 -16   2   -3.20    6.60 
   1  16   3   69.79   14.90 
  -1  16  -3   28.30   11.30 
   1  16   3   42.40   15.00 
  -1  16  -3   42.40   13.20 
   1  16   3   46.00   15.40 
   1 -16   3   22.70   12.90 
   1 -16   3   28.40   14.50 
   1  16   4   -1.90   10.80 
   1  16   4   18.10    8.40 
  -1  16  -4    8.90    7.90 
   1  16   4    2.10   11.70 
  -1  16  -4    5.90    8.80 
   1 -16   4    6.00    9.60 
   1 -16   4   10.40   11.60 
   1  16   5   -2.70   19.60 
  -1  16  -5   -3.70    6.90 
   1  16   5   16.80   13.90 
  -1  16  -5    1.30    8.70 
   1  16   5  -12.20    6.40 
   1  16   6   19.40   15.50 
  -1  16  -6    3.50    8.90 
   1  16   6   -4.90   14.10 
  -1  16  -6    7.50   10.40 
   1 -16   6   -3.70    9.20 
   1 -16   6    5.00   10.90 
  -1  17   6   45.80   15.90 
  -1  17   6   42.20   18.90 
   1  17  -6   52.19   15.00 
  -1  17   6   48.20   19.00 
   1  17  -5   -6.00   11.30 
  -1  17   5    8.10   10.60 
  -1  17   5   -8.50   10.50 
  -1 -17   5   -7.20   10.30 
   1  17  -4   -6.80    6.60 
  -1  17   4   -3.30   11.10 
  -1  17   4   -1.00    7.50 
  -1  17   4   14.00   11.20 
   1  17  -4   -2.80    7.30 
  -1 -17   4    9.70    9.40 
  -1 -17   4   -1.30    9.00 
  -1  17   3   10.70   10.00 
   1  17  -3    6.90    8.90 
  -1  17   3    9.20   11.30 
   1  17  -3   20.60   11.00 
  -1  17   3   16.60   11.60 
  -1 -17   3    8.90    7.60 
   1 -17  -3    3.20    5.50 
  -1 -17   3    6.40    8.40 
  -1  17   2   64.69   16.20 
  -1  17   2   81.89   19.60 
  -1  17   2   61.59   16.20 
   1  17  -2   77.09   18.40 
   1  17  -2   63.79   17.50 
   1 -17  -2   35.20   14.10 
  -1 -17   2   36.30   13.90 
  -1  17   1   15.70   11.20 
   1  17  -1    2.00    7.20 
  -1  17   1   -9.30    8.10 
  -1  17   1   -2.00    7.90 
   1  17  -1    9.10    8.10 
  -1 -17   1   -1.00    6.10 
   1 -17  -1   -0.10    5.60 
   1  17   0   45.00   14.60 
  -1  17   0   68.49   17.70 
   1  17   0   59.49   17.60 
   1  17   0   69.79   16.80 
  -1  17   0   55.29   16.30 
   1  17   1  206.88   28.50 
   1  17   1  191.28   29.20 
  -1  17  -1  206.48   29.30 
   1  17   1  213.08   29.80 
  -1  17  -1  212.18   29.60 
   1 -17   1  159.68   28.40 
  -1 -17  -1  129.89   26.90 
   1  17   2   39.20   14.90 
  -1  17  -2   39.40   14.30 
  -1  17  -2   50.79   14.80 
   1  17   2   50.29   14.10 
   1  17   2   35.50   14.30 
  -1  17  -3   -6.40    5.90 
   1  17   3    3.00    8.30 
  -1  17  -3   -2.80    7.30 
   1  17   3    5.80    9.30 
   1  17   3   -0.70   10.40 
   1 -17   3  -12.50    6.60 
   1 -17   3    8.20    8.90 
   1  17   4   -5.70   10.00 
   1  17   4   11.50    8.30 
  -1  17  -4    0.30    7.80 
  -1  17  -4    3.50    8.30 
   1  17   4    7.10   13.00 
   1 -17   4    5.90   10.40 
   1 -17   4   -0.80    8.60 
  -1  17  -5    0.60    7.50 
   1  17   5   19.20   15.60 
   1  17   5   -0.40   12.60 
  -1  17  -5    5.80    8.30 
   1  17   5    7.20    9.10 
   1 -17   5   -1.30    8.90 
   1 -17   5   -0.60    8.90 
  -1  18   5   14.80   11.70 
   1  18  -5    9.20   10.00 
   1  18  -5    9.20   10.30 
  -1  18   5   15.30   16.00 
  -1  18   5   12.20   12.80 
  -1 -18   5   19.50   11.00 
  -1 -18   5    7.00   11.50 
  -1  18   4    9.00   11.40 
  -1  18   4    1.40   10.70 
  -1  18   4   20.00   21.50 
   1  18  -4   15.50   14.20 
  -1 -18   4   26.40   12.30 
  -1  18   3   80.49   19.30 
  -1  18   3   68.69   18.40 
   1  18  -3   59.99   16.70 
  -1  18   3   84.49   20.20 
   1  18  -3   52.89   16.10 
  -1 -18   3   64.59   18.30 
  -1 -18   3   75.99   20.10 
   1 -18  -3   57.19   18.00 
  -1  18   2   35.90   14.70 
   1  18  -2   39.50   14.00 
   1  18  -2   23.90   13.10 
  -1  18   2   26.20   14.20 
  -1  18   2   22.70   12.10 
  -1 -18   2   43.80   13.50 
   1 -18  -2   21.30   11.70 
  -1 -18   2   25.80   13.10 
   1  18  -1    9.60    9.70 
  -1  18   1   -7.60    8.40 
  -1  18   1   -6.10    9.00 
  -1  18   1   -0.40    6.90 
   1  18  -1    5.10    7.50 
  -1 -18   1   -1.60    5.80 
   1 -18  -1    3.90    7.10 
  -1  18   0    1.50    7.30 
  -1  18   0   14.80   10.60 
   1  18   0    6.50    9.10 
   1  18   0    5.40    9.00 
   1  18   0   -3.10    8.00 
  -1 -18   0    7.30    8.30 
   1 -18   0   15.80    9.70 
  -1  18  -1   -8.10    6.20 
   1  18   1    3.20    8.70 
   1  18   1   -5.60    6.90 
  -1  18  -1    5.00   10.00 
   1  18   1    2.70    8.90 
  -1 -18  -1    9.20    6.40 
   1 -18   1   -0.60    7.10 
   1  18   2   48.20   13.90 
   1  18   2    7.00    9.90 
  -1  18  -2   20.20   11.00 
   1  18   2   23.00   12.50 
  -1  18  -2   37.30   13.40 
  -1 -18  -2   10.30   10.30 
   1 -18   2    2.90    7.50 
   1  18   3   20.20   11.00 
   1  18   3   24.00   13.20 
  -1  18  -3    7.80    9.20 
   1  18   3    2.30   13.10 
   1 -18   3   11.70   11.00 
  -1  18  -4   -0.20    9.50 
   1  18   4   25.30   14.40 
   1  18   4   16.20   10.40 
  -1  18  -4   -3.80    8.70 
   1  18   4    4.50   16.80 
   1 -18   4   49.60   16.50 
   1 -18   4   17.60   12.90 
  -1  19   4    6.00   11.10 
   1  19  -4   -0.30    7.50 
  -1  19   4   -6.10   10.80 
  -1  19   4    1.40   12.30 
   1  19  -4    2.00    8.70 
  -1 -19   4   13.00    7.60 
  -1 -19   4   18.50   12.30 
   1  19  -3   -3.70    8.70 
  -1  19   3   -5.00    9.80 
  -1  19   3   -0.60    7.80 
   1  19  -3    0.50    9.20 
  -1  19   3    2.70   10.10 
  -1 -19   3   -3.60    8.40 
   1 -19  -3   -4.20    6.40 
  -1  19   2   69.59   19.90 
  -1  19   2   69.89   26.60 
   1  19  -2   50.79   19.30 
  -1  19   1    0.50   10.60 
   1  19  -1   24.50   12.00 
  -1  19   1    5.30    7.90 
  -1  19   1   19.80   13.30 
   1  19  -1   13.00   10.50 
   1 -19  -1   10.40   11.00 
  -1 -19   1   29.00   12.40 
  -1  19   0   -2.80    7.60 
   1  19   0   -2.00    7.60 
   1  19   0   -3.10    7.90 
   1  19   0  -13.70    7.00 
  -1  19   0   -5.70    9.70 
  -1 -19   0   12.40    8.90 
   1 -19   0    3.10    5.00 
  -1  19  -1    4.90   14.10 
   1  19   1    8.70   10.60 
   1  19   1   13.30    9.80 
  -1  19  -1   27.30   19.00 
   1  19   1    5.10    8.70 
  -1 -19  -1    0.50    7.30 
  -1  19  -2    7.40   10.40 
   1  19   2   -5.60    9.00 
   1  19   2   21.90   12.70 
  -1  19  -2    0.70    8.80 
   1 -19   2   31.60   12.70 
  -1  19  -3   12.40   11.20 
  -1  19  -3   -1.70    9.50 
   1  19   3    1.80    9.80 
   1  19   3   14.60   10.40 
   1  19   3   15.20   11.90 
   1 -19   3   67.49   20.00 
   1 -19   3   44.80   14.00 
  -1  20   2   74.79   21.40 
   1  20  -2  103.29   22.90 
  -1  20   2   96.49   28.90 
   1  20  -2  101.29   23.40 
  -1  20   2   76.79   20.40 
   1 -20  -2   46.40   17.60 
  -1  20   1   42.00   15.30 
   1  20  -1   18.60   12.90 
   1  20  -1   33.40   13.80 
  -1  20   1   25.90   13.00 
   1  20  -1   35.20   13.20 
  -1  20   1   43.40   17.70 
  -1 -20   1   33.00   13.60 
   1 -20  -1   21.50   11.20 
   1  20   0   11.50    9.40 
  -1  20   0   -3.10    6.50 
  -1  20   0    8.10   11.80 
   1 -20   0   -3.90    5.70 
  -1 -20   0   13.20    8.70 
  -1  20  -1    9.10   10.60 
   1  20   1   25.60   12.70 
   1  20   1   21.50   10.70 
  -1  20  -1   40.80   14.90 
   1  20   1   18.10   11.80 
  -1 -20  -1    8.40    7.80 
   1  20   2   23.90   14.00 
  -1  20  -2   17.00   13.60 
  -1  20  -2   10.10    9.40 
   1  20   2    8.80   11.50 
   1  20   2   22.10   12.30 
  -2   0  11  -10.00   17.00 
   2   0 -11    4.50    4.30 
  -2   0  11   16.60   25.60 
  -2   0  10   10.80   24.90 
   2   0 -10   -2.80    3.00 
  -2   0  10   -7.80    8.60 
  -2   0  10   -4.80    5.80 
   2   0 -10    5.80    8.20 
   2   0  -9    5.70    4.60 
  -2   0   9    7.30    5.80 
   2   0  -9    1.70    7.40 
  -2   0   9   30.60   24.50 
  -2   0   9    0.90   11.20 
  -2   0   8  444.76   53.09 
  -2   0   8  400.76   50.49 
  -2   0   8  361.96   45.00 
  -2   0   7  225.18   38.60 
  -2   0   7  173.88   25.60 
  -2   0   7  245.58   34.70 
  -2   0   6 1346.47  131.89 
   2   0  -6 1233.58  126.79 
   2   0  -6 1256.97  127.19 
  -2   0   6 1330.97  130.39 
  -2   0   6 1405.96  128.89 
  -2   0   5  933.21   99.59 
  -2   0   5 1156.98  104.49 
   2   0  -5 1089.39   99.09 
   2   0  -5  999.30  113.09 
  -2   0   5  914.31  100.39 
  -2   0   4 1713.03  164.08 
   2   0  -4 1652.83  160.48 
   2   0  -4 1782.72  161.78 
  -2   0   4 1642.74  161.48 
   2   0  -4 1583.94  162.68 
  -2   0   4 1811.32  162.68 
   2   0  -3  595.24   58.39 
  -2   0   3  604.34   62.29 
  -2   0   3  521.75   59.09 
   2   0  -3  687.63   60.29 
   2   0  -3  624.24   60.99 
  -2   0   3  620.24   60.29 
  -2   0   2 4039.20  398.76 
   2   0  -2 4138.49  398.66 
   2   0  -2 4462.75  400.86 
  -2   0   2 4385.96  401.26 
  -2   0   2 4418.16  401.06 
   2   0  -1   54.79    8.40 
  -2   0   1   35.20    7.30 
  -2   0   1   39.90    8.40 
   2   0  -1   50.89    7.70 
  -2   0   0 4680.93  436.36 
   2   0   0 4787.92  436.16 
  -2   0   0 4568.74  435.96 
   2   0   2 9079.29  821.52 
   2   0   2 7908.41  818.32 
   2   0   2 9697.53  819.72 
  -2   0  -2 9291.77  821.02 
  -2   0  -2 8051.59  818.82 
  -2   0  -3 4207.78  398.36 
  -2   0  -3 4696.73  396.66 
   2   0   3 3802.62  396.76 
   2   0   4 1072.29   98.99 
   2   0   4  827.02   93.49 
  -2   0  -4  995.80   96.19 
  -2   0  -5  161.28   24.30 
   2   0   5  101.19   30.40 
  -2   0  -5  156.28   15.90 
   2   0   6   77.99   17.80 
   2   0   6   74.39   27.60 
  -2   0  -6  126.69   20.40 
   2   0   7    7.70   21.70 
   2   0   7   27.90   10.10 
   2   0   8   -0.80    7.80 
   2   0   8   12.00   25.40 
   2   0   9   33.00   12.70 
   2   0   9   -0.90   26.10 
  -2   1  11   19.20   27.50 
  -2   1  11   13.60   21.10 
  -2  -1  11    9.80   27.40 
  -2   1  10   -5.20   23.10 
   2   1 -10    9.70    4.70 
  -2   1  10   -9.30    5.40 
   2  -1 -10   11.70    6.00 
  -2  -1  10   14.40    6.30 
  -2  -1  10   -6.10   10.10 
  -2  -1  10  -11.10   22.90 
   2  -1 -10    0.10    9.40 
  -2   1   9    4.70   10.00 
  -2   1   9  -16.10   10.40 
  -2   1   9   -3.50   21.50 
   2   1  -9   -1.30    3.20 
   2   1  -9    0.30    6.30 
  -2  -1   9   -3.40    9.90 
  -2  -1   9   12.20   22.80 
  -2  -1   9    2.40    5.20 
  -2   1   8   21.70   17.30 
  -2   1   8   16.00   22.30 
  -2   1   8    3.10    6.30 
   2   1  -8   27.20    9.60 
  -2  -1   8   10.40    7.60 
  -2  -1   8  -12.30   20.30 
   2  -1  -8   18.20    8.60 
  -2  -1   8    2.50    9.40 
   2   1  -7  241.68   29.30 
  -2   1   7  245.18   29.40 
  -2   1   7  271.67   40.30 
  -2  -1   7  251.07   30.50 
  -2  -1   7  226.98   35.30 
   2  -1  -7  222.48   28.60 
  -2  -1   7  272.77   41.40 
  -2   1   6  200.38   27.10 
   2   1  -6  256.27   30.80 
   2   1  -6  296.17   37.60 
   2   1  -6  284.97   29.00 
  -2   1   6  215.08   35.30 
  -2   1   6  197.88   35.60 
  -2  -1   6  188.48   35.00 
  -2  -1   6  225.78   33.30 
   2  -1  -6  229.48   28.60 
  -2  -1   6  177.58   27.40 
   2  -1  -6  273.97   27.80 
   2  -1  -6  316.47   36.20 
   2   1  -5  332.07   39.70 
   2   1  -5  363.96   53.89 
  -2   1   5  317.87   38.90 
  -2   1   5  387.96   42.50 
  -2  -1   5  408.56   43.10 
  -2  -1   5  433.36   41.20 
  -2   1   4    8.80    8.70 
   2   1  -4   24.20    6.80 
  -2   1   4   31.30   13.30 
  -2   1   4   24.10    6.90 
   2   1  -4   35.70   12.30 
   2   1  -4   23.80    9.00 
  -2  -1   4   18.90    6.40 
   2  -1  -4   14.60    8.70 
   2  -1  -4   33.70    7.50 
   2  -1  -4   23.90    6.80 
  -2  -1   4   13.90   11.00 
  -2  -1   4   24.70   10.10 
   2   1  -3  202.38   20.90 
   2   1  -3  187.18   20.40 
  -2   1   3  175.88   19.50 
  -2   1   3  160.68   22.30 
   2   1  -3  188.18   24.60 
  -2   1   3  163.38   19.80 
   2  -1  -3  224.28   20.80 
   2  -1  -3  142.79   19.50 
   2  -1  -3  153.18   21.90 
  -2   1   2 2365.26  227.68 
   2   1  -2 2370.26  225.88 
   2   1  -2 2477.35  228.18 
  -2   1   2 2441.36  227.68 
  -2   1   2 2283.37  226.38 
  -2   1   2 2326.27  226.48 
   2  -1  -2 2417.96  225.98 
  -2  -1   2 2674.63  228.68 
   2  -1  -2 2513.25  228.38 
   2  -1  -2 2269.67  227.08 
  -2  -1   2 2370.16  226.08 
  -2  -1   2 2573.24  228.68 
  -2   1   1  398.36   43.20 
   2   1  -1  428.26   42.90 
   2   1  -1  473.25   43.40 
  -2   1   1  454.75   43.30 
   2  -1  -1  428.06   42.10 
  -2  -1   1  482.65   43.80 
  -2  -1   1  387.26   43.30 
   2  -1  -1  447.86   43.00 
   2   1   0  275.27   29.20 
  -2  -1   0  300.27   29.50 
  -2  -1   0  296.17   28.70 
   2  -1   0  310.97   28.00 
   2  -1   0  270.37   29.20 
   2   1   1 5842.92  520.35 
  -2  -1  -1 5306.77  519.65 
   2   1   2  570.54   56.99 
  -2   1  -2  636.24   59.59 
  -2   1  -2  522.35   57.79 
   2   1   2  611.94   58.99 
   2   1   2  648.14   61.79 
  -2   1  -2  648.14   62.39 
  -2  -1  -2  645.14   60.19 
  -2  -1  -2  583.24   57.69 
   2  -1   2  543.55   57.79 
   2  -1   2  630.34   62.29 
  -2  -1  -2  589.34   57.29 
   2  -1   2  670.53   59.09 
  -2   1  -3  707.03   67.89 
   2  -1   3  715.43   67.89 
  -2   1  -4  328.77   36.10 
  -2   1  -4  341.67   31.30 
  -2   1  -4  312.17   40.40 
   2   1   4  279.17   42.90 
   2   1   4  279.77   35.40 
  -2  -1  -4  330.47   34.10 
  -2  -1  -4  324.07   37.60 
   2  -1   4  250.97   40.40 
  -2   1  -5   31.10   13.40 
  -2   1  -5   35.50    6.80 
   2   1   5   42.90   13.20 
   2   1   5   48.20   23.40 
  -2  -1  -5   45.60   11.60 
   2  -1   5   80.09   28.10 
   2   1   6   27.40   25.60 
   2   1   6   17.20   10.70 
  -2   1  -6   33.60   14.00 
  -2   1  -6   12.50    7.30 
  -2   1  -6   27.70    5.70 
   2  -1   6   17.30    9.10 
  -2  -1  -6   29.10   10.90 
   2  -1   6   20.60   24.40 
   2   1   7   -7.10    5.80 
   2   1   7   15.60   23.40 
   2  -1   7    8.00   23.40 
   2  -1   7    6.80    7.20 
   2   1   8    9.30   25.90 
   2   1   8   -6.20    6.50 
   2  -1   8    8.50    7.30 
   2  -1   8   10.10   25.70 
   2   1   9   -2.10   26.60 
   2   1   9   -2.30    7.70 
   2  -1   9   32.20   29.20 
   2  -1   9   -2.00    6.80 
   2   2 -11    2.40    5.00 
  -2   2  11   16.90   28.00 
  -2  -2  11    8.90   25.80 
  -2  -2  11   -0.70   13.00 
  -2   2  10   -2.00   12.60 
  -2   2  10   11.30   24.20 
  -2   2  10    4.50    7.20 
   2   2 -10   28.60    7.40 
  -2  -2  10    5.00   10.70 
   2  -2 -10   17.40    5.10 
  -2  -2  10   25.60   24.70 
   2  -2 -10   31.80   12.20 
  -2  -2  10    6.30    8.80 
   2   2  -9   -2.40    3.80 
  -2   2   9   -2.10    5.30 
  -2   2   9   -9.80   13.60 
  -2   2   9    3.10   23.70 
   2  -2  -9   -4.90    6.50 
  -2  -2   9    8.20    8.80 
  -2  -2   9  -19.30   20.90 
  -2   2   8    1.90    6.20 
  -2   2   8   -7.70   14.30 
  -2   2   8   -2.10   20.10 
   2   2  -8    6.90    6.20 
  -2  -2   8    4.10    9.00 
  -2  -2   8   -5.40   21.70 
   2  -2  -8   -4.30    6.40 
  -2  -2   8    0.70    6.60 
  -2   2   7   54.79   23.20 
   2   2  -7   10.60    6.10 
  -2   2   7   31.90   20.10 
  -2   2   7   23.20    6.70 
  -2  -2   7   38.80   12.20 
   2  -2  -7    5.70    8.00 
  -2   2   6   23.40   17.40 
  -2   2   6   25.60    7.90 
  -2   2   6   32.70   19.80 
   2   2  -6   52.59   17.20 
   2   2  -6   34.60    9.70 
  -2  -2   6   21.20   19.60 
   2  -2  -6   27.30    9.10 
   2  -2  -6   38.50   12.10 
  -2  -2   6   22.60   12.30 
   2   2  -5  334.27   37.10 
  -2   2   5  415.76   55.39 
   2   2  -5  340.67   38.40 
  -2   2   5  344.87   38.30 
   2   2  -5  315.67   40.70 
  -2   2   5  365.36   36.40 
   2  -2  -5  329.97   35.80 
   2  -2  -5  269.97   34.90 
  -2  -2   5  397.66   41.60 
  -2   2   4  124.09   20.80 
   2   2  -4  183.98   19.30 
   2   2  -4  183.08   21.10 
  -2   2   4  147.49   17.30 
   2   2  -4  153.28   22.70 
  -2   2   4  147.99   18.30 
   2  -2  -4   99.09   18.90 
   2  -2  -4  109.69   16.50 
   2  -2  -4  142.29   16.60 
   2   2  -3    9.30    8.10 
  -2   2   3   10.50    4.80 
  -2   2   3   17.80    8.70 
   2   2  -3    5.90    4.30 
  -2   2   3    9.40    4.90 
   2  -2  -3   13.00    5.50 
   2  -2  -3   11.50    4.50 
  -2  -2   3   14.00    5.00 
  -2  -2   3    5.80    8.50 
  -2  -2   3   12.20    6.40 
   2  -2  -3   18.70    7.20 
   2   2  -2  115.79   14.90 
  -2   2   2  108.09   13.30 
   2   2  -2  115.49   14.50 
   2   2  -2  142.19   17.10 
  -2   2   2  119.29   13.20 
  -2   2   2  119.99   16.70 
  -2   2   2  123.79   15.20 
  -2  -2   2  124.19   15.20 
  -2  -2   2  119.49   13.10 
   2  -2  -2  112.29   14.90 
   2  -2  -2  124.59   15.20 
  -2  -2   2  131.59   15.70 
   2   2  -1 1130.99  107.99 
   2   2  -1 1156.48  106.69 
  -2   2   1 1134.59  107.39 
  -2  -2   1 1068.19  108.79 
  -2  -2   1 1131.59  107.79 
  -2  -2   1 1134.89  106.79 
   2  -2  -1 1196.28  107.59 
   2   2   0  148.79   17.10 
   2   2   0  163.18   17.70 
   2   2   0  174.28   16.50 
  -2  -2   0  186.98   18.30 
  -2  -2   0  156.58   16.80 
   2  -2   0  153.68   16.70 
   2   2   1  282.87   28.00 
   2   2   1  246.98   28.10 
  -2  -2  -1  342.17   29.60 
   2   2   2  476.95   48.70 
   2   2   2  566.64   53.29 
   2   2   2  534.75   50.69 
  -2   2  -2  602.44   55.29 
  -2   2  -2  482.55   50.19 
  -2  -2  -2  545.75   51.59 
   2  -2   2  592.84   55.29 
   2  -2   2  496.75   50.89 
   2  -2   2  508.55   50.39 
  -2  -2  -2  444.96   49.60 
   2   2   3  335.07   36.30 
  -2   2  -3  296.97   35.20 
  -2   2  -3  243.28   28.30 
  -2   2  -3  268.17   31.90 
   2   2   3  263.97   31.80 
  -2  -2  -3  301.07   31.10 
   2  -2   3  239.28   27.90 
   2  -2   3  337.87   36.60 
   2  -2   3  301.97   30.40 
  -2  -2  -3  273.37   28.90 
  -2   2  -4   97.29   19.50 
  -2   2  -4  110.99   23.10 
   2   2   4   77.29   18.80 
   2   2   4  106.79   24.40 
  -2   2  -4   91.39   12.30 
   2  -2   4   92.09   11.50 
   2  -2   4   92.69   14.60 
  -2  -2  -4   85.59   14.10 
  -2  -2  -4  112.09   18.80 
   2  -2   4  103.79   26.90 
   2   2   5   47.80   25.60 
  -2   2  -5   -7.80   10.20 
   2   2   5   -1.20   11.30 
   2  -2   5   66.49   28.10 
   2  -2   5   38.50    9.50 
  -2  -2  -5    8.30    7.70 
  -2   2  -6    7.00    4.60 
   2   2   6   10.80   23.50 
  -2   2  -6    4.90    4.00 
  -2   2  -6   -0.90   11.70 
   2   2   6   14.50   11.30 
  -2  -2  -6    8.30    8.10 
   2  -2   6    7.90    6.60 
   2  -2   6   -5.10   19.80 
  -2   2  -7    0.30    3.60 
   2   2   7  -10.70   23.60 
   2   2   7    5.30    8.90 
  -2   2  -7    5.50    3.60 
   2  -2   7   -5.40    5.50 
   2  -2   7   17.40   24.50 
   2   2   8   23.60   26.20 
   2   2   8   -1.20    8.10 
   2  -2   8    2.70   21.10 
   2  -2   8   12.50    8.30 
   2   2   9   -4.40   24.20 
   2   2   9   33.30   12.40 
   2  -2   9   -2.90    7.10 
   2  -2   9    9.40   24.30 
  -2   3  11    2.40   17.90 
  -2   3  11    0.90   24.90 
   2   3 -11    1.90    5.40 
  -2  -3  11   17.00   14.90 
  -2  -3  11    1.10   24.10 
  -2   3  10   -4.20    6.10 
  -2   3  10    5.20   24.30 
   2   3 -10    1.60    4.40 
  -2   3  10  -14.40   12.40 
  -2  -3  10   -0.30    8.40 
   2  -3 -10   -1.50    3.20 
  -2  -3  10    2.40    8.10 
  -2  -3  10   12.00   21.90 
  -2   3   9   85.89   27.00 
   2   3  -9   63.79   11.00 
  -2   3   9   61.19   28.00 
  -2   3   9   59.99   13.00 
  -2  -3   9   41.70   16.00 
   2  -3  -9  100.99   13.90 
  -2  -3   9   10.30   22.50 
  -2   3   8   65.79   23.60 
  -2   3   8   73.09   12.60 
  -2   3   8   22.20   19.80 
  -2  -3   8   41.90   12.60 
  -2   3   7   89.89   15.50 
  -2   3   7  126.59   26.80 
  -2  -3   7  124.19   22.70 
  -2  -3   7  191.48   33.90 
  -2   3   6   39.90    9.70 
  -2   3   6   49.20   16.80 
   2   3  -6   52.39   14.70 
   2   3  -6   70.29   19.20 
  -2   3   6   44.40   18.30 
   2  -3  -6   46.70   10.80 
  -2  -3   6   49.40   14.90 
  -2  -3   6   30.90   21.10 
   2  -3  -6   34.50   10.70 
  -2  -3   6   31.20   10.70 
  -2   3   5  263.57   31.00 
  -2   3   5  269.27   34.90 
  -2   3   5  305.97   29.30 
   2   3  -5  249.78   33.40 
   2   3  -5  273.27   36.30 
   2   3  -5  255.77   30.50 
   2  -3  -5  284.47   29.30 
  -2  -3   5  215.28   29.90 
   2  -3  -5  272.77   31.30 
  -2  -3   5  210.38   34.60 
  -2  -3   5  241.78   32.30 
   2   3  -4  159.28   19.90 
  -2   3   4  144.59   18.80 
  -2   3   4  148.89   18.30 
   2   3  -4  169.08   23.40 
   2   3  -4  163.98   23.60 
  -2   3   4  133.39   22.50 
   2  -3  -4  142.79   18.60 
   2  -3  -4  152.68   20.20 
  -2  -3   4  179.98   21.80 
  -2  -3   4  167.68   20.80 
   2  -3  -4  143.19   18.10 
  -2  -3   4  185.38   23.70 
   2   3  -3   15.20    8.70 
   2   3  -3   23.20    8.90 
  -2   3   3   28.20    7.00 
  -2   3   3   23.90    8.80 
   2   3  -3   17.50    6.00 
  -2   3   3   17.80    5.20 
  -2   3   3   21.90    5.40 
   2  -3  -3   15.70    5.30 
   2  -3  -3   20.10    6.20 
  -2  -3   3   21.40    7.50 
   2  -3  -3   21.50    6.70 
  -2  -3   3   19.20    6.90 
  -2  -3   3   13.40    5.90 
  -2   3   2  899.71   86.49 
   2   3  -2  981.00   89.19 
  -2   3   2  923.71   88.79 
   2   3  -2 1033.30   89.09 
  -2   3   2  903.91   87.39 
   2   3  -2  810.72   86.09 
  -2   3   2  912.11   87.49 
   2  -3  -2  910.71   86.99 
  -2  -3   2  939.81   88.49 
   2  -3  -2  869.71   86.79 
   2  -3  -2  845.42   87.09 
  -2  -3   2  877.41   86.39 
  -2  -3   2  942.21   89.19 
   2   3  -1  474.95   48.10 
   2   3  -1  533.35   49.40 
  -2   3   1  476.25   48.80 
  -2  -3   1  495.95   49.10 
   2  -3  -1  473.45   48.90 
  -2  -3   1  473.65   48.40 
   2  -3  -1  603.84   52.99 
  -2   3   0  745.73   73.29 
  -2   3   0  811.22   72.69 
   2   3   0  782.02   72.69 
   2   3   0  715.43   72.19 
   2   3   0  806.72   73.29 
   2   3   0  835.52   72.39 
  -2   3   0  809.72   73.19 
   2   3   0  691.53   73.29 
  -2  -3   0  680.63   72.09 
   2  -3   0  772.22   73.39 
  -2  -3   0  796.02   73.89 
  -2  -3   0  798.42   72.79 
   2  -3   0  628.34   72.79 
   2   3   1  471.25   42.30 
   2   3   1  400.96   43.30 
   2   3   1  451.75   42.80 
  -2  -3  -1  417.86   43.00 
  -2   3  -2    7.00    3.90 
   2   3   2    7.30    1.90 
  -2   3  -2   11.80   12.70 
   2   3   2    1.50    5.40 
   2   3   2    5.30    2.30 
  -2   3  -2    3.60    4.20 
   2   3   2   10.70    8.40 
   2  -3   2    8.10   10.80 
   2  -3   2    7.00    3.70 
  -2  -3  -2   -0.30    5.10 
   2  -3   2    6.40    3.80 
  -2  -3  -2    1.80    4.60 
  -2   3  -3  163.18   38.70 
  -2   3  -3  180.08   19.40 
   2   3   3  178.48   22.00 
   2   3   3  194.18   26.10 
  -2   3  -3  152.98   21.30 
   2  -3   3  149.09   19.80 
   2  -3   3  155.98   18.60 
  -2  -3  -3  174.68   21.50 
  -2  -3  -3  176.68   19.00 
   2  -3   3  193.38   27.60 
   2   3   4   11.40   17.70 
   2   3   4    5.60   12.30 
  -2   3  -4   10.70    5.00 
  -2   3  -4    8.30   10.80 
   2  -3   4    6.20    3.80 
  -2  -3  -4    1.90    8.80 
  -2  -3  -4    8.10    5.80 
   2  -3   4   30.10   21.50 
   2  -3   4    9.50    5.60 
  -2   3  -5   11.60    5.40 
  -2   3  -5   22.80    6.60 
   2   3   5   51.79   18.30 
   2   3   5   26.50   24.30 
  -2  -3  -5   29.50    8.90 
   2  -3   5   23.40   10.30 
   2  -3   5    4.70   24.10 
   2   3   6    5.70   12.50 
   2   3   6   23.10   22.00 
  -2   3  -6    6.40   13.10 
  -2   3  -6   -1.90    3.20 
  -2   3  -6   -2.90    3.60 
   2  -3   6   17.00    8.00 
   2  -3   6   43.30   22.80 
  -2  -3  -6    3.40    7.10 
   2   3   7   -0.20   10.30 
  -2   3  -7   -0.60    3.50 
   2   3   7   -0.40   23.70 
  -2   3  -7    1.10    3.40 
   2  -3   7   -5.00    4.60 
   2  -3   7  -10.40   21.50 
   2   3   8   15.60   24.00 
  -2   3  -8    5.60    4.90 
  -2   3  -8   -0.20    3.80 
   2   3   8   -9.40    7.60 
   2  -3   8    3.80   23.60 
   2  -3   8  -10.30    5.20 
   2   3   9   -5.20    7.60 
   2   3   9    9.10   26.90 
   2  -3   9   -5.30   21.60 
   2  -3   9   -2.70   10.30 
   2   4 -11   25.70    7.80 
  -2   4  11    9.30   16.10 
  -2   4  11   19.00   28.10 
  -2  -4  11    3.80    9.60 
  -2   4  10   -0.40    5.60 
   2   4 -10   14.20    7.10 
  -2   4  10    0.20   25.80 
  -2   4  10   34.20   19.50 
  -2  -4  10   13.20   11.20 
  -2  -4  10   -7.90   19.60 
   2   4  -9   92.79   15.30 
  -2   4   9   98.19   15.70 
  -2   4   9  150.78   32.30 
  -2   4   9   95.79   29.00 
  -2  -4   9  111.39   19.80 
   2  -4  -9  116.99   15.40 
  -2  -4   9   96.19   22.80 
  -2  -4   9  122.29   29.40 
  -2   4   8  147.69   31.70 
   2   4  -8  136.79   18.20 
   2  -4  -8  118.69   17.20 
  -2   4   7  141.59   31.40 
  -2   4   7   87.99   15.10 
  -2   4   7   98.49   25.00 
   2   4  -7  138.09   16.50 
   2   4  -7   92.79   16.90 
  -2  -4   7  115.19   24.50 
  -2  -4   7   92.69   17.30 
  -2  -4   7   71.99   26.50 
   2  -4  -7  125.69   16.50 
  -2   4   6   15.80   13.10 
  -2   4   6   28.80   17.90 
   2   4  -6   -2.90   17.20 
   2   4  -6    7.40    5.70 
  -2   4   6    7.00    5.30 
  -2  -4   6   14.90   10.00 
  -2  -4   6   30.00   19.30 
   2  -4  -6    8.70    7.50 
  -2  -4   6   20.10    8.10 
   2   4  -5   56.69   16.30 
  -2   4   5   36.40    8.50 
  -2   4   5   37.60   13.20 
   2   4  -5   32.20   13.20 
   2   4  -5   34.50    9.50 
  -2   4   5   22.00   13.30 
   2  -4  -5   30.10   10.10 
   2  -4  -5   45.90   11.20 
   2  -4  -5   38.10    8.90 
  -2  -4   5   55.19   11.40 
  -2  -4   5   41.10   11.90 
  -2   4   4   40.40    9.20 
   2   4  -4   56.89   13.90 
   2   4  -4   54.99    9.80 
  -2   4   4   53.39    9.80 
  -2   4   4   39.80   12.90 
   2   4  -4   48.20   12.80 
  -2   4   4   41.80    9.20 
  -2  -4   4   82.19   13.60 
   2  -4  -4   40.50    8.70 
   2  -4  -4   41.50   10.20 
   2  -4  -4   49.10    9.60 
  -2  -4   4   70.19   12.30 
  -2  -4   4   66.79   12.70 
  -2   4   3  164.98   21.50 
  -2   4   3  159.18   20.10 
  -2   4   3  180.58   19.40 
   2  -4  -3  194.88   20.30 
   2  -4  -3  163.88   20.10 
   2  -4  -3  166.58   19.40 
  -2   4   2  188.88   19.40 
   2   4  -2  176.58   20.70 
  -2   4   2  202.28   21.00 
  -2   4   2  161.78   19.50 
   2   4  -2  165.48   20.70 
  -2   4   2  188.68   20.60 
   2  -4  -2  161.88   19.20 
  -2  -4   2  179.78   20.50 
  -2  -4   2  156.88   18.60 
  -2  -4   2  167.98   21.10 
   2  -4  -2  163.48   19.50 
   2  -4  -2  175.58   19.30 
   2   4  -1  942.81   89.09 
   2   4  -1  806.22   90.39 
   2   4  -1  913.21   89.79 
  -2   4   1  978.80   89.89 
   2  -4  -1  985.80   90.19 
  -2  -4   1  934.81   91.09 
  -2  -4   1  957.30   89.39 
  -2  -4   1  930.11   89.89 
   2   4   0  338.57   32.40 
  -2   4   0  312.27   32.50 
   2   4   0  251.77   31.10 
   2   4   0  320.77   33.60 
   2   4   0  269.57   32.30 
  -2   4   0  334.07   32.50 
   2  -4   0  360.96   33.20 
  -2  -4   0  345.07   32.30 
  -2  -4   0  301.37   32.70 
   2   4   1  170.38   16.90 
  -2   4  -1  179.78   20.90 
   2   4   1  156.58   17.30 
   2   4   1  136.19   16.00 
  -2   4  -1  182.68   17.50 
  -2  -4  -1  145.79   16.90 
  -2  -4  -1  117.49   16.10 
  -2  -4  -1  116.19   17.00 
   2   4   2    3.00    4.90 
  -2   4  -2   15.50   12.60 
   2   4   2    1.20    6.90 
   2   4   2   -1.20    1.50 
  -2   4  -2    0.90    3.20 
   2   4   2    1.30    2.30 
  -2   4  -2    0.90    4.00 
  -2  -4  -2    1.40    2.90 
   2  -4   2    8.20    8.40 
   2  -4   2    0.80    3.70 
  -2  -4  -2   -1.90    4.00 
   2  -4   2    0.90    3.10 
   2   4   3   90.59   25.60 
  -2   4  -3   77.89   13.30 
  -2   4  -3  107.79   21.50 
  -2   4  -3   67.09   11.30 
   2   4   3   89.69   14.90 
   2  -4   3   68.79   10.80 
  -2  -4  -3  119.79   17.00 
  -2  -4  -3   94.79   11.80 
   2   4   4  104.89   18.30 
  -2   4  -4   53.59   15.20 
   2   4   4  103.89   22.80 
  -2   4  -4   77.09   12.00 
   2  -4   4   81.49   12.90 
  -2  -4  -4   74.19   12.60 
   2  -4   4   86.19   23.90 
   2  -4   4   77.19   11.10 
   2   4   5   14.50   16.80 
   2   4   5   32.80   23.40 
  -2   4  -5   -2.60   12.80 
  -2  -4  -5    2.10    9.50 
   2  -4   5   98.59   27.30 
   2   4   6  -14.80   20.30 
  -2   4  -6    5.10    4.90 
  -2   4  -6    9.40    4.40 
   2   4   6    3.40   14.40 
  -2  -4  -6    4.60    6.20 
   2  -4   6   -7.00   19.70 
   2  -4   6    6.30    6.00 
   2   4   7   -1.20   22.40 
   2   4   7   25.00   16.10 
  -2   4  -7   17.90    6.50 
  -2   4  -7   19.10    6.30 
   2  -4   7    7.70    7.70 
   2  -4   7   25.40   23.20 
  -2   4  -8    5.20    4.60 
   2   4   8   -5.50    9.80 
  -2   4  -8   16.10    7.30 
   2   4   8   -0.10   25.10 
   2  -4   8   22.10   10.50 
   2  -4   8  -11.20   17.60 
   2   4   9    0.80   26.30 
   2   4   9   -1.50    9.80 
   2  -4   9   16.00    9.90 
   2  -4   9   -4.90   21.60 
  -2   5  10   48.30   28.80 
  -2   5  10   71.39   27.30 
   2   5 -10   63.09   12.40 
  -2   5  10   32.80    9.10 
  -2  -5  10   59.39   23.50 
  -2  -5  10   22.20   15.50 
   2   5  -9   24.10    8.20 
  -2   5   9   15.20   23.10 
  -2   5   9   27.00   24.00 
  -2  -5   9   16.90   19.20 
  -2  -5   9   38.30   15.50 
   2  -5  -9   23.90    6.90 
  -2   5   8  521.95   72.09 
  -2   5   8  431.56   53.49 
   2   5  -8  547.55   54.49 
  -2   5   8  531.85   67.09 
   2  -5  -8  563.54   52.39 
  -2   5   7   -0.80    3.10 
  -2   5   7    9.80   15.20 
  -2   5   7   -5.60   18.50 
   2   5  -7    0.10    4.90 
  -2  -5   7   -7.10   15.10 
  -2  -5   7   15.50    8.90 
  -2  -5   7   -8.20    5.20 
   2  -5  -7    3.30    5.90 
   2   5  -6   68.49   11.90 
  -2   5   6   77.49   11.80 
  -2   5   6   60.89   21.90 
  -2   5   6   68.59   17.20 
   2   5  -6   55.99   13.80 
   2   5  -6   66.39   23.80 
  -2  -5   6   79.29   16.60 
   2  -5  -6   62.89   11.60 
  -2  -5   6   69.99   17.10 
  -2  -5   6   61.29   19.60 
   2   5  -5   72.49   14.40 
  -2   5   5   95.39   14.20 
  -2   5   5   95.09   16.60 
   2   5  -5  117.99   27.40 
   2   5  -5  100.29   21.00 
  -2   5   5  139.49   23.50 
  -2  -5   5   93.39   20.50 
   2  -5  -5  101.79   13.70 
  -2  -5   5   79.49   18.20 
   2  -5  -5  101.39   15.30 
   2  -5  -5  100.19   16.90 
  -2  -5   5   72.29   16.90 
  -2   5   4  199.28   27.80 
   2   5  -4  259.07   27.50 
  -2   5   4  225.88   26.30 
  -2   5   4  213.08   24.50 
   2   5  -4  170.78   29.40 
   2   5  -4  205.28   27.60 
  -2   5   4  228.38   24.90 
  -2  -5   4  218.68   27.00 
   2  -5  -4  174.38   25.00 
   2  -5  -4  225.68   24.90 
  -2  -5   4  247.98   27.80 
  -2  -5   4  215.18   26.00 
   2  -5  -4  210.58   23.60 
   2   5  -3   56.49   12.50 
  -2   5   3   55.19    9.90 
  -2   5   3   67.49   12.70 
   2   5  -3   71.69   12.40 
   2   5  -3   62.69   11.80 
  -2   5   3   57.79   10.00 
  -2   5   3   71.49   12.00 
  -2  -5   3   62.39   10.40 
   2  -5  -3   59.49    9.70 
  -2  -5   3   66.89   11.80 
   2  -5  -3   63.59   10.80 
  -2  -5   3   65.89   11.40 
  -2   5   2  254.27   26.60 
  -2   5   2  272.77   27.40 
   2   5  -2  234.88   27.40 
  -2   5   2  237.98   26.90 
  -2   5   2  281.77   27.70 
   2   5  -2  248.38   28.30 
   2   5  -2  235.28   25.90 
  -2  -5   2  218.18   27.10 
  -2  -5   2  231.88   26.10 
   2  -5  -2  250.57   26.50 
   2  -5  -2  271.87   26.70 
   2  -5  -2  210.38   26.60 
  -2  -5   2  254.77   28.60 
   2   5  -1 1383.56  121.59 
   2   5  -1 1219.08  120.39 
  -2   5   1 1118.99  120.99 
  -2   5   1 1270.17  121.19 
  -2  -5   1 1236.48  120.69 
   2  -5  -1 1374.96  121.79 
  -2  -5   1 1243.38  121.19 
  -2   5   0  101.19   13.20 
   2   5   0   97.99   12.50 
   2   5   0   97.59   12.80 
  -2   5   0   94.69   13.30 
   2   5   0   98.19   13.10 
  -2   5   0  108.69   13.10 
   2   5   0   97.79   12.50 
   2   5   0   86.79   12.30 
   2  -5   0   97.79   13.30 
   2  -5   0  111.09   13.50 
  -2  -5   0   99.99   12.90 
  -2  -5   0  100.99   13.00 
  -2  -5   0  100.59   13.40 
   2   5   1  812.12   80.79 
  -2   5  -1  934.91   82.39 
  -2   5  -1  873.51   81.69 
   2   5   1  725.93   80.99 
   2   5   1  909.61   80.39 
   2  -5   1  928.61   82.29 
  -2  -5  -1  879.11   81.39 
  -2  -5  -1  689.23   80.79 
  -2   5  -2  104.09   14.30 
  -2   5  -2  101.09   14.50 
   2   5   2  115.49   13.00 
   2   5   2  124.59   14.80 
   2   5   2  118.29   15.70 
   2   5   2   97.79   11.90 
  -2   5  -2  111.19   20.40 
  -2  -5  -2   93.49   13.20 
  -2  -5  -2  111.49   14.40 
   2  -5   2  107.19   14.70 
   2  -5   2  132.39   17.20 
   2  -5   2  106.09   14.50 
   2   5   3  280.07   23.70 
   2   5   3  216.98   27.60 
   2   5   3  228.68   23.70 
  -2   5  -3  259.67   27.10 
   2   5   3  210.38   29.00 
  -2  -5  -3  217.98   27.40 
  -2  -5  -3  253.07   26.60 
   2  -5   3  259.67   27.00 
   2   5   4    2.50   10.50 
  -2   5  -4    1.20    6.60 
  -2   5  -4    5.40    5.20 
   2   5   4    2.50   15.00 
  -2   5  -4    6.30    4.20 
   2  -5   4   55.79   17.50 
   2  -5   4   -1.00    3.70 
  -2  -5  -4   -0.90    4.50 
   2  -5   4   27.00    8.00 
  -2   5  -5  419.36   39.70 
   2   5   5  387.76   45.30 
   2   5   5  397.06   50.99 
  -2   5  -5  339.57   44.80 
   2  -5   5  323.07   41.50 
  -2  -5  -5  377.86   39.80 
   2  -5   5  352.26   49.50 
   2   5   6   29.80   17.70 
   2   5   6   24.10   32.80 
   2  -5   6  103.59   32.90 
   2  -5   6   38.20   12.80 
   2   5   7  -12.00   21.20 
  -2   5  -7   11.90    7.40 
  -2   5  -7    8.50    5.90 
   2   5   7   11.80   16.40 
   2  -5   7   16.70    7.50 
   2  -5   7   16.10   19.10 
   2   5   8    1.80   27.80 
  -2   5  -8   11.60    5.80 
   2   5   8   28.00   15.90 
   2  -5   8    3.30    7.80 
   2  -5   8    1.10   20.20 
   2   5   9   -8.90   11.30 
   2   5   9   -3.40   29.10 
   2  -5   9   32.50   21.20 
   2  -5   9   14.70   11.40 
  -2   6  10   42.80   28.00 
  -2   6  10   40.70   25.80 
   2   6 -10   57.79   12.50 
  -2  -6  10   -7.70   17.10 
  -2  -6  10   22.10   14.90 
  -2   6   9  182.48   24.50 
  -2  -6   9  205.18   33.60 
  -2   6   8    1.30    4.90 
   2   6  -8    0.90    5.60 
  -2   6   8   -1.20   20.80 
  -2   6   8    2.40   17.90 
  -2  -6   8   17.40   10.40 
  -2  -6   8   -2.40    9.10 
  -2  -6   8   34.10   18.10 
   2  -6  -8   -8.60    4.20 
  -2   6   7   39.10   17.20 
  -2   6   7    8.80   17.50 
  -2  -6   7   56.49   14.00 
  -2  -6   7  114.69   23.00 
  -2   6   6   -4.30   15.70 
   2   6  -6    0.10    4.30 
  -2   6   6    6.70   12.00 
  -2   6   6    8.60    5.80 
  -2  -6   6   13.30    8.10 
   2  -6  -6   -0.10    5.40 
  -2  -6   6   13.20   12.40 
  -2  -6   6   21.40    9.90 
  -2   6   5   77.59   13.10 
   2   6  -5   77.99   13.50 
   2   6  -5   53.89   18.00 
  -2   6   5   84.89   19.70 
   2   6  -5   36.50   11.40 
  -2   6   5   65.99   13.80 
  -2  -6   5   48.00   14.60 
  -2  -6   5   37.30   13.00 
   2  -6  -5   67.69   13.70 
   2  -6  -5   69.39   11.50 
   2   6  -4   91.99   15.40 
  -2   6   4  114.59   18.40 
  -2   6   4   76.29   14.90 
  -2   6   4   85.69   16.80 
   2   6  -4  118.69   19.60 
  -2   6   4  100.49   14.60 
   2   6  -4  103.99   17.40 
  -2  -6   4  173.88   31.50 
   2  -6  -4   89.79   16.80 
   2  -6  -4   86.29   14.80 
   2  -6  -4   97.79   13.50 
  -2  -6   4  122.29   17.30 
  -2   6   3  164.98   21.90 
  -2   6   3  168.68   19.90 
  -2   6   3  152.88   20.80 
   2  -6  -3  160.28   19.50 
   2  -6  -3  175.58   20.20 
   2   6  -2   11.10    5.60 
   2   6  -2   14.80    5.20 
  -2   6   2   12.10    6.70 
  -2   6   2   14.70    7.50 
  -2   6   2   14.20    6.10 
   2   6  -2   19.60    6.00 
  -2   6   2    7.60    4.60 
   2   6  -2   15.70    5.80 
   2  -6  -2   16.60    5.90 
   2  -6  -2   11.90    5.00 
  -2  -6   2   15.80    5.30 
  -2  -6   2   10.50    5.80 
  -2  -6   2   14.10    6.50 
   2  -6  -2    8.00    4.10 
  -2   6   1 4065.39  370.66 
   2   6  -1 3553.44  370.86 
   2   6  -1 3630.84  369.86 
  -2   6   1 3951.90  370.26 
   2   6  -1 3972.20  369.56 
   2  -6  -1 4031.10  370.76 
  -2  -6   1 4141.09  371.76 
  -2  -6   1 4068.79  369.96 
  -2  -6   1 4020.00  370.46 
  -2   6   0  933.91   85.69 
   2   6   0  782.42   85.29 
   2   6   0  899.51   85.19 
   2   6   0  733.43   83.19 
   2   6   0  938.51   85.29 
   2   6   0  741.03   83.59 
   2   6   0  717.23   83.59 
  -2   6   0  732.63   83.89 
  -2   6   0  897.71   85.39 
   2  -6   0  959.30   85.99 
  -2  -6   0 1003.10   85.59 
  -2  -6   0  974.10   86.09 
  -2  -6   0  932.11   85.59 
   2  -6   0  980.90   85.99 
   2   6   1  197.48   24.90 
  -2   6  -1  259.07   26.70 
   2   6   1  217.18   25.70 
  -2   6  -1  206.08   25.20 
   2  -6   1  215.88   25.70 
  -2  -6  -1  242.38   25.20 
   2  -6   1  235.98   26.30 
   2   6   2    6.60    4.20 
   2   6   2    3.50    5.30 
   2   6   2    3.50    3.50 
  -2   6  -2    4.10    5.30 
   2   6   2   11.30    7.10 
   2   6   2    4.10    3.90 
  -2   6  -2    4.80   13.40 
   2   6   2    7.20    3.50 
  -2   6  -2    2.80    4.10 
  -2  -6  -2    6.50    4.30 
   2  -6   2    3.70    4.20 
   2  -6   2    5.50    8.90 
   2  -6   2    0.10    4.00 
  -2  -6  -2    5.20    6.00 
   2   6   3   27.20    4.60 
  -2   6  -3   10.20    6.30 
  -2   6  -3   -2.50   15.10 
  -2   6  -3   21.90    7.50 
   2   6   3    1.40    4.90 
   2   6   3   15.40    4.30 
   2   6   3   26.40    9.50 
  -2   6  -3   15.00    7.50 
   2   6   3   15.50    9.70 
   2  -6   3    4.50    9.60 
   2  -6   3   27.30    7.50 
  -2  -6  -3   29.60    9.00 
  -2  -6  -3   19.10    6.30 
   2  -6   3   12.40    6.10 
   2   6   4   78.09   17.20 
  -2   6  -4  106.49   17.00 
  -2  -6  -4   70.09   12.40 
   2  -6   4   80.59   12.60 
   2   6   5  185.38   35.20 
   2   6   6   20.70   16.30 
   2   6   6   20.40   22.20 
  -2   6  -6    9.40    4.80 
  -2   6  -6   -1.80    4.60 
   2  -6   6   10.80    6.00 
   2  -6   6    3.10   14.70 
   2   6   7   -2.30   25.90 
  -2   6  -7    1.00    4.80 
   2   6   7    8.60   17.70 
   2  -6   7   14.40    7.40 
   2  -6   7   16.30   17.50 
   2   6   8   -3.40   16.10 
  -2   6  -8    5.00    6.00 
   2   6   8   -8.20   26.60 
   2  -6   8   -0.60    7.00 
   2  -6   8   -0.70   14.40 
   2   6   9  -16.10   27.10 
  -2   6  -9   -1.50    5.50 
   2   6   9    7.70   14.10 
   2  -6   9   -4.30   10.20 
  -2   7  10   31.90   26.80 
   2   7 -10   13.50    8.10 
  -2   7  10   15.80   30.20 
  -2  -7  10   -6.20   11.90 
  -2   7   9  540.05   62.89 
  -2   7   9  580.34   77.09 
  -2   7   9  566.94   72.09 
   2   7  -9  687.83   65.29 
   2  -7  -9  664.83   60.69 
   2   7  -8  366.06   43.90 
  -2   7   8  456.25   56.59 
   2  -7  -8  409.56   41.60 
  -2   7   7  163.08   21.70 
  -2   7   7  166.58   28.60 
   2   7  -7  195.78   23.30 
  -2   7   7  223.18   36.70 
   2  -7  -7  196.38   21.40 
  -2  -7   7  124.09   28.40 
  -2   7   6   69.59   22.40 
  -2   7   6   65.99   13.30 
  -2   7   6   60.39   16.70 
   2   7  -6   69.49   12.70 
  -2  -7   6   87.29   18.50 
  -2  -7   6   60.99   16.00 
   2  -7  -6   73.19   12.00 
  -2  -7   6   56.59   15.10 
   2   7  -5   40.90   10.30 
  -2   7   5   48.50   16.90 
  -2   7   5   58.29   12.10 
  -2   7   5   49.50   12.30 
   2   7  -5   61.29   19.10 
   2  -7  -5   34.40    9.00 
  -2  -7   5   87.29   17.10 
  -2  -7   5   83.69   14.80 
   2   7  -4  178.28   23.10 
  -2   7   4  131.49   19.60 
  -2   7   4  119.99   22.30 
   2   7  -4  166.78   22.00 
  -2   7   4  138.99   20.80 
   2   7  -4  156.68   19.40 
   2   7  -4  161.98   24.00 
  -2   7   4  195.88   22.60 
   2  -7  -4  124.29   17.90 
  -2  -7   4  168.48   22.80 
   2  -7  -4  128.89   19.40 
  -2  -7   4  204.48   23.20 
  -2   7   3  229.98   27.60 
   2   7  -3  203.68   32.20 
   2   7  -3  247.28   26.80 
   2  -7  -3  238.38   27.70 
  -2  -7   3  202.28   36.90 
  -2  -7   3  227.38   26.60 
   2   7  -2 2032.10  195.28 
   2   7  -2 1854.11  193.38 
  -2   7   2 1918.81  193.38 
  -2   7   2 2197.18  192.98 
   2   7  -2 1865.11  191.98 
   2   7  -2 2343.57  192.58 
   2  -7  -2 1948.11  193.68 
  -2  -7   2 1993.00  194.98 
  -2  -7   2 1918.91  193.68 
   2  -7  -2 2085.49  192.38 
  -2  -7   2 1890.41  192.48 
   2  -7  -2 2216.58  192.08 
   2   7  -1  865.91   83.89 
  -2   7   1  829.12   84.39 
   2   7  -1  913.61   84.89 
  -2   7   1  753.32   84.19 
  -2  -7   1  857.21   84.29 
  -2  -7   1  968.00   86.39 
   2  -7  -1  837.32   84.89 
  -2  -7   1  811.42   84.49 
   2   7   0 1086.79   95.09 
   2   7   0 1043.00   93.99 
   2   7   0  950.30   95.49 
  -2   7   0  919.61   95.59 
   2   7   0  875.81   94.99 
   2   7   0 1012.90   94.89 
   2   7   0  991.90   96.49 
  -2   7   0  924.11   95.49 
  -2   7   0 1100.29   95.49 
   2  -7   0  972.20   95.99 
  -2  -7   0  981.50   95.89 
  -2  -7   0  954.40   95.89 
  -2  -7   0  953.70   95.39 
   2  -7   0  937.01   95.89 
   2  -7   0  894.21   94.59 
   2   7   1  683.03   74.89 
  -2   7  -1  744.83   75.79 
   2   7   1  758.52   76.09 
  -2   7  -1  704.03   75.49 
   2   7   1  800.12   76.09 
   2  -7   1  852.41   76.89 
   2  -7   1  754.72   76.39 
   2   7   2  104.09   15.10 
  -2   7  -2   79.29   19.30 
   2   7   2  100.59   15.60 
  -2   7  -2   95.49   17.80 
   2   7   2  114.99   14.50 
   2   7   2  122.99   15.60 
   2   7   2  108.39   17.30 
  -2   7  -2   88.89   14.50 
   2   7   2   90.59   12.70 
  -2  -7  -2  135.69   15.60 
   2  -7   2  103.19   17.10 
   2  -7   2  121.59   16.20 
  -2  -7  -2  104.99   15.70 
   2  -7   2   82.69   17.70 
   2   7   3  196.68   33.10 
   2   7   3  154.48   20.70 
   2   7   3  110.59   19.30 
  -2  -7  -3  128.79   17.50 
   2   7   4  122.39   23.80 
  -2   7  -4  132.59   20.60 
  -2   7  -4  136.19   19.30 
   2   7   4  155.58   26.20 
   2  -7   4  119.79   24.00 
   2  -7   4  126.69   19.60 
  -2  -7  -4  143.99   18.70 
   2  -7   4  170.68   19.50 
   2   7   5  204.48   30.10 
  -2   7  -5  190.68   24.30 
   2   7   5  193.58   34.10 
  -2  -7  -5  213.78   25.40 
   2   7   6  211.18   33.50 
   2   7   6  164.68   29.10 
  -2   7  -6  164.88   20.30 
   2  -7   6  163.78   29.20 
   2  -7   6  106.79   21.80 
   2   7   7   27.60   21.30 
  -2   7  -7   19.20    7.50 
   2   7   7   18.30   25.60 
   2  -7   7    7.80    7.70 
   2  -7   7  -14.50   11.50 
  -2   7  -8   -4.20    4.40 
   2   7   8   25.50   28.90 
   2   7   8   -6.60   17.20 
   2  -7   8    4.00    8.90 
   2  -7   8   -2.40   19.50 
  -2   8  10    2.00   24.90 
   2   8 -10    9.70    6.90 
  -2   8  10  -15.30   22.20 
  -2  -8  10    7.40   15.00 
  -2  -8  10   -3.00   13.60 
  -2   8   9  150.08   20.90 
   2   8  -9  195.38   24.60 
  -2   8   9  123.49   32.20 
  -2   8   9  182.48   40.40 
   2  -8  -9  172.08   19.20 
  -2   8   8   75.89   21.60 
  -2  -8   8  105.29   22.70 
  -2   8   7   35.60   15.30 
  -2   8   7   43.60    9.90 
  -2   8   7   14.40   17.60 
   2   8  -7   43.60   11.30 
  -2  -8   7   13.70    9.60 
   2  -8  -7   42.20    8.40 
  -2  -8   7   32.10   14.60 
   2   8  -6   42.80   11.00 
  -2   8   6   36.00   18.40 
  -2   8   6   36.40   13.80 
  -2   8   6   22.80    9.50 
   2  -8  -6   36.90    8.80 
  -2  -8   6   52.39   15.10 
  -2  -8   6   32.70   11.60 
  -2  -8   6   49.90   13.30 
  -2   8   5  149.69   21.70 
   2   8  -5  163.48   19.90 
  -2   8   5  105.79   22.90 
  -2   8   5  147.39   20.90 
   2  -8  -5  138.39   18.00 
  -2   8   4   40.10   14.50 
  -2   8   4   73.89   14.00 
  -2   8   4   63.19   14.30 
   2   8  -4   99.79   18.40 
  -2  -8   4  110.39   16.10 
  -2  -8   4   75.49   14.20 
  -2  -8   4   86.69   15.20 
   2   8  -3    5.20    5.40 
   2   8  -3   13.00    6.40 
   2   8  -3   10.90    6.90 
   2   8  -3   20.70    7.20 
  -2   8   3   13.10    8.60 
  -2   8   3    7.10    8.40 
  -2   8   3   23.30    8.50 
  -2  -8   3    3.80    3.80 
   2  -8  -3   14.60    6.30 
   2  -8  -3   18.40    6.20 
  -2  -8   3   10.90    6.50 
   2  -8  -3    3.80    4.30 
  -2   8   2  309.27   30.90 
   2   8  -2  271.97   32.10 
  -2   8   2  228.18   29.40 
  -2   8   2  270.47   32.70 
   2   8  -2  237.18   28.60 
   2  -8  -2  265.07   28.40 
   2  -8  -2  263.27   29.20 
  -2  -8   2  249.48   30.50 
   2  -8  -2  230.48   29.70 
  -2  -8   2  248.28   29.10 
  -2   8   1 1023.90  114.69 
   2   8  -1 1189.08  115.69 
   2   8  -1 1095.99  113.49 
  -2   8   1 1256.07  115.99 
   2   8  -1 1200.68  117.19 
  -2   8   1 1321.57  116.99 
  -2   8   1 1018.90  114.09 
   2   8  -1 1206.18  114.99 
  -2  -8   1 1294.37  117.39 
   2  -8  -1 1285.57  116.89 
  -2  -8   1 1371.76  116.99 
  -2  -8   1 1304.47  116.09 
   2  -8  -1 1036.80  113.89 
   2  -8  -1  988.30  113.89 
   2   8   0  160.68   21.10 
   2   8   0  175.38   21.60 
   2   8   0  171.18   22.30 
   2   8   0  166.68   21.70 
  -2   8   0  180.78   22.30 
  -2   8   0  170.88   21.30 
   2   8   0  158.28   19.80 
   2   8   0  171.58   21.50 
  -2   8   0  165.98   27.20 
  -2  -8   0  173.48   21.50 
  -2  -8   0  185.68   22.10 
  -2  -8   0  189.88   22.50 
   2  -8   0  184.38   22.50 
   2   8   1  887.01   96.69 
  -2   8  -1 1048.90   98.99 
  -2   8  -1 1067.39   99.39 
   2   8   1 1066.49   98.99 
   2   8   1  880.31   97.19 
   2   8   1 1035.90  101.49 
  -2   8  -1  891.71   97.49 
   2   8   1  894.11   95.99 
   2  -8   1 1127.99  100.29 
   2  -8   1 1130.99  100.39 
  -2   8  -2  324.47   40.00 
   2   8   2  383.86   41.70 
   2   8   2  396.56   41.00 
  -2   8  -2  356.96   41.00 
  -2   8  -2  340.17   43.50 
   2   8   2  331.77   37.90 
   2   8   2  413.26   43.20 
   2   8   2  398.76   40.50 
   2   8   2  400.66   40.50 
  -2  -8  -2  397.26   41.30 
   2  -8   2  340.57   40.20 
   2  -8   2  405.46   43.10 
  -2  -8  -2  414.86   40.90 
   2  -8   2  377.36   44.90 
   2   8   3  146.79   21.40 
  -2   8  -3   84.59   16.90 
   2   8   3  128.69   17.80 
   2   8   3  107.29   14.40 
   2   8   3  130.39   23.40 
  -2   8  -3  121.59   18.20 
   2   8   3  141.49   16.10 
   2  -8   3  147.19   21.70 
  -2  -8  -3  147.09   18.10 
   2  -8   3   94.09   16.30 
   2  -8   3  122.09   18.60 
   2   8   4   15.30    4.70 
   2   8   4    8.70   11.70 
  -2   8  -4    7.50    7.20 
   2   8   4   11.60    3.80 
   2   8   4    8.50   14.10 
   2  -8   4    3.10    8.80 
  -2  -8  -4   12.00    7.00 
   2  -8   4   -0.60    6.10 
   2  -8   5  329.67   40.10 
   2  -8   5  315.97   42.00 
   2   8   6  116.19   29.10 
  -2   8  -6   80.49   15.50 
   2   8   6  111.59   24.60 
   2   8   7    5.50   18.00 
  -2   8  -7    4.60    6.30 
   2   8   7  -10.10   23.90 
   2  -8   7   -0.60   13.00 
   2  -8   7   26.90   13.50 
   2   8   8   10.80   19.10 
  -2   8  -8    0.00    5.50 
   2   8   8   19.50   30.90 
   2  -8   8    6.80    7.40 
   2  -8   8   11.60   14.80 
  -2   9  10   31.20   25.20 
  -2   9  10    6.30   23.20 
   2   9 -10   11.20    7.70 
  -2  -9  10   18.90   10.10 
  -2   9   9  103.09   16.40 
  -2   9   9  136.49   30.60 
   2   9  -9  115.09   19.30 
  -2   9   9  105.59   32.50 
   2   9  -8   69.59   16.50 
  -2   9   8   64.29   24.50 
  -2   9   8  111.69   24.50 
  -2   9   8   85.39   15.40 
  -2  -9   8   95.09   22.30 
  -2   9   7   10.60   12.40 
  -2   9   7   -3.60   16.20 
   2   9  -7    5.20    6.00 
  -2   9   7    8.40   10.40 
  -2  -9   7    5.50    7.10 
  -2  -9   7   14.40   10.40 
  -2  -9   7  -10.90    7.70 
   2  -9  -7    0.00    3.80 
  -2   9   6   23.70   16.00 
  -2   9   6    6.90    8.20 
   2   9  -6    7.00    5.90 
  -2   9   6   -3.50    9.60 
   2  -9  -6    5.00    5.40 
  -2  -9   6   39.90   14.20 
  -2  -9   6   26.40   10.70 
  -2  -9   6    5.30    9.70 
  -2   9   5   20.90   14.40 
  -2   9   5   21.70   11.30 
   2   9  -5   20.80    8.40 
  -2   9   5   28.60   10.60 
   2  -9  -5   26.50    7.30 
  -2  -9   5   49.30   14.10 
  -2  -9   5   63.09   15.70 
  -2   9   4  120.79   20.90 
  -2   9   4  131.29   19.30 
   2   9  -4   76.09   18.70 
   2   9  -4   93.49   14.90 
  -2   9   4   97.89   16.90 
  -2  -9   4   69.19   16.60 
  -2  -9   4   74.99   17.70 
   2  -9  -4  108.89   14.30 
  -2  -9   4   73.09   16.20 
   2   9  -3   17.50   10.70 
  -2   9   3   63.49   13.70 
   2   9  -3   12.70   10.90 
  -2   9   3   14.50    6.40 
   2   9  -3   30.70    9.70 
  -2  -9   3   30.40    9.60 
   2  -9  -3   26.60    8.40 
  -2  -9   3   17.20    6.40 
  -2  -9   3   36.30   11.10 
   2   9  -2    5.30    5.10 
  -2   9   2    5.20    4.60 
  -2   9   2    1.20    7.60 
  -2   9   2    8.60    5.70 
  -2   9   2    8.60    7.00 
   2   9  -2    1.60    4.50 
   2   9  -2    7.50    5.60 
   2   9  -2    7.10    5.50 
  -2  -9   2    4.40    4.70 
   2  -9  -2    7.60    5.40 
  -2  -9   2    0.10    5.10 
   2  -9  -2    1.30    4.70 
  -2  -9   2    7.20    5.50 
   2  -9  -2   10.50    5.40 
   2   9  -1  251.87   30.70 
  -2   9   1  267.27   31.70 
   2   9  -1  277.77   32.00 
  -2   9   1  263.17   32.10 
   2   9  -1  326.67   34.20 
  -2  -9   1  287.17   35.00 
  -2  -9   1  263.37   31.50 
  -2  -9   1  261.97   32.10 
   2  -9  -1  275.37   32.50 
   2   9   0   75.09   16.70 
  -2   9   0   88.99   14.10 
   2   9   0   76.79   13.60 
   2   9   0   61.49   16.40 
   2   9   0   86.49   23.00 
   2   9   0   69.79   12.30 
  -2   9   0   85.99   13.50 
  -2  -9   0  102.59   14.80 
   2  -9   0   88.79   14.50 
  -2  -9   0  101.19   16.10 
  -2   9  -1  187.08   24.00 
   2   9   1  164.18   25.50 
   2   9   1  173.08   23.70 
   2   9   1  229.98   25.00 
  -2   9  -1  191.78   25.00 
   2  -9   1  168.58   24.20 
  -2  -9  -1  204.48   24.90 
  -2   9  -2   17.50    8.40 
   2   9   2   11.20    7.10 
   2   9   2   15.10    8.70 
   2   9   2   25.30    8.70 
  -2   9  -2   15.70    8.10 
  -2   9  -2   12.90    6.50 
   2   9   2   25.50    7.20 
   2   9   2   17.70    6.20 
  -2  -9  -2   21.20    8.30 
   2  -9   2   23.50    9.10 
   2  -9   2   21.80    9.80 
   2   9   3   58.49   10.70 
   2   9   3   63.59   15.90 
   2   9   3   75.09   15.50 
  -2   9  -3   59.89   13.60 
   2   9   3   67.89   11.80 
   2   9   3   61.49   10.30 
   2  -9   3   56.99   13.80 
  -2  -9  -3   58.49   13.20 
   2  -9   3   54.69   15.90 
   2   9   4   63.79   17.10 
   2   9   4   61.99   15.90 
   2   9   4   61.49    9.50 
   2   9   4   52.39    8.90 
  -2   9  -4   61.29   13.00 
   2  -9   4   47.70   15.20 
   2  -9   4   36.70   12.60 
   2   9   5   95.99   20.70 
   2   9   5   74.69   30.90 
  -2   9  -5   99.49   16.30 
   2  -9   5   90.79   16.70 
   2  -9   5   97.19   21.90 
   2   9   6   26.70   17.70 
   2   9   6   33.50   21.10 
  -2   9  -6   16.80    7.90 
   2  -9   6    6.50    9.90 
   2  -9   6   12.80    7.30 
  -2   9  -7   24.40    9.40 
   2   9   7   82.49   27.80 
   2   9   7   41.50   22.50 
   2  -9   7    9.80   12.90 
  -2   9  -8    8.20    7.90 
   2   9   8   12.80   19.70 
   2   9   8    8.00   26.10 
   2  -9   8   13.50   13.60 
   2  -9   8    1.70    8.60 
   2  10  -9    2.10    7.00 
  -2  10   9   17.00   19.40 
  -2  10   9    3.30    5.40 
  -2  10   9   10.30   21.20 
  -2 -10   9   41.00   16.00 
  -2  10   8    6.90   15.40 
   2  10  -8   -1.20    5.80 
  -2  10   8    1.40    5.30 
  -2  10   8   19.00   20.10 
   2 -10  -8    6.60    4.70 
  -2 -10   8    8.50    7.10 
  -2 -10   8   15.30   10.40 
  -2  10   7    2.80    6.20 
  -2  10   7    9.40   17.30 
  -2  10   7    1.50   12.20 
  -2 -10   7   34.00   14.30 
   2 -10  -7    1.40    3.90 
  -2 -10   7   48.30   19.50 
  -2  10   6   -4.70   13.30 
   2  10  -6   20.00    8.60 
  -2  10   6    4.70    9.60 
  -2  10   6   -3.80    6.90 
  -2 -10   6   12.20    9.20 
   2 -10  -6    5.40    5.00 
  -2 -10   6    3.40    8.80 
  -2  10   5   53.89   17.70 
   2  10  -5   61.99   13.80 
  -2  10   5   43.80   14.70 
  -2  10   5   70.19   14.80 
  -2 -10   5   66.99   17.20 
  -2 -10   5   51.99   14.70 
  -2 -10   5   74.89   16.80 
   2 -10  -5   45.70   10.70 
  -2  10   4   76.99   16.10 
   2  10  -4   94.89   17.20 
  -2  10   4   96.69   20.50 
  -2  10   4  107.29   18.90 
   2 -10  -4   78.09   13.30 
   2  10  -3   32.20   10.40 
   2 -10  -3   21.90    8.20 
  -2 -10   3   38.10   11.20 
  -2 -10   3   19.00    7.80 
  -2 -10   3   32.50   10.50 
  -2  10   2   27.20   11.10 
   2  10  -2   19.60    7.40 
  -2  10   2   24.40    9.80 
   2  10  -2   24.10    8.60 
  -2 -10   2   17.20    8.00 
   2 -10  -2   20.80    8.00 
   2 -10  -2   17.80    7.80 
  -2 -10   2   27.40    9.00 
  -2  10   1  133.79   22.60 
   2  10  -1  157.58   22.70 
   2  10  -1  143.59   20.70 
  -2  10   1  121.09   20.60 
   2  10  -1  170.98   22.00 
  -2  10   1  213.28   24.60 
   2  10  -1  172.48   21.30 
  -2  10   1  170.18   22.00 
   2  10  -1  120.69   19.00 
  -2 -10   1  196.18   22.70 
   2 -10  -1  184.88   23.10 
   2 -10  -1  117.19   19.50 
  -2 -10   1  190.38   23.10 
   2  10   0  134.39   18.50 
   2  10   0  133.99   19.20 
   2  10   0  161.78   20.70 
  -2  10   0  108.49   18.40 
  -2 -10   0  126.49   18.80 
  -2 -10   0  154.38   19.90 
   2 -10   0  126.29   19.60 
   2  10   1   65.19   14.60 
  -2  10  -1   63.29   16.30 
   2  10   1   67.99   11.80 
   2  10   1   75.59   15.00 
  -2  10  -1   56.59   13.40 
  -2  10  -1   61.29   14.40 
   2  10   1   59.69   13.40 
   2  10   1   65.69   14.90 
   2  10   1   74.09   13.90 
  -2 -10  -1   66.99   12.80 
   2 -10   1   71.79   16.30 
   2 -10   1   67.29   14.90 
   2  10   2  101.69   17.90 
   2  10   2  117.79   17.10 
   2  10   2  107.79   18.40 
  -2  10  -2  148.59   19.50 
   2  10   2  130.99   19.60 
   2  10   2  107.69   15.60 
  -2  10  -2  104.89   18.40 
   2 -10   2  119.99   19.10 
   2 -10   2  111.19   18.60 
   2  10   3   40.40    8.70 
  -2  10  -3   11.30    9.70 
   2  10   3   52.09   13.10 
   2  10   3   26.60    8.00 
   2  10   3   33.10   12.40 
   2 -10   3   79.69   16.40 
   2 -10   3   76.69   18.60 
  -2  10  -4    8.20    7.50 
   2  10   4   10.60    5.00 
   2  10   4   -0.90   10.10 
   2  10   4   12.10    5.30 
   2  10   4   10.90   11.90 
   2 -10   4    6.50    7.80 
   2 -10   4   -7.00    6.50 
  -2  10  -5    5.30    6.70 
   2  10   5    4.30   13.80 
   2  10   5    1.60    2.50 
   2  10   5    4.10   12.20 
   2 -10   5    5.80    6.70 
   2 -10   5   -3.90    8.00 
   2  10   6   -2.00   17.50 
   2  10   6    7.50   14.50 
  -2  10  -6   -3.50    5.40 
   2 -10   6   11.30   10.50 
   2 -10   6    2.80    9.10 
   2  10   7    0.80   16.20 
  -2  10  -7   -2.30    5.30 
   2  10   7   -9.50   21.70 
   2 -10   7   -8.00    7.40 
   2 -10   7    2.80   11.30 
   2  10   8    8.60   25.00 
  -2  10  -8    6.60    7.80 
   2  10   8    6.30   20.30 
   2 -10   8    0.40   11.30 
  -2  11   9   35.00   24.40 
  -2  11   9   17.40   25.70 
   2  11  -9   53.29   15.50 
  -2 -11   9   34.50   13.10 
  -2 -11   9    2.50   14.90 
  -2  11   8    8.30    6.50 
  -2  11   8    1.30   18.40 
   2  11  -8   23.40   10.00 
  -2  11   8   13.40   15.20 
  -2 -11   8   25.90   12.10 
  -2 -11   8   53.49   18.00 
  -2  11   7   16.30   16.40 
   2  11  -7    7.30    6.60 
  -2  11   7   -4.60    5.90 
  -2  11   7    2.20   11.50 
  -2 -11   7    9.30    9.30 
  -2 -11   7    5.00    8.30 
   2 -11  -7    8.00    5.70 
   2  11  -6  130.59   30.40 
  -2  11   6  114.09   21.10 
  -2  11   6  129.29   25.80 
  -2  11   6  122.79   19.90 
  -2 -11   6   93.79   22.40 
  -2  11   5   43.30   14.00 
  -2  11   5   44.90   15.80 
  -2  11   5   57.39   14.30 
   2  11  -5   26.90    8.80 
  -2  11   4   39.60   15.80 
  -2  11   4   82.49   17.50 
  -2  11   4   55.09   15.30 
  -2 -11   4  104.39   20.60 
   2  11  -3    0.20    4.90 
  -2  11   3    6.80   10.70 
  -2  11   3   -3.60    7.80 
  -2  11   3    0.80    7.40 
  -2 -11   3    9.90    5.90 
  -2 -11   3    8.40    7.00 
   2 -11  -3    4.10    5.30 
  -2  11   2   40.00   11.70 
  -2  11   2   62.89   15.10 
   2  11  -2   40.60   10.50 
  -2 -11   2   39.30   11.30 
  -2 -11   2   52.69   13.30 
   2 -11  -2   36.30   11.10 
   2  11  -1   90.19   16.90 
   2  11  -1  112.49   19.50 
   2  11  -1  101.19   16.00 
  -2  11   1   95.49   17.30 
  -2  11   1   67.29   17.20 
  -2 -11   1  110.69   17.30 
  -2 -11   1  131.49   18.50 
   2 -11  -1  133.59   18.70 
   2  11   0   25.50    9.40 
   2  11   0   32.00   11.20 
   2  11   0   24.90    9.20 
  -2  11   0   22.20   11.50 
   2  11   0   20.20    8.20 
  -2  11   0   35.30   10.60 
  -2 -11   0   21.40    8.60 
   2 -11   0    8.70    7.10 
  -2 -11   0   23.60    8.30 
  -2  11  -1   37.30   11.80 
   2  11   1   66.69   15.00 
  -2  11  -1   35.30   12.20 
   2  11   1   58.99   13.30 
   2  11   1   58.39   13.40 
   2  11   1   64.79   12.40 
   2 -11   1   84.49   17.60 
   2 -11   1   59.79   13.90 
  -2 -11  -1   59.79   14.00 
  -2  11  -2    9.10    8.20 
   2  11   2   24.60   10.20 
   2  11   2   23.60   11.70 
  -2  11  -2   13.50    9.00 
   2 -11   2   19.70    9.60 
   2 -11   2   23.00   10.30 
  -2  11  -3  319.67   37.70 
   2  11   3  287.97   38.70 
   2  11   3  325.97   34.70 
  -2  11  -3  357.86   39.20 
   2  11   3  309.97   38.20 
   2  11   4    6.50   10.40 
   2  11   4    9.80    5.30 
  -2  11  -4    8.00    6.80 
   2  11   4    3.50   13.10 
   2  11   4   10.40    4.40 
   2 -11   4   24.80   11.30 
   2 -11   4   27.50   12.90 
   2  11   5   15.60   14.90 
  -2  11  -5   -6.50    6.00 
   2  11   5    9.40   12.80 
   2  11   5    2.20    4.50 
   2 -11   5   45.50   16.70 
   2 -11   5   40.70   15.20 
   2  11   6   12.20   26.20 
   2  11   6  -19.60   15.10 
  -2  11  -6   16.60    8.50 
   2 -11   6    3.00    9.30 
   2  11   7   -6.50   15.90 
  -2  11  -7    6.10    7.10 
   2  11   7   35.40   31.60 
   2 -11   7   17.60   13.80 
   2 -11   7    1.40    9.10 
   2  12  -9   26.20   11.90 
  -2  12   9   38.40   21.90 
  -2  12   9   18.90   19.80 
  -2 -12   9    1.70   11.40 
  -2 -12   9   23.30   17.40 
  -2  12   8    2.20   18.40 
  -2  12   8    4.60   12.70 
  -2  12   8   -4.30    4.60 
   2  12  -8    9.40    8.50 
  -2 -12   8   30.70   13.90 
  -2 -12   8   10.60   13.50 
  -2  12   7    2.10    8.10 
  -2  12   7    0.00   16.20 
   2  12  -7    4.70    8.10 
  -2  12   7    3.20   11.60 
  -2 -12   7   -4.40    7.10 
  -2 -12   7   17.40   11.70 
  -2  12   6   -2.60   13.00 
  -2  12   6    8.70   10.10 
   2  12  -6    5.90    7.70 
  -2  12   6    1.30    8.80 
  -2 -12   6   12.50   10.40 
  -2 -12   6   18.80   11.60 
  -2  12   5  286.27   35.20 
  -2  12   5  275.47   38.80 
   2  12  -5  262.17   36.00 
  -2  12   4   56.59   16.90 
  -2  12   4   49.60   14.40 
  -2  12   4   40.00   12.50 
   2  12  -4   46.90   12.50 
  -2 -12   4   35.10   11.90 
  -2 -12   4   19.50    9.90 
  -2  12   3   29.70   13.70 
  -2  12   3   41.20   14.00 
   2 -12  -3   54.79   14.20 
  -2 -12   3   63.59   16.10 
  -2 -12   3   56.89   15.10 
   2  12  -2  127.69   18.60 
  -2  12   2  111.79   20.10 
  -2  12   2  136.09   22.90 
  -2  12   2  104.99   19.90 
   2  12  -2  131.39   20.20 
  -2 -12   2  101.09   19.40 
   2 -12  -2  114.79   19.40 
  -2 -12   2   92.49   17.50 
  -2  12   1  322.87   35.90 
   2  12  -1  281.77   33.30 
   2  12  -1  257.37   33.40 
  -2  12   1  262.27   33.50 
   2  12   0  219.68   29.40 
  -2  12   0  221.38   30.00 
   2  12   0  244.38   29.50 
  -2  12   0  202.08   30.00 
   2  12   0  224.18   30.60 
   2 -12   0  293.47   33.30 
  -2 -12   0  283.17   32.20 
   2  12   1  587.24   65.09 
   2  12   1  581.54   62.89 
   2  12   1  603.54   64.49 
  -2  12  -1  541.15   64.89 
   2  12   1  631.84   70.49 
  -2  12  -1  584.64   65.29 
   2 -12   1  700.43   68.69 
   2 -12   1  675.83   67.89 
  -2 -12  -1  655.53   67.49 
   2  12   2 3964.10  374.16 
   2  12   2 3743.23  377.36 
   2  12   2 4083.99  376.26 
   2  12   2 4205.78  377.46 
  -2  12  -2 4106.39  376.96 
   2 -12   2 3859.31  379.76 
   2 -12   2 3815.42  379.76 
  -2  12  -3   49.90   14.30 
   2  12   3   55.79   11.50 
   2  12   3   41.90   14.00 
  -2  12  -3   32.30   12.00 
   2  12   3   80.39   16.90 
   2  12   3   80.49   13.60 
   2 -12   3   83.49   18.80 
   2 -12   3   84.99   23.10 
   2  12   4   31.90   13.90 
   2  12   4   33.90   14.20 
   2  12   4   47.40    9.70 
   2  12   4   44.90   10.00 
   2 -12   4   90.49   19.60 
   2 -12   4   84.29   22.10 
   2  12   5    7.70   12.50 
   2  12   5   19.00   13.70 
   2  12   5    5.30    5.10 
  -2  12  -5   15.00    8.40 
   2  12   5   14.30    6.00 
   2 -12   5   20.50   12.40 
   2 -12   5   36.10   14.10 
   2  12   6   19.80   18.40 
  -2  12  -6   22.60    9.60 
   2  12   6   31.00   16.70 
   2 -12   6    6.30    9.10 
   2 -12   6   51.19   17.30 
  -2  12  -7    4.20    7.50 
   2  12   7   26.20   19.90 
   2  12   7   -3.60   19.40 
   2 -12   7    1.20    8.40 
   2 -12   7    1.50   11.30 
  -2  13   8    6.60    7.60 
   2  13  -8    6.90    9.20 
  -2  13   8   24.50   24.60 
  -2  13   8   21.90   21.90 
  -2 -13   8   43.20   17.40 
  -2  13   7   19.60    9.90 
  -2  13   7   28.40   14.20 
   2  13  -7    7.40    8.20 
  -2  13   7   12.90   16.10 
  -2 -13   7   60.09   17.00 
  -2 -13   7   42.60   16.70 
  -2  13   6   -5.00    9.10 
  -2  13   6    4.00    9.80 
   2  13  -6    7.20    8.30 
  -2  13   6    8.30   14.20 
  -2 -13   6   11.70    7.60 
  -2 -13   6   -3.90    6.90 
  -2  13   5  221.28   29.70 
  -2  13   5  170.78   28.10 
  -2  13   5  197.18   32.00 
  -2  13   4   29.60   12.60 
  -2  13   4   24.30   12.60 
  -2 -13   4   49.90   14.00 
  -2  13   3   55.99   15.60 
   2  13  -3   45.40   13.00 
  -2  13   3   51.09   15.90 
  -2  13   3   45.70   14.20 
   2  13  -2    4.60    7.20 
  -2  13   2   -2.60    9.10 
  -2  13   2    0.10    8.30 
  -2  13   2    7.50   10.70 
   2  13  -2   -3.20    6.20 
   2 -13  -2    1.50    3.80 
  -2 -13   2   -1.20    4.90 
  -2 -13   2    2.90    5.30 
  -2  13   1  206.18   30.80 
   2  13  -1  207.58   28.70 
   2  13  -1  186.58   28.50 
  -2  13   1  200.78   29.10 
  -2 -13   1  238.28   30.70 
  -2 -13   1  272.77   31.30 
   2 -13  -1  256.27   32.10 
  -2  13   0    5.30    7.80 
  -2  13   0   10.70   10.60 
   2  13   0    7.40    9.00 
   2  13   0   16.10    9.50 
   2  13   0   16.40    8.40 
  -2 -13   0    5.70    5.90 
   2 -13   0    2.60    5.10 
   2  13   1  222.18   30.70 
   2  13   1  235.78   28.70 
  -2  13  -1  195.18   30.40 
  -2  13  -1  219.18   30.30 
   2  13   1  191.98   29.00 
   2 -13   1  306.47   34.70 
  -2 -13  -1  299.67   34.00 
   2  13   2    3.00    8.10 
  -2  13  -2   -5.20    7.40 
   2  13   2    2.90    8.90 
   2  13   2    5.80    6.70 
  -2  13  -2   -9.00    6.10 
   2 -13   2  -10.60    5.70 
   2 -13   2    8.40    8.40 
   2  13   3  125.99   18.90 
   2  13   3  183.08   26.10 
  -2  13  -3  143.29   22.40 
  -2  13  -3  100.99   20.80 
   2  13   3  165.68   24.00 
   2  13   4   24.40    8.10 
   2  13   4   37.40    9.00 
   2  13   4   10.60   13.00 
  -2  13  -4   25.60   10.50 
  -2  13  -4   27.10   11.70 
   2  13   4   29.50   14.20 
   2 -13   4   39.60   13.20 
   2 -13   4   13.00   10.00 
   2  13   5   19.20   14.10 
  -2  13  -5   -0.60    6.80 
   2  13   5   33.40   15.30 
   2  13   5   11.40    6.20 
   2 -13   5   49.20   14.90 
   2 -13   5   37.20   13.90 
  -2  13  -6    5.80    7.10 
   2  13   6   -9.80   13.80 
   2  13   6   -3.50   16.20 
   2 -13   6   -9.60    7.70 
   2 -13   6    3.10    7.10 
   2  13   7    1.00   16.50 
  -2  13  -7   -6.40    7.70 
   2  13   7   14.50   21.60 
   2 -13   7    4.60    9.80 
   2 -13   7   12.10    8.70 
  -2  14   8  -10.00   18.50 
  -2  14   8   -2.50   14.00 
  -2  14   8    0.10    7.10 
   2  14  -8    3.90   10.30 
  -2 -14   8    6.10    8.50 
  -2 -14   8   27.30   21.60 
  -2  14   7    5.20    7.90 
  -2  14   7   -0.40   11.40 
  -2  14   7    4.70   15.50 
   2  14  -7    1.70    6.60 
  -2 -14   7   -5.20    9.50 
  -2 -14   7    7.00   11.70 
  -2  14   6   39.20   14.00 
  -2  14   6   17.50   15.00 
  -2  14   6   49.99   15.30 
   2  14  -6   28.30   11.90 
  -2 -14   6   77.69   20.10 
  -2 -14   6   70.19   19.30 
   2  14  -5  212.68   30.00 
  -2  14   5  246.58   32.30 
  -2  14   5  211.48   34.80 
  -2  14   5  218.98   32.00 
  -2  14   4   48.70   15.50 
  -2  14   4   45.40   14.20 
   2  14  -4   45.30   12.90 
  -2  14   4   51.49   16.70 
  -2 -14   4  109.79   22.30 
  -2 -14   4   86.99   20.00 
   2  14  -3   36.30   11.70 
  -2  14   3   12.80    9.80 
   2  14  -3   14.10    7.90 
  -2  14   3   19.70   11.20 
  -2  14   3   18.60   11.20 
  -2 -14   3   51.79   16.00 
  -2 -14   3   54.69   14.30 
   2 -14  -3   49.30   15.90 
   2  14  -2   -6.40    5.20 
  -2  14   2    5.40    9.90 
  -2  14   2    1.80    7.00 
  -2  14   2    3.70    9.30 
   2  14  -2    6.30    7.20 
  -2 -14   2   -0.50    5.40 
   2 -14  -2   -1.10    3.90 
  -2 -14   2   13.20    6.80 
   2  14  -1   19.50   10.10 
  -2  14   1   24.20   11.40 
  -2  14   1   38.30   12.60 
   2  14  -1   30.40   11.00 
   2 -14  -1    6.40    7.20 
  -2 -14   1   12.30    7.40 
   2  14   0   55.69   14.90 
   2  14   0   63.59   14.10 
  -2  14   0   71.29   17.20 
  -2  14   0   53.69   14.90 
   2  14   0   59.39   15.20 
  -2 -14   0   61.79   15.90 
   2 -14   0   63.89   16.40 
  -2  14  -1  419.66   48.30 
   2  14   1  390.96   46.50 
   2  14   1  393.86   46.40 
  -2  14  -1  404.86   47.10 
   2  14   1  411.76   45.30 
   2  14   2 1698.33  155.88 
  -2  14  -2 1322.57  154.08 
   2  14   2 1709.53  153.48 
   2  14   2 1661.53  156.98 
   2 -14   2 1484.25  158.78 
   2 -14   2 1546.65  168.08 
  -2  14  -3  156.08   25.40 
   2  14   3  170.28   27.50 
   2  14   3  181.38   39.90 
  -2  14  -3  154.58   25.80 
   2  14   3  189.08   23.30 
   2  14   4    8.30   12.20 
   2  14   4    5.20    5.60 
   2  14   4   -7.20   10.60 
  -2  14  -4   -3.50    6.10 
   2  14   4    3.00    6.20 
  -2  14  -4    3.40    7.50 
   2 -14   4   40.30   15.20 
   2 -14   4   28.80   12.40 
   2  14   5    7.00   11.90 
  -2  14  -5    3.20    7.80 
   2  14   5   -0.60   11.40 
   2  14   5   -0.70    6.60 
  -2  14  -5    8.00    8.40 
   2 -14   5   16.50    9.80 
   2 -14   5   11.00   11.10 
   2  14   6   13.20   17.40 
  -2  14  -6   -6.70    6.90 
   2  14   6   -5.10   14.30 
   2 -14   6  -11.00    8.50 
   2 -14   6    0.20    8.70 
  -2  15   7    5.00   13.80 
  -2  15   7    5.30   27.10 
   2  15  -7   -1.30    7.90 
  -2  15   7    2.60    9.50 
  -2 -15   7    3.20    9.30 
  -2 -15   7   28.40   15.20 
  -2  15   6   36.10   14.80 
  -2  15   6   30.70   17.00 
   2  15  -6   39.20   13.60 
  -2  15   6   45.20   14.60 
  -2 -15   6   20.60   13.40 
  -2 -15   6   14.70   12.20 
  -2  15   5   -2.50    8.00 
  -2  15   5   -1.60   10.40 
  -2  15   5    2.60   12.80 
   2  15  -5   -0.40    6.80 
  -2 -15   5   -2.10    6.70 
  -2 -15   5    8.60    7.00 
  -2  15   4   13.80   11.50 
  -2  15   4   12.10    9.80 
   2  15  -4   -3.00    5.80 
  -2  15   4   -8.30    9.30 
  -2 -15   4   28.30   12.20 
  -2 -15   4   14.60   11.20 
  -2  15   3   26.80   12.90 
  -2  15   3   25.70   12.10 
   2  15  -3   24.90   10.70 
   2  15  -3   30.50   11.70 
  -2  15   3   28.80   13.90 
  -2 -15   3   17.50    9.10 
   2 -15  -3   22.20   10.30 
  -2 -15   3   20.80   11.00 
  -2  15   2   32.50   20.40 
  -2  15   2   30.10   12.10 
  -2  15   2   20.80   11.60 
   2  15  -2   18.70   10.20 
   2  15  -2   30.40   12.10 
   2 -15  -2   29.70   12.50 
  -2 -15   2   18.60    9.50 
  -2 -15   2   42.00   13.20 
   2  15  -1   -2.10    7.00 
  -2  15   1    9.30   10.60 
  -2  15   1   21.70   10.90 
   2  15  -1    7.40    9.40 
  -2 -15   1    3.40    5.50 
   2 -15  -1   -0.70    4.90 
  -2 -15   1   -0.80    4.90 
   2  15   0    4.20    7.20 
  -2  15   0   -0.40    7.20 
   2  15   0   10.60    7.60 
  -2  15   0    2.50    9.50 
   2 -15   0   -1.00    5.10 
   2  15   1   93.09   19.50 
   2  15   1   86.59   18.70 
   2  15   1   67.39   15.10 
  -2  15  -1   47.30   15.20 
  -2  15  -1   72.89   17.20 
   2 -15   1   82.39   19.40 
  -2 -15  -1   71.89   18.30 
   2  15   2   81.99   18.10 
  -2  15  -2   71.59   17.80 
   2  15   2   80.69   16.00 
  -2  15  -2   57.19   17.10 
   2  15   2   73.19   18.70 
   2 -15   2   64.29   18.70 
   2 -15   2   69.09   19.50 
   2  15   3  239.88   35.40 
   2  15   3  246.38   34.50 
  -2  15  -3  215.38   33.00 
   2  15   3  273.67   31.60 
  -2  15  -3  306.67   36.20 
   2  15   4    0.80    6.00 
   2  15   4   11.90   12.20 
  -2  15  -4    3.90    7.90 
   2  15   4   -6.70    9.70 
  -2  15  -4   -2.60    6.20 
   2 -15   4   48.20   15.80 
   2 -15   4   25.50   14.40 
   2  15   5   -0.50    6.00 
  -2  15  -5   -1.10    7.20 
  -2  15  -5   -7.00    6.90 
   2  15   5   -4.20   12.50 
   2  15   5    1.90   13.10 
   2 -15   5   28.10   11.10 
   2  15   6    2.60   16.90 
  -2  15  -6    4.50   13.00 
  -2  15  -6    8.40    9.70 
   2  15   6    3.20   16.50 
   2 -15   6   23.60   16.00 
   2 -15   6   17.60   11.90 
  -2  16   7    4.50   12.00 
   2  16  -7    5.70    8.30 
  -2  16   7    8.20    9.10 
  -2  16   7  -14.20   14.20 
  -2 -16   7    2.30   13.80 
  -2 -16   7    9.50   11.20 
  -2  16   6   15.40   12.50 
   2  16  -6    5.00    7.40 
  -2  16   6   15.00   14.90 
  -2  16   6   -2.40   12.00 
  -2 -16   6    0.30    8.40 
  -2 -16   6   -3.10   14.20 
  -2  16   5   41.60   18.30 
  -2  16   5   65.09   17.70 
   2  16  -5   58.59   16.60 
  -2  16   5   46.30   16.40 
  -2 -16   5   21.00   10.70 
  -2 -16   5   30.40   12.10 
  -2  16   4   -3.10   10.20 
   2  16  -4   -1.90    7.50 
  -2  16   4    8.10   10.70 
  -2  16   4    9.60   11.20 
   2  16  -4    0.20    7.00 
  -2 -16   4   17.10    9.90 
  -2 -16   4   -2.90    8.80 
  -2  16   3   27.10   12.20 
   2  16  -3    5.00    8.30 
  -2  16   3   13.10   11.00 
  -2  16   3    8.30   12.40 
   2  16  -3   18.70    9.20 
  -2 -16   3   10.20   10.70 
   2 -16  -3   15.40   10.50 
  -2 -16   3   33.70   13.90 
  -2  16   2  134.79   26.20 
   2  16  -2  102.89   22.10 
  -2  16   2  146.69   23.80 
   2  16  -2  130.39   21.50 
  -2  16   2  120.19   22.10 
  -2 -16   2  110.49   25.20 
  -2 -16   2  113.79   20.90 
   2 -16  -2   96.99   23.00 
   2  16  -1   45.50   14.00 
   2  16  -1   42.10   12.90 
  -2  16   1   41.20   15.20 
  -2  16   1   24.40   11.60 
   2  16  -1   28.50   13.40 
   2 -16  -1   43.40   13.70 
  -2 -16   1   35.80   12.40 
  -2 -16   1   48.80   15.60 
  -2  16   0   31.80   13.30 
   2  16   0   34.00   13.00 
   2  16   0   36.20   12.50 
   2  16   0   43.20   13.10 
  -2  16   0   26.20   12.20 
   2 -16   0   29.10   12.50 
  -2 -16   0   18.60   10.80 
   2  16   1   12.30    8.70 
  -2  16  -1   22.90   11.60 
  -2  16  -1   10.90    9.10 
   2  16   1    2.80    9.30 
   2  16   1   15.50    9.70 
  -2 -16  -1   11.90    8.50 
   2 -16   1   24.80   11.50 
   2  16   2  617.04   66.79 
  -2  16  -2  497.95   64.59 
  -2  16  -2  678.43   67.89 
   2  16   2  672.53   66.99 
   2  16   2  664.03   64.69 
   2 -16   2  502.25   67.49 
   2 -16   2  527.35   68.59 
  -2  16  -3   67.89   18.10 
   2  16   3   57.09   17.80 
  -2  16  -3   69.09   18.10 
   2  16   3   51.69   13.70 
   2  16   3   45.50   15.90 
  -2  16  -4   16.20   10.90 
   2  16   4    5.70   11.50 
   2  16   4   -9.20    5.30 
  -2  16  -4    1.90    7.30 
   2  16   4   -2.20   10.70 
   2 -16   4   14.30   12.30 
   2 -16   4   -6.00   11.30 
   2  16   5   -5.10   12.80 
   2  16   5   11.80   15.40 
  -2  16  -5   -1.80    8.00 
   2  16   5    6.70    7.10 
   2 -16   5   -9.40    8.00 
   2 -16   5    1.40    8.90 
   2  17  -6   27.30   12.60 
  -2  17   6   35.40   15.10 
  -2  17   6   16.10   16.00 
  -2  17   6   33.10   14.80 
  -2 -17   6   21.20    9.80 
  -2 -17   6    6.60   11.00 
   2  17  -5    7.80    7.50 
  -2  17   5   15.40   12.30 
   2  17  -5   -5.60    9.50 
  -2  17   5   -5.30   11.40 
  -2  17   5    8.30   12.70 
  -2 -17   5   30.60   27.30 
  -2 -17   5   61.49   20.40 
   2  17  -4   -2.90    7.60 
  -2  17   4    1.00   10.10 
  -2  17   4  -10.20    8.40 
   2  17  -4    8.80    9.40 
  -2  17   4    6.90   10.90 
  -2 -17   4   10.70    8.80 
  -2 -17   4   -8.50    7.60 
  -2  17   3   -0.30   10.60 
  -2  17   3    3.30    9.60 
   2  17  -3   -4.60    7.40 
   2  17  -3   -4.20    7.00 
  -2  17   3    3.90    8.90 
  -2 -17   3    3.80    7.70 
   2 -17  -3   -8.10    6.00 
  -2 -17   3    1.20    8.20 
  -2  17   2   16.80   11.10 
  -2  17   2    3.40    9.20 
   2  17  -2    4.80    7.80 
  -2  17   2    9.10   11.00 
   2  17  -2   27.20   11.70 
  -2 -17   2    5.20    6.40 
   2 -17  -2   13.40    7.70 
  -2 -17   2   11.60    8.90 
  -2  17   1   36.00   14.50 
   2  17  -1   56.19   16.60 
   2  17  -1   57.99   15.40 
  -2  17   1   38.90   13.60 
   2  17  -1   33.10   13.40 
  -2 -17   1   83.89   19.10 
   2 -17  -1   69.99   18.70 
  -2  17   0   19.90   10.80 
  -2  17   0   30.10   14.20 
   2  17   0    8.50    9.40 
   2  17   0   23.70   10.80 
   2  17   0   13.20   11.20 
   2 -17   0   24.70   12.00 
  -2 -17   0   24.60   11.10 
  -2  17  -1    3.20    8.20 
   2  17   1   20.90   11.00 
   2  17   1    4.60    8.30 
  -2  17  -1   19.50   11.20 
   2  17   1   12.90   10.80 
  -2 -17  -1   18.40    9.20 
   2 -17   1   38.30   14.10 
   2  17   2    1.90    8.50 
  -2  17  -2    6.80   10.50 
   2  17   2   -0.60    7.50 
  -2  17  -2    2.00    7.70 
   2 -17   2  -10.30    5.80 
   2  17   3   32.70   15.10 
  -2  17  -3   36.10   13.90 
  -2  17  -3   48.70   16.00 
   2  17   3   41.80   15.30 
   2  17   3   25.00   11.50 
   2 -17   3   32.00   13.80 
   2 -17   3   32.00   11.40 
  -2  17  -4    1.50    8.00 
  -2  17  -4    4.90    8.50 
   2  17   4   11.00    7.50 
   2  17   4    7.50   12.50 
   2  17   4    8.60   12.40 
   2 -17   4   11.70   10.40 
   2 -17   4   -8.30    8.30 
  -2  18   5   12.30   12.60 
  -2  18   5    9.60   12.80 
   2  18  -5   15.30   10.80 
  -2  18   5   13.60   14.70 
   2  18  -5   31.40   12.00 
  -2 -18   5    7.40   10.20 
  -2 -18   5   16.30   12.60 
   2  18  -4   -4.40   10.10 
  -2  18   4  -18.50    8.70 
  -2 -18   4  -13.80    7.10 
  -2 -18   4    9.00   13.20 
   2  18  -3    6.50    8.60 
   2  18  -3    5.30    8.50 
  -2  18   3    2.00   10.40 
  -2  18   3    7.60   11.20 
  -2  18   3    5.70    9.60 
   2 -18  -3   -3.70    5.50 
  -2 -18   3   16.80    8.50 
  -2 -18   3    5.80    8.40 
   2  18  -2   20.70   10.90 
  -2  18   2    8.80   10.00 
  -2  18   2    5.50   10.80 
   2  18  -2    4.10   10.30 
  -2  18   2    5.50    9.30 
  -2 -18   2   21.50   10.70 
   2 -18  -2    7.00    6.90 
  -2 -18   2   16.70    9.60 
   2  18  -1   16.10   11.90 
  -2  18   1   15.70   11.30 
   2  18  -1   37.70   13.20 
  -2  18   1   44.30   15.20 
   2  18  -1   48.00   15.30 
   2 -18  -1   29.30   11.60 
  -2 -18   1   23.90   12.10 
   2  18   0  103.19   21.40 
  -2  18   0   77.29   19.00 
   2  18   0   69.99   18.40 
  -2  18   0  100.39   23.30 
   2  18   0   80.49   18.60 
  -2 -18   0   44.60   16.10 
   2  18   1   14.70   10.20 
  -2  18  -1    5.00   10.40 
   2  18   1   25.00   11.50 
   2  18   1    4.20    8.30 
  -2  18  -1    6.00    8.70 
  -2 -18  -1   28.60   11.00 
   2 -18   1   24.50   11.90 
   2  18   2   70.69   18.50 
  -2  18  -2   42.30   22.00 
   2  18   2   82.99   17.90 
   2  18   2   52.89   17.20 
  -2  18  -2   71.59   18.70 
   2 -18   2   66.29   26.50 
  -2  18  -3    1.70    9.40 
   2  18   3    6.30   11.80 
   2  18   3    2.10   11.10 
   2  18   3   15.90    9.10 
   2 -18   3    6.90    8.70 
   2  19  -4    4.90    8.60 
  -2  19   4   11.20   12.50 
  -2  19   4    1.70   10.70 
  -2  19   4   11.80   14.20 
   2  19  -4   13.00   11.20 
  -2 -19   4    8.50   12.00 
  -2 -19   4   -3.60    6.60 
  -2  19   3   -0.50    8.70 
   2  19  -3    8.40    9.50 
  -2  19   3   12.00   12.10 
  -2  19   3   17.50   12.40 
   2  19  -3   16.70   11.60 
  -2 -19   3    3.60    9.50 
  -2 -19   3   -8.10    9.20 
   2 -19  -3    9.70    8.20 
  -2  19   2  228.78   35.30 
   2  19  -2  218.98   34.00 
  -2  19   2  235.38   36.80 
  -2  19   2  246.28   37.00 
   2 -19  -2  209.28   34.40 
  -2 -19   2  250.67   36.40 
   2  19  -1  136.19   23.90 
   2  19  -1  139.19   28.40 
  -2  19   1  171.78   28.60 
   2  19  -1  129.59   27.30 
   2  19   0   55.79   17.70 
   2  19   0   65.09   17.00 
   2  19   0   49.00   15.50 
   2 -19   0   55.99   18.40 
  -2 -19   0   50.39   16.20 
  -2  19  -1   15.40   11.80 
   2  19   1   12.70   12.60 
   2  19   1   10.90   11.10 
   2  19   1   30.50   11.80 
  -2  19  -1    8.50   13.20 
  -2 -19  -1    4.90    9.20 
   2 -19   1    0.10    7.70 
   2  19   2    8.60    9.70 
  -2  19  -2    5.00   10.30 
  -2  19  -2    8.60    9.50 
   2  19   2   -4.90    8.80 
   2 -19   2    8.40    8.40 
  -2  20   2   15.80   11.70 
   2  20  -2   30.50   13.20 
   2  20  -2   20.90   12.00 
  -2  20   2   26.90   13.60 
  -2  20   2    6.10   13.10 
   2 -20  -2   19.60   10.50 
  -2 -20   2   13.00    8.20 
   2  20  -1   50.59   16.30 
  -2  20   1   64.39   18.70 
   2  20  -1   54.99   15.20 
   2  20  -1   40.70   15.70 
  -2  20   1   24.20   13.60 
   2 -20  -1   65.19   19.30 
  -2 -20   1   71.59   18.50 
   2  20   0  -12.00    8.20 
   2  20   0    7.50    9.80 
  -2  20   0   -3.00    9.80 
  -2  20   0    2.00    9.30 
   2  20   0    4.40    8.50 
   2 -20   0   -0.90    7.10 
  -2 -20   0    3.00    9.50 
  -2  20  -1   19.10   13.30 
   2  20   1   22.20   12.90 
   2  20   1   23.50   13.10 
  -2  20  -1   18.80   14.70 
   2  20   1   41.40   14.20 
  -3   0  11   -3.50    8.20 
  -3   0  11   -7.20   25.20 
   3   0 -11    1.00    4.90 
  -3   0  11    7.50   18.50 
  -3   0  10    2.00   10.30 
  -3   0  10   -5.40   21.60 
  -3   0  10  -10.30    6.00 
  -3   0   9  -23.60   20.50 
  -3   0   9    9.10    6.80 
  -3   0   9    9.00   13.00 
  -3   0   8  574.54   65.09 
  -3   0   8  631.14   68.69 
  -3   0   7   10.00   16.00 
   3   0  -7    0.00   10.80 
   3   0  -7   13.90    8.70 
  -3   0   7    3.60    6.30 
  -3   0   7   12.80   20.70 
   3   0  -6  405.96   51.39 
  -3   0   6  602.64   58.29 
  -3   0   6  595.14   55.49 
  -3   0   6  476.55   58.39 
   3   0  -5   -0.60    5.20 
  -3   0   5  -10.30   15.80 
   3   0  -5    0.00    5.80 
   3   0  -5    6.80   10.70 
  -3   0   5   -8.80   11.40 
  -3   0   5   -1.40    2.80 
   3   0  -4 4973.40  536.35 
  -3   0   4 6188.88  541.45 
  -3   0   4 6158.08  540.65 
  -3   0   3   -4.60    5.90 
   3   0  -3    3.10    6.90 
   3   0  -3    2.00    2.60 
   3   0  -3   -1.10    4.30 
  -3   0   3   -4.20    8.60 
  -3   0   2  364.66   34.60 
   3   0  -2  275.17   33.30 
   3   0  -2  330.77   33.50 
   3   0  -1   -0.70    2.30 
  -3   0   1   -0.70    4.60 
   3   0  -1    1.80    4.30 
  -3   0   1   -1.10    8.30 
  -3   0   1    4.30    3.90 
   3   0  -1    0.70    4.30 
  -3   0   0 3022.70  313.07 
   3   0   0 3681.63  313.77 
  -3   0  -1   -1.90    3.60 
  -3   0  -1    6.00    8.40 
   3   0   1   -0.60    9.80 
   3   0   1    3.80    3.40 
   3   0   3    4.70   17.70 
  -3   0  -3    4.30    4.30 
   3   0   3   -0.70    2.70 
   3   0   3   -2.40    4.00 
  -3   0  -3   -5.20    5.20 
  -3   0  -3   -0.40   11.40 
   3   0   5   -0.30    5.20 
  -3   0  -5    3.90    7.70 
   3   0   5    2.10   21.20 
  -3   0  -6   -0.10    6.70 
   3   0   6   -2.00    6.50 
   3   0   6    5.70   23.30 
   3   0   7    7.80    6.40 
   3   0   7   27.10   27.50 
   3   0   8    4.00    7.40 
   3   0   8   -5.40   25.60 
   3   1 -11  112.39   17.00 
  -3   1  11  139.79   35.80 
  -3   1  11  109.59   22.20 
  -3   1  11  101.49   36.40 
  -3  -1  11  122.39   26.10 
  -3  -1  11  132.29   34.50 
  -3  -1  11   87.89   37.30 
   3  -1 -11  127.39   16.60 
  -3   1  10   28.40    8.90 
  -3   1  10    1.30   12.70 
  -3   1  10   12.60   22.60 
  -3  -1  10   18.20   24.20 
  -3  -1  10   -1.90    9.50 
  -3  -1  10    9.30   10.40 
  -3   1   9   76.89   23.60 
  -3   1   9   58.19   27.30 
  -3   1   9   54.79   14.00 
  -3  -1   9   49.30   25.80 
  -3  -1   9   38.70   13.60 
   3  -1  -9   52.09   15.90 
  -3  -1   9   62.49   21.10 
  -3   1   8  419.66   55.79 
  -3   1   8  473.25   50.39 
  -3   1   8  487.25   58.09 
  -3  -1   8  427.86   50.19 
  -3  -1   8  401.66   55.09 
  -3  -1   8  460.45   55.99 
   3   1  -7 1226.68  119.79 
   3   1  -7 1130.19  119.99 
  -3   1   7 1105.99  124.09 
  -3   1   7 1317.27  123.09 
   3  -1  -7 1173.38  118.59 
  -3  -1   7 1257.57  122.09 
  -3  -1   7 1341.57  122.39 
  -3  -1   7 1131.09  123.79 
   3   1  -6  182.48   23.10 
   3   1  -6  165.08   25.20 
  -3   1   6  151.68   26.90 
  -3   1   6  187.98   32.90 
  -3   1   6  177.48   22.50 
   3  -1  -6  183.08   23.50 
  -3  -1   6  165.48   28.30 
   3  -1  -6  174.48   22.70 
  -3  -1   6  141.59   22.20 
  -3  -1   6  164.48   27.80 
  -3   1   5  528.35   60.09 
   3   1  -5  485.15   49.90 
   3   1  -5  431.96   51.99 
  -3   1   5  476.45   49.70 
   3   1  -5  457.55   47.90 
  -3   1   5  478.65   49.90 
   3  -1  -5  461.65   48.90 
  -3  -1   5  475.15   50.69 
   3  -1  -5  423.66   50.99 
  -3  -1   5  476.45   50.49 
   3  -1  -5  466.05   47.30 
  -3  -1   5  550.24   58.69 
  -3   1   4 5176.18  462.75 
   3   1  -4 4658.53  459.45 
  -3   1   4 4402.46  459.65 
   3   1  -4 5480.65  463.25 
  -3   1   4 5019.30  463.55 
   3   1  -4 5043.20  463.15 
  -3  -1   4 4593.14  463.05 
   3  -1  -4 5217.28  462.35 
  -3  -1   4 4653.63  463.55 
   3  -1  -4 5037.20  459.65 
   3   1  -3   36.60    6.80 
  -3   1   3   43.90    6.90 
   3   1  -3   54.29   10.40 
  -3   1   3   35.40   11.10 
  -3   1   3   44.90    9.00 
   3   1  -3   45.20   11.50 
  -3   1   3   34.50    5.90 
   3  -1  -3   42.30    6.30 
   3  -1  -3   42.40    9.30 
   3  -1  -3   50.29   11.30 
  -3  -1   3   42.90    9.40 
  -3  -1   3   53.19   11.90 
  -3   1   2  288.77   31.20 
  -3   1   2  276.67   28.00 
  -3   1   2  333.67   31.80 
   3   1  -2  315.57   31.40 
   3  -1  -2  319.67   31.10 
   3  -1  -2  278.27   30.10 
  -3  -1   2  295.77   31.60 
  -3  -1   2  248.58   31.00 
   3   1  -1   50.39    8.90 
  -3   1   1   54.29    9.70 
   3   1  -1   41.50    6.60 
  -3   1   1   36.50    7.00 
   3   1  -1   50.09    8.30 
  -3   1   1   25.60    7.40 
  -3  -1   1   29.10    9.20 
   3  -1  -1   24.00    5.60 
   3  -1  -1   39.90    6.30 
  -3  -1   1   31.30    4.60 
  -3  -1   1   52.99    8.10 
   3  -1  -1   47.30    8.70 
  -3   1   0 2445.86  231.18 
   3   1   0 2488.75  232.98 
  -3   1   0 2624.24  233.58 
  -3  -1   0 2548.55  233.88 
  -3  -1   0 2155.68  231.98 
   3  -1   0 2648.64  233.18 
  -3   1  -1  978.20   90.09 
   3   1   1  944.91   93.29 
  -3   1  -1  954.50   91.69 
   3   1   1  951.80   91.99 
  -3   1  -1  968.20   93.49 
  -3   1  -1 1021.70   89.79 
  -3  -1  -1  945.51   91.59 
   3  -1   1  858.61   93.19 
   3  -1   1  947.01   91.19 
  -3  -1  -1  976.60   91.99 
   3   1   2 3250.97  278.17 
  -3   1  -2 2662.63  281.37 
  -3   1  -2 2920.81  278.47 
  -3   1  -2 3114.29  279.07 
   3   1   2 2535.75  281.17 
   3  -1   2 3356.66  279.07 
  -3  -1  -2 3106.99  278.87 
  -3  -1  -2 2772.32  280.17 
  -3  -1  -2 3030.00  277.57 
   3   1   3 3867.81  394.26 
  -3   1  -3 3667.83  393.96 
   3   1   3 4088.19  392.36 
   3   1   3 4810.02  398.96 
  -3   1  -3 3857.31  393.46 
  -3  -1  -3 4939.31  397.26 
   3  -1   3 4788.92  399.26 
  -3  -1  -3 3736.83  393.06 
   3  -1   3 4322.97  394.66 
   3  -1   3 4165.38  393.56 
  -3   1  -4  104.89   17.80 
   3   1   4   88.59   27.70 
   3   1   4   67.29   13.90 
  -3   1  -4   68.39   11.60 
   3  -1   4   54.59   11.70 
   3  -1   4   72.59    9.10 
  -3  -1  -4   67.39   11.80 
   3  -1   4   74.49   26.80 
   3   1   5   87.19   17.60 
  -3   1  -5  135.69   21.50 
   3   1   5   97.49   27.90 
  -3   1  -5  141.29   15.40 
   3  -1   5  104.69   31.80 
  -3  -1  -5  144.59   18.40 
   3   1   6   -0.30   20.00 
  -3   1  -6    2.50    2.30 
  -3   1  -6    1.20    8.00 
   3   1   6   -4.10    4.70 
   3  -1   6    6.90   24.80 
   3  -1   6   -1.80    5.30 
  -3  -1  -6   -2.90    5.70 
   3   1   7   -0.40   25.40 
   3   1   7   12.40    7.50 
   3  -1   7    3.60   24.90 
   3  -1   7    1.50    5.90 
   3   1   8   -6.90   25.30 
   3   1   8    2.50    8.90 
   3  -1   8   -4.10    5.60 
   3  -1   8   -1.80   25.70 
  -3   2  11   10.00    9.80 
   3   2 -11    4.50    5.30 
  -3   2  11   25.50   27.00 
  -3  -2  11    7.50   16.10 
  -3  -2  11    2.10   22.80 
  -3  -2  11   12.30   12.10 
  -3   2  10   -2.20    7.10 
  -3   2  10   -6.10   21.10 
   3   2 -10   -2.90    4.60 
  -3   2  10   -1.20   12.90 
  -3  -2  10   26.70   22.70 
  -3  -2  10   -0.90   11.40 
  -3  -2  10   -9.30    8.00 
  -3   2   9   95.39   27.40 
  -3   2   9  116.59   17.20 
   3  -2  -9   73.19   16.30 
  -3  -2   9  100.99   20.80 
  -3  -2   9   89.89   27.60 
  -3  -2   9   83.49   23.20 
  -3   2   8  116.39   28.10 
  -3   2   8  107.69   28.30 
  -3   2   8   94.79   15.90 
  -3  -2   8  110.89   24.80 
  -3  -2   8   54.69   18.10 
  -3  -2   8   71.79   25.40 
   3  -2  -8  112.29   18.20 
   3   2  -7   71.69   21.00 
  -3   2   7   39.50   22.20 
   3   2  -7   59.49   14.00 
  -3   2   7   42.80   23.70 
  -3   2   7   39.40   14.20 
  -3  -2   7   44.00   17.40 
  -3  -2   7   45.80   13.80 
  -3  -2   7   35.70   23.30 
  -3   2   6   52.09   11.90 
  -3   2   6   42.60   19.70 
   3   2  -6   56.09   13.10 
   3   2  -6   55.69   15.20 
  -3  -2   6   17.00   13.40 
  -3  -2   6   26.90   19.60 
   3  -2  -6   55.09   12.80 
   3  -2  -6   39.40   12.10 
  -3   2   5  501.15   53.99 
  -3   2   5  544.35   54.59 
  -3   2   5  549.54   59.19 
   3   2  -5  575.74   55.89 
   3   2  -5  511.75   53.79 
   3   2  -5  537.75   58.39 
   3  -2  -5  509.15   55.49 
  -3  -2   5  500.95   55.79 
   3  -2  -5  579.04   54.09 
  -3  -2   5  446.86   55.29 
   3  -2  -5  524.85   52.59 
  -3  -2   5  536.45   57.69 
   3   2  -4   68.99   11.20 
   3   2  -4   88.29   18.80 
  -3   2   4   71.89   11.60 
   3   2  -4   78.99   12.50 
  -3   2   4   53.69   10.60 
  -3  -2   4   67.19   11.80 
  -3  -2   4   70.49   13.70 
   3  -2  -4   55.79    9.70 
   3  -2  -4   63.39   11.30 
  -3  -2   4   75.99   15.30 
   3  -2  -4   73.49   14.20 
  -3   2   3  669.33   64.19 
   3   2  -3  671.93   65.09 
   3   2  -3  686.03   65.99 
  -3   2   3  593.94   63.79 
  -3   2   3  589.44   61.29 
  -3   2   3  645.44   64.49 
   3   2  -3  613.34   61.69 
  -3  -2   3  656.33   61.69 
   3  -2  -3  619.04   63.49 
   3  -2  -3  658.23   63.39 
  -3  -2   3  682.43   65.69 
   3  -2  -3  579.74   63.09 
  -3  -2   3  732.33   65.79 
   3   2  -2    5.20    4.10 
  -3   2   2   12.00    3.20 
  -3   2   2   -1.10    5.80 
  -3   2   2    0.60    5.10 
  -3   2   2    3.40    3.10 
   3   2  -2   11.10    6.50 
   3   2  -2   10.00    3.70 
  -3  -2   2   13.70    2.00 
   3  -2  -2    6.90    5.70 
   3  -2  -2   10.00    3.10 
  -3  -2   2    4.70    3.90 
   3  -2  -2    6.30    4.70 
  -3  -2   2   11.60    5.00 
   3   2  -1   17.70    5.20 
  -3   2   1    6.30    5.10 
   3   2  -1    7.70    4.20 
   3   2  -1   12.10    3.60 
  -3   2   1   12.80    4.40 
   3   2  -1   15.30    3.00 
   3  -2  -1   10.70    3.60 
  -3  -2   1   14.70    4.00 
   3  -2  -1    9.70    5.60 
  -3  -2   1   15.40    5.40 
   3  -2  -1   18.10    4.10 
  -3  -2   1   14.20    3.20 
  -3   2   0  140.99   18.00 
   3   2   0  102.39   11.00 
   3   2   0  103.69   14.50 
  -3  -2   0  101.79   12.20 
  -3  -2   0  110.59   13.80 
   3   2   1  290.27   32.80 
   3   2   1  369.06   32.00 
  -3  -2  -1  326.37   33.80 
   3   2   2  238.58   26.80 
  -3   2  -2  275.47   36.00 
   3   2   2  275.27   28.90 
   3   2   2  281.57   34.50 
  -3   2  -2  271.37   29.10 
  -3   2  -2  279.77   28.90 
   3  -2   2  319.17   35.60 
   3  -2   2  271.47   28.40 
   3  -2   2  320.07   28.60 
  -3  -2  -2  227.68   27.50 
  -3  -2  -2  321.57   30.50 
  -3  -2  -2  250.57   26.90 
   3   2   3  493.25   50.99 
  -3   2  -3  367.46   42.30 
   3   2   3  389.16   43.80 
  -3   2  -3  512.55   51.99 
  -3   2  -3  364.76   44.90 
  -3  -2  -3  386.06   41.60 
  -3  -2  -3  471.95   45.40 
   3  -2   3  458.45   43.40 
   3  -2   3  414.06   42.40 
   3  -2   3  477.45   52.39 
   3   2   4  280.47   37.90 
  -3   2  -4  360.46   35.70 
   3   2   4  320.07   49.30 
  -3   2  -4  362.56   40.10 
  -3  -2  -4  352.06   35.80 
   3  -2   4  377.66   35.10 
   3  -2   4  325.47   49.20 
  -3   2  -5   -3.50   10.60 
  -3   2  -5    2.20    5.50 
   3   2   5   -6.40    7.20 
   3   2   5  -12.00   22.00 
  -3   2  -5    0.60    2.70 
   3  -2   5   27.70   26.40 
  -3  -2  -5   -2.10    5.60 
   3   2   6    4.80   22.70 
  -3   2  -6   12.20   11.10 
   3   2   6    3.70    7.30 
  -3   2  -6    1.80    2.90 
  -3   2  -6    5.90    5.40 
   3  -2   6    8.60    5.10 
   3  -2   6   11.20   23.80 
  -3  -2  -6    3.90    6.00 
   3   2   7    2.80    6.90 
  -3   2  -7    6.10    4.30 
   3   2   7  -22.20   19.80 
   3  -2   7   15.90   24.70 
   3  -2   7   -5.70    4.90 
   3   2   8    2.20   27.00 
   3   2   8   -6.80    7.70 
   3  -2   8   -7.30    7.20 
   3  -2   8    3.40   29.10 
   3   3 -11   22.40    8.20 
  -3   3  11   30.50   26.10 
  -3   3  11   29.30   24.50 
  -3   3  11    6.40   10.30 
  -3  -3  11   29.40   14.40 
  -3  -3  11   17.70   22.70 
  -3  -3  11   19.50   13.10 
  -3   3  10   13.20   17.80 
  -3   3  10   17.00   24.10 
  -3   3  10    7.80    7.20 
   3   3 -10   -0.70    4.80 
  -3  -3  10   -6.70    9.30 
   3  -3 -10    6.70    9.70 
  -3  -3  10   -6.60   19.10 
  -3  -3  10    6.40    8.20 
  -3   3   9   93.59   30.30 
  -3   3   9  107.39   30.00 
  -3   3   9   83.29   18.20 
   3  -3  -9  132.29   18.80 
  -3  -3   9   92.49   31.60 
  -3   3   8  317.57   45.90 
  -3   3   8  337.47   49.10 
  -3   3   8  318.27   36.50 
  -3  -3   8  298.27   38.30 
  -3  -3   8  283.67   44.10 
  -3  -3   8  296.67   41.30 
  -3   3   7  629.44   71.39 
  -3   3   7  625.34   65.19 
  -3   3   7  512.25   62.89 
   3   3  -7  538.55   67.19 
  -3  -3   7  592.04   65.79 
  -3  -3   7  629.94   67.19 
  -3  -3   7  552.94   63.59 
  -3   3   6  215.48   26.70 
  -3   3   6  225.08   31.60 
   3   3  -6  244.08   32.90 
  -3   3   6  232.18   37.20 
   3   3  -6  265.87   29.20 
   3  -3  -6  288.57   28.40 
   3  -3  -6  246.98   27.20 
  -3  -3   6  149.69   32.20 
  -3  -3   6  181.38   30.10 
  -3  -3   6  176.08   27.40 
  -3   3   5   44.90    9.50 
  -3   3   5   46.40   11.00 
   3   3  -5   23.80    8.20 
   3   3  -5   39.60   13.80 
   3   3  -5   34.00   15.30 
  -3   3   5   36.10   14.80 
   3  -3  -5   22.10    8.30 
  -3  -3   5   54.49   11.50 
  -3  -3   5   82.89   14.30 
   3  -3  -5   47.30    9.40 
   3   3  -4  836.52   81.89 
  -3   3   4  918.11   80.69 
   3   3  -4  707.43   79.09 
   3   3  -4  783.12   82.69 
  -3   3   4  751.52   77.89 
  -3   3   4  853.31   82.09 
   3  -3  -4  876.11   78.69 
   3  -3  -4  921.71   79.89 
  -3  -3   4  692.53   81.19 
   3  -3  -4  846.62   80.09 
  -3  -3   4  713.33   81.49 
   3   3  -3 1066.29  105.69 
   3   3  -3 1013.40  102.19 
  -3   3   3 1043.20  103.29 
   3   3  -3 1133.19  105.89 
  -3   3   3 1061.29  104.49 
  -3   3   3 1062.09  104.29 
  -3   3   3 1005.30  101.99 
  -3  -3   3 1211.58  106.29 
   3  -3  -3 1101.29  103.79 
  -3  -3   3 1176.88  106.79 
   3  -3  -3 1013.80  103.29 
  -3  -3   3 1069.19  102.19 
   3   3  -2    6.50    5.40 
  -3   3   2    9.00    5.90 
   3   3  -2   23.10    6.80 
   3   3  -2   22.50    3.90 
  -3   3   2   15.20    6.40 
   3  -3  -2   18.70    5.50 
  -3  -3   2   27.60    6.90 
  -3  -3   2   19.50    3.50 
  -3  -3   2   13.60    5.50 
   3  -3  -2   20.10    4.80 
   3  -3  -2   10.70    5.60 
  -3   3   1  809.22   72.19 
   3   3  -1  662.23   68.89 
  -3   3   1  773.92   70.39 
   3   3  -1  680.43   71.69 
   3  -3  -1  742.83   71.09 
   3  -3  -1  721.83   69.79 
   3   3   0  838.12   78.49 
   3   3   0  745.53   78.49 
   3   3   0  874.31   78.09 
  -3   3   0  886.41   80.69 
  -3   3   0  935.91   79.29 
   3   3   0  692.73   79.39 
  -3   3   0  755.82   78.39 
   3  -3   0  912.21   80.29 
  -3  -3   0  740.13   78.29 
  -3  -3   0  923.41   78.59 
  -3  -3   0  755.92   80.29 
  -3   3  -1  403.26   47.00 
  -3   3  -1  471.75   42.20 
   3   3   1  437.26   44.10 
   3   3   1  476.45   41.30 
   3   3   1  364.96   41.50 
   3   3   1  395.26   43.80 
  -3   3  -1  450.65   43.50 
  -3  -3  -1  457.45   42.90 
  -3  -3  -1  383.06   42.80 
   3  -3   1  454.15   43.30 
   3  -3   1  387.36   44.50 
   3   3   2  174.68   19.00 
  -3   3  -2  146.59   19.10 
   3   3   2  185.18   25.70 
  -3   3  -2  197.88   19.40 
   3   3   2  137.09   16.80 
  -3   3  -2  200.88   28.70 
   3  -3   2  144.49   18.50 
  -3  -3  -2  153.48   17.30 
   3  -3   2  201.88   26.00 
   3  -3   2  148.09   18.30 
  -3  -3  -2  183.38   20.50 
   3   3   3  265.17   37.30 
  -3   3  -3  228.68   27.80 
   3   3   3  212.88   29.90 
  -3   3  -3  211.48   29.70 
  -3   3  -3  293.67   39.50 
  -3  -3  -3  267.77   27.00 
   3  -3   3  294.97   28.30 
   3  -3   3  268.87   38.30 
  -3  -3  -3  312.97   31.30 
  -3   3  -4   93.49   15.20 
   3   3   4  127.79   29.50 
   3   3   4  119.39   21.90 
   3  -3   4  161.68   30.40 
  -3  -3  -4   96.19   14.50 
   3  -3   4  110.09   14.00 
   3  -3   4  144.99   16.60 
  -3   3  -5    2.80    5.40 
  -3   3  -5   -6.70   10.90 
   3   3   5   14.80   11.80 
   3   3   5   31.70   26.00 
  -3  -3  -5   11.10    6.20 
   3  -3   5   90.59   27.80 
  -3   3  -6    2.70   11.60 
   3   3   6    3.10    8.50 
  -3   3  -6    4.70    3.50 
   3   3   6   -5.60   24.20 
  -3   3  -6    4.10    5.00 
   3  -3   6   -1.40   20.60 
   3  -3   6    3.80    5.40 
  -3  -3  -6    9.60    5.80 
   3   3   7    9.00   25.70 
   3   3   7   -5.80    7.20 
  -3   3  -7    1.10    4.90 
  -3   3  -7    9.30    4.50 
   3  -3   7   15.20   23.70 
   3  -3   7   11.20    6.20 
   3   3   8   22.80   34.80 
   3   3   8   -0.40    7.00 
   3  -3   8    7.90    7.50 
   3  -3   8   23.10   38.40 
  -3   4  11   30.30   43.30 
   3   4 -11   28.10   13.10 
  -3   4  11   18.80   17.70 
  -3  -4  11   -2.40   12.80 
  -3  -4  11    1.20   13.50 
  -3  -4  11    9.60   20.10 
   3   4 -10   17.10    7.60 
  -3   4  10   13.00    8.30 
  -3   4  10    8.40   18.70 
  -3   4  10    8.00   24.40 
  -3  -4  10   16.60    9.70 
  -3  -4  10   -5.80   18.80 
  -3  -4  10   24.70   14.00 
   3  -4 -10   37.90   10.30 
   3   4  -9  108.19   15.70 
  -3   4   9   81.19   15.30 
  -3   4   9  102.89   30.80 
  -3   4   9   66.89   27.40 
   3  -4  -9  120.19   17.10 
  -3  -4   9   87.59   18.80 
  -3  -4   9   47.70   18.30 
  -3   4   8  222.18   28.80 
  -3   4   8  232.18   38.00 
  -3  -4   8  236.68   32.70 
  -3   4   7   95.09   22.00 
  -3   4   7   93.29   21.70 
  -3   4   7   58.89   25.30 
   3  -4  -7   80.89   19.10 
  -3  -4   7   54.19   15.50 
  -3  -4   7   74.99   21.90 
  -3  -4   7   64.39   19.50 
  -3   4   6   19.80    6.70 
   3   4  -6   29.30   18.40 
  -3   4   6   36.10   13.70 
   3   4  -6   13.90    5.70 
  -3   4   6   29.10   17.90 
   3  -4  -6   30.50    9.10 
   3  -4  -6   14.60    8.80 
  -3  -4   6   68.59   13.20 
  -3  -4   6   35.60   10.10 
  -3   4   5  118.99   17.50 
  -3   4   5  122.89   18.40 
   3   4  -5  162.98   19.90 
   3   4  -5  183.88   24.80 
  -3   4   5   83.89   20.30 
   3   4  -5  141.49   25.60 
   3  -4  -5  114.29   19.50 
   3  -4  -5  128.39   17.20 
   3  -4  -5  119.59   17.80 
  -3   4   4 1021.70  102.49 
   3   4  -4 1134.29  107.59 
   3   4  -4 1188.88  103.79 
  -3   4   4  990.20  104.09 
  -3   4   4 1031.20  105.69 
   3   4  -4 1175.58  107.39 
   3  -4  -4  969.40  103.69 
   3  -4  -4  988.00  103.39 
   3  -4  -4 1160.88  103.79 
   3   4  -3   26.30    9.30 
  -3   4   3   30.20    8.60 
  -3   4   3   34.40   10.50 
   3   4  -3   44.00   11.00 
  -3   4   3   32.60    7.30 
   3   4  -3   26.50    7.90 
  -3   4   3   34.00    7.00 
   3  -4  -3   31.90    8.20 
   3  -4  -3   39.70    8.60 
  -3  -4   3   28.40    8.10 
  -3  -4   3   30.90    5.90 
  -3  -4   3   49.90   11.00 
   3  -4  -3   22.80    6.30 
  -3   4   2  133.99   16.70 
   3   4  -2  137.19   15.70 
  -3  -4   2  184.48   18.60 
   3  -4  -2  166.18   17.60 
  -3  -4   2  131.99   15.80 
  -3   4   1  888.51   91.19 
   3   4  -1  893.51   91.79 
   3   4  -1  871.21   88.89 
   3   4  -1 1005.10   90.69 
  -3   4   1  932.91   89.99 
  -3   4   1  995.00   90.59 
   3   4  -1  978.40   89.69 
  -3  -4   1 1002.10   89.99 
  -3  -4   1  964.70   90.39 
   3  -4  -1  881.71   89.49 
   3  -4  -1 1000.70   90.89 
  -3  -4   1  973.90   92.49 
   3  -4  -1  795.52   89.99 
  -3   4   0  965.20   96.09 
   3   4   0  822.62   95.59 
   3   4   0 1056.09   94.99 
   3   4   0  894.41   93.99 
   3   4   0 1075.59   95.99 
  -3   4   0 1072.29   95.59 
   3  -4   0 1067.79   96.39 
  -3  -4   0 1060.89   94.89 
  -3  -4   0  904.41   96.19 
   3   4   1   69.89    9.80 
   3   4   1   99.99   13.70 
  -3   4  -1   81.79   16.00 
  -3   4  -1   45.00   10.90 
   3   4   1   76.99    9.60 
  -3  -4  -1   62.39   10.00 
  -3  -4  -1   70.79   10.60 
   3   4   2  118.39   14.50 
   3   4   2  108.89   19.30 
  -3   4  -2  110.39   15.00 
   3   4   2   80.49   12.50 
  -3   4  -2  102.49   13.70 
  -3   4  -2  168.08   30.20 
   3   4   2  112.39   12.30 
   3  -4   2  116.69   14.40 
   3  -4   2  104.99   19.60 
   3  -4   2   92.09   13.40 
  -3  -4  -2  115.79   15.60 
  -3   4  -3  292.07   36.70 
  -3   4  -3  445.56   48.40 
  -3   4  -3  339.07   38.60 
   3   4   3  337.17   38.40 
   3  -4   3  388.26   38.20 
  -3  -4  -3  385.16   39.30 
   3  -4   3  430.96   45.60 
  -3  -4  -3  333.17   36.10 
   3  -4   3  343.17   37.20 
  -3   4  -4  382.46   40.60 
  -3   4  -4  350.86   44.80 
   3   4   4  347.27   44.80 
   3   4   4  438.76   52.89 
   3  -4   4  412.96   51.49 
   3  -4   4  387.86   40.20 
  -3  -4  -4  426.96   40.60 
  -3   4  -5   40.50   16.20 
   3   4   5   42.60   17.30 
  -3   4  -5   48.20    9.40 
  -3   4  -5   25.50    7.90 
   3   4   5   32.00   25.30 
   3  -4   5    1.70   20.40 
  -3  -4  -5   49.80    9.80 
   3  -4   5   33.20    9.10 
  -3   4  -6    4.60    4.90 
   3   4   6  -14.60    9.40 
   3   4   6   -2.00   23.20 
  -3   4  -6    6.90    5.30 
  -3  -4  -6   -0.40    4.90 
   3  -4   6   -0.90    5.20 
   3  -4   6  -13.00   18.80 
  -3   4  -7   19.90    7.90 
   3   4   7   44.90   14.70 
   3   4   7   25.60   26.10 
   3  -4   7   17.50    8.50 
   3  -4   7   24.40   22.40 
   3   4   8   22.60   10.40 
   3   4   8   37.60   43.60 
   3  -4   8    3.20   23.20 
  -3   5  11   23.60   21.60 
   3   5 -11   26.90    9.30 
  -3   5  11   37.40   30.50 
  -3  -5  11   15.50   11.80 
  -3  -5  11   17.20   10.70 
  -3  -5  11   10.00   21.70 
  -3   5  10    1.70    6.40 
  -3   5  10   14.70   23.10 
  -3   5  10    7.40   20.20 
   3   5 -10    2.70    5.30 
  -3  -5  10   16.00   11.20 
  -3  -5  10   -8.70   16.80 
  -3   5   9   70.69   25.90 
  -3   5   9   77.79   28.60 
   3   5  -9   56.69   13.30 
  -3   5   9   56.49   12.50 
  -3  -5   9   64.99   20.10 
  -3  -5   9   92.19   24.50 
   3  -5  -9   54.69   12.60 
  -3  -5   9   62.89   19.40 
  -3   5   8  742.73  121.59 
  -3   5   8  970.70   98.19 
   3   5  -8  937.31   94.49 
  -3   5   8  973.70   95.39 
  -3  -5   8  935.61   99.89 
   3  -5  -8  917.81   92.79 
  -3  -5   8 1004.40   99.69 
  -3   5   7  608.54   62.39 
  -3   5   7  648.84   64.09 
   3  -5  -7  507.05   59.29 
  -3   5   6   -1.00    5.80 
  -3   5   6   25.60   10.30 
  -3   5   6   -0.30   15.80 
  -3   5   6    9.90   11.00 
   3   5  -6   13.70   16.80 
   3  -5  -6   11.00    8.30 
  -3  -5   6   24.10   13.30 
  -3  -5   6   14.70    8.50 
   3  -5  -6    7.70    8.00 
  -3  -5   6   26.90    9.80 
  -3   5   5   98.69   15.90 
   3   5  -5   71.49   18.60 
  -3   5   5  102.19   16.20 
   3   5  -5  115.29   17.20 
   3   5  -5  143.29   23.60 
  -3   5   5  101.19   21.90 
   3  -5  -5  102.69   15.90 
   3  -5  -5   96.89   17.50 
   3   5  -4  512.25   47.50 
   3   5  -4  363.96   54.79 
   3   5  -4  387.96   42.90 
  -3   5   4  410.56   54.19 
  -3  -5   4  379.86   41.60 
  -3  -5   4  432.36   47.00 
  -3  -5   4  294.17   51.19 
  -3   5   3  351.86   38.80 
   3   5  -3  402.86   41.10 
   3   5  -3  324.07   37.30 
  -3   5   3  381.16   38.00 
  -3   5   3  405.96   40.20 
   3   5  -3  382.26   41.10 
  -3   5   3  393.16   40.20 
  -3  -5   3  360.96   37.60 
  -3  -5   3  404.66   42.20 
  -3  -5   3  379.86   40.40 
   3  -5  -3  347.27   38.20 
   3  -5  -3  349.77   38.30 
   3  -5  -3  345.17   38.60 
  -3   5   2   59.79   11.70 
   3   5  -2   70.39   11.20 
   3   5  -2   64.49    9.00 
  -3   5   2   84.99   14.10 
  -3   5   2   73.89   10.20 
   3   5  -2   66.99   13.30 
  -3  -5   2   66.79   12.00 
  -3  -5   2   71.89    9.30 
   3  -5  -2   58.79   10.00 
  -3  -5   2   50.79    9.80 
   3  -5  -2   69.19   10.20 
   3  -5  -2   57.09   10.90 
   3   5  -1  924.11   96.59 
  -3   5   1 1039.30   97.29 
   3   5  -1 1039.90   96.19 
  -3   5   1  966.60   96.79 
  -3  -5   1  982.30   96.69 
  -3  -5   1  944.11   98.49 
   3  -5  -1 1049.09   97.49 
  -3  -5   1 1045.70   96.49 
   3   5   0  406.46   44.10 
  -3   5   0  502.25   45.50 
   3   5   0  481.65   44.10 
  -3   5   0  403.56   43.90 
   3  -5   0  439.26   44.90 
  -3  -5   0  376.66   43.20 
   3   5   1    5.50    3.90 
   3   5   1   14.50    5.00 
  -3   5  -1   15.90    7.00 
  -3   5  -1   17.10    5.30 
  -3   5  -1   10.70    4.10 
   3   5   1   22.80    7.50 
   3   5   1   22.20    5.40 
  -3   5  -1    1.60   11.50 
   3   5   1    6.50    3.70 
  -3  -5  -1   21.00    6.60 
   3  -5   1   11.00    6.20 
   3  -5   1   29.10    7.40 
  -3  -5  -1   10.60    4.50 
   3  -5   1    4.40    3.60 
   3   5   2  115.99   15.10 
   3   5   2  158.28   20.10 
  -3  -5  -2  136.79   16.10 
  -3  -5  -2  107.19   13.10 
  -3  -5  -2   77.69   13.30 
  -3   5  -3  166.18   20.70 
   3   5   3  147.19   21.60 
  -3   5  -3  144.19   19.80 
   3   5   3  157.18   28.20 
  -3  -5  -3  155.78   18.40 
  -3  -5  -3  166.18   21.40 
   3  -5   3  140.39   19.20 
   3  -5   3  145.69   19.50 
   3  -5   3  179.88   25.60 
   3   5   4  257.47   40.80 
  -3   5  -4  294.47   30.00 
  -3   5  -4  206.78   32.30 
   3   5   4  237.18   32.70 
   3  -5   4  193.98   36.90 
  -3  -5  -4  281.97   29.20 
   3  -5   4  318.77   29.90 
   3   5   5  119.09   31.40 
  -3   5  -5  108.79   22.60 
   3   5   5  125.59   34.40 
   3  -5   5  147.99   19.30 
  -3  -5  -5  108.09   25.60 
   3  -5   5  154.88   30.20 
   3  -5   5  121.29   16.30 
   3   5   6   58.19   28.10 
   3   5   6   12.50   16.80 
  -3   5  -6    7.30    5.80 
  -3   5  -6   24.50    7.60 
  -3  -5  -6   21.90    8.40 
   3  -5   6   78.29   25.40 
  -3   5  -7    6.00    7.30 
   3   5   7   30.40   29.50 
   3   5   7   40.20   16.50 
   3  -5   7  -10.70   18.70 
   3  -5   7   12.90    9.00 
   3   5   8   27.20   30.80 
   3   5   8    6.00   11.20 
   3  -5   8    4.20   17.50 
   3  -5   8   -1.90    9.50 
  -3   6  11    2.50   22.70 
   3   6 -11   10.00    7.50 
  -3  -6  11    8.60   11.30 
  -3   6  10    0.60    6.70 
  -3   6  10  -30.50   20.60 
   3   6 -10    5.40    5.80 
  -3   6  10    1.40   23.00 
  -3  -6  10   26.70   18.30 
  -3  -6  10    9.70   10.40 
  -3  -6  10   17.50   11.50 
   3   6  -9   84.89   16.10 
  -3   6   9   86.29   17.50 
  -3   6   9  102.79   31.50 
  -3   6   9   86.19   26.00 
  -3  -6   9  100.29   23.60 
  -3  -6   9  143.59   28.10 
   3  -6  -9  102.29   15.50 
  -3  -6   9  169.18   29.80 
  -3   6   8  646.14   74.59 
  -3   6   8  686.13   71.59 
  -3   6   8  745.83   81.89 
   3   6  -7 1434.46  136.09 
  -3   6   7 1282.07  135.29 
  -3   6   7 1250.97  140.69 
  -3   6   7 1388.06  136.69 
   3  -6  -7 1427.06  134.09 
  -3  -6   7 1568.24  139.69 
  -3  -6   7 1362.66  141.39 
  -3  -6   7 1380.06  141.09 
   3   6  -6  216.58   31.80 
  -3   6   6  238.68   34.60 
  -3  -6   6  156.28   25.00 
  -3  -6   6  157.48   25.60 
  -3  -6   6  162.98   26.30 
  -3   6   5  110.79   17.30 
  -3   6   5  110.59   18.30 
   3   6  -5  136.49   24.40 
   3   6  -5  126.89   19.20 
  -3   6   5   88.89   21.40 
   3  -6  -5  114.09   18.10 
   3  -6  -5  104.79   16.70 
  -3  -6   5  167.68   22.20 
   3   6  -4   93.59   15.00 
   3   6  -4   82.79   16.30 
  -3   6   4   98.39   14.30 
  -3   6   4  129.59   19.80 
  -3   6   4   95.59   16.60 
   3   6  -4   78.49   16.50 
   3  -6  -4  104.29   14.10 
   3  -6  -4  103.19   15.00 
  -3  -6   4   86.19   15.60 
  -3  -6   4   63.99   16.80 
   3   6  -3   25.30    7.40 
  -3   6   3   16.50    9.00 
  -3   6   3   25.10    7.20 
   3   6  -3   29.80    9.70 
  -3   6   3   34.30    8.00 
   3   6  -3   22.50    9.90 
  -3   6   3   31.10   10.10 
   3  -6  -3   31.50    8.30 
   3  -6  -3   28.60    8.00 
   3  -6  -3   25.30    7.10 
  -3  -6   3   28.70    6.90 
  -3  -6   3   29.40    9.80 
  -3  -6   3   39.50    9.90 
   3   6  -2  140.09   16.80 
   3   6  -2  178.28   19.70 
  -3   6   2  134.39   17.90 
  -3  -6   2  123.09   16.60 
  -3  -6   2  184.18   21.30 
   3  -6  -2  122.09   17.60 
  -3  -6   2  154.48   18.90 
   3   6  -1 2721.53  243.48 
   3   6  -1 2450.05  243.78 
  -3   6   1 2505.55  244.58 
  -3   6   1 2936.71  244.68 
  -3   6   1 2892.71  245.88 
   3   6  -1 2491.15  244.48 
   3   6  -1 2506.65  246.18 
  -3   6   1 2394.26  244.68 
  -3  -6   1 2425.36  244.48 
  -3  -6   1 2433.16  243.98 
   3  -6  -1 2720.23  243.98 
   3  -6  -1 2515.55  245.18 
  -3  -6   1 2618.54  246.58 
  -3   6   0  836.42   75.19 
  -3   6   0  709.83   74.09 
   3   6   0  742.73   74.29 
   3   6   0  802.22   74.29 
  -3  -6   0  648.04   73.29 
   3  -6   0  768.32   75.09 
  -3   6  -1  385.86   42.30 
   3   6   1  371.76   39.20 
   3   6   1  366.36   37.80 
  -3   6  -1  296.37   38.10 
   3   6   1  424.46   39.60 
  -3   6  -1  402.66   39.60 
   3   6   1  360.66   39.00 
   3   6   1  436.96   41.20 
   3   6   1  296.57   37.00 
  -3  -6  -1  350.16   38.50 
   3  -6   1  428.86   40.30 
  -3  -6  -1  337.17   38.80 
   3  -6   1  438.26   41.80 
   3   6   2   -0.50    2.90 
   3   6   2    8.30    9.00 
   3   6   2   -2.20    5.70 
   3   6   2    0.90    2.70 
  -3   6  -2   10.80    5.30 
  -3   6  -2   14.40   16.00 
   3   6   2   30.40    8.50 
  -3   6  -2    1.00    6.30 
  -3  -6  -2    0.90    5.70 
   3  -6   2    6.70    9.00 
   3  -6   2   27.60    7.60 
   3  -6   2   17.00    9.70 
  -3  -6  -2    6.80    3.40 
  -3  -6  -2    6.10    4.30 
   3   6   3   31.50   11.20 
   3   6   3   19.50    4.60 
  -3   6  -3   17.00    7.90 
   3   6   3   22.90    4.60 
  -3   6  -3   16.80    8.70 
   3   6   3   39.00    8.90 
   3   6   3   28.60   15.90 
  -3  -6  -3   26.40    7.50 
   3  -6   3   26.80   13.00 
   3  -6   3   24.70    8.40 
   3  -6   3   18.30    7.10 
   3   6   4    8.80   11.80 
  -3   6  -4   21.40   10.00 
   3   6   4   28.80   20.30 
  -3   6  -4    7.70    5.80 
  -3   6  -4   11.50    7.90 
  -3  -6  -4   13.20    6.50 
   3  -6   4   16.10    6.20 
   3   6   5  128.89   23.90 
  -3   6  -5   98.09   15.80 
   3   6   5   72.69   27.20 
  -3   6  -5  150.98   25.90 
   3  -6   5  135.29   15.90 
   3  -6   5   87.59   16.60 
   3  -6   5  114.49   30.70 
  -3  -6  -5  109.29   15.30 
  -3   6  -6  147.19   19.80 
   3   6   6  156.78   35.10 
   3   6   6  172.48   32.20 
   3   6   7   42.70   19.90 
   3   6   7   25.10   27.80 
  -3   6  -7   66.09   11.70 
   3  -6   7   34.40   11.50 
   3  -6   7   92.89   26.50 
   3   6   8    9.20   12.10 
   3   6   8   16.50   31.40 
  -3   6  -8    3.00    6.10 
   3  -6   8   22.50   18.10 
  -3   7  10   45.90   28.60 
   3   7 -10   54.19   13.20 
  -3   7  10   46.20   10.50 
  -3   7  10   47.40   26.40 
  -3  -7  10   13.10   13.30 
  -3  -7  10   61.79   20.30 
  -3   7   9   -2.30   23.10 
  -3   7   9   -4.80   18.50 
   3   7  -9   36.00   12.70 
  -3   7   9   26.90    9.20 
  -3  -7   9   13.60    9.70 
  -3  -7   9   31.20   15.80 
   3  -7  -9   38.70    9.90 
  -3  -7   9   40.40   16.50 
  -3   7   8  331.27   51.99 
   3   7  -8  294.17   40.80 
  -3   7   8  449.66   42.80 
   3  -7  -8  377.06   39.70 
   3   7  -7   91.49   17.40 
  -3   7   7   89.49   16.80 
  -3   7   7  109.49   21.50 
  -3   7   7  120.39   28.30 
  -3  -7   7  167.58   29.70 
   3  -7  -7   92.19   16.60 
  -3  -7   7  135.19   22.60 
  -3  -7   7  155.48   23.00 
  -3   7   6  354.16   42.40 
  -3   7   6  353.76   42.10 
  -3   7   6  363.56   50.59 
   3   7  -6  392.56   42.40 
   3   7  -6  360.06   47.60 
  -3  -7   6  439.26   47.60 
  -3  -7   6  438.76   47.60 
   3  -7  -6  358.06   40.50 
  -3   7   5   68.89   18.30 
  -3   7   5   69.19   14.80 
  -3   7   5   49.50   11.90 
   3   7  -5   27.40   16.40 
  -3  -7   5   29.20   11.80 
  -3  -7   5   44.30   13.90 
  -3  -7   5   62.09   16.40 
   3  -7  -5   67.99   12.40 
   3   7  -4  202.68   24.00 
  -3   7   4  158.38   20.40 
  -3   7   4  156.08   24.10 
   3  -7  -4  136.09   19.60 
   3  -7  -4  143.49   20.20 
  -3   7   3  132.79   17.30 
   3   7  -3  109.59   18.30 
  -3   7   3  142.19   19.90 
   3   7  -3  114.19   16.10 
  -3   7   3  130.79   21.30 
   3   7  -3  131.69   19.90 
  -3   7   3  132.99   17.20 
   3  -7  -3  141.39   17.30 
   3  -7  -3  107.59   16.60 
  -3  -7   3  128.49   29.70 
  -3  -7   3  124.39   16.20 
  -3  -7   3  124.39   19.10 
   3   7  -2  532.65   55.79 
  -3   7   2  555.64   57.29 
   3   7  -2  486.65   58.29 
   3   7  -2  530.95   57.49 
   3  -7  -2  596.04   58.09 
  -3  -7   2  601.14   59.69 
  -3  -7   2  587.04   56.59 
  -3  -7   2  557.24   57.59 
  -3   7   1  153.48   22.10 
   3   7  -1  207.68   22.90 
  -3   7   1  204.08   23.20 
   3   7  -1  187.38   21.70 
  -3  -7   1  197.18   22.80 
   3  -7  -1  178.08   22.70 
  -3  -7   1  179.98   21.80 
  -3   7   0 2498.15  240.88 
   3   7   0 2032.40  238.38 
   3   7   0 2731.13  241.08 
  -3   7   0 2530.25  240.98 
   3   7   0 2629.64  241.08 
  -3  -7   0 2515.55  241.68 
  -3  -7   0 2702.23  240.78 
   3  -7   0 2669.33  241.88 
   3   7   1  123.49   15.60 
  -3   7  -1  124.19   18.80 
   3   7   1   87.49   15.80 
   3   7   1   93.79   14.60 
   3   7   1   91.39   14.50 
   3   7   1  133.19   16.80 
   3   7   1   86.79   12.90 
  -3   7  -1   90.29   14.80 
  -3   7  -1  126.29   15.80 
   3  -7   1  134.69   17.60 
   3  -7   1  124.79   15.90 
  -3  -7  -1   93.39   15.90 
  -3  -7  -1  119.89   15.00 
   3   7   2  226.78   25.60 
   3   7   2  223.28   23.20 
  -3   7  -2  232.88   27.30 
  -3   7  -2  227.78   25.90 
   3   7   2  199.88   27.50 
   3   7   2  183.28   24.10 
   3  -7   2  238.28   26.60 
  -3  -7  -2  232.68   25.70 
  -3  -7  -2  203.98   25.90 
   3   7   3  119.99   18.40 
   3   7   3  100.99   21.20 
  -3   7  -3  115.99   17.60 
   3   7   3   92.69   11.60 
  -3   7  -3   90.69   16.80 
   3   7   3  129.09   16.00 
   3   7   3   73.19   11.90 
   3  -7   3   85.89   14.90 
   3  -7   3  126.89   20.70 
   3  -7   3  116.09   19.40 
  -3  -7  -3  116.99   15.50 
   3   7   4   52.89   18.70 
   3   7   5   30.60   29.10 
   3   7   5    6.60   12.70 
   3  -7   5   32.80   15.60 
   3  -7   5   45.80   13.30 
   3   7   6   26.80   25.50 
   3   7   6   -3.20   16.40 
   3   7   7   -9.80   15.90 
   3   7   7    4.90   25.60 
  -3   7  -7    5.70    6.10 
   3  -7   7    5.50   14.60 
   3  -7   7    3.70    7.50 
   3   7   8   16.70   19.40 
   3   7   8   10.20   29.80 
  -3   7  -8   -2.10    5.70 
   3  -7   8    7.00   15.10 
   3  -7   8    0.90    8.80 
   3   8 -10   -4.80    5.10 
  -3   8  10    0.90    5.50 
  -3   8  10   10.40   22.20 
  -3   8  10   21.10   25.20 
  -3  -8  10    8.50   12.90 
  -3  -8  10  -12.80    8.20 
  -3   8   9   -6.70   21.10 
  -3   8   9   36.20   19.40 
  -3  -8   9   21.30   13.50 
  -3  -8   9   73.99   21.30 
   3  -8  -9    4.70    8.10 
  -3   8   8  383.06   43.90 
   3   8  -8  411.76   45.30 
  -3   8   8  332.77   47.60 
  -3   8   8  366.06   54.79 
   3  -8  -8  449.86   43.30 
  -3   8   7  537.45   58.79 
  -3   8   7  552.14   57.49 
  -3   8   7  561.54   68.19 
   3   8  -7  595.74   58.59 
  -3  -8   7  491.25   75.39 
  -3  -8   7  432.36   60.59 
   3  -8  -7  621.44   56.59 
  -3  -8   7  484.25   59.89 
   3   8  -6   -0.30    5.20 
  -3   8   6    6.70   17.20 
  -3   8   6   12.80   10.10 
  -3   8   6   10.50    9.50 
   3  -8  -6    1.00    6.40 
  -3  -8   6   11.40    9.70 
  -3  -8   6   18.60   10.30 
  -3  -8   6    5.60    7.40 
  -3   8   5  218.58   33.50 
  -3   8   5  217.48   27.80 
   3   8  -5  268.47   28.30 
  -3   8   5  257.07   30.60 
   3   8  -5  193.48   31.40 
  -3  -8   5  165.08   28.20 
   3  -8  -5  252.17   27.30 
   3   8  -4  110.89   15.90 
  -3   8   4   81.09   17.80 
  -3   8   4  106.49   16.50 
   3  -8  -4   97.09   15.30 
   3   8  -3    0.90    5.10 
  -3   8   3    5.10    8.30 
  -3   8   3    3.70    5.90 
   3   8  -3    2.10    5.30 
   3   8  -3    4.30    5.70 
  -3   8   3    4.20    9.30 
  -3   8   3   -1.90    2.90 
   3   8  -3   -2.60    3.30 
  -3  -8   3    2.00    3.60 
  -3  -8   3    1.00    5.10 
   3  -8  -3    1.40    5.40 
   3  -8  -3    1.80    3.50 
   3  -8  -3    4.40    5.70 
  -3  -8   3    3.80    5.00 
   3   8  -2    7.00    4.70 
  -3   8   2   11.90    7.30 
  -3   8   2   10.50    9.50 
  -3   8   2   19.20    6.40 
   3   8  -2   21.70    6.40 
   3   8  -2   15.10    6.50 
  -3  -8   2   15.50    7.50 
   3  -8  -2    8.90    5.50 
   3  -8  -2   10.20    5.90 
   3  -8  -2    0.20    5.00 
  -3  -8   2   19.90    7.20 
  -3  -8   2   17.20    6.10 
  -3   8   1  644.74   62.29 
  -3   8   1  435.56   60.69 
   3   8  -1  547.35   57.09 
   3   8  -1  583.34   58.19 
  -3  -8   1  557.34   57.59 
  -3  -8   1  646.84   60.49 
  -3  -8   1  518.65   57.89 
   3   8   0   47.70   10.90 
  -3   8   0   57.29   12.30 
   3   8   0   55.29   10.60 
  -3   8   0   64.29   13.10 
   3   8   0   54.29   10.50 
  -3  -8   0   53.89   10.20 
  -3  -8   0   62.89   10.90 
   3  -8   0   61.89   11.60 
  -3   8  -1   35.40   11.50 
   3   8   1   23.30    7.20 
  -3   8  -1   36.30    9.30 
  -3   8  -1   11.20   10.90 
   3   8   1   29.70    9.70 
  -3   8  -1   12.30    6.10 
   3   8   1   40.40    7.90 
   3   8   1   38.40    8.90 
   3   8   1   23.30    7.60 
   3  -8   1   13.90    7.00 
  -3  -8  -1    7.60    6.10 
   3  -8   1   36.20    9.90 
  -3   8  -2  124.49   17.60 
  -3   8  -2  112.89   19.40 
   3   8   2  127.99   18.20 
   3   8   2  126.69   18.20 
  -3   8  -2   99.59   18.90 
   3   8   2  108.49   19.40 
   3   8   2  112.09   15.00 
   3   8   2  125.99   20.40 
   3   8   2  135.49   16.90 
   3  -8   2  151.28   21.10 
   3  -8   2  102.19   17.20 
  -3  -8  -2  140.89   19.50 
  -3   8  -3  895.31   89.49 
   3   8   3  750.32   85.09 
  -3   8  -3  846.32   88.19 
   3   8   3  889.61   88.59 
   3   8   3  994.40   90.79 
   3   8   3  785.02   83.79 
   3  -8   3  914.61   89.99 
   3  -8   3 1058.99   93.89 
   3   8   4  245.68   32.70 
   3   8   4  189.08   26.00 
  -3   8  -4  146.99   22.90 
  -3  -8  -4  165.58   22.30 
   3   8   5   11.20   20.20 
   3   8   5   10.20   14.00 
  -3   8  -5   19.50    8.30 
   3  -8   5    2.80    4.80 
   3  -8   5    2.10   10.60 
   3   8   6   59.09   29.10 
  -3   8  -6   48.00   12.10 
   3   8   6   58.49   19.40 
   3  -8   6  109.59   24.00 
   3  -8   6   48.20   13.40 
   3   8   7   -8.10   26.80 
  -3   8  -7   -3.30    5.30 
   3   8   7   -6.40   18.70 
   3  -8   7   10.00    8.60 
   3  -8   7   63.39   20.20 
  -3   8  -8   16.00    8.00 
   3   8   8    0.30   18.50 
   3  -8   8    0.60    8.30 
  -3   9  10  -26.00   32.10 
   3   9 -10   -6.80    5.90 
  -3   9  10   -1.40    6.90 
  -3   9  10  -10.70   23.40 
  -3  -9  10   13.00   12.20 
  -3  -9  10    8.40   10.90 
  -3   9   9   11.90    5.90 
  -3   9   9    8.10   17.80 
   3   9  -9   21.50    9.40 
  -3   9   9   11.00   22.00 
  -3  -9   9   29.70   13.50 
  -3  -9   9    6.00   10.80 
  -3  -9   9   26.40   12.00 
   3   9  -8  141.09   20.10 
  -3   9   8  127.29   18.90 
  -3   9   8  161.28   27.20 
  -3   9   8  166.58   34.50 
  -3  -9   8   97.69   22.90 
  -3  -9   8   85.49   24.00 
  -3  -9   8  117.59   26.00 
  -3   9   7   23.30   11.50 
  -3   9   7   31.50   19.30 
  -3  -9   7   57.69   15.10 
   3   9  -6    5.50    7.00 
  -3   9   6   -2.40    7.90 
  -3   9   6    5.30    9.00 
  -3   9   6    2.50   15.80 
  -3  -9   6   -4.90    6.50 
  -3  -9   6   -1.90    5.90 
  -3  -9   6    5.50    8.70 
  -3   9   5    4.90    8.90 
  -3   9   5    3.50   10.00 
   3   9  -5    5.10    6.40 
  -3   9   5   -2.10   12.40 
   3   9  -5    8.20   15.10 
   3  -9  -5   -2.30    5.40 
  -3  -9   5   11.00    7.70 
  -3  -9   5   -2.50    6.00 
  -3  -9   5    6.20    7.90 
   3   9  -4  232.28   28.00 
  -3   9   4  197.38   26.40 
  -3   9   4  175.28   27.90 
  -3   9   4  203.68   29.70 
   3   9  -4  193.48   25.80 
   3  -9  -4  206.38   26.80 
   3  -9  -4  185.58   24.60 
  -3  -9   4  226.08   29.90 
  -3  -9   4  229.88   26.70 
  -3  -9   4  224.18   29.20 
  -3   9   3   77.99   15.90 
  -3   9   3   90.49   13.70 
   3   9  -3   69.99   12.80 
  -3   9   3   63.49   15.20 
   3   9  -3   62.29   12.50 
   3   9  -3   62.79   21.00 
  -3   9   3   67.39   14.40 
  -3  -9   3   71.29   12.10 
   3  -9  -3   70.59   13.00 
   3  -9  -3   68.69   12.60 
  -3  -9   3   68.09   13.20 
  -3  -9   3   59.59   15.40 
   3   9  -2   29.50   10.60 
  -3   9   2   60.09   12.60 
  -3   9   2   66.09   12.00 
   3   9  -2   42.40   10.60 
   3   9  -2   59.39   10.90 
   3   9  -2   56.09   12.00 
   3  -9  -2   53.29   12.60 
  -3  -9   2   78.39   16.00 
  -3  -9   2   56.79   12.40 
  -3  -9   2   70.79   14.50 
  -3   9   1  442.36   47.20 
  -3   9   1  482.35   47.20 
   3   9  -1  345.27   43.80 
   3   9  -1  491.15   46.20 
   3   9  -1  450.05   46.40 
   3   9  -1  333.77   44.30 
  -3   9   1  336.77   44.70 
   3   9  -1  350.46   44.80 
   3   9  -1  396.56   47.10 
  -3  -9   1  485.75   46.60 
  -3  -9   1  499.45   48.90 
   3  -9  -1  492.55   48.00 
  -3  -9   1  509.95   48.50 
  -3   9   0   93.49   16.80 
  -3   9   0  101.49   18.80 
  -3   9   0   98.19   15.90 
   3   9   0  118.19   19.00 
   3   9   0   91.49   17.80 
  -3   9   0  119.59   17.00 
   3   9   0  111.49   15.80 
   3   9   0   99.59   16.20 
   3   9   0   88.29   13.90 
  -3  -9   0  127.39   17.00 
  -3  -9   0   98.09   15.30 
   3  -9   0  102.19   16.50 
  -3  -9   0  108.09   18.70 
  -3   9  -1    4.90    8.40 
   3   9   1   -1.70    3.20 
  -3   9  -1    0.70    5.30 
  -3   9  -1    4.70    4.40 
   3   9   1    6.70    5.00 
   3   9   1    9.60    9.20 
   3   9   1    6.40    7.40 
   3   9   1    9.80    8.20 
   3   9   1    6.60    5.30 
   3  -9   1    1.40    3.80 
   3  -9   1   -0.70    5.40 
  -3   9  -2   58.29   11.80 
  -3   9  -2   55.59   13.50 
   3   9   2   38.90    9.40 
  -3   9  -2   44.90   11.40 
   3   9   2   66.59   11.80 
   3   9   2   36.50   12.60 
   3   9   2   60.79   12.80 
   3   9   2   64.49   10.90 
   3  -9   2   65.49   14.20 
   3  -9   2   86.19   17.90 
   3   9   3  395.86   41.40 
   3   9   3  394.76   43.70 
   3   9   3  298.47   36.30 
  -3   9  -3  338.87   40.60 
   3   9   3  430.96   42.40 
   3   9   3  304.37   38.00 
  -3   9  -3  339.07   41.00 
   3  -9   3  338.67   41.90 
   3  -9   3  427.66   46.10 
  -3  -9  -3  429.96   41.10 
   3   9   4   98.89   11.80 
   3   9   4   84.79   21.30 
   3   9   4  101.19   20.30 
  -3   9  -4  119.79   17.90 
   3   9   4  108.99   11.60 
   3  -9   4   67.79   21.30 
   3   9   5   48.10   16.40 
   3   9   5   19.60   18.90 
  -3   9  -5   22.10    9.60 
   3  -9   5    0.00   10.00 
   3  -9   5   10.70    7.60 
  -3   9  -6   -5.80    5.50 
   3   9   6   -1.80   14.60 
   3   9   6    6.30   22.50 
   3  -9   6   -1.80    7.30 
   3  -9   6   -4.00   11.20 
   3   9   7   62.39   34.60 
  -3   9  -7   63.99   14.00 
   3   9   7   87.99   26.60 
  -3  10  10   18.40   20.20 
  -3  10  10   16.40   26.80 
   3  10 -10    4.50    8.80 
  -3 -10  10   -2.60    8.80 
  -3 -10  10   16.20   13.40 
   3  10  -9    5.00    7.50 
  -3  10   9    7.90    6.70 
  -3  10   9    2.00   17.10 
  -3  10   9   21.70   22.70 
  -3 -10   9   -9.10    8.90 
  -3 -10   9   -2.60    7.70 
  -3  10   8    7.40   18.30 
  -3  10   8    0.40    5.90 
  -3  10   8   15.20   13.00 
  -3 -10   8   14.60   13.70 
  -3 -10   8   -0.20    8.80 
  -3 -10   8   19.00   14.70 
  -3  10   7   25.60   19.20 
  -3  10   7   13.00   11.60 
  -3  10   7   23.10   10.40 
   3  10  -7   10.40    8.10 
  -3 -10   7   41.40   13.60 
  -3 -10   7   15.10   12.40 
  -3 -10   7   24.40   12.20 
  -3  10   6   39.50   16.70 
  -3  10   6   30.00   11.50 
   3  10  -6   28.90   10.30 
  -3  10   6   34.20   11.80 
  -3 -10   6   90.89   23.10 
  -3 -10   6   95.59   20.80 
  -3  10   5   33.60   11.70 
   3  10  -5    6.50    6.80 
  -3  10   5   21.80   13.00 
  -3  10   5   16.20   13.40 
  -3 -10   5   72.09   16.50 
   3  10  -4   10.90   10.70 
  -3  10   4    5.50   12.10 
  -3  10   4   -4.80    9.10 
   3  10  -4    1.10    5.50 
  -3  10   4    3.90    7.60 
   3 -10  -4    4.00    5.50 
  -3 -10   4    3.90    7.00 
  -3 -10   4   -0.70    6.20 
  -3 -10   4    7.00    5.00 
  -3  10   3    4.50    9.20 
  -3  10   3    9.80   10.50 
  -3  10   3    5.70    8.60 
   3  10  -3   -0.20    5.10 
   3  10  -3    5.10    6.90 
   3 -10  -3    7.50    5.70 
  -3 -10   3    2.40    4.50 
  -3 -10   3   15.00    7.40 
  -3 -10   3   -2.70    5.30 
   3  10  -2   28.50    9.20 
  -3  10   2   44.20   14.80 
  -3  10   2   38.50   12.20 
   3  10  -2   66.89   13.00 
  -3 -10   2   90.19   17.70 
   3 -10  -2   47.30   12.40 
  -3 -10   2   75.49   15.70 
  -3 -10   2   72.49   14.40 
   3  10  -1   89.09   16.50 
   3  10  -1   93.69   14.90 
   3  10  -1   66.59   13.20 
   3  10  -1   87.69   14.90 
   3  10  -1   80.49   15.90 
  -3  10   1   70.49   16.60 
  -3  10   1   85.59   15.80 
   3  10  -1  106.69   15.10 
  -3 -10   1  104.89   16.10 
  -3 -10   1   88.69   14.50 
   3 -10  -1   96.79   16.20 
  -3 -10   1  128.39   17.80 
   3  10   0   72.39   12.20 
   3  10   0   41.90    9.80 
   3  10   0   54.69   12.50 
  -3 -10   0   38.20   10.40 
   3 -10   0   33.20    9.40 
  -3 -10   0   46.40   10.90 
   3  10   1  212.18   26.10 
   3  10   1  194.48   24.10 
  -3  10  -1  139.29   25.90 
   3  10   1  211.88   25.80 
   3  10   1  191.88   26.80 
   3  10   1  261.57   30.60 
   3 -10   1  205.48   26.50 
   3 -10   1  220.28   28.20 
   3  10   2   55.69   11.70 
   3  10   2   33.60   11.30 
   3  10   2   60.49   10.80 
   3  10   2   86.39   17.40 
  -3  10  -2   85.19   14.10 
   3  10   2   76.29   14.90 
  -3  10  -2   66.99   15.60 
   3 -10   2   35.40   11.20 
   3 -10   2   32.60   11.20 
   3  10   3   26.60    6.80 
   3  10   3   17.20   11.10 
  -3  10  -3    8.70    8.40 
   3  10   3   10.40   12.30 
   3  10   3   13.30    5.50 
  -3  10  -3    5.10    7.10 
   3 -10   3   16.80   11.50 
   3 -10   3   24.40    9.90 
   3  10   4   62.19    9.10 
   3  10   4   54.99    9.60 
   3  10   4   81.59   17.30 
  -3  10  -4   74.09   15.20 
   3 -10   4  115.39   21.90 
   3  10   5    2.00   12.60 
  -3  10  -5    5.50    7.60 
   3  10   5    8.30   18.50 
   3 -10   5    4.10    6.00 
   3 -10   5   -8.50    8.20 
   3  10   6   18.90   16.50 
   3  10   6    9.80   22.50 
  -3  10  -6    3.20    9.90 
   3 -10   6    2.70    8.50 
   3 -10   6   -5.10    8.60 
   3  10   7   -5.10   16.60 
   3  10   7   18.60   26.00 
  -3  10  -7   14.20    7.70 
   3 -10   7    7.90   11.00 
   3 -10   7   -0.50   11.30 
  -3  11   9   -4.30   20.00 
  -3  11   9   23.30   17.90 
   3  11  -9    1.30    6.70 
  -3  11   9   -1.40    4.70 
  -3 -11   9    4.10   16.70 
  -3 -11   9   -0.70   10.80 
   3  11  -8   11.40    8.70 
  -3  11   8    8.90   13.10 
  -3  11   8   -6.40   16.30 
  -3  11   8    7.00    7.70 
  -3 -11   8   -8.80    8.90 
  -3 -11   8    2.60    8.70 
  -3  11   7   20.30   12.40 
  -3  11   7   -6.80    7.90 
   3  11  -7    8.00    7.20 
  -3  11   7    5.50   16.80 
  -3 -11   7   16.60   14.00 
  -3 -11   7    5.70    8.60 
  -3 -11   7    8.80   10.30 
   3  11  -6   41.50   12.20 
  -3  11   6   48.00   14.00 
  -3  11   6   32.40   16.20 
  -3  11   6   38.50   14.10 
  -3 -11   6   16.10   12.20 
  -3 -11   6   45.50   12.90 
  -3 -11   6   29.10   12.50 
  -3  11   5   -0.40   10.00 
  -3  11   5   -2.20    9.70 
   3  11  -5   -0.10    6.20 
  -3  11   5   -2.00    7.80 
  -3 -11   5   -1.30    6.00 
  -3 -11   5   -5.30    5.30 
  -3 -11   5   -7.50    5.80 
   3  11  -4    2.20    5.40 
  -3  11   4   13.40    9.40 
  -3  11   4   10.10   11.90 
  -3  11   4    2.20   11.00 
  -3 -11   4    5.70    8.20 
  -3 -11   4   19.40    8.40 
  -3 -11   4   10.90    8.30 
   3 -11  -4   12.40    7.50 
   3  11  -3   47.20   12.70 
  -3  11   3   51.29   16.40 
  -3  11   3   62.39   15.30 
  -3  11   3   46.00   14.30 
  -3 -11   3   35.60   10.80 
  -3 -11   3   43.60   12.80 
   3 -11  -3   29.00   10.20 
  -3 -11   3   39.80   12.40 
   3  11  -2   -0.70    5.00 
  -3  11   2    5.10   10.10 
   3  11  -2    4.50    5.90 
  -3  11   2    8.20    8.70 
  -3 -11   2    2.30    4.90 
   3 -11  -2   -4.40    3.30 
  -3 -11   2    9.80    6.40 
  -3 -11   2    5.60    4.40 
   3  11  -1  104.79   18.50 
   3  11  -1   81.49   15.50 
  -3  11   1   85.59   18.10 
   3  11  -1   90.49   14.60 
  -3  11   1   87.69   16.70 
  -3 -11   1   64.89   17.20 
   3  11   0   87.79   16.90 
  -3  11   0  119.99   19.00 
   3  11   0  142.59   17.80 
  -3  11   0  139.19   23.50 
   3  11   0  106.79   19.40 
   3  11   0  119.09   18.10 
  -3  11  -1   44.20   11.80 
  -3  11  -1   47.10   14.90 
   3  11   1   50.29   12.50 
   3  11   1   40.30   13.00 
   3  11   1   82.19   13.10 
   3  11   1   79.19   13.10 
   3 -11   1   78.69   16.00 
  -3  11  -2  180.88   27.40 
   3  11   2  218.08   28.90 
   3  11   2  199.48   26.40 
  -3  11  -3  432.96   48.90 
   3  11   3  430.96   47.40 
   3  11   3  379.96   44.20 
   3  11   3  473.75   49.00 
   3  11   3  508.85   51.49 
  -3  11  -3  408.66   48.80 
   3 -11   3  449.46   51.19 
   3  11   4  101.39   12.20 
   3  11   4   71.19   12.80 
   3  11   4  115.59   21.00 
  -3  11  -4   89.59   17.00 
   3  11   4   95.49   22.60 
  -3  11  -4   93.29   18.30 
   3 -11   4   48.70   17.40 
  -3  11  -5    9.40    8.60 
   3  11   5    7.40   14.40 
   3  11   5    9.70   17.50 
   3 -11   5   -2.90    8.60 
   3 -11   5    9.20   10.30 
  -3  11  -6    3.10    6.70 
   3  11   6    7.30   15.60 
   3  11   6    3.70   20.90 
   3 -11   6   -6.10    8.40 
   3 -11   6   11.40   10.20 
   3  11   7   -1.90   17.10 
  -3  11  -7    4.60    8.00 
   3  11   7  -13.50   24.60 
   3 -11   7   -7.50    9.30 
   3 -11   7    4.50    9.70 
  -3  12   9   27.10   24.60 
   3  12  -9    3.40    8.30 
  -3  12   9   16.40    8.40 
  -3  12   9   15.70   17.50 
  -3 -12   9   -1.20    9.90 
  -3  12   8   26.00   10.10 
  -3  12   8    8.30   14.30 
   3  12  -8    9.60    8.20 
  -3  12   8   22.20   20.60 
  -3 -12   8  -14.90    9.30 
  -3 -12   8   13.20   12.80 
   3  12  -7    1.40    6.20 
  -3  12   7    5.60   10.50 
  -3  12   7    9.00   16.80 
  -3  12   7    5.40    9.50 
  -3 -12   7    6.40   10.10 
  -3 -12   7   -5.70    7.30 
   3  12  -6   62.69   15.10 
  -3  12   6   53.79   18.70 
  -3  12   6   40.40   13.80 
  -3  12   6   56.99   16.50 
  -3 -12   6   27.00    9.50 
  -3 -12   6   18.30   11.30 
  -3 -12   6   22.30   10.90 
  -3  12   5  113.59   23.90 
  -3  12   5  115.89   21.90 
   3  12  -5  116.99   20.30 
  -3  12   5  160.48   25.00 
  -3  12   4   78.19   18.40 
   3  12  -4   86.19   15.20 
  -3  12   4  108.79   20.00 
  -3  12   4   77.09   19.00 
  -3  12   3    5.30   10.60 
   3  12  -3    2.50    5.90 
  -3  12   3    4.40    9.20 
  -3  12   3    3.40    8.60 
  -3 -12   3    8.90    6.90 
  -3 -12   3    0.40    4.70 
  -3 -12   3   -2.20    6.80 
   3 -12  -3   -5.60    3.60 
   3  12  -2   65.69   14.90 
  -3  12   2   51.19   14.50 
   3  12  -2   63.39   15.30 
  -3  12   2   63.39   17.70 
  -3  12   1  129.89   21.20 
   3  12  -1  116.09   19.40 
   3  12  -1  126.79   18.20 
  -3  12   1  109.29   19.30 
   3  12  -1  113.79   18.10 
  -3 -12   1  107.29   17.90 
   3 -12  -1   89.39   17.40 
  -3 -12   1   78.29   16.30 
   3  12   0   76.69   16.10 
  -3  12   0   45.00   15.00 
  -3  12   0   65.89   14.20 
   3  12   0   80.49   15.70 
   3 -12   0   52.59   15.20 
  -3 -12   0   45.80   12.50 
  -3  12  -1   17.00    8.20 
   3  12   1   20.30    7.10 
   3  12   1    9.10    8.50 
   3  12   1   16.20    8.70 
  -3  12  -1   16.80   11.50 
   3 -12   1   43.50   13.50 
  -3  12  -2   69.69   17.70 
   3  12   2   95.69   18.20 
  -3  12  -2   78.29   17.70 
   3  12   2  105.39   20.30 
   3  12   2   68.69   15.50 
   3  12   2   94.79   14.00 
   3 -12   2   64.69   16.70 
  -3  12  -3  473.25   56.89 
   3  12   3  486.55   53.79 
   3  12   3  624.74   60.89 
   3  12   3  502.15   56.59 
   3 -12   3  536.35   59.99 
   3 -12   3  524.75   61.49 
   3  12   4   35.80   13.80 
   3  12   4   30.90   16.10 
  -3  12  -4   16.00    8.90 
  -3  12  -4    8.30    9.60 
   3 -12   4   71.79   20.10 
   3  12   5   50.09   21.40 
   3  12   5   28.30   16.40 
  -3  12  -5   24.10   10.90 
  -3  12  -5   32.70   12.30 
   3 -12   5   26.30   12.10 
   3 -12   5    2.40    9.30 
   3  12   6   26.60   23.20 
   3 -12   6   48.90   15.80 
   3 -12   6  114.99   26.30 
  -3  13   9  -12.00   20.20 
   3  13  -9   18.10   10.80 
  -3  13   9   26.40    9.20 
  -3 -13   9    9.00   12.40 
   3  13  -8    4.50    8.10 
  -3  13   8    2.80    9.20 
  -3  13   8   12.00   17.70 
  -3  13   8   -1.70   13.10 
  -3 -13   8    6.60   11.90 
  -3 -13   8   18.40   13.20 
  -3  13   7    6.10   11.20 
   3  13  -7   -6.30    6.20 
  -3  13   7    0.20    8.30 
  -3  13   7    3.30   16.30 
  -3 -13   7    0.10    8.60 
  -3 -13   7    1.00    7.50 
  -3  13   6   24.70   12.60 
   3  13  -6   26.00   10.80 
  -3  13   6   47.60   15.30 
  -3  13   6   46.30   18.20 
  -3 -13   6    8.00    9.50 
  -3 -13   6   26.00    9.00 
  -3  13   5  138.19   28.90 
  -3  13   5  156.68   27.70 
   3  13  -5  160.18   24.30 
  -3  13   5  194.58   27.10 
  -3 -13   5  213.18   28.20 
  -3 -13   5  198.28   29.90 
  -3  13   4  261.77   35.20 
  -3  13   4  313.07   37.80 
  -3  13   4  304.97   38.40 
   3  13  -4  253.07   33.60 
   3  13  -3  123.99   18.40 
  -3  13   3   97.59   20.30 
  -3  13   3   93.99   21.80 
  -3  13   3  128.99   21.50 
  -3 -13   3  137.89   19.80 
   3 -13  -3   92.89   18.30 
  -3 -13   3  103.79   19.80 
  -3  13   2   21.80   12.00 
   3  13  -2   25.50   10.20 
   3  13  -2   23.60    9.80 
  -3  13   2   24.90   11.10 
   3 -13  -2   43.10   13.20 
  -3 -13   2   52.39   13.20 
  -3 -13   2   58.39   15.50 
   3  13  -1   -0.90    6.10 
   3  13  -1    4.40    6.80 
   3  13  -1   10.90    9.80 
  -3  13   1    4.30    9.20 
  -3  13   1    6.10    8.00 
  -3 -13   1   18.40    7.90 
   3 -13  -1   10.10    7.50 
  -3 -13   1    5.00    5.90 
   3  13   0   13.70    8.50 
   3  13   0    1.00    5.80 
  -3  13   0    9.70    7.80 
  -3  13   0   13.60    9.50 
   3  13   0   15.80    8.00 
  -3 -13   0   14.20    7.10 
   3 -13   0    6.10    8.00 
  -3  13  -1  152.48   22.30 
   3  13   1  125.49   21.60 
  -3  13  -1  141.89   33.10 
   3  13   1  152.68   21.90 
   3  13   1  140.39   19.50 
   3  13   2  272.27   33.00 
   3  13   2  259.37   34.40 
  -3  13  -2  259.77   33.80 
  -3  13  -2  224.88   32.60 
   3  13   2  257.37   29.80 
  -3  13  -3 1698.73  199.98 
   3  13   3 2288.27  203.28 
   3  13   3 2034.50  197.18 
  -3  13  -3 2040.80  203.38 
   3  13   3 2365.66  201.88 
   3  13   3 2172.08  201.78 
   3 -13   3 1800.52  215.58 
   3 -13   3 2087.99  206.58 
   3  13   4  166.18   29.50 
   3  13   4  207.28   22.60 
   3  13   4  166.08   24.20 
   3  13   4  178.28   31.30 
  -3  13  -4  212.88   28.70 
  -3  13  -4  198.68   28.10 
   3  13   5   11.90   15.00 
   3  13   5   26.80   17.60 
  -3  13  -5   18.80   10.00 
  -3  13  -5    7.80    9.50 
   3  13   5   17.70    6.60 
   3  13   6   44.90   20.10 
  -3  13  -6   54.09   16.20 
   3  13   6   35.00   23.60 
  -3  13  -6   40.90   12.90 
   3 -13   6   27.00   14.10 
  -3  14   8   -7.70   12.80 
  -3  14   8   19.40   22.40 
  -3  14   8    5.90    8.50 
  -3 -14   8    0.40    9.90 
  -3 -14   8    0.80    9.70 
  -3  14   7    2.90    9.80 
  -3  14   7   -4.40   10.60 
   3  14  -7   -1.40    7.00 
  -3  14   7   20.50   18.60 
  -3 -14   7   19.80   12.00 
  -3 -14   7   -0.70    7.50 
  -3  14   6    8.00   10.20 
   3  14  -6   15.20    9.50 
  -3  14   6   -7.60   10.20 
  -3  14   6   22.80   15.40 
  -3 -14   6   -3.60    9.40 
  -3 -14   6    6.40    9.80 
  -3  14   5    5.30   12.70 
  -3  14   5   -3.40    8.00 
  -3  14   5   -1.10   11.10 
   3  14  -5    5.20    7.30 
  -3 -14   5   -4.10    8.80 
  -3 -14   5   15.40   13.70 
  -3  14   4   34.30   16.20 
  -3  14   4   34.30   16.00 
  -3  14   4   73.79   17.90 
  -3 -14   4  130.19   20.50 
   3 -14  -4   82.99   19.40 
  -3 -14   4  128.89   23.60 
   3  14  -3   -4.70    6.10 
  -3  14   3    3.10   11.00 
  -3  14   3    1.80    7.30 
   3  14  -3   13.00    8.10 
  -3  14   3    4.10    8.10 
   3 -14  -3   -5.30    3.70 
  -3 -14   3   14.40    8.00 
  -3 -14   3    8.80    7.60 
   3  14  -2   66.09   16.20 
   3  14  -2   46.50   13.20 
  -3  14   2   41.60   17.80 
  -3  14   1    4.70   10.00 
   3  14  -1   -1.10    6.20 
   3  14  -1    4.80    6.90 
  -3  14   1    4.20    7.30 
   3  14  -1   14.20    9.40 
  -3 -14   1    3.50    6.00 
  -3 -14   1    0.90    5.40 
   3  14   0    3.70    8.40 
  -3  14   0    8.80   11.10 
  -3  14   0   12.60    8.50 
   3  14   0   11.90    8.10 
   3  14   0   12.50    8.00 
  -3 -14   0   25.20    9.70 
   3 -14   0   38.80   12.70 
   3  14   1   86.69   14.50 
   3  14   1   80.49   17.50 
  -3  14  -1   54.59   18.40 
   3  14   1   78.89   18.00 
  -3  14  -1   72.39   17.90 
  -3  14  -2  116.59   19.10 
  -3  14  -2   56.49   16.40 
   3  14   2   66.39   17.60 
   3  14   2   75.59   17.00 
   3  14   2   94.89   14.70 
  -3  14  -3   29.40   12.00 
  -3  14  -3    9.80   11.40 
   3  14   3   15.10   13.50 
   3  14   3   14.60    7.60 
   3  14   3   26.50   22.00 
   3 -14   3   13.60   11.30 
   3 -14   3   10.80   11.30 
   3  14   4  179.08   30.20 
   3  14   4  137.89   19.10 
  -3  14  -4  125.69   25.90 
   3  14   4  167.88   27.80 
  -3  14  -4  134.69   24.30 
   3 -14   4  225.08   32.10 
   3  14   5   23.30   18.10 
   3  14   5   47.70   17.90 
  -3  14  -5   22.00   12.40 
  -3  14  -5   31.50   12.20 
   3 -14   5    6.50   12.10 
   3 -14   5    7.70    8.50 
  -3  15   8  -12.90   17.70 
  -3  15   8   -6.60    9.50 
   3  15  -8    4.50   10.40 
  -3 -15   8    5.90   11.90 
   3  15  -7    4.30    8.70 
  -3  15   7   -4.50    9.60 
  -3  15   7    0.30   11.40 
  -3  15   7    5.10   22.90 
  -3 -15   7   20.80   12.10 
  -3 -15   7   25.80   12.20 
  -3  15   6    3.90   12.20 
   3  15  -6   -0.90    8.30 
  -3  15   6   -1.50   13.10 
  -3  15   6    3.90    9.50 
  -3 -15   6  -16.80    8.20 
  -3 -15   6    7.30    8.80 
  -3  15   5    6.30   12.30 
  -3  15   5   20.40   10.60 
  -3  15   5   -2.80   11.90 
   3  15  -5    5.80    8.90 
  -3 -15   5    2.60   11.30 
  -3 -15   5   -2.70    7.70 
   3  15  -4   30.60   13.10 
  -3  15   4   37.00   13.80 
  -3  15   4   27.40   13.70 
  -3  15   4   52.29   17.00 
  -3 -15   4   19.40    9.80 
   3 -15  -4   17.40    9.90 
  -3 -15   4   22.80   12.00 
   3  15  -3   13.50    8.60 
  -3  15   3    8.90    9.00 
  -3  15   3    4.40    8.80 
   3  15  -3    9.90    9.90 
  -3  15   3    4.30   12.00 
  -3 -15   3   14.00   10.40 
   3 -15  -3   16.30    9.50 
  -3 -15   3   23.00    9.20 
   3  15  -2   30.80   10.80 
  -3  15   2   18.90   13.40 
  -3  15   2   19.80   11.20 
   3  15  -2   26.40   11.00 
  -3 -15   2   28.60   12.40 
  -3 -15   2   34.80   11.50 
   3 -15  -2   15.50    9.50 
   3  15  -1   52.89   14.00 
  -3  15   1   33.80   12.20 
   3  15  -1   48.00   13.70 
  -3  15   1   68.19   17.30 
  -3 -15   1   22.20    9.90 
  -3 -15   1   13.00    8.30 
   3 -15  -1    7.10    6.80 
  -3  15   0   16.70   12.10 
   3  15   0   -3.10   11.00 
   3  15   0   15.50    9.70 
   3  15   0   19.00    9.30 
  -3  15   0    5.70    7.70 
  -3 -15   0   11.60    9.00 
   3 -15   0    2.10    6.00 
   3  15   1   19.20    8.60 
  -3  15  -1   18.90   12.40 
   3  15   1   19.90   11.00 
  -3  15  -1   21.10   10.70 
   3  15   1    9.40    9.10 
   3 -15   1    6.00    7.50 
   3  15   2  204.48   26.80 
   3  15   2  189.88   31.20 
   3  15   2  209.48   30.50 
  -3  15  -2  173.68   30.20 
  -3  15  -2  213.98   30.20 
   3 -15   2  248.28   33.30 
   3 -15   2  248.08   34.00 
  -3  15  -3   -5.00    8.50 
   3  15   3    4.80   12.00 
  -3  15  -3   14.50    9.30 
   3  15   3    0.50    9.50 
   3  15   3    2.80    6.60 
   3 -15   3   -1.60    8.50 
   3 -15   3    2.60    7.60 
   3  15   4   61.29   18.70 
  -3  15  -4   44.90   15.50 
   3  15   4   25.60   17.20 
  -3  15  -4   52.29   15.70 
   3  15   4   39.10    9.80 
   3 -15   4   11.90   11.10 
  -3  15  -5   -7.00    6.90 
  -3  15  -5   -4.50    8.70 
   3  15   5    6.60   14.00 
   3  15   5   16.60   17.40 
   3 -15   5   -2.30    6.00 
   3 -15   5   14.10   10.90 
  -3  16   7   11.40   16.90 
  -3  16   7   19.00   13.40 
  -3 -16   7   26.60   12.30 
  -3  16   6    7.80   12.70 
  -3  16   6   -1.80   15.80 
  -3  16   6    3.70   10.70 
   3  16  -6   13.30   11.10 
  -3 -16   6   -7.20   11.50 
  -3 -16   6   15.90   11.20 
  -3  16   5   -0.20    7.20 
   3  16  -5    6.50    8.80 
  -3  16   5   -0.60   11.70 
  -3  16   5   -4.70   11.50 
  -3 -16   5    6.10    9.20 
  -3 -16   5   -1.80    7.50 
  -3  16   4    1.70   12.00 
   3  16  -4   -5.70    6.40 
  -3  16   4    2.20   10.40 
   3  16  -4   -8.60    6.90 
  -3  16   4    8.70    9.90 
  -3 -16   4   21.50    9.10 
  -3 -16   4   19.20   11.30 
   3 -16  -4    8.30    7.70 
   3  16  -3   -1.50    6.70 
  -3  16   3    5.50    7.90 
  -3  16   3    4.20    9.70 
  -3  16   3    2.50   11.80 
   3  16  -3   -9.20    5.80 
  -3 -16   3    4.60    5.70 
   3 -16  -3    6.60    6.30 
  -3 -16   3   10.30    7.60 
  -3  16   2   28.40   12.80 
  -3  16   2   18.90   13.20 
   3  16  -2   32.80   12.70 
  -3  16   2   27.80   12.10 
   3  16  -2   37.30   12.80 
  -3 -16   2   26.80   10.70 
  -3 -16   2   23.00    9.60 
   3 -16  -2   17.90    9.80 
  -3  16   1   -2.60    6.60 
  -3  16   1   -3.10    9.90 
   3  16  -1    0.00    6.90 
   3  16  -1  -10.10    6.20 
   3  16  -1   -2.20    5.90 
  -3 -16   1    6.70    6.80 
   3 -16  -1    2.40    6.20 
  -3  16   0   18.70   13.70 
   3  16   0   17.40   11.10 
   3  16   0   24.10    9.80 
  -3  16   0   19.10   10.70 
   3  16   0   21.40   10.10 
  -3 -16   0   14.40    6.60 
   3 -16   0    2.80    8.10 
   3  16   1   52.99   14.00 
  -3  16  -1   38.00   16.20 
  -3  16  -1   29.70   12.00 
   3  16   1   35.10   13.20 
   3  16   1   37.80   11.90 
   3 -16   1   44.40   14.60 
   3  16   2   14.30   11.50 
   3  16   2   38.40   14.30 
  -3  16  -2   21.30   14.50 
   3  16   2   22.60    9.30 
  -3  16  -2   23.40   11.50 
   3 -16   2   53.69   18.20 
   3  16   3    5.20   10.90 
  -3  16  -3   14.50   12.60 
  -3  16  -3    0.60    6.80 
   3  16   3    0.50   12.00 
   3  16   3   10.10    7.30 
   3 -16   3   23.90   11.30 
   3 -16   3    7.10    8.10 
   3  16   4    6.80   13.40 
  -3  16  -4   -3.70   12.10 
  -3  16  -4   11.50    9.30 
   3  16   4    5.60    6.70 
   3 -16   4    6.80    6.50 
   3 -16   4   -3.60    7.30 
  -3  17   6    0.70   13.10 
   3  17  -6   -4.60    8.40 
  -3  17   6   -4.70    9.80 
  -3  17   6   -4.40   11.40 
  -3 -17   6   -6.10    7.70 
  -3 -17   6   16.00   11.00 
  -3  17   5    3.70    9.50 
  -3  17   5   16.40   22.30 
  -3  17   5    0.30   12.10 
  -3 -17   5    8.50   10.50 
  -3 -17   5    1.10   13.20 
   3  17  -4    3.10    7.90 
  -3  17   4  -12.60    9.80 
   3  17  -4   18.90   10.20 
  -3  17   4    9.60   11.00 
  -3  17   4   11.50   12.20 
  -3 -17   4   10.60    8.30 
   3 -17  -4   -2.40    6.00 
  -3 -17   4   13.30   10.20 
   3  17  -3   12.70    9.60 
   3  17  -3    2.30    8.50 
  -3  17   3    2.90    9.20 
  -3  17   3   15.50   10.40 
  -3  17   3   15.10   12.30 
   3 -17  -3   12.80    7.40 
  -3 -17   3   10.10   10.50 
  -3 -17   3   31.00   10.00 
   3  17  -2    0.10    8.70 
  -3  17   2   14.40   11.70 
   3  17  -2   -0.60    8.40 
   3  17  -2    1.20    8.30 
  -3  17   2    2.30    8.60 
  -3  17   2    9.10   13.20 
  -3 -17   2    0.00    6.60 
  -3 -17   2    9.80    7.50 
   3  17  -1    4.80    8.90 
   3  17  -1    9.40    9.40 
  -3  17   1    3.20   11.50 
   3  17  -1   11.20    9.00 
  -3  17   1   15.90   10.30 
  -3 -17   1   15.50    9.30 
   3 -17  -1   11.70    8.70 
   3  17   0   10.80    7.10 
   3  17   0    0.70    7.10 
  -3  17   0    5.00    8.10 
  -3  17   0   12.00   12.40 
   3  17   0    5.90    8.10 
  -3 -17   0   -5.50    4.70 
   3 -17   0    3.30    4.50 
  -3  17  -1    6.50    8.30 
   3  17   1   14.50    9.90 
  -3  17  -1    4.10   11.20 
   3  17   1   10.40    9.30 
   3  17   1    4.70    6.90 
   3 -17   1   -2.30    6.70 
  -3  17  -2   11.70    9.60 
   3  17   2   22.30   11.90 
   3  17   2   28.50   12.50 
  -3  17  -2   17.90   13.50 
   3  17   2   21.70   10.00 
   3 -17   2   22.10   13.40 
   3  17   3  147.79   21.80 
  -3  17  -3  139.39   24.50 
   3  17   3  143.49   27.60 
   3  17   3  147.09   26.10 
  -3  17  -3  122.69   27.60 
   3 -17   3  124.49   29.50 
   3 -17   3  142.79   25.40 
  -3  17  -4    6.40   12.10 
   3  17   4   18.60   15.20 
   3  17   4    3.00    6.00 
   3 -17   4    6.30   10.70 
  -3  18   5   -2.50   12.30 
  -3  18   5    7.10   15.70 
   3  18  -5    8.70   10.40 
   3  18  -5    2.60    9.90 
  -3  18   5    7.10    9.90 
  -3 -18   5    5.00    9.00 
  -3 -18   5   18.60    9.70 
   3  18  -4   19.20   16.60 
  -3  18   4   15.70   13.30 
  -3  18   4    2.60   10.60 
   3  18  -4    6.20    9.40 
  -3 -18   4   -6.10    7.50 
  -3 -18   4  -15.40    9.90 
   3 -18  -4    3.60   12.40 
   3  18  -3   13.30    9.90 
  -3  18   3   -3.00   10.50 
  -3  18   3   -3.30    7.90 
   3  18  -3    1.30    8.10 
  -3  18   3    4.70   13.10 
  -3 -18   3    3.10    7.70 
   3 -18  -3   -6.40    6.10 
  -3 -18   3   -1.20    7.40 
   3  18  -2    8.90    8.40 
   3  18  -2   16.60    9.50 
  -3  18   2   -4.20   11.80 
  -3  18   2   -3.10    8.50 
  -3  18   2   14.60   11.10 
   3  18  -2   -0.20    7.30 
  -3 -18   2   19.30    8.80 
   3 -18  -2   -4.50    6.60 
  -3 -18   2    3.20    7.00 
   3  18  -1   73.49   18.10 
   3  18  -1   74.29   18.30 
  -3  18   1   84.29   20.60 
  -3  18   1   67.69   17.50 
   3  18  -1   60.79   17.50 
  -3 -18   1   58.49   17.50 
   3 -18  -1   66.49   19.70 
   3  18   0   -2.60    9.00 
   3  18   0   21.80   10.10 
  -3  18   0   25.20   14.80 
   3  18   0   12.00   10.80 
  -3  18   0   13.00   10.10 
   3 -18   0   12.60    8.50 
  -3 -18   0    2.50    6.30 
   3  18   1   27.30   12.50 
   3  18   1   25.30   11.00 
   3  18   1   21.00   11.20 
  -3  18  -1   25.70   12.70 
  -3  18  -2   -0.60   11.40 
   3  18   2   25.30   13.20 
   3  18   2   -2.70    6.60 
  -3  18  -2    5.60    8.90 
   3  18   2   10.60   11.30 
   3 -18   2    8.50   10.20 
  -3  18  -3   12.70   10.40 
   3  18   3  -11.10    9.70 
  -3  18  -3   10.80   11.50 
   3  18   3    5.00   12.70 
   3  18   3  -10.50    7.70 
   3 -18   3    9.50    9.80 
   3  19  -4    5.00    9.20 
  -3  19   4   -6.20   10.30 
  -3  19   4   25.90   18.00 
  -3  19   4  -11.70    7.50 
   3  19  -4   -4.80    7.20 
   3 -19  -4   -5.20    7.80 
  -3 -19   4   17.10   10.20 
  -3 -19   4   -0.40   12.90 
   3  19  -3   -0.20    8.60 
  -3  19   3    2.00    9.10 
   3  19  -3  -11.20    6.60 
  -3  19   3   -6.00   18.40 
  -3  19   3  -10.40    9.70 
  -3 -19   3    3.70    7.00 
  -3 -19   3   -2.60    7.50 
   3 -19  -3   -5.10    4.90 
  -3  19   2    9.90   10.30 
  -3  19   2    1.00   10.00 
   3  19  -2   -8.10   11.00 
   3  19  -2    0.90   11.00 
  -3  19   2   19.70   21.40 
   3  19  -2    8.70    9.90 
  -3 -19   2   -5.80    8.50 
   3 -19  -2    6.30    7.60 
  -3  19   1    5.30   11.00 
   3  19  -1   -4.30    7.20 
   3  19  -1   11.50   10.50 
  -3  19   1   10.10   10.00 
   3  19  -1   -2.50   11.00 
   3 -19  -1    7.60    8.80 
  -3 -19   1    2.80    7.10 
  -3  19   0   26.10   12.90 
   3  19   0   31.40   12.50 
   3  19   0   29.20   12.60 
   3  19   0   41.60   12.80 
  -3  19   0   13.50   14.10 
  -3 -19   0   79.49   19.70 
   3 -19   0   66.29   18.90 
   3  19   1   51.89   17.00 
   3  19   1   27.50   12.10 
  -3  19  -1   31.70   13.10 
  -3  19  -1   17.90   13.50 
   3  19   1   21.30   20.60 
   3 -19   1    3.40    9.00 
  -4   0  11   15.00   24.40 
  -4   0  11    4.90    9.00 
  -4   0  11   -4.20   15.30 
  -4   0  10  101.99   26.50 
  -4   0  10  150.48   22.30 
  -4   0  10  141.19   31.90 
  -4   0   9   83.29   24.70 
  -4   0   9   65.59   16.90 
  -4   0   9   41.10   23.90 
  -4   0   8  649.43   71.39 
  -4   0   8  629.64   70.39 
  -4   0   8  679.93   75.49 
   4   0  -7  628.64   58.09 
  -4   0   7  513.35   60.59 
  -4   0   7  562.64   66.29 
  -4   0   7  520.45   63.09 
  -4   0   6  347.17   39.90 
   4   0  -6  289.37   36.00 
   4   0  -6  306.67   33.60 
  -4   0   6  313.17   43.30 
  -4   0   6  324.57   37.40 
   4   0  -5  183.48   26.50 
  -4   0   5  157.28   28.70 
   4   0  -5  189.28   23.10 
  -4   0   5  150.58   24.30 
   4   0  -5  169.78   19.10 
  -4   0   4   26.70    8.40 
   4   0  -4   30.80    8.90 
  -4   0   4   42.20   10.00 
   4   0  -4   45.60   12.40 
  -4   0   4   42.90   14.80 
   4   0  -4   40.00    6.40 
  -4   0   3 9167.28  816.72 
  -4   0   3 7391.06  811.22 
   4   0  -3 8948.71  814.42 
   4   0  -3 9641.74  815.92 
  -4   0   3 8558.44  815.72 
   4   0  -2 1722.13  167.78 
  -4   0   2 1886.61  167.78 
   4   0  -2 1704.63  166.18 
  -4   0   2 1733.53  168.68 
  -4   0   1  326.77   35.60 
   4   0  -1  387.86   37.90 
   4   0  -1  379.16   35.10 
  -4   0   1  410.26   38.90 
  -4   0   1  306.87   39.60 
   4   0   0 1900.81  198.58 
  -4   0   0 1925.81  199.38 
   4   0   0 2318.87  199.38 
  -4   0   0 2271.37  198.58 
  -4   0  -1 2434.96  215.38 
   4   0   1 2414.76  214.38 
  -4   0  -1 1979.70  214.98 
   4   0   2  899.31  108.39 
   4   0   2 1186.28  104.59 
  -4   0  -2 1136.19  107.89 
  -4   0  -2 1131.59  105.39 
  -4   0  -3  468.65   46.60 
  -4   0  -3  556.94   66.29 
   4   0   3  465.05   45.50 
  -4   0  -3  428.06   44.70 
   4   0   4 5833.02  559.34 
  -4   0  -4 5830.12  558.14 
  -4   0  -4 6288.77  558.54 
   4   0   5   20.20    6.60 
   4   0   5    5.90   23.80 
  -4   0  -6   29.10    9.60 
   4   0   6   54.09   30.30 
   4   0   6   17.50    8.20 
   4   0   7   25.40   27.40 
   4   0   8    3.40   25.80 
   4   0   8   22.20    8.10 
  -4   1  11   22.90   27.90 
  -4   1  11  -10.10    8.90 
  -4   1  11   15.60   25.20 
  -4  -1  11    8.60   23.70 
  -4  -1  11    6.50    9.40 
  -4  -1  11   23.20   20.00 
  -4   1  10   16.80    8.00 
  -4   1  10   12.60   13.90 
  -4   1  10    9.00   23.10 
  -4  -1  10   -8.60    9.80 
  -4  -1  10    0.60   21.50 
  -4   1   9   80.39   24.10 
  -4   1   9   32.70   10.80 
  -4   1   9    2.40   16.40 
  -4  -1   9   61.79   24.80 
  -4  -1   9   36.10   17.20 
  -4  -1   9   62.09   16.20 
  -4   1   8  280.07   33.90 
  -4   1   8  261.57   41.20 
  -4   1   8  249.78   40.90 
  -4  -1   8  251.57   34.10 
  -4  -1   8  236.98   37.80 
  -4  -1   8  267.37   39.00 
  -4   1   7  366.96   45.40 
  -4   1   7  279.37   46.80 
   4   1  -7  312.87   36.40 
  -4   1   7  346.87   39.50 
  -4  -1   7  353.66   45.20 
   4  -1  -7  271.47   35.70 
  -4  -1   7  366.26   40.70 
  -4  -1   7  385.46   45.50 
   4   1  -6   65.09   12.80 
   4   1  -6   88.09   15.30 
  -4   1   6   82.99   24.50 
  -4   1   6   76.09   15.90 
  -4   1   6   72.09   18.90 
   4  -1  -6   86.99   16.70 
  -4  -1   6   39.80   12.60 
  -4  -1   6   77.19   20.00 
   4  -1  -6   76.19   12.40 
  -4  -1   6   50.79   18.40 
   4   1  -5   57.49    9.50 
   4   1  -5   19.70    7.50 
   4   1  -5   35.90   13.50 
  -4   1   5   33.60   12.90 
   4  -1  -5   46.90   13.00 
  -4  -1   5   35.50    9.70 
   4  -1  -5   18.00    8.80 
  -4  -1   5   72.99   14.60 
  -4  -1   5   59.49   15.30 
   4   1  -4  634.24   68.49 
  -4   1   4  662.73   70.29 
   4   1  -4  664.23   63.89 
  -4   1   4  691.03   68.79 
   4   1  -4  654.73   68.19 
  -4   1   4  649.83   64.89 
   4  -1  -4  617.04   67.59 
  -4  -1   4  697.33   65.49 
  -4  -1   4  683.33   69.49 
  -4  -1   4  740.43   70.49 
   4  -1  -4  625.84   67.49 
   4  -1  -4  753.72   68.29 
   4   1  -3 2194.68  245.38 
   4   1  -3 2889.31  245.68 
  -4   1   3 2735.73  246.68 
  -4   1   3 2665.23  241.98 
   4  -1  -3 2480.25  244.28 
  -4   1   2    0.50    7.10 
  -4   1   2    4.40    5.10 
  -4   1   2   12.50    4.70 
   4   1  -2    5.60    5.90 
   4   1  -2    5.10    4.40 
   4  -1  -2   12.80    5.20 
   4  -1  -2    1.60    5.60 
  -4  -1   2   12.00    5.60 
  -4  -1   2    8.70    4.90 
   4   1  -1  137.79   15.50 
   4   1  -1  109.09   16.50 
   4  -1  -1  141.29   14.50 
  -4  -1   1  120.49   16.90 
  -4  -1   1  156.78   14.40 
  -4   1   0  144.39   19.80 
  -4   1   0  217.88   23.60 
   4   1   0  156.08   19.20 
  -4  -1   0  190.78   18.90 
   4  -1   0  136.39   18.80 
  -4  -1   0  152.48   19.50 
   4   1   1 1022.60  102.99 
  -4   1  -1  946.91  102.79 
   4  -1   1 1191.88  104.29 
  -4   1  -2   62.39    8.40 
  -4   1  -2   55.29   10.60 
  -4   1  -2   96.49   30.90 
   4   1   2   51.79    8.60 
  -4  -1  -2   48.00    9.20 
   4  -1   2   57.59    9.30 
   4   1   3   48.20   22.80 
  -4   1  -3   45.40    8.30 
  -4   1  -3   35.90    8.50 
  -4  -1  -3   19.60    6.10 
   4  -1   3   26.50    6.50 
   4  -1   3   75.39   25.90 
  -4  -1  -3   30.50   19.10 
  -4  -1  -3   31.20    5.60 
   4   1   4  185.78   24.80 
  -4   1  -4  199.08   25.20 
  -4   1  -4  227.78   25.30 
   4   1   4  218.38   21.80 
   4   1   4  280.57   42.00 
   4  -1   4  234.28   23.40 
   4  -1   4  282.27   44.20 
  -4  -1  -4  218.78   23.70 
   4  -1   4  231.08   25.10 
   4   1   5  164.58   21.20 
  -4   1  -5  176.78   19.80 
   4   1   5  176.68   35.30 
   4  -1   5  151.78   20.40 
   4  -1   5  227.48   39.50 
   4   1   6   31.20   28.00 
   4  -1   6   34.70   27.20 
   4   1   7    6.10    6.60 
   4   1   7   14.50   27.60 
   4  -1   7   10.40   24.90 
   4  -1   7   -1.30    5.30 
   4   1   8   -9.10   26.40 
   4   1   8   10.20    6.60 
   4  -1   8    8.30    7.20 
   4  -1   8   15.20   24.50 
  -4   2  11    0.40    6.40 
  -4   2  11    0.80   23.90 
  -4   2  11  -23.30   20.30 
  -4  -2  11   33.60   15.30 
  -4  -2  11   17.20   22.40 
  -4  -2  11   12.90   12.00 
  -4   2  10    6.40   21.70 
  -4   2  10    3.90    7.70 
  -4   2  10   17.80   18.30 
  -4  -2  10   16.40    8.90 
  -4  -2  10    6.30   11.90 
  -4  -2  10   -6.30   19.60 
  -4   2   9    3.80    5.40 
  -4   2   9   -8.20   19.50 
  -4   2   9  -13.50   15.10 
  -4  -2   9    5.60    6.70 
  -4  -2   9   12.20   19.30 
  -4  -2   9    6.00   10.80 
  -4   2   8    9.00   17.50 
  -4   2   8   -1.90    4.90 
  -4   2   8    6.50   18.30 
  -4  -2   8   -5.60    8.10 
  -4  -2   8    9.10    7.20 
  -4  -2   8    0.80   18.40 
  -4   2   7  171.78   24.10 
  -4   2   7  157.78   28.90 
   4   2  -7  173.18   24.80 
  -4   2   7  142.79   33.10 
   4  -2  -7  158.08   22.50 
  -4  -2   7  196.58   30.60 
  -4  -2   7  206.18   26.80 
  -4  -2   7  207.78   33.80 
  -4   2   6   13.50   19.10 
  -4   2   6   18.60    7.20 
   4   2  -6    3.60    6.10 
  -4   2   6   37.00   14.60 
   4   2  -6   28.80   10.40 
   4  -2  -6   12.40    8.50 
  -4  -2   6   59.19   17.80 
  -4  -2   6   10.90    9.90 
   4  -2  -6   32.00    8.30 
  -4  -2   6   19.80    7.60 
  -4   2   5   47.60    9.50 
  -4   2   5   46.00   17.60 
  -4   2   5   70.19   12.70 
   4   2  -5   62.49   17.10 
   4   2  -5   55.69   13.10 
   4   2  -5   63.39   12.00 
  -4  -2   5   79.19   15.30 
   4  -2  -5   55.69   13.00 
  -4  -2   5   53.59   12.30 
   4  -2  -5   62.49   10.00 
  -4  -2   5   74.49   16.10 
   4  -2  -5   49.70   14.30 
  -4   2   4    2.60    4.90 
  -4   2   4    1.60    2.20 
  -4   2   4    4.60    5.30 
  -4   2   4    2.20   11.70 
   4   2  -4   -0.50    4.90 
   4   2  -4    3.60    5.30 
   4  -2  -4    7.20    6.30 
   4  -2  -4    1.70    7.40 
  -4  -2   4    5.50    6.40 
  -4  -2   4    2.30    3.80 
  -4  -2   4    2.60    4.90 
   4   2  -3   73.79   15.60 
  -4   2   3   72.69    8.30 
  -4   2   3   62.79   12.80 
  -4   2   3   53.79    8.10 
   4   2  -3   46.40   11.00 
   4  -2  -3   69.89   13.00 
  -4  -2   3   62.39   11.40 
   4  -2  -3   60.39   11.30 
  -4  -2   3   69.69   12.40 
  -4   2   2  243.68   27.70 
  -4   2   2  268.47   29.10 
   4   2  -2  268.47   28.90 
   4   2  -2  240.28   29.00 
  -4  -2   2  226.88   28.70 
   4  -2  -2  249.58   28.30 
   4  -2  -2  260.47   26.30 
   4   2  -1  105.79   14.50 
   4   2  -1  114.19   14.90 
  -4   2   1  102.89   18.80 
   4   2  -1   90.69   14.40 
  -4   2   1  105.29   13.90 
  -4  -2   1  113.39   12.20 
   4  -2  -1  112.49   12.10 
   4  -2  -1   89.09   13.90 
  -4  -2   1   99.39   14.60 
  -4  -2   1  102.29   11.50 
   4  -2  -1  124.29   13.20 
  -4   2   0   27.10   12.90 
   4   2   0   42.00    8.60 
   4   2   0   24.80   10.70 
  -4   2   0   35.20    8.40 
  -4   2   0   32.60    8.50 
   4  -2   0   28.30    7.70 
  -4  -2   0   33.70    7.00 
   4  -2   0   27.80    8.00 
  -4  -2   0   36.80    8.60 
  -4   2  -1  288.07   38.50 
  -4   2  -1  277.07   29.90 
   4   2   1  310.57   31.40 
   4   2   1  277.17   36.30 
  -4   2  -1  346.17   29.60 
  -4   2  -1  322.97   32.90 
  -4  -2  -1  300.57   32.50 
   4  -2   1  248.88   34.60 
  -4  -2  -1  289.27   32.10 
   4  -2   1  333.27   32.20 
  -4   2  -2   79.89    9.70 
   4   2   2   93.99   22.50 
  -4   2  -2   99.29   22.60 
  -4   2  -2   77.69   13.90 
   4   2   2   63.59   10.40 
  -4   2  -2   78.99   14.20 
   4  -2   2  121.19   27.40 
  -4  -2  -2   75.49   11.00 
   4  -2   2   80.29   11.70 
   4  -2   2   83.89   10.20 
  -4  -2  -2   91.39   16.20 
  -4   2  -3  136.49   18.70 
  -4   2  -3  123.19   19.30 
   4   2   3  142.79   15.10 
  -4  -2  -3  151.88   15.50 
   4  -2   3  137.99   16.90 
   4   2   4  160.18   23.60 
  -4   2  -4  207.48   26.50 
  -4   2  -4  210.88   24.60 
   4   2   4  264.87   42.20 
  -4  -2  -4  207.38   22.60 
   4  -2   4  230.98   24.50 
   4  -2   4  217.58   22.90 
   4  -2   4  271.97   41.10 
   4   2   5   94.29   25.90 
   4   2   5   51.29   12.40 
  -4   2  -5   62.59   11.00 
  -4   2  -5   62.79   13.40 
   4  -2   5   69.79   32.00 
   4  -2   5   70.79   11.50 
  -4  -2  -5   60.09   10.20 
   4   2   6   12.00    7.40 
  -4   2  -6   10.20    5.40 
   4   2   6   -2.30   24.60 
  -4   2  -6    6.80    8.10 
   4  -2   6   -0.20    4.40 
   4  -2   6   -1.40   22.70 
  -4  -2  -6    9.30    6.00 
   4   2   7    4.20    7.00 
   4   2   7  -16.00   26.20 
   4  -2   7   -0.70   22.80 
   4  -2   7    3.10    6.40 
   4   2   8   16.90    7.10 
   4   2   8  -17.20   27.00 
   4  -2   8    6.00    8.00 
   4  -2   8   -4.50   22.70 
   4   3 -11    3.20    5.60 
  -4   3  11    6.40   16.30 
  -4   3  11  -10.50    8.80 
  -4   3  11    6.80   24.50 
  -4  -3  11   10.40   20.30 
  -4  -3  11    8.80    9.70 
  -4  -3  11    7.50   12.40 
  -4   3  10   16.60    9.90 
  -4   3  10   12.80   23.00 
  -4   3  10   12.80   20.10 
  -4  -3  10    9.10    9.60 
  -4  -3  10    9.20   10.60 
  -4  -3  10   12.70   18.20 
  -4   3   9   23.50   21.30 
  -4   3   9   13.30    8.30 
  -4   3   9    3.50   19.60 
  -4  -3   9    9.70   11.20 
  -4  -3   9   10.10   18.80 
  -4  -3   9   19.10   12.00 
  -4   3   8  127.19   26.20 
  -4   3   8   55.69   25.50 
  -4   3   8   73.49   16.50 
  -4  -3   8  105.09   24.30 
  -4  -3   8   80.29   19.70 
  -4  -3   8  115.79   20.10 
   4   3  -7  304.27   36.60 
  -4   3   7  317.57   39.70 
  -4   3   7  261.97   47.90 
  -4   3   7  244.88   35.20 
   4  -3  -7  279.47   34.00 
  -4  -3   7  386.26   41.00 
  -4  -3   7  392.46   43.30 
  -4   3   6  247.08   34.50 
   4   3  -6  302.27   33.90 
  -4   3   6  292.47   43.80 
  -4   3   6  296.17   34.00 
  -4  -3   6  243.78   36.20 
  -4  -3   6  229.28   33.80 
   4  -3  -6  341.87   34.80 
   4  -3  -6  320.27   32.40 
  -4   3   5  108.79   16.60 
  -4   3   5  133.39   19.90 
  -4   3   5  131.39   23.60 
   4   3  -5  108.59   18.20 
   4   3  -5  127.99   18.60 
   4   3  -5  167.18   28.50 
  -4  -3   5   92.49   17.90 
   4  -3  -5  132.59   18.80 
  -4  -3   5  116.49   18.40 
  -4  -3   5  110.69   22.80 
   4  -3  -5  125.19   19.90 
   4   3  -4  120.39   17.00 
  -4   3   4  138.89   18.10 
   4   3  -4  123.29   18.50 
  -4   3   4  114.49   14.60 
  -4   3   4  117.39   22.10 
   4   3  -4  123.09   23.40 
  -4   3   4  119.59   15.00 
   4  -3  -4  128.79   18.10 
  -4  -3   4  153.38   19.40 
  -4  -3   4  104.19   14.00 
   4  -3  -4  118.89   18.20 
  -4  -3   4  129.89   28.90 
  -4   3   3  556.54   50.89 
  -4   3   3  536.35   54.29 
  -4   3   3  456.45   53.49 
   4   3  -3  542.65   54.89 
   4  -3  -3  511.75   52.29 
  -4   3   2  152.38   20.20 
   4   3  -2  158.18   15.80 
   4   3  -2  149.99   15.90 
  -4   3   2  179.58   20.40 
   4   3  -2  181.78   20.80 
  -4   3   2  140.59   17.40 
   4   3  -2  168.08   20.30 
   4  -3  -2  147.19   17.60 
   4  -3  -2  170.18   18.20 
  -4  -3   2  144.69   18.60 
  -4  -3   2  179.28   21.40 
   4  -3  -2  173.78   20.00 
   4   3  -1  302.87   30.50 
  -4   3   1  315.37   31.20 
   4   3  -1  331.87   31.80 
   4   3  -1  272.27   30.20 
   4   3  -1  313.57   33.00 
  -4   3   1  299.47   33.60 
  -4   3   1  293.17   32.50 
   4  -3  -1  339.77   30.70 
  -4  -3   1  275.27   33.20 
  -4  -3   1  329.97   30.10 
   4  -3  -1  323.67   32.80 
   4  -3  -1  267.17   31.10 
  -4  -3   1  269.77   30.50 
  -4   3   0  352.06   37.00 
  -4   3   0  392.96   34.20 
   4   3   0  373.76   36.10 
  -4   3   0  289.07   38.80 
   4   3   0  283.37   33.40 
   4   3   0  333.37   36.10 
   4  -3   0  392.86   36.20 
  -4  -3   0  337.87   34.20 
  -4  -3   0  318.07   36.60 
   4   3   1  310.57   31.60 
   4   3   1  338.77   31.60 
   4   3   2    5.60    3.30 
  -4   3  -2    9.40    6.40 
  -4   3  -2    8.60    7.60 
   4   3   2   13.20    5.00 
  -4   3  -2   -3.00   18.50 
  -4   3  -2   14.50    4.60 
   4  -3   2    8.20    5.40 
   4  -3   2   14.30   15.30 
  -4  -3  -2    4.90    3.90 
   4  -3   2    8.40    3.90 
   4   3   3  119.39   13.10 
   4   3   3   97.49   27.80 
   4   3   3   95.39   17.40 
  -4   3  -3  126.39   18.70 
   4  -3   3  162.78   29.70 
   4  -3   3  133.49   16.10 
   4  -3   3  134.39   15.70 
  -4   3  -4  147.19   21.00 
  -4   3  -4  170.18   24.70 
   4   3   4  229.28   39.90 
  -4  -3  -4  147.79   18.00 
   4  -3   4  237.68   36.10 
   4  -3   4  142.99   18.40 
   4  -3   4  166.88   20.00 
   4   3   5  120.19   32.70 
   4   3   5   76.09   16.20 
  -4   3  -5  114.79   16.50 
  -4   3  -5  127.99   22.60 
   4  -3   5  133.89   38.80 
   4  -3   5  121.29   14.20 
  -4  -3  -5  116.29   14.90 
  -4   3  -6   14.70    6.20 
  -4   3  -6   34.30    8.30 
   4   3   6   -7.40   21.00 
  -4   3  -6   20.80   11.00 
   4  -3   6   45.20   23.50 
   4  -3   6    2.90    6.40 
   4   3   7   -1.20   24.60 
  -4   3  -7   10.50    5.40 
   4   3   7    6.30    6.90 
   4  -3   7   -1.50   22.00 
   4   3   8    5.70    8.80 
   4  -3   8   16.30    8.80 
  -4   4  11   -3.30   20.40 
   4   4 -11    5.00    7.40 
  -4   4  11    6.30   25.40 
  -4  -4  11    9.40   13.30 
  -4  -4  11   14.10   18.60 
  -4  -4  11   12.80   13.30 
  -4   4  10   42.70   25.60 
  -4   4  10    7.40   19.40 
  -4   4  10   24.30   10.80 
  -4  -4  10   11.40   10.60 
  -4  -4  10   10.00   12.50 
  -4  -4  10    6.70   16.60 
  -4   4   9   11.50   21.90 
  -4   4   9    6.10    6.60 
  -4   4   9    3.20   20.80 
  -4  -4   9   24.60   12.00 
  -4  -4   9   10.30   11.20 
  -4  -4   9   37.50   18.40 
  -4   4   8  154.18   29.80 
  -4   4   8  134.59   37.70 
  -4   4   8  142.49   22.00 
  -4  -4   8  184.58   33.70 
  -4  -4   8  166.78   25.30 
  -4  -4   8  172.78   29.10 
  -4   4   7  866.81   84.39 
  -4   4   7  835.42   84.49 
  -4   4   7  915.31   92.49 
   4   4  -7  899.61   83.99 
  -4  -4   7  750.82   84.09 
  -4  -4   7  760.32   87.39 
  -4  -4   7  686.13   85.69 
  -4   4   6  220.98   39.50 
  -4   4   6  327.47   33.70 
  -4   4   6  306.77   41.60 
   4   4  -6  275.87   35.00 
  -4   4   6  232.78   31.90 
   4  -4  -6  245.98   33.10 
  -4  -4   6  322.27   37.50 
  -4  -4   6  295.07   35.50 
   4  -4  -6  250.07   30.90 
   4   4  -5   70.19   12.30 
  -4   4   5   64.79   11.80 
   4   4  -5   47.00   17.20 
   4   4  -5   98.59   16.60 
  -4   4   5   33.20   10.70 
  -4   4   5   44.60   17.10 
  -4  -4   5   56.79   13.10 
   4  -4  -5   79.59   13.00 
  -4  -4   5   97.39   16.30 
   4  -4  -5   49.30   12.60 
   4  -4  -5   50.79   13.00 
   4   4  -4  481.35   49.90 
  -4   4   4  477.75   50.39 
   4   4  -4  524.45   54.79 
  -4   4   4  502.75   55.59 
  -4   4   4  469.95   48.90 
   4   4  -4  457.85   52.79 
  -4   4   4  527.55   54.09 
  -4  -4   4  553.44   54.19 
  -4  -4   4  515.95   49.10 
  -4  -4   4  501.65   54.19 
   4  -4  -4  442.86   51.69 
  -4   4   3 1463.05  132.59 
  -4   4   3 1516.55  135.59 
   4   4  -3 1342.17  135.69 
   4   4  -3 1457.55  136.89 
  -4   4   3 1486.65  134.99 
  -4  -4   3 1149.29  134.39 
  -4  -4   3 1290.97  136.79 
   4  -4  -3 1372.86  133.29 
   4  -4  -3 1479.45  134.39 
  -4   4   2   49.50    8.50 
   4   4  -2   64.39    7.60 
   4   4  -2   41.90    6.80 
  -4   4   2   45.60   10.20 
  -4   4   2   65.39   12.40 
   4   4  -2   62.39   11.70 
   4   4  -2   49.90   11.00 
  -4  -4   2   58.69   12.40 
   4  -4  -2   63.39   11.50 
   4  -4  -2   48.20    8.30 
   4  -4  -2   67.19    9.40 
  -4  -4   2   53.99    9.00 
   4   4  -1  371.76   40.10 
   4   4  -1  337.67   37.00 
  -4   4   1  413.96   38.80 
  -4   4   1  432.56   41.30 
   4  -4  -1  389.66   37.90 
   4  -4  -1  405.36   39.50 
  -4  -4   1  290.47   39.70 
   4   4   0 2062.89  184.68 
   4   4   0 1924.91  184.98 
  -4   4   0 2003.20  185.28 
  -4   4   0 1669.63  184.28 
  -4   4   0 1999.90  186.98 
   4   4   0 2084.49  186.48 
   4   4   0 2016.70  183.88 
  -4  -4   0 1832.52  184.38 
  -4  -4   0 1882.01  187.38 
   4  -4   0 2131.59  187.08 
   4   4   1 1114.89  107.99 
  -4   4  -1 1265.67  110.09 
   4   4   1 1095.19  106.19 
   4   4   1  947.71  108.99 
  -4   4  -1 1249.18  107.69 
  -4  -4  -1  982.70  107.69 
   4  -4   1 1245.48  109.39 
  -4   4  -2   60.39   13.10 
   4   4   2   51.09   10.00 
  -4   4  -2   75.99   11.30 
   4   4   2   79.99   10.00 
  -4   4  -2   90.59   23.90 
   4   4   2   60.99   18.80 
  -4   4  -2   66.99   10.10 
   4   4   2   65.99   11.40 
   4  -4   2  113.89   20.70 
  -4  -4  -2   50.29    9.50 
   4  -4   2   73.19   10.70 
  -4  -4  -2   82.79   13.60 
   4  -4   2   57.99   11.60 
   4   4   3  250.27   25.70 
  -4   4  -3  284.27   31.60 
  -4   4  -3  232.58   29.90 
   4  -4   3  266.07   29.30 
  -4  -4  -3  281.57   27.80 
  -4   4  -4 1219.28  118.49 
  -4   4  -4 1036.10  120.19 
  -4  -4  -4 1301.07  117.29 
   4  -4   4 1249.28  118.09 
   4  -4   4 1302.67  119.69 
   4   4   5  245.18   35.00 
  -4   4  -5  395.56   49.50 
  -4   4  -5  324.07   34.00 
  -4  -4  -5  305.57   32.40 
   4  -4   5  313.87   32.70 
  -4   4  -6    3.80    5.30 
  -4   4  -6   22.30    8.10 
  -4   4  -6   19.10   12.80 
   4   4   6  -32.10   24.60 
   4   4   6   17.00    9.80 
  -4  -4  -6   16.30    5.80 
   4  -4   6   -3.40    5.30 
   4  -4   6   14.80   20.30 
   4   4   7   -5.70    7.00 
  -4   4  -7    4.90    5.80 
   4   4   7   -1.10   26.20 
   4  -4   7   34.30   22.90 
   4   5 -11   24.40    8.10 
  -4   5  11   19.30    9.80 
  -4   5  11  -17.50   17.10 
  -4   5  11   -4.70   24.70 
  -4  -5  11    5.10   10.00 
  -4  -5  11   -9.80   10.20 
  -4  -5  11   -0.60   15.20 
   4   5 -10   24.10    9.60 
  -4   5  10    4.00   21.70 
  -4   5  10   21.50   24.80 
  -4   5  10    3.80    7.60 
  -4  -5  10    9.00   13.90 
  -4  -5  10   16.40    9.80 
  -4  -5  10    7.40   11.50 
  -4   5   9    9.70   27.90 
  -4   5   9    8.10    6.10 
  -4   5   9    0.70   20.10 
  -4  -5   9    8.80    8.20 
  -4  -5   9   14.00   11.90 
  -4  -5   9    2.00   13.00 
  -4   5   8   19.00   16.00 
  -4   5   8   14.70   23.50 
  -4   5   8   23.20    8.00 
  -4  -5   8   22.90   11.50 
  -4  -5   8    5.00   13.90 
  -4  -5   8   33.40   11.10 
   4   5  -7 1225.68  115.59 
  -4   5   7 1185.88  114.79 
  -4   5   7 1312.27  116.59 
  -4   5   7 1283.67  122.09 
  -4  -5   7  979.60  118.59 
  -4  -5   7  944.51  117.29 
  -4   5   6  501.95   65.59 
  -4   5   6  622.34   59.89 
  -4   5   5  173.38   21.70 
   4   5  -5  142.99   24.60 
  -4   5   5  130.59   18.40 
  -4   5   5  145.79   26.70 
   4   5  -5  135.19   26.50 
   4  -5  -5  182.88   21.40 
  -4  -5   5  117.89   20.90 
   4  -5  -5  177.78   33.80 
  -4  -5   5  116.79   24.60 
  -4   5   4  138.19   18.20 
  -4   5   4  137.99   17.40 
   4   5  -4  144.79   20.30 
  -4   5   4  129.99   20.50 
   4   5  -4  138.49   20.30 
  -4   5   4  157.48   24.60 
   4   5  -4  163.78   23.70 
   4  -5  -4  138.49   19.40 
  -4  -5   4  160.28   21.90 
  -4  -5   4  149.39   17.00 
   4  -5  -4  129.59   18.60 
  -4  -5   4  126.99   26.30 
  -4   5   3  370.26   38.40 
  -4   5   3  403.26   36.30 
  -4   5   3  254.57   44.10 
   4   5  -3  367.26   39.80 
   4  -5  -3  298.87   36.80 
  -4  -5   3  290.67   49.99 
   4  -5  -3  345.37   36.40 
  -4   5   2  252.87   28.00 
  -4   5   2  232.58   26.20 
  -4   5   2  230.38   29.40 
   4   5  -2  267.07   28.00 
   4   5  -2  266.67   25.00 
   4   5  -2  228.08   28.30 
   4  -5  -2  235.68   26.50 
   4  -5  -2  223.68   25.60 
  -4  -5   2  258.27   29.60 
  -4  -5   2  215.78   26.40 
  -4  -5   2  212.78   24.80 
   4  -5  -2  252.67   33.60 
  -4   5   1  178.38   21.30 
   4   5  -1  163.88   22.10 
   4   5  -1  193.08   21.00 
  -4   5   1  188.58   20.90 
  -4   5   1  143.99   22.90 
  -4   5   1  176.78   20.80 
   4   5  -1  182.08   19.70 
   4   5  -1  186.48   20.10 
   4  -5  -1  143.29   20.90 
   4  -5  -1  190.88   20.40 
   4  -5  -1  185.08   21.20 
  -4  -5   1  177.98   22.80 
  -4  -5   1  184.58   20.60 
   4   5   0  693.03   75.79 
  -4   5   0  838.82   76.99 
   4   5   0  864.11   77.79 
   4   5   0  792.12   76.09 
  -4   5   0  858.41   79.19 
   4   5   0  692.43   77.29 
   4   5   0  805.22   75.29 
  -4  -5   0  726.73   75.69 
  -4  -5   0  787.32   78.69 
   4   5   1  141.49   16.00 
  -4   5  -1   90.49   18.50 
  -4   5  -1  117.89   16.20 
   4   5   1  154.38   21.70 
  -4   5  -1  139.79   16.60 
   4   5   1  140.29   15.80 
   4   5   1  164.88   19.40 
  -4   5  -1  151.68   30.10 
   4  -5   1  133.99   22.50 
  -4  -5  -1  139.49   17.80 
   4   5   2   29.10    8.80 
  -4   5  -2    8.60   19.50 
   4   5   2   26.00    6.70 
  -4   5  -2   33.90    7.70 
   4   5   2   18.40    5.00 
  -4   5  -2   16.20    6.50 
  -4  -5  -2   14.20    5.50 
   4  -5   2   24.40    7.40 
   4  -5   2   15.10    5.10 
   4  -5   2   11.70   11.10 
  -4  -5  -2   30.40    9.60 
   4   5   3   62.89    9.10 
   4   5   3   78.49   10.10 
   4   5   3  109.49   17.80 
  -4   5  -3   76.69   15.10 
  -4  -5  -3  100.29   12.10 
   4  -5   3   68.39   12.50 
  -4   5  -4    6.30    6.90 
   4   5   4  -12.80   21.10 
  -4   5  -4    1.10    9.30 
  -4   5  -4   -6.10    4.60 
   4   5   4   -8.50   11.30 
   4  -5   4    5.20    5.20 
   4  -5   4   16.30   16.20 
  -4  -5  -4    3.80    4.50 
   4  -5   4    9.50    5.00 
   4   5   5   36.20   15.30 
   4   5   5   20.50   27.00 
  -4   5  -5   33.50    9.40 
  -4   5  -5   -2.70   12.20 
   4  -5   5   96.59   25.40 
   4  -5   5   26.20    7.00 
  -4  -5  -5   35.50    7.90 
   4   5   6    5.80    9.50 
  -4   5  -6   11.40    6.20 
   4   5   6    1.00   25.80 
  -4   5  -6    2.60    6.10 
   4  -5   6   15.40   17.90 
  -4  -5  -6   12.40    5.10 
   4  -5   6   20.20    6.20 
  -4   5  -7    7.90    7.00 
   4   5   7    3.90   27.40 
   4   5   7   -6.30    8.10 
   4  -5   7   39.20   21.40 
   4  -5   7   24.00    8.10 
  -4   6  11   21.50   10.30 
  -4   6  11   -4.10   28.10 
  -4   6  11    8.40   22.70 
   4   6 -11   19.70    8.80 
  -4  -6  11    2.00   14.30 
  -4  -6  11   14.00   10.80 
  -4  -6  11    5.50   11.40 
  -4   6  10   -1.00   20.80 
   4   6 -10   12.20    8.10 
  -4   6  10    8.60    7.20 
  -4   6  10   25.30   25.20 
  -4  -6  10    7.60   11.00 
  -4  -6  10   31.20   14.60 
  -4  -6  10   -9.70   10.70 
  -4   6   9   13.10   19.10 
   4   6  -9   -6.60    6.90 
  -4   6   9  -25.80   21.30 
  -4   6   9    4.90    5.60 
  -4  -6   9   -2.20   10.90 
  -4  -6   9    4.20    9.40 
  -4  -6   9   30.80   12.10 
  -4   6   8    0.50   14.70 
  -4   6   8  -23.50   18.90 
  -4  -6   8    5.30    8.20 
  -4  -6   8   -3.60   10.30 
  -4  -6   8   26.10   11.90 
  -4   6   7  888.61   96.29 
  -4   6   7  880.81  101.99 
  -4   6   7 1070.79   96.89 
  -4   6   6   19.00   11.50 
  -4   6   6   29.80   20.90 
  -4   6   6   86.39   16.60 
   4   6  -6   28.00   24.50 
  -4   6   6   41.00   12.10 
   4  -6  -6   49.70   13.80 
  -4  -6   6   73.59   16.00 
   4  -6  -6   19.30   10.90 
  -4  -6   6   69.29   15.80 
  -4   6   5  283.77   36.20 
  -4   6   5  278.67   40.80 
  -4   6   5  295.07   41.50 
   4   6  -5  357.26   36.70 
   4  -6  -5  289.67   34.20 
  -4   6   4   53.69   11.80 
   4   6  -4   61.69   13.00 
   4   6  -4   49.60   15.10 
  -4   6   4   50.49   10.50 
  -4   6   4   58.69   13.60 
   4   6  -4   57.39   13.90 
  -4   6   4   56.39   15.20 
  -4  -6   4   56.99   13.40 
   4  -6  -4   47.20   10.90 
   4  -6  -4   49.40   11.90 
  -4  -6   4   44.90    8.70 
  -4  -6   4   68.19   14.40 
  -4   6   3  120.89   15.20 
   4   6  -3   92.19   16.30 
   4   6  -3   92.89   13.10 
  -4  -6   3  121.09   13.60 
  -4  -6   3   98.49   16.90 
   4  -6  -3   87.69   14.10 
  -4  -6   3  108.19   15.70 
   4   6  -2   92.29   14.20 
   4   6  -2  102.29   18.00 
  -4   6   2  113.19   18.10 
  -4   6   2   84.69   12.90 
   4   6  -2   78.99   11.50 
  -4  -6   2   82.39   13.10 
  -4  -6   2   74.59   11.70 
  -4  -6   2  109.79   16.30 
   4  -6  -2   93.09   13.20 
   4  -6  -2  108.49   13.40 
   4  -6  -2  121.89   15.20 
   4   6  -1  104.79   14.20 
   4   6  -1   94.49   15.10 
   4   6  -1   94.99   13.30 
  -4   6   1  110.59   15.00 
  -4   6   1  103.39   14.90 
  -4   6   1  110.39   14.50 
   4   6  -1   99.19   13.30 
   4  -6  -1   84.49   14.70 
  -4  -6   1  113.29   16.10 
   4  -6  -1   90.39   13.40 
   4  -6  -1  119.59   15.20 
  -4  -6   1  105.59   13.80 
   4   6   0   78.79   12.60 
  -4   6   0  104.09   18.40 
   4   6   0  107.29   13.60 
  -4   6   0  125.59   14.60 
   4   6   0   79.09   14.00 
   4   6   1  806.12   74.19 
   4   6   1  676.83   71.09 
  -4  -6  -1  734.73   72.79 
   4   6   2  151.08   24.20 
  -4   6  -2  234.48   23.70 
   4   6   2  227.68   21.40 
  -4   6  -2  200.48   25.50 
   4   6   2  212.18   23.30 
   4   6   2  207.68   22.10 
  -4   6  -2  141.49   22.30 
   4   6   2  179.28   29.20 
   4  -6   2  161.68   26.20 
  -4  -6  -2  217.48   24.60 
   4  -6   2  192.38   23.90 
   4   6   3   46.40    6.60 
  -4   6  -3   56.69   11.10 
   4   6   3   40.70    7.40 
   4   6   3   36.40   20.90 
  -4   6  -3   25.40    9.80 
   4   6   3   56.99   14.00 
  -4   6  -3   46.50   12.20 
   4  -6   3   24.90   15.00 
  -4  -6  -3   53.19    9.40 
   4  -6   3   47.00   11.10 
  -4   6  -4    4.50    7.50 
  -4   6  -4   11.10    7.50 
   4   6   4   21.60    7.70 
   4   6   4   30.10   22.90 
   4   6   4   13.10   12.40 
  -4   6  -4   19.20   10.20 
   4  -6   4   17.40    7.00 
  -4  -6  -4   27.80    7.30 
   4  -6   4   24.80   14.20 
   4  -6   4   28.40    9.60 
  -4   6  -5   15.10   12.90 
  -4   6  -5   11.60    7.80 
   4   6   5   18.30   26.70 
   4   6   5   24.00   25.50 
   4  -6   5   77.59   23.20 
   4  -6   5   29.40    9.20 
   4   6   6   22.80   14.80 
   4   6   6  -13.40   27.90 
  -4   6  -6   14.90    7.40 
   4  -6   6   -4.20    6.70 
   4  -6   6   -4.50   14.60 
  -4  -6  -6    4.20    5.80 
   4   6   7    3.60   10.90 
  -4   6  -7    2.90    7.20 
   4   6   7    1.80   29.80 
   4  -6   7   37.60   24.00 
  -4   7  11   -5.40   21.50 
  -4  -7  11   -1.10   11.20 
  -4   7  10   -6.80   20.90 
   4   7 -10    3.80    5.50 
  -4   7  10   15.60   21.10 
  -4  -7  10    9.00   10.90 
  -4  -7  10   36.90   16.00 
  -4  -7  10   19.00   12.60 
  -4   7   9    1.30   16.60 
  -4   7   9  -13.50   19.30 
  -4   7   9   -2.60    5.10 
   4   7  -9   -0.80    4.80 
  -4  -7   9    0.90   16.40 
  -4  -7   9    2.90    7.20 
  -4  -7   9    2.70    8.70 
  -4   7   8  209.88   27.70 
   4   7  -8  176.08   26.90 
  -4   7   8  212.88   40.20 
  -4   7   8  221.28   32.00 
  -4  -7   8  260.47   31.00 
  -4  -7   8  233.08   33.40 
  -4  -7   8  175.58   37.90 
  -4   7   7  635.64   65.89 
  -4   7   7  583.84   56.79 
  -4  -7   7  418.26   58.39 
  -4  -7   7  497.75   56.69 
  -4  -7   7  467.85   60.19 
   4   7  -6 2006.20  188.88 
  -4   7   6 2264.47  188.08 
  -4  -7   6 1820.92  192.68 
  -4  -7   6 1876.41  193.48 
  -4  -7   6 1781.22  188.58 
  -4   7   5  120.99   19.70 
   4   7  -5  154.78   26.30 
  -4  -7   5  135.59   18.70 
  -4  -7   5  161.38   23.60 
  -4  -7   5  129.79   21.50 
  -4   7   4   32.30   10.50 
  -4   7   4   40.00   11.80 
   4   7  -4   24.20   10.90 
  -4   7   4   28.60   12.70 
  -4   7   4   15.10   10.80 
   4   7  -4   29.10   11.20 
   4  -7  -4   26.20    9.50 
   4  -7  -4   17.70    8.10 
  -4  -7   4   23.40    9.20 
  -4  -7   4   34.50   10.40 
   4  -7  -4   27.10    9.90 
  -4  -7   4   41.10    7.50 
  -4   7   3  133.79   17.20 
   4   7  -3  125.89   15.60 
  -4  -7   3  120.69   25.80 
  -4  -7   3   99.99   14.70 
   4  -7  -3  127.19   17.00 
   4   7  -2  116.79   15.00 
   4   7  -2  147.09   18.20 
  -4   7   2  117.39   16.30 
  -4   7   2  100.19   16.10 
  -4  -7   2  121.29   16.70 
  -4  -7   2  109.39   14.80 
  -4  -7   2  149.49   19.80 
   4  -7  -2  110.09   16.30 
   4   7  -1   26.20    7.20 
  -4   7   1   29.40   10.60 
   4   7  -1   20.70    7.20 
   4   7  -1    6.30    3.90 
   4   7  -1   26.30    8.80 
  -4   7   1   24.90    8.10 
  -4   7   1   14.00    6.90 
   4  -7  -1    4.80    4.50 
  -4  -7   1    7.70    6.60 
   4  -7  -1   29.10    7.80 
  -4  -7   1   11.60    4.90 
   4  -7  -1   21.50    7.20 
   4   7   0 1629.94  131.79 
  -4   7   0 1635.64  134.59 
   4   7   0 1166.48  131.69 
   4   7   0 1514.35  134.29 
   4   7   0 1169.58  130.89 
  -4   7   0 1200.98  132.49 
   4  -7   0 1502.45  132.69 
  -4  -7   0 1331.97  133.59 
   4  -7   0 1173.98  132.49 
   4   7   1  799.12   85.29 
  -4   7  -1  920.11   87.19 
   4   7   1  947.51   84.09 
   4   7   1  876.91   83.69 
   4   7   1  722.93   86.79 
  -4   7  -1  890.61   84.99 
  -4  -7  -1  818.42   85.09 
   4  -7   1  897.11   86.09 
   4   7   2  117.49   15.70 
   4   7   2   66.39   10.40 
  -4   7  -2   79.79   13.40 
   4   7   2   74.79   11.90 
  -4   7  -2   84.69   16.50 
   4   7   3  154.58   25.20 
  -4   7  -3  216.28   24.20 
   4   7   3  222.08   20.20 
   4   7   3  155.98   32.00 
  -4   7  -3  183.58   25.10 
   4   7   3  176.98   20.30 
  -4   7  -4   50.89   14.00 
   4   7   4   70.99   23.80 
  -4   7  -4   55.19   13.70 
   4   7   4   76.39   17.40 
   4   7   4   71.69   12.30 
  -4  -7  -4   73.79   12.20 
   4  -7   4   85.39   13.60 
   4  -7   4   77.49   23.10 
  -4   7  -5    5.70    7.40 
   4   7   5   20.60   24.40 
   4   7   5   -6.90   13.90 
   4   7   5   36.00   10.30 
   4  -7   5   10.90   13.60 
  -4  -7  -5    8.50    6.50 
   4  -7   5   13.90    8.00 
   4   7   6   33.70   18.60 
  -4   7  -6   39.50   10.30 
   4   7   6    8.90   27.50 
   4  -7   6    7.70   13.50 
   4  -7   6   10.80    7.90 
   4   7   7   62.29   37.60 
   4   7   7   85.19   20.90 
   4  -7   7   36.50   10.90 
   4  -7   7   30.00   19.40 
  -4   8  10   25.50    8.60 
   4   8 -10   22.10    9.80 
  -4   8  10   28.10   21.60 
  -4   8  10  -22.20   38.70 
  -4  -8  10    6.70   11.30 
  -4  -8  10    1.10   11.30 
  -4  -8  10   41.50   21.00 
  -4   8   9   33.90   11.80 
  -4   8   9   48.80   20.30 
  -4   8   9   44.70   27.80 
   4   8  -9   57.09   14.50 
  -4  -8   9   15.80   12.60 
  -4  -8   9   24.30   11.90 
  -4   8   8   -0.40   19.70 
  -4   8   8   10.70    7.80 
   4   8  -8    7.60    7.10 
  -4   8   8    7.40   20.00 
  -4  -8   8   29.50   14.10 
  -4  -8   8   37.30   13.60 
  -4  -8   8   22.50   12.70 
   4   8  -7  763.42   85.89 
  -4   8   7  779.42   86.09 
  -4   8   7  852.71   85.49 
  -4   8   7  869.51  103.69 
  -4  -8   7  988.30   94.29 
  -4   8   6  173.18   33.80 
  -4   8   6  183.28   25.60 
  -4   8   6  174.68   27.70 
   4   8  -6  155.08   29.30 
  -4  -8   6  171.58   27.80 
  -4  -8   6  221.48   30.20 
  -4  -8   6  248.18   27.60 
  -4   8   5  125.09   20.40 
  -4   8   5   93.89   25.60 
   4   8  -5  152.88   28.10 
  -4  -8   5  183.08   24.40 
  -4  -8   5  171.38   20.80 
  -4  -8   5  153.08   23.80 
   4   8  -4   72.89   14.10 
  -4   8   4   68.89   12.50 
  -4   8   4   41.50   14.70 
  -4   8   4   62.59   16.00 
  -4   8   4   59.49   12.90 
  -4  -8   4   70.49   15.50 
   4  -8  -4   53.09   12.20 
  -4  -8   4   73.09   17.30 
  -4  -8   4   56.19   11.80 
   4   8  -3  124.49   17.60 
  -4   8   3   87.39   14.40 
   4   8  -3   80.99   12.90 
   4  -8  -3   68.39   13.50 
  -4  -8   3   68.49   11.80 
  -4  -8   3  102.59   15.70 
  -4  -8   3  104.99   20.60 
   4   8  -2   46.00   14.50 
   4   8  -2   78.99   15.80 
  -4   8   2   52.89   11.30 
   4   8  -2   51.79    9.10 
   4  -8  -2   69.69   11.70 
  -4  -8   2   37.20   10.60 
  -4  -8   2   69.09   15.20 
  -4  -8   2   48.20    8.80 
   4  -8  -2   38.20    9.90 
   4   8  -1  189.78   26.30 
  -4   8   1  239.38   28.30 
   4   8  -1  206.18   26.50 
   4   8  -1  233.38   29.20 
   4   8  -1  245.58   27.10 
   4   8  -1  255.77   28.10 
  -4   8   1  236.28   28.60 
   4  -8  -1  262.77   29.30 
  -4  -8   1  275.27   28.70 
   4  -8  -1  188.68   26.80 
  -4  -8   1  261.77   30.20 
  -4  -8   1  243.78   27.50 
   4   8   0  340.87   42.80 
  -4   8   0  443.26   48.10 
   4   8   0  461.05   43.70 
   4   8   0  359.96   40.80 
   4   8   0  324.27   41.00 
  -4   8   0  386.56   43.90 
   4   8   0  437.86   42.50 
   4   8   0  358.26   40.90 
   4  -8   0  450.85   44.70 
  -4  -8   0  398.56   43.90 
  -4   8  -1  239.58   28.10 
   4   8   1  278.67   27.00 
  -4   8  -1  261.37   31.40 
   4   8   1  234.08   28.40 
   4   8   1  232.78   29.40 
   4   8   1  261.77   27.60 
   4  -8   1  161.48   28.10 
   4   8   2   16.20    7.10 
  -4   8  -2    9.90    6.30 
   4   8   2   -2.50    7.20 
   4   8   2   -2.20    3.80 
   4   8   2    3.40   11.60 
   4   8   2   -0.40    3.40 
  -4   8  -2    3.50    5.50 
  -4   8  -2    7.60    9.30 
   4  -8   2   16.00    6.80 
   4  -8   2   24.00   11.20 
  -4   8  -3  282.57   30.40 
  -4   8  -3  215.68   29.30 
   4   8   3  265.77   29.40 
   4   8   3  235.28   25.20 
   4   8   3  245.58   24.50 
   4   8   3  187.58   27.60 
  -4   8  -3  267.47   29.00 
   4  -8   3  222.18   32.60 
   4  -8   3  213.98   28.60 
   4   8   4  223.78   27.40 
  -4   8  -4  199.68   27.50 
   4   8   4  245.28   38.00 
   4   8   4  168.78   29.40 
   4  -8   4  217.88   28.30 
   4  -8   4  266.37   34.50 
  -4  -8  -4  235.28   26.50 
  -4   8  -5   34.70   11.00 
   4   8   5   36.60   15.40 
   4   8   5   30.00   25.10 
   4   8   5    7.10   13.30 
  -4  -8  -5   44.60   10.60 
   4   8   6   50.29   20.10 
  -4   8  -6   34.30   10.70 
   4   8   6   17.60   30.10 
   4  -8   6   20.80   15.70 
  -4   8  -7   -7.70    5.60 
   4   8   7    4.60   31.10 
   4   8   7   20.90   16.80 
   4  -8   7   -8.90   12.50 
   4  -8   7   21.70   10.40 
  -4   9  10    9.60   25.10 
  -4   9  10   17.90   20.20 
   4   9 -10   18.40   10.40 
  -4   9  10   12.40    9.00 
  -4  -9  10   63.09   17.60 
  -4  -9  10   33.40   13.20 
  -4  -9  10   27.60   16.00 
   4   9  -9   10.40    7.80 
  -4   9   9    4.00   16.40 
  -4   9   9   -5.60    4.80 
  -4   9   9    7.30   20.80 
  -4  -9   9    4.50    8.70 
  -4  -9   9   -8.00    7.20 
  -4  -9   9    2.60    8.30 
  -4   9   8    6.70    7.30 
  -4   9   8    6.20   12.00 
  -4   9   8   15.70   19.70 
   4   9  -8    2.90    6.70 
  -4  -9   8    4.90    9.80 
  -4  -9   8   15.30   10.10 
  -4  -9   8   -9.60    6.90 
  -4   9   7  167.38   24.80 
   4   9  -7  210.78   29.10 
  -4   9   7  139.89   23.10 
  -4   9   7  214.18   35.60 
  -4  -9   7  136.79   24.30 
  -4  -9   7  124.79   24.50 
  -4   9   6  296.37   37.60 
   4   9  -6  320.37   38.80 
  -4   9   6  286.47   44.80 
  -4   9   6  334.97   40.10 
  -4  -9   6  381.76   40.30 
  -4  -9   6  349.17   42.90 
  -4  -9   6  320.17   42.80 
  -4   9   5   14.70   13.40 
   4   9  -5    2.70    6.80 
   4   9  -5   18.90   13.80 
  -4   9   5   13.90   13.90 
  -4   9   5   10.00    8.70 
  -4  -9   5   32.60   12.20 
  -4  -9   5   46.20   13.90 
  -4  -9   5   37.00    9.90 
  -4   9   4   12.30   12.00 
   4   9  -4   26.60   11.00 
  -4   9   4   20.60    9.40 
  -4   9   4   22.30   14.60 
  -4  -9   4   22.80   11.20 
  -4  -9   4   49.40   12.70 
  -4  -9   4   31.50    8.60 
   4  -9  -4   22.20    8.40 
  -4   9   3  144.59   22.20 
   4   9  -3  181.68   21.30 
  -4  -9   3  175.98   23.40 
   4  -9  -3  160.18   22.40 
  -4  -9   3  161.28   20.80 
  -4  -9   3  160.88   24.90 
  -4   9   2  124.79   16.90 
  -4   9   2   87.99   17.60 
  -4   9   2  102.89   16.50 
   4   9  -2   91.89   15.60 
   4   9  -2  110.59   15.80 
   4   9  -2   96.29   16.60 
   4   9  -2   88.79   15.80 
   4  -9  -2  113.89   16.80 
   4  -9  -2   79.99   15.00 
  -4  -9   2  101.49   16.10 
  -4  -9   2  123.29   15.60 
  -4  -9   2   99.19   17.00 
   4   9  -1   31.80    8.70 
  -4   9   1   11.70    7.80 
  -4   9   1    8.10   11.10 
  -4   9   1   44.80   10.70 
   4   9  -1   38.60    9.20 
   4   9  -1   21.70    7.30 
   4   9  -1   26.10    8.70 
  -4   9   1   30.20    9.90 
   4   9  -1   18.30    7.90 
   4   9  -1   21.80    8.50 
   4  -9  -1   39.60   10.80 
  -4  -9   1   23.90    9.10 
  -4  -9   1   37.80    9.40 
  -4  -9   1   42.20   10.90 
  -4   9   0   -1.30    8.90 
   4   9   0    2.50    7.90 
   4   9   0    7.80    4.60 
   4   9   0    1.20    4.80 
  -4   9   0   -2.80    5.30 
  -4   9   0    9.00    5.30 
   4   9   0    1.00    4.70 
   4   9   0    0.50    5.80 
   4   9   0   -0.80    4.30 
  -4  -9   0    6.50    5.60 
   4  -9   0    2.90    5.70 
   4   9   1   41.80    8.60 
  -4   9  -1   44.60   13.80 
   4   9   1   27.60    8.80 
   4   9   1   38.50   12.10 
   4   9   1   17.50    6.70 
  -4   9  -1   16.70    8.10 
   4   9   1   36.10    9.90 
  -4   9  -1   13.10    6.70 
   4  -9   1    9.10    7.60 
  -4  -9  -1   21.60    7.90 
   4   9   2   44.70   14.00 
  -4   9  -2   49.30   10.70 
   4   9   2   27.10    8.40 
   4   9   2   33.90    8.10 
  -4   9  -2   40.60   11.60 
  -4   9  -2   36.00   10.00 
   4   9   3   29.80    6.50 
  -4   9  -3   43.00   11.60 
   4   9   3   42.60   12.40 
   4   9   3   28.80    7.10 
  -4   9  -3   26.10   10.60 
   4   9   3   68.69   18.20 
  -4   9  -4   71.99   15.90 
  -4   9  -4   85.79   15.40 
   4   9   4   68.69   22.80 
   4   9   4  101.29   19.70 
   4   9   4   95.79   15.50 
   4  -9   4   79.99   15.50 
  -4  -9  -4   89.79   15.00 
   4  -9   4   82.49   21.50 
   4   9   5   26.70   23.70 
  -4   9  -5   36.20   11.10 
   4   9   5   76.39   18.90 
   4  -9   5   16.70   11.20 
   4  -9   5   13.80    7.40 
   4   9   6  -16.10   15.70 
   4   9   6    7.20   26.80 
  -4   9  -6    5.50    7.60 
   4  -9   6    9.30    9.30 
   4  -9   6   18.10   13.30 
   4   9   7   22.50   19.90 
  -4   9  -7   24.40    9.80 
   4  -9   7   20.40    8.90 
   4  10 -10   11.20   10.10 
  -4  10  10   24.70    9.70 
  -4  10  10   42.40   29.10 
  -4 -10  10    0.00    9.50 
  -4 -10  10    1.30   11.70 
  -4  10   9   20.20    8.90 
  -4  10   9    2.20   20.80 
  -4  10   9   21.30   16.70 
   4  10  -9   11.80    9.10 
  -4 -10   9    5.20    9.90 
  -4 -10   9   10.00    7.90 
  -4 -10   9   -6.20   11.00 
   4  10  -8   47.60   12.90 
  -4  10   8   17.50   22.20 
  -4  10   8   22.50   13.80 
  -4  10   8   44.60   12.80 
  -4 -10   8   19.40    9.10 
  -4 -10   8    0.40    8.70 
  -4 -10   8   32.50   12.80 
  -4  10   7   40.80   13.70 
  -4  10   7   47.40   22.50 
   4  10  -7   31.00   11.70 
  -4  10   7   53.29   20.20 
  -4 -10   7   50.69   15.70 
  -4 -10   7   66.29   17.30 
  -4 -10   7   68.89   16.90 
   4  10  -6    2.60    6.80 
  -4  10   6    9.40   11.10 
  -4  10   6    1.50    8.00 
  -4 -10   6    0.50    6.30 
  -4 -10   6    0.10    9.20 
  -4 -10   6  -12.80   10.00 
   4  10  -5   26.00   17.20 
   4  10  -5   -0.30    5.20 
  -4  10   5    5.70   12.80 
  -4  10   5    7.10   12.10 
  -4  10   5    3.20    7.50 
  -4 -10   5    9.70    8.00 
  -4 -10   5   22.70    9.80 
  -4 -10   5    8.80    6.50 
  -4  10   4   38.50   12.20 
  -4  10   4   17.00   13.30 
   4  10  -4   13.20    9.30 
  -4  10   4   21.30   14.40 
   4  10  -4   38.20   11.30 
  -4 -10   4   21.40   11.50 
   4 -10  -4   22.40    9.10 
  -4 -10   4   44.50   10.50 
  -4 -10   4   25.60   10.20 
   4  10  -3   -5.00    5.90 
   4  10  -3    4.60    5.20 
  -4  10   3   -1.70    7.80 
  -4  10   3   -7.00   11.60 
  -4  10   3   -1.90    9.20 
  -4 -10   3    2.50    5.00 
  -4 -10   3    0.10    6.30 
  -4 -10   3    4.10    4.40 
   4 -10  -3   -4.40    3.10 
   4  10  -2   77.59   13.80 
  -4 -10   2   80.59   16.10 
  -4 -10   2   85.49   17.60 
  -4 -10   2   90.29   18.40 
   4 -10  -2   85.59   18.20 
  -4  10   1   -0.60    6.60 
   4  10  -1    6.80    6.60 
   4  10  -1   11.70    5.40 
  -4  10   1   -0.40   10.30 
   4  10  -1    3.80    6.70 
   4  10  -1    6.70    7.50 
   4  10  -1   10.80    6.30 
  -4 -10   1   18.20    6.80 
  -4 -10   1   12.70    5.50 
  -4 -10   1   12.70    6.10 
   4 -10  -1    6.70    6.30 
   4  10   0   14.80    8.60 
   4  10   0    3.30    5.50 
   4  10   0    9.60    7.00 
   4  10   0   23.90    7.90 
  -4  10   0    5.30    9.90 
   4  10   0   19.70    7.80 
  -4  10   0   12.90    8.10 
   4  10   0   29.50    8.70 
  -4 -10   0   15.70    7.80 
   4 -10   0   26.30    9.60 
   4  10   1   12.80    9.60 
  -4  10  -1   -0.50    9.70 
   4  10   1   15.90    7.80 
   4  10   1    6.90    4.90 
  -4  10  -1    7.60    7.00 
   4  10   1   21.30    6.40 
   4  10   2   10.00    4.70 
   4  10   2    5.20   11.00 
   4  10   2   19.10    7.90 
  -4  10  -2    4.10    6.30 
  -4  10  -2   10.30    9.40 
   4  10   2    8.70    7.90 
   4  10   2   -1.00    4.00 
   4 -10   2   21.60    8.20 
   4 -10   2   15.00   10.10 
   4  10   3   92.79   17.90 
  -4  10  -3  100.69   16.70 
   4  10   3   81.19   17.90 
   4  10   3  110.19   23.10 
  -4  10  -3   84.19   17.90 
   4  10   3  103.59   12.50 
   4  10   3   89.39   13.60 
   4 -10   3   92.09   21.40 
   4 -10   3   77.79   18.30 
   4  10   4   -4.90   16.90 
   4  10   4    7.90   10.90 
  -4  10  -4   -4.20    6.70 
  -4  10  -4    2.70    5.80 
   4 -10   4   14.30   10.40 
   4 -10   4   15.50    8.40 
   4  10   5   26.10   15.50 
  -4  10  -5   15.30    7.70 
  -4  10  -5   11.50    8.30 
   4  10   5   -5.30   20.30 
   4 -10   5   -5.50    5.90 
   4 -10   5    4.10    9.80 
   4  10   6   45.00   17.70 
  -4  10  -6   34.70   10.70 
   4  10   6   -1.70   27.50 
   4 -10   6    9.50   11.80 
   4 -10   6   18.70   10.00 
  -4  11   9   -0.10    6.90 
  -4  11   9    2.20   34.30 
   4  11  -9    6.50    8.30 
  -4  11   9   14.70   15.90 
  -4 -11   9   -2.80    9.10 
  -4 -11   9   -1.00   13.60 
  -4 -11   9   -8.10   11.60 
   4  11  -8    6.10    7.40 
  -4  11   8    3.10    6.70 
  -4  11   8    8.50   12.20 
  -4  11   8    7.90   20.70 
  -4 -11   8    9.90    8.80 
  -4 -11   8   -4.30    7.00 
  -4  11   7    0.60    9.30 
   4  11  -7    0.40    6.30 
  -4  11   7    1.20    8.80 
  -4  11   7   -1.90   16.60 
  -4 -11   7   -0.50    8.40 
  -4 -11   7    9.80    9.70 
  -4 -11   7   17.70    9.80 
  -4  11   6  112.29   20.70 
  -4  11   6  109.69   24.90 
  -4  11   6  113.29   23.80 
   4  11  -6  151.58   21.10 
  -4  11   5  136.59   23.80 
  -4  11   5  108.39   18.80 
  -4  11   5  109.39   22.70 
   4  11  -5  131.19   19.60 
  -4 -11   5   80.69   19.10 
  -4  11   4   10.00    8.70 
   4  11  -4    7.40    7.40 
  -4  11   4    3.50   12.20 
  -4  11   4    7.60   11.90 
   4 -11  -4   15.10    7.90 
  -4 -11   4   22.20    8.90 
  -4 -11   4   -2.50    3.80 
  -4 -11   4    5.20    8.20 
   4  11  -3    6.20    7.00 
  -4  11   3    8.30   10.00 
  -4  11   3    8.70   10.70 
  -4  11   3    8.50   14.40 
   4  11  -3    4.10    5.60 
  -4 -11   3   10.50    7.80 
   4 -11  -3    3.80    4.70 
  -4 -11   3    0.80    6.90 
  -4 -11   3   10.20    5.90 
   4  11  -2   31.40    9.90 
  -4  11   2   73.89   18.00 
   4 -11  -2   27.40    9.60 
  -4 -11   2   41.20   10.30 
  -4 -11   2   41.80   13.70 
  -4 -11   2   39.50   10.50 
  -4  11   1   54.09   17.40 
   4  11  -1   78.99   15.30 
   4  11  -1   67.59   13.70 
  -4  11   1   52.69   13.10 
   4  11  -1   81.19   15.10 
   4  11  -1   47.70   13.30 
  -4 -11   1   42.70   13.70 
   4 -11  -1   41.60   12.90 
  -4 -11   1   41.90   11.10 
  -4 -11   1   39.30   10.80 
  -4  11   0    2.70    6.20 
  -4  11   0   -3.10   10.40 
   4  11   0    7.00    8.20 
   4  11   0   14.20    8.10 
   4  11   0   12.00    6.50 
  -4 -11   0    4.90    6.80 
   4 -11   0    0.70    5.40 
   4  11   1   13.30    6.40 
  -4  11  -1   13.70   10.80 
   4  11   1   13.00   10.10 
   4  11   1    2.80    7.40 
   4  11   1   21.80    7.10 
  -4  11  -1    7.40    7.20 
   4 -11   1    8.80    7.00 
   4  11   2   30.00   12.70 
  -4  11  -2   17.90    8.40 
  -4  11  -2   14.00    9.70 
   4  11   2    2.10    7.80 
   4  11   2   17.50    9.00 
   4  11   2   19.30   10.30 
   4 -11   2   12.60    6.60 
   4 -11   2   15.40    7.90 
  -4  11  -3   41.80   19.20 
   4  11   3   33.00    7.60 
   4  11   3   28.00    8.90 
   4  11   3   53.79   14.30 
  -4  11  -3   31.90   11.10 
  -4  11  -4  108.79   21.20 
  -4  11  -4  137.59   20.60 
   4  11   4  192.98   34.20 
   4  11   4  135.09   24.50 
   4  11   4  108.39   14.10 
   4 -11   4  126.69   21.40 
   4 -11   4  165.58   27.40 
  -4  11  -5   39.60   12.20 
   4  11   5   18.60   21.70 
   4  11   5   47.40   17.70 
  -4  11  -5   35.00   12.40 
   4 -11   5   37.80   16.10 
   4 -11   5   29.30   15.00 
  -4  11  -6   21.60   11.20 
   4  11   6   19.10   18.30 
  -4  11  -6   35.80   11.60 
   4  11   6   23.20   28.60 
   4 -11   6   13.50    8.10 
   4 -11   6   16.60   12.80 
   4  12  -9    2.40    8.00 
  -4  12   9   -9.90   19.90 
  -4  12   9    9.90    9.20 
  -4  12   9    9.70   15.00 
  -4 -12   9   21.70   13.90 
  -4 -12   9   22.90   21.10 
  -4 -12   9   19.60   12.50 
  -4  12   8   11.00    9.90 
  -4  12   8   42.40   14.60 
   4  12  -8    6.60    7.80 
  -4  12   8   -5.10   16.90 
  -4 -12   8    9.60    9.00 
  -4 -12   8    7.60    9.60 
  -4 -12   8    0.20   10.80 
  -4  12   7    7.80   15.90 
   4  12  -7   29.90   11.30 
  -4  12   7   18.20   11.50 
  -4  12   7   12.60   11.50 
  -4 -12   7   18.70   11.60 
  -4 -12   7   49.00   14.90 
  -4 -12   7   45.10   18.10 
  -4  12   6  107.59   25.60 
  -4  12   6  128.19   24.10 
  -4  12   6  127.89   21.10 
   4  12  -6  129.59   19.80 
  -4 -12   6  108.39   19.20 
  -4 -12   6   73.89   20.40 
  -4 -12   6   60.49   19.80 
  -4  12   5   95.09   18.20 
  -4  12   5  111.39   24.00 
  -4  12   5   82.49   22.00 
   4  12  -5  103.09   17.10 
  -4  12   4  135.99   25.90 
  -4  12   4  140.49   22.40 
  -4  12   4  202.08   28.90 
   4  12  -4  173.78   22.30 
  -4 -12   4  122.19   22.50 
   4 -12  -4  156.48   23.50 
  -4 -12   4  136.49   23.10 
  -4 -12   4  134.99   21.20 
   4 -12  -3   92.99   17.40 
  -4 -12   3   95.89   17.50 
  -4 -12   3   93.19   20.80 
  -4 -12   3   94.09   16.00 
   4  12  -2   25.70    9.90 
   4  12  -2   30.80   11.20 
  -4  12   2   25.80   15.50 
  -4  12   2   15.40   10.60 
   4  12  -2   43.20   12.10 
  -4 -12   2   58.99   14.40 
   4 -12  -2   29.80   11.60 
  -4 -12   2   54.59   13.40 
  -4 -12   2   46.10   12.80 
   4  12  -1   12.80    7.20 
  -4  12   1    0.10    9.90 
  -4  12   1    9.30    7.60 
   4  12  -1    9.00    7.40 
   4  12  -1    8.10    8.00 
  -4 -12   1   24.40    8.80 
   4 -12  -1   17.90    8.80 
  -4 -12   1   30.60    9.80 
  -4 -12   1   17.40    7.60 
  -4  12   0   -2.40   10.00 
  -4  12   0   11.70    7.80 
   4  12   0   -0.60    6.80 
   4  12   0    2.40    6.70 
   4  12   0    5.20    5.90 
   4 -12   0   11.20    6.80 
   4  12   1   10.30    9.40 
  -4  12  -1   -7.30    8.60 
   4  12   1    3.20    6.60 
  -4  12  -1    4.90    6.40 
   4  12   1    5.90    5.50 
   4 -12   1   22.20   11.30 
  -4  12  -2   83.69   15.30 
   4  12   2   78.29   12.80 
   4  12   2   64.89   15.40 
  -4  12  -2   93.09   18.80 
   4  12   2   79.09   18.60 
   4  12   2   81.59   14.20 
   4 -12   2   44.40   14.10 
   4  12   3   73.89   17.20 
   4  12   3   74.19   20.60 
  -4  12  -3   66.69   16.80 
   4  12   3   74.79   11.30 
   4  12   3   66.99   14.00 
  -4  12  -3   52.49   15.00 
  -4  12  -4  314.37   40.40 
   4  12   4  330.67   33.50 
  -4  12  -4  292.97   39.20 
   4  12   4  373.96   41.20 
   4  12   5  136.39   27.70 
  -4  12  -5  117.39   20.80 
  -4  12  -5  119.09   20.60 
   4  12   5  101.69   30.00 
  -4  12  -6   39.60   12.10 
  -4  12  -6   43.00   13.20 
   4  12   6   12.40   19.10 
  -4  13   9   -4.20   22.10 
   4  13  -9    7.60    8.40 
  -4  13   9    5.00    8.90 
  -4  13   9   24.50   16.50 
  -4 -13   9    0.10   11.30 
  -4 -13   9   15.20   12.40 
  -4  13   8    1.60   24.20 
   4  13  -8   17.60    9.30 
  -4  13   8   -6.30   10.60 
  -4  13   8    7.80    9.40 
  -4 -13   8   -3.60    8.20 
  -4 -13   8  -10.70   15.20 
  -4 -13   8    9.70   11.80 
   4  13  -7   30.10   11.10 
  -4  13   7   20.00   12.10 
  -4  13   7   29.20   19.50 
  -4  13   7   12.20   11.60 
  -4 -13   7   19.40   10.40 
  -4 -13   7   16.10   10.30 
  -4  13   6   47.90   20.30 
   4  13  -6   62.09   16.00 
  -4  13   6   47.10   14.40 
  -4  13   6   40.90   27.20 
  -4 -13   6   71.59   16.90 
  -4 -13   6   56.59   17.40 
  -4 -13   6   84.69   22.10 
  -4  13   5   31.00   11.50 
  -4  13   5    8.40   17.00 
   4  13  -5   14.20    8.10 
  -4  13   5   20.00   14.10 
  -4 -13   5   50.99   17.30 
  -4 -13   5   70.79   19.50 
   4  13  -4   13.30    8.60 
  -4  13   4   17.80    9.80 
  -4  13   4   11.50   11.20 
  -4  13   4   44.60   15.80 
  -4 -13   4    7.50    9.60 
  -4 -13   4    6.80   11.20 
   4 -13  -4   15.30    8.70 
  -4 -13   4   13.90    7.40 
  -4  13   3  168.88   29.30 
  -4  13   3  140.69   26.90 
   4  13  -3  166.48   27.30 
  -4  13   3  170.08   27.10 
  -4 -13   3  209.38   32.40 
   4 -13  -3  238.68   30.00 
  -4 -13   3  236.08   27.90 
   4  13  -2   39.30   11.50 
   4  13  -2   36.60   11.10 
  -4  13   2   33.70   12.50 
   4  13  -2   37.70   11.90 
  -4 -13   2   25.90   10.90 
  -4 -13   2   34.20   10.40 
   4 -13  -2   32.50   11.70 
  -4 -13   2   22.00   10.40 
  -4  13   1   14.40   11.60 
   4  13  -1    1.80    5.70 
   4  13  -1   -2.90    6.30 
  -4  13   1   -2.80    5.60 
   4  13  -1    3.10    7.80 
  -4 -13   1    2.20    4.40 
   4 -13  -1   -5.70    3.40 
  -4 -13   1   -2.70    3.60 
   4  13   0    1.40    7.60 
  -4  13   0   -1.20    6.20 
   4  13   0    6.20    7.40 
   4  13   0    7.60    5.50 
  -4  13   0    7.10    9.80 
   4 -13   0    3.20    6.20 
  -4  13  -1    1.00    6.70 
   4  13   1    8.20   10.00 
   4  13   1    7.80    8.00 
   4  13   1    2.70    6.10 
  -4  13  -1   15.20   10.00 
   4 -13   1   10.30    6.50 
   4  13   2   21.40   11.10 
   4  13   2   20.40   13.30 
  -4  13  -2   35.40   13.70 
   4  13   2   28.90    8.30 
  -4  13  -2   26.90   10.30 
   4 -13   2   48.70   15.50 
  -4  13  -3   39.10   19.10 
   4  13   3   58.49   14.50 
  -4  13  -3   38.70   13.70 
   4  13   3   23.70    9.30 
   4  13   3   66.59   17.30 
   4  13   3   42.70    9.40 
   4  13   4    2.80   11.60 
  -4  13  -4   17.00    8.80 
   4  13   4    1.40    4.40 
   4  13   4    1.80   16.10 
  -4  13  -4   -6.80    7.60 
   4 -13   4   17.10   12.70 
   4 -13   4    5.40    7.30 
   4  13   5   38.10   16.90 
  -4  13  -5   21.70   12.00 
   4  13   5   62.79   28.10 
  -4  13  -5   45.00   12.80 
   4  14  -8    8.30    9.20 
  -4  14   8    2.90   13.90 
  -4  14   8   -9.20   18.20 
  -4  14   8    2.80    9.20 
  -4 -14   8   10.50    8.70 
  -4 -14   8   19.00   12.30 
   4  14  -7    1.40    8.00 
  -4  14   7   12.00   11.50 
  -4  14   7    1.20   10.40 
  -4  14   7   -0.70   13.50 
  -4 -14   7   13.60   11.80 
  -4 -14   7   -0.60    7.80 
  -4  14   6   14.90   13.70 
  -4  14   6   10.50   14.00 
   4  14  -6    9.00    8.30 
  -4  14   6   21.90   10.40 
  -4 -14   6    6.40    9.40 
  -4 -14   6    2.10   11.20 
  -4 -14   6   -0.70    7.30 
   4  14  -5   21.00    8.70 
  -4  14   5   22.10   15.90 
  -4  14   5   33.90   13.20 
  -4  14   5   22.80   16.80 
  -4 -14   5   63.29   19.30 
  -4 -14   5   77.99   20.50 
  -4  14   4  197.48   31.00 
  -4  14   4  185.28   28.20 
   4  14  -4  199.68   27.60 
  -4  14   4  222.58   33.90 
  -4 -14   4  172.58   31.00 
  -4 -14   4  175.38   29.50 
  -4 -14   4  207.58   28.70 
   4 -14  -4  208.18   29.80 
   4  14  -3   97.39   19.50 
  -4  14   3  113.69   23.10 
   4  14  -3  118.89   19.80 
  -4  14   3  119.89   22.80 
  -4  14   3  125.99   25.60 
  -4  14   2   86.19   21.70 
  -4  14   2   72.79   17.80 
   4  14  -2   68.99   17.40 
   4  14  -2   92.79   26.90 
   4  14  -2   90.39   18.30 
  -4  14   1   -4.70    8.40 
  -4  14   1   20.10   13.40 
   4  14  -1    2.50    6.80 
   4  14  -1    3.00    6.00 
   4 -14  -1   19.00    9.40 
  -4 -14   1   23.60    8.50 
  -4 -14   1   15.40    7.00 
   4  14   0   15.80    8.20 
   4  14   0   13.60    8.70 
  -4  14   0    9.80   11.60 
   4  14   0    6.30    7.40 
   4 -14   0   18.40    9.80 
  -4  14  -1    4.60    9.10 
   4  14   1   10.00   11.20 
   4  14   1    8.60    8.50 
  -4  14  -1   18.10    9.40 
   4  14   1    9.70    7.10 
   4 -14   1    5.50    6.80 
   4  14   2   25.80   14.00 
   4  14   2   26.30    8.60 
  -4  14  -2   24.90   10.90 
   4  14   2   39.80   13.20 
  -4  14  -2   27.40   13.10 
  -4  14  -3  229.28   30.70 
   4  14   3  203.98   24.20 
   4  14   3  289.67   51.99 
  -4  14  -3  212.38   28.80 
   4  14   3  250.87   35.20 
   4 -14   3  175.08   30.70 
   4 -14   3  146.29   27.40 
   4  14   4  225.68   33.00 
   4  14   4  206.78   25.10 
  -4  14  -4  271.27   32.80 
  -4  14  -4  172.68   30.50 
   4  14   4  293.17   39.70 
   4 -14   4  230.28   33.40 
   4 -14   4  222.48   55.19 
  -4  14  -5   75.59   18.10 
   4  14   5   61.89   25.30 
   4  14   5   64.39   21.70 
  -4  14  -5   62.59   16.70 
   4 -14   5   40.70   15.80 
   4 -14   5   33.50   16.40 
  -4  15   8   -3.10   18.40 
   4  15  -8   11.10   10.60 
  -4  15   8    5.60   11.00 
  -4 -15   8    9.00   11.00 
  -4  15   7   -1.00   10.10 
  -4  15   7    1.50   12.30 
  -4  15   7   -8.50   14.50 
   4  15  -7   -0.70    9.50 
  -4 -15   7    7.30   10.60 
  -4 -15   7   -5.30    8.70 
  -4  15   6    0.00   11.90 
  -4  15   6   -0.40   13.50 
  -4  15   6    1.30    9.30 
   4  15  -6    8.60    8.00 
  -4 -15   6    7.50    8.10 
  -4 -15   6   -5.50    8.90 
  -4  15   5   96.69   23.40 
  -4  15   5   59.09   16.70 
   4  15  -5   89.19   20.60 
  -4  15   5   95.59   24.50 
  -4 -15   5   83.49   19.70 
  -4 -15   5   69.59   17.40 
  -4  15   4   -7.50    6.40 
  -4  15   4    2.00   14.00 
   4  15  -4    9.30    7.70 
  -4  15   4    9.40   11.60 
   4 -15  -4   -2.70    5.80 
  -4 -15   4    5.90    7.80 
  -4 -15   4    7.80    7.70 
  -4  15   3    3.70    9.50 
   4  15  -3   26.80   11.10 
   4  15  -3   27.50   11.40 
  -4  15   3   33.60   16.50 
  -4  15   3   10.70   10.80 
   4 -15  -3   21.60    9.90 
  -4 -15   3   31.50   11.20 
  -4 -15   3   36.90   14.30 
  -4  15   2   27.90   15.70 
  -4  15   2   19.80   11.00 
   4  15  -2   19.90   10.30 
   4  15  -2   20.50   10.20 
   4  15  -2   25.50   11.10 
   4 -15  -2    3.90    6.80 
  -4 -15   2    6.20    5.30 
  -4 -15   2    9.20    5.90 
  -4  15   1   24.50   10.80 
   4  15  -1   30.40   10.90 
   4  15  -1   46.40   14.30 
  -4  15   1   19.50   14.30 
   4  15  -1    6.50    8.70 
   4  15   0    2.00    7.10 
   4  15   0    7.40    8.70 
  -4  15   0    4.70    7.20 
   4  15   0   17.10    9.40 
  -4  15   0   15.70   12.80 
   4 -15   0    1.70    6.10 
  -4  15  -1   10.80   10.70 
   4  15   1   -6.50    7.50 
   4  15   1   -2.90    7.30 
  -4  15  -1   13.10    9.20 
   4 -15   1   17.50    9.00 
   4  15   2   19.50    8.00 
   4  15   2   25.70   13.80 
   4  15   2   23.00   11.50 
  -4  15  -2   26.70   13.90 
  -4  15  -2   39.80   12.70 
   4 -15   2    3.50    7.00 
   4  15   3    0.80   14.30 
  -4  15  -3    2.40    9.10 
   4  15   3    2.20   11.50 
   4  15   3    6.60    5.90 
  -4  15  -3   19.40    9.80 
   4 -15   3   35.30   14.20 
   4  15   4    5.40   31.80 
   4  15   4   63.69   19.10 
  -4  15  -4   25.30   13.00 
  -4  15  -4   30.90   12.70 
   4 -15   4   19.70   10.70 
   4 -15   4   40.80   17.70 
  -4  16   7    3.60   11.80 
  -4  16   7    9.10   12.90 
   4  16  -7  -10.40    8.50 
  -4  16   7   13.40   18.00 
  -4 -16   7  -15.60   10.60 
  -4 -16   7   -6.80    8.00 
  -4  16   6   28.40   13.90 
   4  16  -6   22.40   15.30 
  -4  16   6   43.90   18.40 
  -4  16   6   21.60   24.00 
  -4 -16   6   27.40   10.90 
  -4  16   5   41.10   16.80 
  -4  16   5   41.40   14.80 
  -4  16   5   50.79   19.10 
   4  16  -5   41.40   14.00 
  -4 -16   5   18.90    8.90 
  -4  16   4   38.60   12.90 
   4  16  -4   22.30   11.90 
  -4  16   4   39.00   17.30 
  -4  16   4   29.70   14.20 
   4  16  -4   21.20   11.90 
  -4 -16   4   33.00   13.30 
   4 -16  -4   47.40   14.10 
  -4 -16   4   21.10   13.20 
   4  16  -3   -0.50    8.20 
  -4  16   3   -2.50    8.80 
  -4  16   3   -0.50    9.20 
   4  16  -3    4.80    7.60 
  -4  16   3    8.00   13.70 
  -4 -16   3   11.50    7.90 
   4 -16  -3   14.60    8.20 
  -4 -16   3    9.70    8.60 
   4  16  -2    8.00    7.90 
  -4  16   2    2.50   13.00 
   4  16  -2   -3.00    6.70 
   4  16  -2    0.80    8.60 
  -4  16   2   -0.50    8.60 
   4 -16  -2    5.60    6.20 
  -4 -16   2    2.90    7.20 
  -4 -16   2    1.30    5.00 
  -4  16   1   10.30    9.00 
   4  16  -1   -2.00    6.90 
   4  16  -1    3.30    7.70 
   4  16  -1   -4.40    5.90 
  -4  16   1    6.80   13.00 
   4 -16  -1    3.40    6.80 
   4  16   0    0.70    6.40 
  -4  16   0   12.10   11.70 
   4  16   0   -2.70    7.50 
  -4  16   0   -3.10    6.80 
   4  16   0    0.10    7.50 
   4 -16   0   -7.40    4.90 
  -4  16  -1   15.60   10.20 
  -4  16  -1   17.30   13.50 
   4  16   1    8.80   11.30 
   4  16   1   34.90   12.20 
   4  16   1    3.90   12.50 
   4 -16   1    0.20    7.90 
   4  16   2   13.50   12.20 
   4  16   2    3.10    6.80 
   4  16   2    5.70    9.70 
  -4  16  -2   13.60    9.60 
  -4  16  -2   19.50   12.10 
   4 -16   2    7.30    8.00 
   4  16   3   16.30    6.90 
  -4  16  -3    5.80    8.70 
   4  16   3   12.00   12.30 
   4  16   3   34.30   15.60 
  -4  17   6    5.10   11.60 
  -4  17   6    7.30   14.60 
   4  17  -6    1.20    8.30 
  -4  17   6    9.80   14.40 
  -4 -17   6    6.00    9.30 
  -4 -17   6   -2.90    9.60 
  -4  17   5    6.60   15.90 
   4  17  -5   17.00   11.70 
  -4  17   5   19.50   15.40 
  -4  17   5    9.90   11.00 
  -4 -17   5   -4.00    7.40 
  -4  17   4   24.50   12.00 
   4  17  -4    0.20    7.10 
  -4  17   4   -0.90   10.60 
   4  17  -4    6.40    8.80 
  -4  17   4  -11.60   11.40 
  -4 -17   4   -3.70    7.40 
  -4 -17   4    0.00    9.00 
   4 -17  -4    7.80    7.10 
   4  17  -3   14.70    9.80 
  -4  17   3   -4.80    9.70 
   4  17  -3   -0.60    8.60 
   4  17  -3   27.50   11.10 
  -4  17   3    1.40   12.10 
  -4  17   3   -2.20    8.70 
  -4 -17   3   22.00   11.60 
  -4 -17   3    2.90    7.20 
   4 -17  -3   10.90    8.50 
  -4  17   2    0.20   10.00 
   4  17  -2   -0.10    7.50 
   4  17  -2   17.50    9.50 
  -4  17   2   -0.80   12.70 
   4  17  -2    2.90    8.20 
   4 -17  -2    3.50    6.30 
  -4 -17   2   12.10    7.20 
  -4 -17   2    0.10    5.80 
  -4  17   1    6.40    9.00 
   4  17  -1    4.90    8.30 
  -4  17   1    2.40   11.80 
   4  17  -1   -1.70    7.20 
   4  17  -1   17.60   10.10 
   4 -17  -1    8.90    7.00 
  -4 -17   1   16.20    8.20 
  -4  17   0   -9.70    9.80 
   4  17   0   -6.90    6.20 
  -4  17   0    0.00    7.20 
   4  17   0    9.40    8.30 
   4  17   0    7.10    6.80 
   4 -17   0    3.60    7.40 
   4  17   1    3.60    8.50 
  -4  17  -1   -4.60   11.10 
  -4  17  -1    1.00    7.60 
   4  17   1   -4.30    6.20 
   4  17   1  -11.80    8.10 
   4 -17   1    9.10    8.20 
   4  17   2    1.60    7.00 
  -4  17  -2   -5.50   10.10 
   4  17   2    5.40   10.30 
  -4  17  -2    7.10   10.30 
   4  17   2   -6.80    9.60 
   4 -17   2    7.50    7.90 
   4  17   3   -9.80   10.40 
  -4  17  -3    4.50   10.30 
  -4  17  -3   -5.90    7.30 
  -4  18   5   -3.90   13.50 
   4  18  -5   -3.90    7.40 
   4  18  -5    2.20   10.00 
  -4  18   5    8.00    9.40 
  -4  18   5    6.60   14.60 
  -4 -18   5   16.10   10.70 
  -4 -18   5    6.20   10.90 
  -4  18   4    1.70   13.10 
  -4  18   4    8.60   10.40 
  -4  18   4   16.40   12.60 
   4  18  -4   -1.40    8.00 
   4  18  -4    7.20    8.80 
  -4 -18   4   -1.30    8.00 
  -4 -18   4    9.50    8.90 
   4 -18  -4   -0.10    5.50 
   4  18  -3   -2.00    6.80 
   4  18  -3   -2.70    6.40 
  -4  18   3  -11.50    7.70 
  -4  18   3   12.40   14.60 
   4  18  -3   -6.50    7.70 
  -4 -18   3    4.30    8.70 
  -4 -18   3   15.10    8.80 
   4 -18  -3   -1.10    6.90 
   4  18  -2   -2.90    7.50 
  -4  18   2   21.70   17.50 
  -4  18   2  -12.50    9.80 
  -4  18   2   -3.40    9.80 
   4  18  -2  -10.20    7.10 
   4  18  -2    0.90    8.00 
  -4 -18   2   -8.90    6.50 
   4 -18  -2   -8.60    5.70 
  -4 -18   2   13.30    8.70 
   4  18  -1    0.80    7.70 
   4  18  -1   -0.60    7.20 
  -4  18   1    5.20   15.20 
  -4  18   1   -2.80    8.00 
   4  18  -1    3.30    8.30 
  -4 -18   1    2.20    6.80 
   4 -18  -1   -0.50    7.50 
  -4  18   0    3.80   12.40 
  -4  18   0   -0.20    8.40 
   4  18   0   -2.60    8.00 
   4  18   0    2.70    8.20 
   4  18   0   -1.00    7.00 
   4 -18   0   -7.60    4.60 
  -4  18  -1    9.50   10.10 
   4  18   1   28.60   13.50 
   4  18   1   11.70   11.00 
  -4  18  -1   19.10   13.10 
   4  18   1   28.90   10.80 
   4 -18   1    9.70    8.30 
  -4  19   3    1.90   10.70 
  -4  19   3    3.50   12.90 
   4  19  -3   15.70    9.50 
   4  19  -3    0.70    7.30 
  -4  19   3    0.10   11.50 
   4  19  -3    2.60    9.00 
  -4 -19   3   -3.90    6.30 
   4 -19  -3    4.30    7.00 
  -4 -19   3    9.40   10.00 
   4  19  -2   12.20    8.60 
  -4  19   2    2.10   10.20 
   4  19  -2   14.40    8.90 
  -4  19   2    6.40   13.50 
   4  19  -2   17.20   11.90 
  -4  19   2    5.40   10.50 
  -4 -19   2   20.00   10.50 
   4  19  -1    1.50    8.90 
  -4  19   1   16.70   11.90 
   4  19  -1    7.10    9.20 
  -4  19   1   48.00   19.00 
   4 -19  -1   -1.50    5.80 
  -4 -19   1    4.80    6.60 
   4  19   0   80.89   18.20 
  -4  19   0   49.20   19.30 
  -4  19   0   50.29   16.20 
   4  19   0   59.19   24.00 
   4 -19   0   49.90   17.90 
  -5   0  11    5.30   22.00 
  -5   0  11   19.00   18.40 
  -5   0  11  -17.30    7.60 
  -5   0  10   42.00   25.00 
  -5   0  10   42.00   19.00 
  -5   0  10   65.29   16.60 
  -5   0   9    9.30    7.20 
  -5   0   9   -2.60   10.60 
  -5   0   9  -11.40   18.30 
  -5   0   8   18.70   14.60 
  -5   0   8   21.60   18.00 
  -5   0   8   19.70    9.30 
   5   0  -8   21.40    8.10 
  -5   0   7    4.20    6.20 
   5   0  -7    0.30    6.50 
  -5   0   7   22.10   17.40 
  -5   0   7   -6.80   16.50 
  -5   0   6   11.50    7.10 
   5   0  -6   16.30    6.60 
  -5   0   6   29.10   14.40 
  -5   0   6   44.80   17.80 
  -5   0   5    1.40   12.80 
  -5   0   5    3.00    2.30 
   5   0  -5   -1.90    6.60 
   5   0  -5   -0.40    4.40 
   5   0  -5    8.90   12.20 
  -5   0   5    5.60   10.20 
  -5   0   5   -3.80    2.70 
  -5   0   4  206.98   19.20 
  -5   0   4  143.89   27.10 
   5   0  -3    5.90    8.10 
  -5   0   3    3.10    7.20 
  -5   0   3    1.90    7.90 
   5   0  -3    1.60    5.80 
   5   0  -2  563.04   49.20 
  -5   0   2  408.46   51.49 
  -5   0   1    1.80    3.50 
   5   0  -1    4.80    5.10 
  -5   0   1   -3.60    7.00 
   5   0  -1   -1.20    4.80 
  -5   0   1   -1.50    4.70 
   5   0  -1   -1.00    2.60 
  -5   0  -1    8.60   11.40 
  -5   0  -1    2.70    5.20 
   5   0   1  -11.30   16.40 
   5   0   1    4.60    5.40 
  -5   0  -2  109.39   20.70 
   5   0   3   11.30   23.40 
  -5   0  -3    5.80    4.80 
   5   0   3   -2.70    3.00 
   5   0   4   71.79   27.00 
   5   0   4   35.40    7.50 
   5   0   5   -4.40   24.90 
   5   0   5   -3.60    4.70 
  -5   0  -5    1.80    3.60 
   5   0   6   76.09   30.70 
   5   0   6   75.19   12.20 
   5   0   7   -9.90   23.50 
  -5   1  11    9.00   17.50 
  -5   1  11    0.50   22.30 
  -5   1  11   -1.30    9.50 
  -5  -1  11   18.90   21.10 
  -5  -1  11   -0.50    8.00 
  -5  -1  11   -1.50   11.50 
  -5   1  10   31.10   18.70 
  -5   1  10   27.60   11.10 
  -5   1  10   29.60   29.10 
  -5  -1  10   35.80   17.00 
  -5  -1  10   63.89   22.50 
  -5   1   9   76.29   22.70 
  -5   1   9   38.10   21.00 
  -5   1   9   42.60   13.90 
  -5  -1   9   60.29   22.20 
  -5  -1   9   38.40   13.50 
  -5  -1   9   55.09   17.90 
  -5   1   8    4.30   17.80 
  -5   1   8   -5.90    4.60 
   5   1  -8    0.50    7.40 
  -5   1   8   -5.20   15.70 
  -5  -1   8  -14.00    8.50 
  -5  -1   8    9.00    8.30 
  -5  -1   8   12.90   17.60 
   5  -1  -8    4.80    8.80 
  -5   1   7  129.99   23.60 
  -5   1   7   93.59   17.40 
  -5   1   7  110.89   28.00 
   5   1  -7   92.79   15.40 
  -5  -1   7   78.99   18.30 
  -5  -1   7  101.09   24.90 
  -5  -1   7   73.09   22.40 
   5  -1  -7  103.89   15.20 
  -5   1   6   51.89   16.60 
  -5   1   6   52.69   13.40 
  -5   1   6   51.09   22.10 
   5   1  -6   50.29    9.90 
  -5   1   6   63.09   10.30 
  -5  -1   6   53.99   17.30 
   5  -1  -6   70.39   11.20 
  -5  -1   6   49.60   18.10 
  -5  -1   6   44.50   12.30 
   5   1  -5   66.89   16.10 
  -5   1   5  107.29   24.70 
   5   1  -5   93.89   11.90 
  -5   1   5  101.79   17.80 
  -5   1   5   96.49   12.10 
  -5   1   5   78.59   17.10 
   5   1  -5  110.39   21.20 
   5  -1  -5  122.19   13.40 
  -5  -1   5   97.49   17.30 
  -5  -1   5   93.99   19.70 
   5  -1  -5   57.39   15.10 
   5  -1  -5   95.79   19.50 
  -5  -1   5  107.19   17.00 
   5   1  -4  107.79   20.20 
   5   1  -4  120.19   16.60 
  -5   1   4  106.69   16.40 
  -5   1   4   81.99   13.00 
  -5   1   4  147.49   24.60 
   5  -1  -4   88.19   17.30 
   5  -1  -4   95.09   16.00 
  -5  -1   4  103.99   16.80 
  -5  -1   4  111.69   21.20 
   5   1  -3  527.35   51.09 
  -5   1   3  503.25   46.60 
  -5   1   3  480.85   46.00 
   5   1  -3  447.96   51.09 
  -5   1   3  487.45   52.79 
   5  -1  -3  497.15   49.40 
  -5  -1   3  394.66   54.99 
   5  -1  -3  454.85   50.69 
  -5  -1   3  560.34   52.09 
   5   1  -2  476.75   48.10 
   5   1  -2  517.35   50.59 
  -5   1   2  482.55   49.90 
  -5   1   2  555.94   51.69 
  -5   1   2  418.36   47.10 
   5  -1  -2  499.55   49.99 
  -5  -1   2  503.15   51.39 
   5  -1  -2  509.45   47.30 
  -5  -1   2  397.36   48.00 
  -5   1   1 1145.09   99.69 
   5   1  -1 1131.89   99.69 
  -5   1   1 1074.09  100.29 
  -5   1   1  868.31  101.59 
   5   1  -1 1016.70   97.89 
   5  -1  -1 1121.99   99.69 
   5  -1  -1 1112.79   98.19 
  -5  -1   1  970.50   98.19 
  -5  -1   1  867.51  101.89 
  -5  -1   1 1203.58   98.89 
   5  -1  -1  873.71  100.69 
  -5   1   0   81.49   16.40 
  -5   1   0   56.89   12.90 
   5   1   0   52.09   11.10 
   5   1   0   61.69   16.70 
   5  -1   0   57.29   11.30 
   5  -1   0   70.39   14.00 
  -5  -1   0   62.59   12.80 
  -5  -1   0   72.79   11.70 
  -5   1  -1   60.09   12.40 
   5   1   1   40.70   19.30 
   5   1   1   48.60   10.20 
  -5   1  -1   85.99   18.10 
   5  -1   1   54.19   10.40 
   5  -1   1   62.09   19.60 
  -5  -1  -1   80.29   14.60 
  -5  -1  -1   51.09   11.80 
  -5   1  -2   97.89   22.80 
  -5   1  -2   89.19   15.20 
   5   1   2   84.89   12.30 
   5   1   2   97.49   26.10 
  -5  -1  -2   92.39   18.80 
   5  -1   2   90.09   12.80 
  -5  -1  -2   74.69   12.70 
   5  -1   2   87.59   24.20 
  -5   1  -3   62.19   12.10 
   5   1   3   58.69    8.80 
  -5  -1  -3   56.09   10.70 
   5  -1   3   52.29    9.50 
   5  -1   4  226.48   40.40 
  -5   1  -5 1085.79  107.99 
  -5   1  -5 1010.50  106.79 
   5   1   5 1303.67  121.99 
   5  -1   5 1314.87  121.39 
  -5  -1  -5 1064.59  106.59 
   5  -1   5 1130.49  108.69 
   5   1   6   22.00    6.30 
   5   1   6   16.40   26.30 
   5  -1   6    7.20   24.30 
   5  -1   6   23.00    7.10 
   5   1   7   -9.40   26.20 
   5  -1   7    6.00   22.40 
  -5   2  11   26.00    9.90 
  -5   2  11   -6.00   13.40 
  -5   2  11   -9.40   22.20 
  -5  -2  11    3.10   12.10 
  -5  -2  11    3.40   18.40 
  -5  -2  11    5.80   11.00 
  -5   2  10   30.60   28.60 
  -5   2  10   10.30   16.30 
  -5   2  10   20.00    9.60 
  -5  -2  10    1.60    8.00 
  -5  -2  10    7.50   18.60 
  -5  -2  10    8.90   10.50 
  -5   2   9  116.89   17.70 
  -5   2   9   59.29   24.60 
  -5   2   9   98.39   30.20 
  -5  -2   9  111.09   26.90 
  -5  -2   9   86.39   20.00 
  -5  -2   9   86.59   23.80 
   5   2  -8   -4.10    7.10 
  -5   2   8  -18.90   16.00 
  -5   2   8   -0.90    5.70 
  -5   2   8   22.80   20.70 
  -5  -2   8   11.30   11.70 
  -5  -2   8    0.20    5.60 
  -5  -2   8  -15.80   14.40 
  -5   2   7   57.59   23.40 
  -5   2   7   20.20    8.50 
  -5   2   7   24.40   21.70 
   5   2  -7   34.90    9.90 
  -5  -2   7   70.29   18.30 
   5  -2  -7   76.29   15.10 
  -5  -2   7   42.10   12.10 
  -5  -2   7   39.80   12.90 
  -5   2   6   30.90    7.80 
  -5   2   6   -1.30    5.40 
   5   2  -6    5.00    6.60 
  -5  -2   6   18.00   11.30 
   5  -2  -6   15.70    7.00 
  -5  -2   6   13.30    6.90 
  -5  -2   6   18.40   13.50 
  -5   2   5   -4.00   15.30 
  -5   2   5    0.80    5.40 
   5   2  -5    0.50   11.30 
  -5   2   5    6.50    8.40 
  -5   2   5    5.70    3.20 
   5   2  -5    2.40    4.20 
  -5  -2   5    4.80    9.80 
  -5  -2   5    5.90    5.80 
  -5  -2   5    8.90    6.20 
   5  -2  -5    4.10   10.10 
   5  -2  -5    8.50    8.20 
  -5   2   4   61.89    9.20 
  -5   2   4   50.09    8.30 
   5   2  -4   60.99   15.00 
   5   2  -4   47.00   12.00 
  -5   2   4   48.70   12.00 
  -5   2   4   73.89   18.20 
  -5  -2   4   78.39   16.20 
   5  -2  -4   64.89   14.20 
   5  -2  -4   76.09   14.00 
  -5  -2   4   82.09   14.10 
  -5   2   3  393.56   45.10 
   5   2  -3  426.96   44.70 
  -5   2   3  457.95   45.50 
   5   2  -3  353.46   44.10 
  -5   2   3  427.46   40.00 
  -5  -2   3  397.96   46.70 
   5  -2  -3  419.56   42.60 
   5   2  -2  440.46   43.80 
   5   2  -2  428.06   42.10 
  -5   2   2  398.16   50.99 
  -5   2   2  331.57   41.20 
  -5   2   2  477.35   43.10 
  -5  -2   2  354.26   41.20 
   5  -2  -2  434.66   40.60 
  -5  -2   2  399.26   44.50 
   5  -2  -2  401.56   43.80 
   5   2  -1   78.79   12.00 
  -5   2   1  120.29   18.60 
   5   2  -1  110.39   15.60 
  -5  -2   1   71.89   10.00 
   5  -2  -1   81.59    9.90 
   5   2   0   63.19   11.80 
  -5   2   0   80.29   18.20 
  -5   2   0   56.09    8.60 
   5   2   0   54.49   15.30 
  -5   2   0   71.79   13.60 
  -5   2   0   39.10    5.90 
   5  -2   0   61.19   10.70 
  -5  -2   0   62.09   10.00 
   5  -2   0   31.70   10.00 
  -5  -2   0   71.89   13.30 
   5   2   1   47.60   17.50 
   5   2   1    1.10    5.80 
  -5   2  -1    7.30   17.70 
  -5   2  -1   -5.00    6.40 
   5  -2   1    5.90    5.70 
   5  -2   1   12.90   12.30 
  -5  -2  -1   -1.30    3.00 
  -5  -2  -1   -2.50    7.10 
   5   2   2   52.89   22.40 
   5   2   2   65.69   10.50 
  -5   2  -2   86.49   15.00 
  -5   2  -2   84.09   23.60 
  -5  -2  -2   67.99   15.30 
  -5  -2  -2   60.79   10.70 
   5  -2   2   75.39   11.80 
   5  -2   2   26.10   19.20 
   5   2   3   17.30   23.00 
   5   2   3   39.90    7.00 
  -5   2  -3   57.49   11.60 
  -5  -2  -3   37.40    8.00 
   5  -2   3   45.30    8.70 
   5  -2   3   17.30   19.50 
   5   2   4   60.39   24.80 
  -5   2  -4   71.99   12.30 
  -5   2  -4   51.39    9.20 
   5  -2   4   59.69    9.20 
   5  -2   4   78.19   25.50 
   5  -2   4   37.10    8.20 
   5   2   5  148.69   35.20 
  -5   2  -5  148.79   18.60 
  -5   2  -5  123.49   17.50 
   5  -2   5  179.98   36.40 
   5  -2   5  145.69   16.70 
   5  -2   5  150.88   18.40 
  -5  -2  -5  142.79   16.10 
   5   2   6   66.49    9.90 
   5   2   6   36.70   28.00 
   5  -2   6   36.20    9.00 
   5  -2   6   30.60   23.00 
   5   2   7   35.70   31.20 
   5  -2   7    8.30   23.40 
  -5   3  11  -20.70   22.00 
  -5   3  11   -4.30    7.80 
  -5   3  11   -4.90   16.00 
  -5  -3  11   11.40   17.30 
  -5  -3  11    2.20   10.60 
  -5  -3  11    0.60    9.90 
  -5   3  10   -6.60    6.80 
  -5   3  10   27.40   19.60 
  -5   3  10   -6.90   20.40 
  -5  -3  10   -2.80    6.60 
  -5  -3  10   23.70    8.60 
  -5  -3  10  -25.10   12.80 
  -5   3   9    3.50    5.30 
  -5   3   9   -8.80   18.70 
  -5   3   9   -7.80   16.60 
  -5  -3   9   -1.30    9.50 
  -5  -3   9   -0.70   15.10 
  -5  -3   9  -13.50    6.80 
  -5   3   8  -14.00   26.10 
  -5   3   8   11.30   17.30 
  -5   3   8    3.10    7.00 
   5   3  -8    6.20    9.00 
  -5  -3   8   13.80   11.00 
  -5  -3   8   14.50   14.70 
  -5  -3   8   35.90   20.70 
  -5   3   7   67.09   26.90 
  -5   3   7   99.99   18.70 
   5   3  -7  109.39   18.40 
  -5   3   7  126.49   22.10 
   5  -3  -7  118.19   17.20 
  -5  -3   7  130.09   20.90 
  -5  -3   7  136.49   24.60 
  -5   3   6  114.09   20.40 
   5   3  -6  128.19   18.70 
  -5   3   6   88.39   27.70 
  -5   3   6  128.09   22.30 
  -5  -3   6  198.18   26.00 
   5  -3  -6  152.48   19.50 
  -5  -3   6  158.38   23.00 
  -5   3   5   86.69   14.60 
   5   3  -5   98.89   23.40 
  -5   3   5   92.29   16.80 
  -5   3   5   93.99   22.50 
  -5   3   5   93.99   13.20 
  -5  -3   5   92.89   16.50 
  -5  -3   5  103.39   12.90 
   5  -3  -5   83.29   20.10 
   5  -3  -5  104.59   18.50 
  -5  -3   5  120.39   19.50 
  -5   3   4   68.09   16.90 
  -5   3   4   48.60   12.90 
   5   3  -4   79.59    8.00 
   5   3  -4   73.39   18.10 
  -5   3   4   62.39    9.70 
   5   3  -4   48.20   12.20 
   5  -3  -4   52.59   12.10 
   5  -3  -4   35.10   11.90 
  -5  -3   4  105.79   15.40 
  -5   3   3   92.39   16.60 
  -5   3   3   68.69   10.00 
   5   3  -3   81.19   18.10 
  -5   3   3   87.69   16.10 
   5   3  -3   85.59   13.80 
   5  -3  -3   68.89   12.40 
   5  -3  -3   70.19   13.90 
  -5  -3   3   98.09   18.80 
  -5  -3   3   69.99   14.20 
   5   3  -2  269.37   30.30 
  -5   3   2  310.57   32.60 
   5   3  -2  324.47   29.60 
   5   3  -2  269.87   34.60 
  -5  -3   2  316.17   32.40 
   5  -3  -2  334.87   32.00 
   5   3  -1   26.50    9.20 
   5   3  -1   16.20    7.30 
  -5   3   1   19.90   13.90 
  -5   3   1   46.10   14.10 
  -5   3   1   18.10    7.50 
   5   3  -1   20.10    9.90 
  -5  -3   1   16.80    6.90 
   5  -3  -1   19.80    7.20 
  -5  -3   1   27.30    5.10 
   5  -3  -1   41.00    8.00 
   5  -3  -1   29.50    5.80 
  -5   3   0  149.59   26.30 
   5   3   0  142.09   21.60 
  -5   3   0   98.79   17.70 
   5   3   0   73.29   13.90 
  -5   3   0   95.39   12.50 
  -5  -3   0  108.59   13.50 
  -5  -3   0   95.49   15.00 
   5  -3   0   70.79   20.10 
   5   3   1  183.78   31.30 
  -5   3  -1  224.88   44.80 
  -5   3  -1  183.88   19.10 
  -5  -3  -1  157.68   21.60 
   5   3   2   12.70   21.00 
  -5   3  -2    9.50    7.60 
  -5   3  -2    1.40    3.00 
   5   3   2   -2.60    4.40 
  -5   3  -2    3.80    7.90 
  -5  -3  -2    6.80    4.10 
  -5  -3  -2    6.50    9.30 
   5  -3   2    2.00    4.60 
   5  -3   2   38.90   16.70 
  -5   3  -3   97.29   17.10 
  -5   3  -3  119.69   12.90 
   5   3   3   90.59   28.30 
   5   3   3  100.99   14.60 
  -5   3  -3   87.19   16.50 
   5  -3   3   96.59   14.20 
  -5   3  -4   83.49   15.20 
   5   3   4   71.29   11.30 
   5   3   4   99.09   28.80 
  -5   3  -4   88.69   15.10 
  -5  -3  -4   98.19   10.90 
   5  -3   4   87.09   12.60 
   5  -3   4  110.39   27.60 
  -5   3  -5   79.89   14.40 
  -5   3  -5   83.09   14.70 
   5   3   5   66.29   29.90 
   5  -3   5   91.19   27.70 
  -5  -3  -5   81.19   11.30 
   5  -3   5  101.59   13.90 
   5  -3   5   94.09   12.40 
   5   3   6   26.00    8.30 
   5   3   6   12.20   26.70 
   5  -3   6   44.00   14.10 
   5  -3   6   13.50   21.70 
   5   3   7   14.80   29.80 
   5  -3   7    4.00   20.60 
  -5   4  11   -2.30   18.80 
  -5   4  11   13.90   25.60 
  -5   4  11    3.30   13.60 
  -5  -4  11   -6.80    8.60 
  -5  -4  11    0.70    9.00 
  -5  -4  11  -13.20   15.00 
  -5   4  10    0.50   19.70 
  -5   4  10    1.00    6.10 
  -5   4  10   -1.10   21.20 
  -5  -4  10    2.30    8.70 
  -5  -4  10   10.10   11.00 
  -5  -4  10   10.60   20.10 
  -5   4   9   -3.50   20.70 
  -5   4   9   -1.50    5.40 
  -5   4   9   14.40   19.90 
  -5  -4   9   28.40   13.30 
  -5  -4   9   40.10   16.00 
  -5  -4   9    9.00   12.00 
  -5   4   8   16.50   15.70 
   5   4  -8   31.30   14.00 
  -5   4   8    5.80    7.50 
  -5   4   8   18.00   23.20 
  -5  -4   8    4.30    8.10 
  -5  -4   8   -2.80   12.10 
  -5  -4   8   15.00   11.90 
  -5   4   7   12.40   22.20 
  -5   4   7   52.99   12.50 
  -5   4   7   16.80   15.20 
  -5   4   7   27.70   10.90 
   5  -4  -7   49.80   11.30 
  -5  -4   7   23.40   14.10 
  -5  -4   7   41.40   12.80 
  -5  -4   7   47.70   13.10 
  -5   4   6  127.49   26.80 
  -5   4   6  126.99   19.60 
   5   4  -6  123.49   19.20 
  -5   4   6  118.89   18.30 
  -5   4   6   72.69   13.90 
  -5  -4   6  102.39   22.00 
  -5  -4   6  113.79   23.00 
  -5  -4   6   76.19   14.60 
  -5   4   5   -2.00    5.90 
   5   4  -5    9.20    9.20 
  -5   4   5    4.40    3.80 
   5   4  -5   -8.90   15.70 
  -5   4   5   -5.50    7.60 
  -5   4   5   -3.30   14.10 
  -5  -4   5    0.10    3.50 
  -5  -4   5   -3.00    4.60 
  -5  -4   5    0.30    7.50 
   5  -4  -5    6.60    9.20 
   5   4  -4   68.09   14.00 
  -5   4   4  116.49   17.40 
  -5   4   4   93.29   12.40 
   5   4  -4   80.29   14.90 
   5   4  -4  103.19   22.60 
  -5   4   4  102.99   29.50 
   5  -4  -4  106.89   17.40 
  -5  -4   4   66.09   16.50 
  -5  -4   4   91.49   16.00 
   5  -4  -4   99.49   15.40 
  -5   4   3  234.28   28.00 
   5   4  -3  207.78   26.10 
  -5   4   3  230.98   22.90 
   5   4  -3  211.48   19.80 
   5   4  -3  190.58   27.50 
  -5   4   3  217.58   28.10 
  -5  -4   3  199.98   26.30 
   5  -4  -3  200.68   25.30 
   5  -4  -3  195.08   23.30 
  -5  -4   3  142.59   23.10 
   5   4  -2   53.09    8.00 
   5   4  -2   42.10   11.40 
  -5   4   2   51.69    9.60 
   5   4  -2   42.60    6.30 
  -5   4   2   49.20   11.50 
  -5   4   2   27.50   10.80 
   5   4  -2   56.89   12.60 
   5  -4  -2   43.50   10.30 
  -5  -4   2   49.50    8.40 
   5  -4  -2   45.20    8.80 
   5  -4  -2   53.69    8.50 
  -5   4   1    3.60    2.90 
  -5   4   1    9.40   12.30 
   5   4  -1    6.70    6.80 
   5   4  -1    8.50    6.10 
   5   4  -1   10.40    8.40 
  -5   4   1   17.00    9.80 
  -5   4   1    7.40    6.30 
   5  -4  -1   10.80    6.60 
  -5  -4   1   10.60    5.70 
   5  -4  -1   14.10    5.00 
  -5  -4   1    3.90    3.00 
   5  -4  -1    1.60    3.00 
   5   4   0   69.29    9.10 
   5   4   0   70.29   15.00 
  -5   4   0   89.39   20.10 
  -5  -4   0   75.59   11.40 
   5   4   1  147.29   19.80 
  -5   4  -1  165.08   23.00 
   5   4   1  176.88   29.70 
  -5   4  -1  189.58   18.60 
  -5   4  -1  178.28   31.20 
  -5  -4  -1  171.88   20.60 
   5  -4   1  163.38   20.50 
   5  -4   1  103.99   21.20 
   5   4   2   61.89   25.40 
   5   4   2   94.49   13.20 
  -5   4  -2   69.99   13.70 
  -5   4  -2  106.19   18.10 
  -5   4  -2  110.09   12.30 
  -5  -4  -2   87.39   16.10 
   5  -4   2   91.39   14.50 
   5   4   3   49.20   24.40 
  -5   4  -3   18.40    5.50 
   5   4   3    9.90    4.60 
  -5   4  -3    9.50    8.10 
  -5   4  -3   -0.10    8.60 
   5  -4   3   63.69   19.80 
   5  -4   3   10.20    5.80 
  -5  -4  -3    9.00    3.70 
  -5   4  -5  103.39   19.60 
  -5   4  -5   91.59   17.30 
   5   4   5  130.09   15.70 
   5   4   5  150.38   35.70 
   5  -4   5   93.19   14.70 
   5  -4   5  139.39   30.20 
  -5  -4  -5  126.79   14.70 
   5  -4   5  135.49   16.90 
  -5   4  -6   25.80    8.90 
   5   4   6   30.00   25.90 
   5  -4   6    5.60    6.80 
   5  -4   6   20.60   19.90 
   5   4   7  -14.50   26.80 
   5  -4   7   -2.70   18.40 
  -5   5  11   16.90   26.10 
  -5   5  11   25.60   11.80 
   5   5 -11   -0.70    6.80 
  -5   5  11    2.80   22.50 
  -5  -5  11    9.40    9.70 
  -5  -5  11   19.50   12.20 
  -5  -5  11   -8.20   11.60 
  -5   5  10   35.20   23.70 
  -5   5  10    8.40   24.10 
  -5   5  10   11.00    7.30 
  -5  -5  10    9.50   10.00 
  -5  -5  10   18.20   16.40 
  -5  -5  10    4.80   10.80 
  -5   5   9    7.80    7.80 
  -5   5   9   18.10   22.20 
  -5   5   9   15.50   19.20 
  -5  -5   9   -3.90    9.40 
  -5  -5   9   -4.30    9.60 
  -5  -5   9    8.40   11.00 
  -5   5   8  100.69   28.90 
  -5   5   8   79.39   17.50 
  -5   5   8   80.19   19.90 
  -5  -5   8   63.39   19.00 
  -5  -5   8   41.50   17.40 
  -5  -5   8   62.89   15.30 
  -5   5   7   16.80   13.00 
  -5   5   7   13.30    8.60 
  -5   5   7   14.30   20.50 
  -5  -5   7   33.70   11.30 
  -5  -5   7   23.50   11.40 
  -5  -5   7   28.50   13.10 
  -5   5   6  157.48   21.80 
  -5   5   6  182.68   33.80 
  -5   5   6  172.68   25.30 
   5   5  -6  154.48   25.50 
  -5   5   6  219.58   36.80 
  -5  -5   6  158.78   25.30 
  -5  -5   6  148.69   25.50 
  -5  -5   6  164.78   21.20 
  -5   5   5   -5.10    5.70 
   5   5  -5   -7.70   11.50 
  -5   5   5   -5.80   14.80 
  -5   5   5   10.00    5.60 
  -5   5   5   10.80   10.70 
  -5  -5   5    3.50    3.70 
  -5  -5   5    8.30    6.90 
  -5  -5   5   -5.20    6.80 
  -5   5   4   54.79   17.90 
   5   5  -4  125.39   23.10 
  -5   5   4   89.29   14.00 
   5   5  -4  111.69   16.90 
  -5  -5   4  144.29   19.90 
   5   5  -3   98.89   12.80 
  -5   5   3   96.29   14.10 
   5  -5  -3  107.99   14.30 
  -5  -5   3  136.69   19.00 
   5  -5  -3  141.29   16.00 
  -5  -5   3  116.99   15.80 
  -5  -5   3   96.69   12.20 
   5   5  -2   59.09    8.70 
  -5  -5   2   50.29   11.30 
   5  -5  -2   41.70    8.40 
   5   5  -1   19.40    6.60 
  -5   5   1   20.80    7.90 
   5   5  -1   21.40    7.40 
  -5   5   1    9.30    9.90 
   5   5  -1   17.10    4.90 
  -5   5   1   16.90    5.90 
   5   5  -1   18.90    7.90 
  -5   5   1   20.90   12.40 
   5  -5  -1   20.40    5.90 
  -5  -5   1   13.50    5.00 
   5  -5  -1   11.00    6.60 
  -5  -5   1   16.00    6.60 
   5  -5  -1   16.80    5.90 
  -5   5   0  155.08   30.10 
   5   5   0  187.78   19.20 
   5   5   0  139.49   17.20 
  -5   5   0  160.58   18.70 
   5   5   0  182.88   20.40 
   5   5   0  153.88   22.90 
  -5  -5   0  121.89   18.70 
   5  -5   0  182.38   21.40 
   5   5   1   85.49   15.50 
  -5   5  -1   94.49   19.70 
  -5   5  -1  138.69   26.90 
  -5   5  -1  135.49   15.20 
   5   5   1  126.79   13.90 
  -5   5  -1   97.49   14.90 
   5   5   1  138.79   25.50 
   5   5   1  119.69   14.50 
   5  -5   1   97.49   16.30 
  -5  -5  -1  118.59   17.20 
   5  -5   1  153.18   20.20 
  -5   5  -2  212.88   22.70 
   5   5   2  158.48   22.10 
   5   5   2  238.48   23.90 
  -5   5  -2  199.68   27.70 
   5  -5   2  194.88   24.30 
  -5   5  -3  112.79   18.50 
  -5   5  -3  120.89   19.00 
   5   5   3  120.39   28.00 
  -5   5  -3  121.19   15.20 
   5   5   3  116.59   14.50 
   5   5   3   99.59   12.70 
   5   5   3  111.59   12.80 
   5   5   3  112.59   18.20 
   5  -5   3  115.99   16.40 
   5  -5   3  161.18   24.80 
   5  -5   3  128.89   15.80 
   5   5   4   41.70   29.80 
  -5   5  -4   91.99   16.90 
  -5   5  -4   91.29   18.30 
  -5   5  -4  107.89   14.00 
   5   5   4   96.29   16.60 
   5  -5   4  122.69   16.80 
  -5   5  -5  159.48   31.80 
   5   5   5  117.39   19.40 
   5   5   5  164.18   20.00 
  -5   5  -5  117.39   20.60 
   5   5   5  182.98   38.90 
   5  -5   5  221.08   32.80 
  -5  -5  -5  170.18   18.30 
  -5   5  -6   11.90    7.40 
   5   5   6   10.20   28.30 
   5  -5   6   28.40   18.80 
   5  -5   6    4.00    6.00 
  -5   6  11    0.10    8.20 
   5   6 -11   10.70    7.70 
  -5   6  11   -4.00   23.90 
  -5   6  11   35.80   27.80 
  -5  -6  11  -13.10    8.80 
  -5  -6  11   -9.00    8.80 
  -5  -6  11    8.60   12.30 
  -5   6  10   28.30   22.10 
  -5   6  10   10.60    8.20 
  -5   6  10  -11.70   22.40 
  -5  -6  10    9.10   10.20 
  -5  -6  10   10.60   10.20 
  -5  -6  10    4.00   10.90 
  -5   6   9    3.10   16.40 
  -5   6   9   -8.50   22.20 
  -5   6   9    6.50    7.30 
  -5  -6   9    9.40    8.90 
  -5  -6   9    9.70    9.70 
  -5  -6   9   -0.60   10.00 
  -5   6   8   -6.70   21.40 
  -5   6   8   14.60    8.20 
  -5   6   8    4.60   13.00 
  -5  -6   8   10.90    8.90 
  -5  -6   8   -2.60    7.70 
  -5  -6   8    6.20   14.80 
   5   6  -7  239.48   36.80 
  -5   6   7  277.77   36.90 
  -5   6   7  275.87   35.80 
  -5   6   7  279.97   46.30 
  -5  -6   7  326.87   41.10 
  -5  -6   7  360.36   36.60 
  -5  -6   7  359.56   41.90 
   5   6  -6 1247.18  110.99 
  -5  -6   6 1066.29  116.19 
  -5  -6   6 1016.30  114.49 
   5   6  -5 2276.37  225.98 
  -5   6   5 2271.07  226.08 
  -5   6   5 2498.95  231.48 
  -5   6   5 2384.46  230.58 
  -5   6   5 2396.66  228.68 
  -5  -6   5 2324.47  226.08 
  -5  -6   5 2423.26  234.18 
  -5  -6   5 2587.74  232.68 
  -5   6   4  258.67   31.20 
   5   6  -4  292.77   31.80 
   5  -6  -4  266.37   31.60 
  -5  -6   4  251.77   29.40 
  -5  -6   4  330.57   35.10 
  -5  -6   4  361.66   37.90 
   5   6  -3  164.58   24.20 
  -5   6   3  106.79   15.40 
  -5   6   3  173.88   23.90 
   5   6  -3  104.59   13.90 
  -5  -6   3  126.49   16.60 
   5  -6  -3  100.09   15.50 
  -5  -6   3  112.39   13.90 
   5   6  -2   26.20    7.90 
   5   6  -2   45.40    9.60 
   5   6  -2   30.00    6.80 
  -5   6   2   16.00    9.70 
  -5   6   2    4.30    9.50 
  -5  -6   2   41.90   11.10 
   5  -6  -2   32.40    7.30 
  -5   6   1   14.00   11.60 
   5   6  -1   16.80    5.30 
   5   6  -1   13.80    5.40 
   5   6  -1   13.00    7.20 
  -5   6   1   11.60   10.60 
   5   6  -1   16.40    5.90 
   5   6  -1    6.70    5.00 
  -5   6   1   -1.00    6.10 
  -5   6   1   12.40    5.70 
  -5  -6   1   14.60    5.20 
   5  -6  -1   15.00    6.40 
   5  -6  -1    5.80    5.00 
   5   6   0   65.19   11.60 
   5   6   0   91.69   11.80 
   5   6   0  107.59   17.00 
  -5   6   0   86.49   18.50 
   5   6   0   87.39   14.10 
   5   6   0   80.29   11.60 
  -5   6   0   80.29   21.80 
  -5   6   0   92.19   13.90 
  -5   6   0   59.59   11.60 
  -5  -6   0   66.49   15.10 
  -5  -6   0  100.39   14.00 
   5  -6   0   71.99   14.00 
   5   6   1  640.84   61.99 
  -5   6  -1  592.64   61.09 
  -5   6  -1  470.85   56.89 
   5   6   1  530.25   59.79 
   5   6   1  605.74   56.19 
  -5   6  -1  604.14   57.69 
   5   6   1  535.25   58.09 
  -5  -6  -1  616.64   58.69 
   5  -6   1  561.74   61.19 
  -5   6  -2  182.08   20.60 
   5   6   2  128.29   17.70 
  -5  -6  -2  154.68   19.10 
   5  -6   2  159.88   24.60 
  -5   6  -3   39.00   11.10 
   5   6   3   58.99    7.90 
   5   6   3   71.89   24.20 
   5   6   3   56.19   10.70 
  -5   6  -3   83.89   11.70 
   5   6   3   78.59   14.40 
  -5   6  -3   79.39   15.40 
  -5   6  -4   73.39   15.10 
   5   6   4   28.20   31.90 
  -5   6  -4   42.10   13.50 
   5   6   4   65.49   16.20 
  -5   6  -4   56.09   10.40 
   5  -6   4   41.70   17.20 
   5   6   5  -33.90   26.10 
  -5   6  -5    9.00    8.00 
   5   6   5   16.40    9.90 
   5   6   5    3.90    6.10 
  -5   6  -5    4.90   12.00 
  -5   6  -5   10.40    5.80 
   5  -6   5   -0.40   14.10 
  -5  -6  -5   13.10    5.50 
   5  -6   5    6.20    5.40 
   5   6   6    9.70   29.80 
   5  -6   6   31.80   18.10 
   5  -6   6   26.00    7.90 
   5   7 -11   13.30    8.10 
  -5   7  11   -4.40   23.80 
  -5  -7  11    6.30   11.40 
  -5   7  10  -11.20    6.90 
   5   7 -10   -0.30    7.10 
  -5   7  10   -7.70   18.50 
  -5   7  10   10.10   25.30 
  -5  -7  10   20.90   10.30 
  -5  -7  10    2.00    9.90 
  -5  -7  10   -4.40    8.30 
  -5   7   9   10.50    8.90 
  -5   7   9    3.80   17.00 
  -5   7   9   15.40   23.80 
  -5  -7   9    1.30    9.70 
  -5  -7   9   -3.80    7.80 
  -5  -7   9    2.60   10.80 
  -5   7   8   -3.20   12.30 
  -5   7   8   -1.10   20.00 
  -5   7   8   -4.60    6.30 
  -5  -7   8    5.30    6.60 
  -5  -7   8  -15.50    7.40 
  -5  -7   8   -7.90    7.70 
  -5   7   7   78.49   28.60 
  -5   7   7  113.49   21.60 
   5   7  -7  137.59   25.80 
  -5   7   7  118.09   22.00 
  -5  -7   7  130.79   24.20 
  -5  -7   7  159.48   25.60 
  -5  -7   7  170.68   21.40 
  -5  -7   6 2471.45  226.68 
  -5  -7   6 2123.19  225.98 
  -5   7   5   24.20   18.90 
  -5   7   5   30.60    9.60 
   5   7  -5   21.30   13.60 
  -5   7   5   35.60   15.30 
  -5   7   5   31.60    9.40 
  -5  -7   5   29.70   12.10 
  -5  -7   5   36.20   13.10 
  -5  -7   5   23.30    7.50 
  -5   7   4  156.88   31.10 
   5   7  -4  185.98   29.50 
   5   7  -4  216.08   26.00 
  -5  -7   4  232.88   30.40 
  -5  -7   4  247.58   28.70 
   5  -7  -4  200.88   25.90 
  -5  -7   4  231.48   24.20 
   5   7  -3   59.99    9.70 
   5   7  -3   48.20   12.80 
  -5   7   3   23.00   12.70 
  -5  -7   3   58.59   13.90 
  -5  -7   3   68.99   12.80 
  -5  -7   3   65.49    9.50 
   5  -7  -3   58.19   10.80 
   5   7  -2   75.69   14.80 
   5   7  -2   51.89    9.50 
  -5   7   2   55.59   12.30 
  -5   7   2   67.19   17.20 
   5   7  -2   86.29   17.10 
  -5   7   2   56.89   13.70 
   5   7  -2   80.29   11.70 
  -5   7   2   79.19   15.80 
  -5  -7   2   59.19   10.90 
   5  -7  -2   98.29   22.50 
  -5  -7   2   63.89   14.90 
   5   7  -1   -0.10    6.40 
   5   7  -1   12.10    5.90 
  -5   7   1   -1.60    8.60 
   5   7  -1    4.10    5.40 
   5   7  -1   11.40    5.80 
   5   7  -1    1.40    3.50 
  -5   7   1    6.30    7.30 
  -5   7   1    3.60    5.00 
  -5   7   1   14.40   11.60 
  -5  -7   1   -0.80    3.70 
  -5  -7   1    0.70    4.80 
   5  -7  -1   -2.40    3.10 
  -5   7   0   27.80   16.60 
   5   7   0   23.70    7.40 
  -5   7   0    1.50   11.10 
   5   7   0   17.30    6.00 
   5   7   0   14.50    5.90 
  -5   7   0    3.30    6.00 
  -5   7   0   30.80    8.00 
   5   7   0    3.60    8.90 
  -5  -7   0   15.30    6.50 
   5  -7   0   34.00   10.60 
   5   7   1  167.98   24.70 
   5   7   1  119.39   17.00 
  -5  -7  -1  154.58   19.90 
  -5  -7  -1  111.89   17.80 
   5   7   2   85.09   15.80 
   5   7   2   94.79   21.70 
  -5  -7  -2  121.49   14.90 
  -5   7  -3   30.60    7.80 
   5   7   3   24.80   20.30 
   5   7   3   15.20   10.00 
  -5   7  -3   23.30   10.10 
  -5   7  -3   13.10    8.40 
   5   7   3   18.60    4.30 
   5   7   3    9.50    5.20 
   5  -7   3    2.90    5.70 
   5  -7   3    2.70    9.50 
   5   7   4   26.40   14.20 
  -5   7  -4   21.80   10.80 
  -5   7  -4   24.30   10.30 
   5   7   4   40.60   28.10 
   5   7   4    8.80    5.40 
  -5   7  -4   36.50    8.50 
   5  -7   4   17.10   12.40 
   5  -7   4    7.40    5.80 
  -5   7  -5   14.10    5.80 
   5   7   5    7.60   11.70 
   5   7   5    0.60   26.60 
  -5   7  -5    5.40    7.90 
   5  -7   5   16.00   13.30 
   5  -7   5    1.80    6.10 
  -5   7  -6   32.20    8.90 
   5   7   6   10.90   10.50 
   5   7   6   13.70   31.80 
  -5   7  -6   24.50   10.00 
   5  -7   6   11.50    7.90 
  -5   8  10   49.10   33.40 
  -5   8  10   20.20   19.10 
   5   8 -10   11.10    8.60 
  -5  -8  10   -6.90   10.70 
  -5  -8  10   29.00   14.50 
  -5  -8  10    5.50   10.10 
   5   8  -9   34.00   12.70 
  -5   8   9   20.40   10.10 
  -5   8   9   17.80   26.60 
  -5   8   9   32.00   17.70 
  -5  -8   9   12.60    9.70 
  -5  -8   9   12.00   11.40 
  -5  -8   9   13.10    9.40 
  -5   8   8   25.10   13.70 
  -5   8   8   -2.40   20.90 
  -5  -8   8   45.40   15.70 
  -5  -8   8   61.59   15.10 
  -5  -8   8   41.20   16.20 
  -5   8   7  174.88   23.40 
  -5   8   7  228.08   37.60 
  -5  -8   7  133.39   24.40 
  -5  -8   7  122.39   26.50 
  -5  -8   7  114.59   20.00 
   5   8  -6  167.18   27.10 
  -5   8   6   86.69   26.90 
  -5   8   6  130.89   24.30 
  -5   8   6  133.59   20.90 
  -5  -8   6  206.58   27.30 
  -5  -8   6  214.18   29.10 
  -5   8   5  430.16   46.80 
  -5   8   5  451.45   51.69 
  -5   8   5  441.86   54.49 
   5   8  -5  384.06   47.90 
  -5   8   5  478.65   52.49 
  -5  -8   5  479.85   51.79 
  -5  -8   5  426.26   52.39 
  -5  -8   5  439.96   46.40 
  -5   8   4   93.39   16.00 
  -5   8   4  177.48   26.40 
   5   8  -4   98.19   17.10 
  -5  -8   4  114.69   18.30 
  -5  -8   4  135.29   21.10 
  -5  -8   4  104.79   14.40 
   5  -8  -4   86.29   15.60 
   5   8  -3  178.88   25.70 
   5   8  -3  227.88   25.70 
  -5   8   3  249.08   28.40 
   5   8  -3  239.88   30.00 
  -5  -8   3  223.38   25.90 
   5  -8  -3  258.37   29.00 
  -5  -8   3  256.27   32.40 
  -5  -8   3  240.98   28.90 
   5   8  -2  141.79   17.30 
   5   8  -2  176.58   23.30 
  -5   8   2  127.89   18.60 
  -5   8   2  127.29   18.80 
  -5  -8   2   99.29   19.20 
   5  -8  -2  131.99   18.90 
  -5   8   1    1.50    7.30 
  -5   8   1    5.20    9.30 
   5   8  -1    2.70    5.40 
   5   8  -1    2.30    7.00 
   5   8  -1    7.90    6.50 
  -5   8   1    5.80    4.90 
   5   8  -1    5.20    3.70 
   5   8  -1    2.90    4.10 
  -5   8   1   -2.40   10.50 
  -5  -8   1    3.40    5.10 
  -5  -8   1    6.30    4.40 
   5  -8  -1   12.30    6.50 
   5   8   0  102.29   25.70 
   5   8   0   61.59   10.70 
  -5  -8   0   58.09   14.30 
   5  -8   0   33.40   10.00 
   5   8   1  314.37   33.80 
   5   8   1  203.38   26.90 
  -5  -8  -1  242.78   29.70 
   5   8   2  343.87   39.70 
  -5   8  -2  395.36   43.50 
   5   8   2  395.76   38.60 
   5   8   2  360.56   39.70 
   5   8   2  329.57   44.60 
  -5   8  -2  425.66   43.40 
  -5   8  -3   -3.40    7.80 
  -5   8  -3    2.60    5.00 
   5   8   3    7.80    6.70 
   5   8   3    1.60    4.10 
  -5   8  -3    0.30    4.60 
   5   8   3    4.80    3.10 
   5   8   3  -18.70   16.70 
   5   8   3    6.60    9.80 
   5  -8   3   25.10    8.80 
   5  -8   3   24.30   19.30 
   5   8   4   28.20   10.50 
   5   8   4   18.70   24.30 
   5  -8   4   45.50   16.00 
   5  -8   4   42.80   12.60 
  -5   8  -5   74.09   12.70 
   5   8   5   31.20   30.60 
  -5   8  -5   52.19   13.70 
   5   8   5   53.59   19.90 
   5  -8   5   46.30   17.90 
   5  -8   5   62.19   15.10 
  -5   8  -6   72.49   14.00 
   5   8   6   76.99   46.30 
   5   8   6   41.60   21.20 
  -5   9  10   16.50    9.00 
   5   9 -10   12.40    9.60 
  -5   9  10   -1.80   17.10 
  -5   9  10    5.90   27.50 
  -5  -9  10   12.10   10.90 
  -5  -9  10   -1.50   10.10 
  -5  -9  10    1.50   10.50 
  -5   9   9    3.80   22.70 
   5   9  -9   32.10   11.60 
  -5   9   9   22.00   12.70 
  -5   9   9   42.30   18.00 
  -5  -9   9   13.70   11.60 
  -5  -9   9   35.90   15.40 
  -5  -9   9   47.10   17.90 
  -5   9   8    8.10   20.80 
  -5   9   8   12.20    9.40 
  -5   9   8   16.20   16.70 
  -5  -9   8   79.89   17.20 
  -5  -9   8   42.80   15.40 
  -5  -9   8   31.10   15.10 
  -5   9   7   36.20   14.30 
  -5   9   7   20.20   11.00 
  -5   9   7   52.59   23.10 
  -5  -9   7   15.60   10.00 
  -5  -9   7   23.70   10.60 
  -5  -9   7   12.80    6.80 
   5   9  -6  194.18   28.40 
  -5  -9   6  170.18   23.50 
  -5  -9   6  210.38   40.50 
  -5  -9   6  186.78   28.60 
   5   9  -5   97.89   20.10 
  -5   9   5  110.49   24.90 
  -5   9   5   90.29   21.80 
  -5   9   5  121.19   17.90 
  -5  -9   5   96.99   14.90 
  -5  -9   5  109.09   19.80 
  -5  -9   5  103.69   18.70 
  -5   9   4   21.20   15.30 
   5   9  -4    7.60    8.20 
  -5   9   4   28.10   15.10 
  -5   9   4   20.80    9.20 
  -5  -9   4    4.00    8.50 
   5  -9  -4   12.90    6.00 
  -5  -9   4    8.70    4.30 
  -5  -9   4   16.90    8.10 
  -5   9   3   18.00   11.80 
  -5   9   3    9.60   15.50 
  -5   9   3   -0.40    6.90 
   5   9  -3    9.90    5.10 
   5   9  -3    9.10    7.40 
   5  -9  -3    3.10    4.70 
  -5  -9   3    4.60    6.40 
  -5  -9   3    5.20    4.30 
  -5  -9   3    5.50    5.90 
  -5   9   2   64.89   14.60 
   5   9  -2   51.69   11.30 
   5   9  -2   52.89   12.80 
   5   9  -2   37.20    8.30 
  -5   9   2   67.59   18.60 
  -5  -9   2   30.60    8.90 
  -5  -9   2   57.59   15.30 
   5  -9  -2   32.40    9.90 
  -5  -9   2   22.50    7.00 
  -5   9   1    4.10    6.80 
   5   9  -1   24.40    8.60 
  -5   9   1    6.30    7.80 
   5   9  -1   11.20    7.90 
  -5   9   1    1.30   12.10 
   5   9  -1   16.60    7.40 
  -5  -9   1   23.60    9.30 
  -5  -9   1   20.00    8.30 
   5  -9  -1   18.30    7.90 
  -5   9   0   55.49   16.20 
  -5   9   0   55.99   12.00 
   5   9   0   10.90    5.70 
   5   9   0   40.10   10.30 
   5   9   0   20.20    7.20 
   5   9   0   26.80    9.80 
   5   9   0   29.60   11.70 
   5   9   0   38.10    9.90 
   5  -9   0   14.70    7.80 
  -5  -9   0   28.20    9.70 
  -5   9  -1   45.80   14.00 
   5   9   1   46.60   11.00 
  -5   9  -1   43.80   11.30 
   5   9   1   41.40   13.20 
   5   9   1   55.99   14.80 
   5   9   1   60.49   12.70 
  -5   9  -1   49.90   12.10 
   5   9   1   45.50   10.40 
   5  -9   1   57.59   15.30 
  -5  -9  -1   39.10   12.10 
  -5   9  -2   57.29   13.40 
   5   9   2  109.19   16.10 
   5   9   2   95.89   20.60 
  -5   9  -2   74.09   17.20 
  -5   9  -2   90.69   14.80 
   5   9   2   67.59   11.10 
   5   9   2   63.89   12.30 
   5  -9   2  108.19   18.90 
  -5   9  -3    6.70    9.70 
   5   9   3   33.20   19.70 
   5  -9   3   54.79   17.00 
   5  -9   3   36.70    9.80 
  -5   9  -4    4.30    8.30 
   5   9   4   26.00   13.40 
  -5   9  -4    7.40    6.50 
   5   9   4    1.60   21.90 
   5   9   4   40.60   10.20 
   5  -9   4   56.99   18.40 
   5  -9   4   48.10   12.20 
   5   9   5   25.20   16.20 
   5   9   5    1.80   27.70 
  -5   9  -5    7.40   10.80 
  -5   9  -5   32.00    9.80 
   5  -9   5   34.50   10.90 
   5  -9   5   26.70   13.40 
  -5   9  -6    0.30    5.00 
  -5   9  -6   -1.80    8.30 
   5   9   6    9.80   32.90 
   5  -9   6   26.40   15.00 
   5  -9   6   35.60    9.80 
  -5  10  10   -4.10   26.50 
   5  10 -10   20.70   14.40 
  -5  10  10    4.90    8.50 
  -5  10  10   23.60   20.50 
  -5 -10  10    1.60    7.50 
  -5 -10  10   -5.50    9.00 
  -5 -10  10   31.80   19.80 
   5  10  -9   -2.00    7.30 
  -5  10   9  -10.70   12.70 
  -5  10   9    0.20   21.10 
  -5  10   9    0.30    8.10 
  -5 -10   9  -15.40   10.00 
  -5 -10   9   -7.50    7.40 
  -5 -10   9   -0.40    8.70 
  -5  10   8    7.10   11.60 
   5  10  -8   15.00    8.20 
  -5  10   8    9.00   21.70 
  -5  10   8   11.00   12.30 
  -5 -10   8   16.90   12.80 
  -5 -10   8   33.30   11.80 
  -5 -10   8    9.60   11.10 
  -5  10   7   40.50   14.10 
  -5  10   7   28.40   20.00 
  -5  10   7   24.00   11.30 
   5  10  -7   27.90   10.60 
  -5 -10   7   20.60    8.40 
  -5  10   6  242.68   39.30 
  -5  10   6  215.58   30.90 
   5  10  -6  297.57   34.10 
  -5  10   6  275.87   36.20 
  -5  10   5  176.58   25.20 
  -5  10   5  171.48   30.50 
  -5  10   5  174.58   29.50 
   5  10  -5  172.58   25.90 
  -5 -10   5  203.98   24.00 
  -5 -10   5  178.78   28.60 
  -5 -10   5  181.38   27.70 
  -5  10   4    7.40    8.20 
  -5  10   4   10.60   14.90 
  -5  10   4    9.00   12.00 
   5  10  -4   13.80    7.50 
   5 -10  -4    7.10    4.70 
  -5 -10   4    3.60    7.40 
  -5 -10   4    7.80    6.90 
   5  10  -3   15.00    9.60 
   5 -10  -3   12.60    6.30 
  -5 -10   3   37.70   13.60 
  -5 -10   3   16.80    6.50 
  -5 -10   3   24.10    7.90 
  -5  10   2   47.50   14.70 
  -5  10   2   43.10   18.10 
   5  10  -2   58.89   14.20 
   5  10  -2   58.09   11.00 
  -5 -10   2   79.99   16.00 
   5 -10  -2   72.29   16.10 
  -5 -10   2   44.50   13.40 
   5  10  -1   13.50    6.50 
   5  10  -1    7.30    7.50 
   5  10  -1    5.60    4.90 
   5  10  -1   13.60    8.00 
  -5  10   1   11.40    8.90 
  -5  10   1   -3.90   10.20 
   5  10  -1   20.60    8.70 
   5 -10  -1    7.30    6.00 
  -5 -10   1    3.60    4.10 
  -5 -10   1    8.00    7.70 
   5  10   0    6.20    5.80 
  -5  10   0    3.70    6.10 
   5  10   0   -1.90    7.70 
   5  10   0   -1.60    4.80 
  -5  10   0   -0.90   10.20 
   5 -10   0    1.00    5.70 
  -5 -10   0   -0.40    4.80 
  -5  10  -1   22.80   12.60 
   5  10   1   28.50    8.80 
   5  10   1   11.60   10.70 
   5  10   1   20.40    7.60 
   5  10   1   11.10    6.60 
  -5  10  -1   20.10    9.00 
   5  10   1   27.90    8.00 
  -5 -10  -1   11.30    7.40 
   5 -10   1    5.70    5.90 
   5  10   2    1.80    5.40 
   5  10   2    0.50   13.30 
   5  10   2   -5.40    5.20 
  -5  10  -2   -1.40    5.20 
   5  10   2    7.70    8.70 
   5  10   2    5.20    4.30 
  -5  10  -2   -2.80    8.60 
   5 -10   2  -11.60    8.20 
  -5  10  -3    5.90    5.40 
   5  10   3   -1.90    4.20 
   5  10   3   10.60   17.40 
   5  10   3   12.00   10.10 
   5  10   3    6.30    6.70 
   5  10   3    1.80    3.00 
   5 -10   3   29.50    9.10 
   5 -10   3   -7.80    7.60 
   5  10   4   -1.50   20.70 
  -5  10  -4   -6.30    7.20 
   5  10   4   11.00   12.00 
  -5  10  -4   -0.40    4.80 
   5 -10   4   34.90   11.40 
   5 -10   4    0.00    9.40 
  -5  10  -5   40.80   12.10 
   5  10   5   23.60   27.70 
  -5  10  -5   43.00   10.60 
   5  10   5   25.90   16.80 
   5 -10   5   20.20   13.10 
   5 -10   5   35.80   13.00 
  -5  11   9   20.20   14.80 
  -5  11   9   30.60   12.30 
  -5  11   9   35.50   30.00 
   5  11  -9   16.80   11.50 
  -5 -11   9   38.90   14.10 
  -5 -11   9   24.00   15.60 
  -5 -11   9    8.60   12.50 
  -5  11   8  -19.70   18.40 
  -5  11   8   24.00   11.30 
  -5  11   8   33.00   13.60 
  -5 -11   8   38.70   14.70 
  -5 -11   8   29.30   15.60 
  -5 -11   8   41.40   12.40 
  -5  11   7   35.50   18.80 
   5  11  -7   51.09   14.40 
  -5  11   7   60.09   14.70 
  -5  11   7   62.49   23.60 
  -5 -11   7   58.39   17.60 
  -5 -11   7   54.19   16.20 
  -5 -11   7   66.09   15.40 
  -5  11   6  127.49   21.70 
  -5  11   6   86.39   24.50 
  -5  11   6   84.19   23.40 
  -5 -11   6  147.99   25.40 
  -5 -11   6  167.28   26.40 
  -5 -11   6  159.88   21.40 
   5  11  -5  174.78   24.60 
  -5  11   5  167.98   23.90 
  -5  11   5  149.88   28.20 
  -5 -11   5  142.99   26.70 
  -5 -11   5  176.68   26.70 
  -5 -11   5  156.88   22.40 
   5  11  -4  107.79   17.00 
  -5  11   4   86.59   17.90 
   5 -11  -4   95.49   18.20 
  -5 -11   4  125.49   17.30 
  -5 -11   4  125.69   20.10 
  -5 -11   4  127.29   24.10 
   5  11  -3   14.60    7.60 
   5  11  -3   -2.60    5.40 
   5  11  -3    3.40    5.30 
  -5  11   3    5.40    9.80 
  -5  11   3   17.70   13.00 
  -5 -11   3    6.10    5.80 
   5 -11  -3    0.40    4.50 
  -5 -11   3    0.50    8.30 
   5  11  -2   49.30   11.60 
  -5 -11   2   62.89   16.50 
  -5  11   1   11.70   11.20 
   5  11  -1    2.00    6.20 
   5  11  -1    1.80    7.00 
  -5  11   1    3.70    7.20 
   5  11  -1    4.90    5.70 
  -5 -11   1   22.30    9.50 
  -5 -11   1    9.30    5.90 
   5 -11  -1   35.50   11.30 
   5  11   0   27.90   11.30 
   5  11   0   22.30    8.30 
   5  11   0   31.60    9.70 
  -5  11   0   30.50   13.50 
  -5  11   0   22.20    9.90 
  -5 -11   0   26.10    8.90 
   5  11   1   81.49   14.00 
   5  11   1   72.09   17.10 
  -5  11  -1   65.09   24.60 
   5  11   1   41.90   13.80 
  -5  11  -1   63.29   14.20 
   5  11   1   62.59   12.60 
   5 -11   1   49.90   15.00 
  -5  11  -2   34.50   11.10 
   5  11   2   19.20   14.00 
   5  11   2   55.19   10.50 
  -5  11  -2   39.30   14.80 
   5  11   2   40.10   10.80 
   5  11   2   49.40   13.00 
   5 -11   2   19.40   11.20 
   5  11   3   10.10    5.60 
  -5  11  -3   19.30    7.30 
   5  11   3   -7.00   15.00 
   5  11   3   10.70   10.00 
   5  11   3    5.30    4.00 
  -5  11  -3    8.30   10.20 
   5 -11   3   21.60    8.40 
   5 -11   3   22.30   11.20 
  -5  11  -4   31.00   10.10 
   5  11   4   26.70   14.50 
  -5  11  -4   21.60   10.90 
   5  11   4   36.10   22.90 
   5 -11   4   34.50   16.20 
   5 -11   4   44.60   12.80 
  -5  11  -5   23.40   10.70 
   5  11   5   24.90   28.10 
  -5  11  -5   20.10   11.10 
   5  11   5   25.80   16.60 
   5 -11   5   28.80   11.60 
   5 -11   5   18.70   12.40 
  -5  12   9    3.60    8.00 
  -5  12   9    7.90   14.70 
   5  12  -9   -0.40    7.50 
  -5  12   9    7.00   22.00 
  -5 -12   9    6.20   10.60 
  -5 -12   9  -16.20    8.00 
  -5 -12   9    0.30    9.80 
   5  12  -8   -3.60    5.90 
  -5  12   8    1.60   10.80 
  -5  12   8   11.70   18.80 
  -5  12   8   -0.90   10.10 
  -5 -12   8   -3.80    8.10 
  -5 -12   8   -0.70    8.50 
  -5 -12   8    1.20   10.30 
  -5  12   7    5.20   12.40 
  -5  12   7    7.90   18.80 
  -5  12   7   33.70   13.20 
  -5 -12   7   75.99   16.60 
  -5 -12   7   70.99   20.70 
  -5 -12   7   67.59   19.60 
  -5  12   6  125.69   21.10 
  -5  12   6   80.39   25.10 
  -5 -12   6  150.08   29.20 
  -5  12   5    5.40   13.90 
   5  12  -5    1.90    6.40 
  -5  12   5   10.70   14.40 
  -5  12   5    3.10    7.60 
  -5 -12   5    4.90    5.80 
  -5 -12   5    0.80    6.80 
  -5 -12   5   -3.10    6.40 
   5  12  -4   46.10   11.60 
  -5  12   4   55.69   13.70 
  -5  12   4   26.50   20.90 
  -5  12   4   30.40   16.00 
  -5 -12   4   99.79   20.70 
   5  12  -3   50.09   12.00 
  -5  12   3   25.50   12.00 
   5  12  -3   27.60    9.30 
  -5  12   3   28.80   14.70 
   5  12  -2  185.78   26.50 
   5  12  -2  169.78   26.10 
  -5  12   2  183.88   28.40 
   5  12  -2  198.78   26.20 
  -5 -12   2  272.07   30.60 
  -5 -12   2  212.58   31.30 
  -5 -12   2  237.88   27.60 
  -5  12   1   44.30   16.60 
  -5  12   1   27.90   10.70 
   5  12  -1   33.10   10.30 
   5  12  -1   23.60    8.90 
   5  12  -1   18.30    9.00 
  -5 -12   1   10.60    8.30 
   5 -12  -1    5.40    6.80 
   5  12   0    6.00    5.60 
  -5  12   0   10.60   11.10 
   5  12   0    4.40    7.10 
  -5  12   0   14.20    8.80 
   5  12   0   -0.90    8.60 
  -5 -12   0   -1.20    6.70 
   5 -12   0    6.10    6.80 
   5  12   1   34.50   12.40 
  -5  12  -1   35.20   10.90 
  -5  12  -1   25.00   14.40 
   5  12   1   29.20    8.90 
   5  12   1   37.00   11.00 
   5 -12   1   29.60   12.10 
  -5  12  -2   23.20    9.60 
  -5  12  -2   23.60   12.20 
   5  12   2   38.00   11.60 
   5  12   2   19.20   13.40 
   5  12   2   24.50    8.80 
   5  12   2   23.60    8.00 
   5 -12   2   21.70   10.20 
   5  12   3   19.10   17.70 
  -5  12  -3    8.40    7.30 
   5  12   3    9.20    4.70 
   5  12   3   -9.90    9.20 
  -5  12  -3    7.10    9.60 
   5 -12   3   38.50   14.90 
   5  12   4   31.30   15.30 
  -5  12  -4   15.00   11.20 
  -5  12  -4   42.30   20.20 
   5  12   4   47.00   23.30 
  -5  12  -5   -0.90    6.70 
   5  12   5   -8.70   15.10 
  -5  12  -5  -10.60    7.40 
   5  12   5   10.10   26.10 
   5 -12   5   17.40   12.90 
   5 -12   5   -3.10    6.50 
  -5  13   9  224.28   42.90 
  -5 -13   9  130.39   33.10 
   5  13  -8   47.40   20.40 
  -5  13   8   39.80   32.40 
  -5  13   8   44.90   16.40 
  -5  13   8   41.40   16.30 
  -5 -13   8    6.80   17.40 
  -5  13   7   82.29   17.90 
  -5  13   7   50.69   18.10 
   5  13  -7   30.70   14.90 
  -5  13   7   45.10   20.50 
  -5 -13   7   63.39   17.00 
  -5 -13   7   41.40   16.00 
  -5 -13   7   57.79   18.50 
  -5  13   6  124.69   23.60 
   5  13  -6  155.38   23.20 
  -5  13   6  175.88   29.60 
  -5  13   6  118.79   28.80 
  -5  13   5  229.78   36.50 
  -5  13   5  256.87   37.40 
   5  13  -5  248.58   31.90 
  -5  13   5  235.88   31.40 
  -5 -13   5  193.18   33.80 
   5 -13  -5  240.88   32.70 
  -5 -13   5  232.68   33.70 
  -5 -13   5  213.28   29.90 
  -5  13   4   60.99   20.40 
  -5  13   4   57.49   18.30 
  -5 -13   4   19.40    9.10 
  -5 -13   4   29.40    8.80 
  -5 -13   4   21.00   10.90 
   5  13  -3  236.88   27.70 
  -5  13   3  226.48   32.50 
  -5  13   3  261.87   36.20 
  -5 -13   3  159.28   24.30 
   5 -13  -3  151.48   26.50 
  -5 -13   3  169.78   27.40 
  -5 -13   3  196.48   29.40 
   5  13  -2  412.96   47.60 
   5  13  -2  413.76   48.70 
  -5  13   2  440.56   50.79 
   5  13  -2  427.86   48.60 
  -5  13   2  493.45   54.69 
   5  13  -1   35.50   10.90 
   5  13  -1   29.80   11.10 
   5  13  -1   45.80   12.50 
  -5  13   1   36.90   16.60 
  -5  13   1   43.10   13.00 
  -5 -13   1   47.20   13.40 
   5 -13  -1   25.10   16.20 
  -5 -13   1   31.70   10.00 
   5  13   0    1.60    6.70 
  -5  13   0    0.60    6.40 
   5  13   0   -8.90    4.30 
  -5  13   0   -8.40    8.80 
   5  13   0   -3.10    8.40 
   5 -13   0    2.80    6.20 
   5  13   1    1.20    7.10 
  -5  13  -1    3.70   11.60 
  -5  13  -1    3.50    6.20 
   5  13   1   -2.60    5.40 
   5  13   1    5.00   10.50 
   5 -13   1    7.80    8.70 
   5  13   2   55.29   18.10 
   5  13   2   28.90   12.60 
  -5  13  -2   39.00   11.20 
   5  13   2   25.20    8.20 
  -5  13  -2   39.60   15.50 
   5 -13   2    3.90    9.60 
  -5  13  -3   63.59   16.10 
   5  13   3   91.09   24.10 
  -5  13  -3   75.69   19.50 
   5  13   3   85.89   12.40 
   5  13   3   95.69   20.00 
   5  13   4  184.28   38.40 
   5  13   4  196.18   31.40 
  -5  13  -4  190.08   27.10 
  -5  13  -4  190.58   30.00 
  -5  14   8    1.70   11.70 
  -5  14   8    2.60   21.20 
  -5  14   8    3.50   10.80 
   5  14  -8   -0.40    8.20 
  -5 -14   8   24.60   11.90 
  -5 -14   8    1.60    9.10 
  -5 -14   8   -7.80   10.10 
  -5  14   7   50.19   14.70 
   5  14  -7   16.50   12.60 
  -5  14   7   19.70   14.80 
  -5  14   7   51.29   23.30 
  -5 -14   7   21.20   15.00 
  -5 -14   7   16.60   12.70 
  -5  14   6   19.40   12.00 
  -5  14   6   38.60   16.80 
   5  14  -6   15.60   10.10 
  -5  14   6   22.40   16.70 
  -5 -14   6   18.70   12.20 
  -5 -14   6   16.90    8.30 
  -5 -14   6   25.10   13.50 
  -5  14   5    4.70    9.00 
  -5  14   5   -0.10   13.30 
   5  14  -5    1.20    7.70 
  -5  14   5   25.30   16.80 
   5 -14  -5    8.10    5.60 
  -5 -14   5    5.50    6.50 
  -5 -14   5    8.90   11.30 
  -5  14   4  112.69   24.10 
  -5  14   4   68.79   22.10 
   5  14  -4   69.19   18.10 
  -5  14   4   63.69   17.10 
  -5  14   3    8.10    9.60 
   5  14  -3   -2.90    7.50 
   5  14  -3    2.70    7.10 
   5  14  -3    4.10    8.10 
  -5  14   3    5.00   14.50 
  -5  14   3   12.70   11.40 
  -5 -14   3    4.90    4.90 
  -5 -14   3    4.40    7.30 
  -5 -14   3    4.20    7.40 
   5 -14  -3   -0.20    5.70 
  -5  14   2  116.69   24.10 
   5  14  -2  136.59   22.60 
   5  14  -2  178.68   36.50 
   5  14  -2  144.19   23.40 
   5 -14  -2  219.18   29.00 
  -5 -14   2  197.18   28.30 
  -5 -14   2  179.48   24.60 
  -5  14   1    9.80   13.50 
  -5  14   1   29.00   11.20 
   5  14  -1   12.00    9.00 
   5  14  -1    0.50   10.60 
   5  14  -1    7.30    7.50 
   5 -14  -1   11.60    8.30 
   5  14   0   16.90   10.10 
   5  14   0   16.20    9.60 
   5  14   0    3.70    7.10 
  -5  14   0    8.40    8.50 
  -5  14   0    9.10   11.90 
   5 -14   0   -1.10    4.90 
   5  14   1   -1.10    5.00 
   5  14   1    3.70    7.30 
   5  14   1    2.30    9.60 
  -5  14  -1    3.00   10.60 
  -5  14  -1    2.20    6.30 
   5 -14   1   16.20    9.70 
   5  14   2    0.50   11.80 
  -5  14  -2    2.30   10.10 
  -5  14  -2    4.10    7.50 
   5  14   2    0.00    8.90 
   5  14   2   -0.20    5.10 
   5 -14   2    3.90    8.10 
   5  14   3   14.10   16.50 
   5  14   3   -2.70   11.60 
  -5  14  -3    0.00   10.50 
   5 -14   3   50.09   17.70 
  -5  14  -4   31.40   15.00 
   5  14   4   15.50   16.50 
  -5  14  -4   42.90   13.20 
   5 -14   4   59.69   19.50 
   5  15  -7   18.00    9.30 
  -5  15   7    7.30   18.20 
  -5  15   7    5.70   10.70 
  -5  15   7   -8.50   12.10 
  -5 -15   7    5.70   10.80 
  -5 -15   7    0.20   10.60 
  -5 -15   7   23.60    8.80 
  -5  15   6   22.20   12.70 
  -5  15   6   10.10   15.40 
   5  15  -6   14.00   10.90 
  -5  15   6    7.00   14.90 
  -5 -15   6   13.50    9.30 
  -5 -15   6   17.00   13.20 
  -5 -15   6   12.00   10.90 
   5  15  -5   33.50   13.10 
  -5  15   5   36.00   15.90 
  -5  15   5   40.60   18.10 
  -5  15   5   24.30   12.50 
  -5 -15   5   30.30   13.40 
  -5 -15   5   47.80   17.00 
   5 -15  -5   44.10   13.70 
  -5  15   4   62.29   17.30 
  -5  15   4   48.30   20.60 
  -5  15   4   47.10   17.60 
   5  15  -4   72.69   17.00 
  -5 -15   4   91.69   22.60 
  -5 -15   4   99.29   19.40 
  -5 -15   4   76.39   22.60 
   5 -15  -4   77.79   20.20 
   5  15  -3   14.40   10.30 
   5  15  -3   26.70   11.00 
  -5  15   3   13.20   15.60 
  -5  15   3   11.10    9.60 
  -5  15   3   19.20   12.20 
   5  15  -3    9.50    7.90 
  -5 -15   3    2.70    7.10 
   5 -15  -3    4.70    7.00 
   5  15  -2    5.30    7.60 
  -5  15   2   10.30    9.70 
  -5  15   2   12.40   14.10 
   5  15  -2    4.00    6.90 
   5  15  -2   -8.70    5.90 
  -5 -15   2    7.70    5.90 
   5 -15  -2   -4.50    5.30 
  -5 -15   2   -1.70    5.60 
  -5  15   1   40.60   16.50 
   5  15  -1   45.20   13.00 
   5  15  -1   60.69   14.40 
  -5  15   1   34.10   12.40 
   5 -15  -1   51.99   17.10 
   5  15   0    7.30    8.40 
   5  15   0    6.80    7.50 
  -5  15   0    0.60   10.30 
  -5  15   0   12.40    8.60 
   5  15   0   15.10   10.20 
   5 -15   0    7.50    7.30 
   5  15   1    3.90    5.80 
   5  15   1    6.80    8.20 
  -5  15  -1    4.80    7.80 
   5  15   1   11.90   10.10 
  -5  15  -1    6.20   12.20 
   5 -15   1   -0.50    6.80 
  -5  15  -2    5.50   11.50 
   5  15   2   -1.10    4.90 
   5  15   2    5.00   13.60 
   5  15   2    9.20   11.00 
  -5  15  -2    7.70    7.50 
   5 -15   2   11.20    6.90 
   5  15   3   -0.40   14.10 
  -5  15  -3    0.70    7.00 
   5  15   3    2.10   12.10 
   5  15   3   -1.90    4.90 
   5 -15   3   -6.60    7.80 
  -5  16   7    0.00   12.00 
  -5  16   7   -2.00   11.50 
   5  16  -7   27.30   13.10 
  -5  16   7   -2.30   17.60 
  -5 -16   7    1.10    9.50 
  -5  16   6   39.60   18.60 
  -5  16   6   27.80   18.40 
  -5  16   6   26.70   12.80 
   5  16  -6    7.80    9.80 
  -5 -16   6   79.19   18.50 
  -5 -16   6  109.59   31.50 
  -5  16   5   51.29   19.90 
  -5  16   5   68.09   18.60 
   5  16  -5   47.00   15.20 
  -5  16   5   36.80   20.30 
   5 -16  -5   57.89   17.80 
  -5 -16   5   60.29   14.60 
  -5 -16   5   53.39   16.60 
  -5  16   4   19.30   11.60 
   5  16  -4    5.70    8.90 
  -5  16   4   11.80   14.90 
  -5  16   4    0.50   11.90 
   5  16  -4   10.70    9.00 
   5 -16  -4   30.80   12.30 
  -5 -16   4   31.90   10.90 
  -5 -16   4   50.29   15.80 
  -5  16   3    2.10    8.40 
   5  16  -3   -0.90    7.10 
   5  16  -3   -4.90    7.00 
  -5  16   3    3.80   13.30 
   5  16  -3   -5.20    6.30 
  -5  16   3   -0.40    8.90 
   5 -16  -3   -7.40    6.60 
  -5 -16   3    2.70    6.20 
  -5 -16   3   -2.30    5.20 
   5  16  -2   16.10    9.60 
   5  16  -2    4.80    7.90 
  -5  16   2    9.70   10.40 
  -5  16   2    7.70   13.00 
   5  16  -2   15.80    8.80 
  -5 -16   2   24.90    9.60 
   5 -16  -2   39.10   14.40 
   5  16  -1   25.40    9.60 
   5  16  -1    1.80    8.30 
  -5  16   1   18.00   10.00 
  -5  16   1   -0.90   12.80 
   5  16  -1    5.60    9.40 
   5 -16  -1   27.00   10.40 
  -5  16   0    1.90    7.90 
  -5  16   0    7.20   12.30 
   5  16   0   -4.80    5.80 
   5  16   0  -13.80    6.70 
   5  16   0   -9.20    7.90 
   5 -16   0   -5.40    6.70 
   5  16   1  -10.60    6.10 
   5  16   1   -0.20    5.80 
  -5  16  -1   -2.30    7.00 
   5  16   1   12.10   11.60 
  -5  16  -1  -14.90   11.80 
   5 -16   1    6.70    9.50 
   5  16   2  -18.00    9.10 
   5  16   2   -4.20    5.60 
  -5  16  -2  -15.60    9.90 
  -5  16  -2   -4.40    6.30 
   5  16   2   -4.50   12.90 
   5 -16   2    2.60    6.40 
  -5  17   6   80.39   25.10 
  -5  17   6   97.69   21.60 
   5  17  -6   78.89   22.10 
  -5  17   5  111.89   29.90 
   5  17  -5   92.39   22.60 
  -5  17   5  126.69   27.60 
   5  17  -5  103.89   24.00 
  -5  17   5  113.39   27.50 
  -5 -17   5  117.39   30.80 
  -5 -17   5  120.69   22.20 
  -5  17   4    1.30    8.90 
  -5  17   4    2.50   13.70 
   5  17  -4  -10.00   13.20 
  -5  17   4    6.50   14.90 
   5  17  -4   -5.20    7.00 
   5  17  -4   -4.10    7.90 
  -5 -17   4   10.30    7.20 
   5 -17  -4    0.70    7.40 
  -5 -17   4    8.40    9.70 
   5  17  -3    7.60    9.10 
  -5  17   3   11.80   12.60 
  -5  17   3    3.60   10.90 
   5  17  -3    7.40    9.70 
  -5  17   3   17.10   16.70 
   5  17  -3   18.60   12.10 
   5 -17  -3   11.40    8.50 
  -5 -17   3    7.30    7.90 
  -5 -17   3   11.10    9.00 
   5  17  -2   63.89   17.10 
   5  17  -2   47.90   14.40 
  -5  17   2   50.59   17.20 
   5  17  -2   43.20   14.60 
  -5  17   2   54.69   23.30 
  -5  17   1    4.00   13.20 
   5  17  -1   -0.10    6.40 
   5  17  -1  -13.00    6.30 
  -5  17   1   -5.60    8.30 
   5  17  -1   -1.40    6.90 
   5 -17  -1   25.20   11.40 
  -5  17   0   -8.90    8.70 
   5  17   0    1.10    6.60 
   5  17   0    0.40    8.90 
  -5  17   0   -1.30    7.90 
   5  17   0  -13.20    8.00 
   5 -17   0    2.50   10.00 
  -5  17  -1   -2.60   10.20 
   5  17   1   10.20   12.60 
   5  17   1   -1.30    5.40 
   5  17   1    9.20    9.30 
  -5  17  -1    0.40    7.90 
   5 -17   1    4.20    8.30 
   5  18  -4    2.40    8.60 
  -5  18   4  -26.70   12.70 
  -5  18   4   -1.40   11.60 
   5  18  -4    6.40    8.70 
  -5  18   4   -3.90    9.30 
   5  18  -4   -9.40    7.60 
   5 -18  -4   -5.70    8.40 
  -5 -18   4   13.80    8.60 
  -5 -18   4    7.10    9.30 
  -5  18   3   -3.90   13.40 
   5  18  -3   -4.20    6.10 
   5  18  -3    8.20   10.60 
  -5  18   3   -2.80    9.90 
   5  18  -3   -5.70    9.60 
  -5  18   3   -3.10    8.80 
  -5 -18   3    1.30    8.20 
   5 -18  -3   27.50   10.60 
  -5 -18   3   19.20   10.80 
   5  18  -2    5.90    7.50 
   5  18  -2    7.20    8.70 
  -5  18   2    1.40   13.90 
   5  18  -2   17.60    9.80 
  -5  18   2    3.70   13.10 
   5 -18  -2   15.90   11.10 
  -5 -18   2    3.60    7.10 
   5  18  -1    4.50    8.00 
   5  18  -1   13.40    9.10 
   5  18  -1    9.70    9.80 
  -5  18   1   22.30   15.90 
   5 -18  -1   14.60   11.10 
   5  18   0   -5.90    5.90 
   5  18   0    4.10    9.60 
  -5  18   0    8.00   13.20 
   5  18   0    5.60    9.10 
   5 -18   0   -5.40    8.40 
  -6   0  11    9.70   19.50 
  -6   0  11   50.59   18.60 
  -6   0  11   23.90   11.80 
  -6   0  10   -8.10    7.60 
  -6   0  10    1.80   12.50 
  -6   0  10    0.10   18.40 
  -6   0   9   38.70   18.60 
  -6   0   9   26.70   20.00 
  -6   0   9   27.60   19.50 
  -6   0   8  682.63   67.09 
   6   0  -8  499.65   57.79 
  -6   0   8  585.14   74.19 
  -6   0   7   14.50   15.30 
  -6   0   7    2.80    3.60 
   6   0  -7   -0.70    5.40 
  -6   0   7   -1.90    5.70 
  -6   0   7    5.20   14.40 
   6   0  -6    4.90    5.70 
  -6   0   6   10.10    6.90 
  -6   0   6   11.80    3.80 
  -6   0   6    8.10   12.90 
  -6   0   6   -0.20   13.90 
  -6   0   5   44.20   13.10 
   6   0  -5   47.80   16.20 
  -6   0   5   54.49   18.70 
   6   0  -4  332.17   39.70 
  -6   0   4  364.46   41.50 
  -6   0   4  356.96   42.50 
   6   0  -3  766.72   72.99 
   6   0  -3  725.43   78.19 
  -6   0   3  812.02   77.89 
  -6   0   3  665.93   74.69 
  -6   0   2 1284.17  128.59 
   6   0  -2 1437.06  123.39 
  -6   0   2 1304.37  121.89 
   6   0  -2 1155.38  126.19 
   6   0  -1  765.22   73.49 
  -6   0   1  651.13   70.09 
  -6   0   1  789.82   75.39 
   6   0   0  129.59   18.60 
  -6   0   0  134.29   20.40 
  -6   0  -1   50.59   12.00 
  -6   0  -1   41.00   14.10 
   6   0   1   17.90   19.50 
   6   0   1   35.40   10.70 
   6   0   2   61.09   12.00 
   6   0   2  142.79   27.00 
  -6   0  -2   83.49   15.50 
   6   0   3   22.50    6.00 
   6   0   3   -5.50   20.00 
  -6   0  -3   22.50    7.70 
   6   0   4   44.90    7.60 
  -6   0  -4   49.90    8.50 
   6   0   4   41.40   26.30 
   6   0   5   51.49   25.40 
   6   0   6   95.49   34.00 
  -6   1  11   -5.30    7.40 
  -6   1  11   26.70   22.20 
  -6   1  11    2.60   14.60 
  -6  -1  11   15.20   12.90 
  -6  -1  11  -11.60   16.10 
  -6  -1  11   -9.50    9.60 
  -6   1  10    9.10   14.50 
  -6   1  10   14.90   20.40 
  -6   1  10   -5.40    7.00 
  -6  -1  10    5.20    7.60 
  -6  -1  10    4.50   17.40 
  -6  -1  10   -7.60    9.40 
  -6   1   9   25.80   18.10 
  -6   1   9    9.70    9.00 
  -6   1   9    1.90   14.90 
  -6  -1   9   16.30   14.20 
  -6  -1   9   34.40   17.30 
  -6  -1   9   16.90    9.80 
  -6   1   8    7.20   15.80 
  -6   1   8   -7.20    4.80 
  -6   1   8    4.30    6.90 
  -6   1   8   18.20   27.20 
  -6  -1   8   -0.10    6.10 
  -6  -1   8   12.60   14.70 
  -6  -1   8    1.70   14.80 
   6  -1  -8   -6.10    5.40 
  -6   1   7    4.80    6.60 
   6   1  -7   12.00    6.00 
  -6   1   7    6.80    4.40 
  -6   1   7   11.10   15.10 
  -6   1   7   22.90   19.50 
  -6  -1   7   10.00   13.20 
  -6  -1   7    6.90   14.50 
   6  -1  -7    7.90    6.60 
  -6  -1   7   20.80    9.10 
   6   1  -6    4.40    5.00 
  -6   1   6    5.10    6.30 
  -6   1   6   12.90   18.30 
  -6   1   6    9.90   13.00 
  -6   1   6    3.30    3.10 
  -6  -1   6   -3.90    9.10 
  -6  -1   6    0.90    2.60 
  -6  -1   6    1.70    5.00 
  -6  -1   6    7.40   12.30 
  -6   1   5   56.79   21.00 
  -6   1   5   56.69    7.10 
   6   1  -5   49.10   16.90 
  -6   1   5   51.29   13.60 
  -6   1   5   51.99   11.40 
  -6  -1   5   67.09   16.90 
  -6  -1   5   52.29   14.70 
   6  -1  -5   48.70   14.20 
  -6   1   4    5.50    6.40 
   6   1  -4   18.20   11.30 
  -6   1   4   30.20   15.60 
  -6  -1   4   47.90   12.20 
   6  -1  -4   26.10    9.80 
  -6   1   3   96.99   19.00 
   6   1  -3  133.89   19.70 
  -6   1   3  182.28   25.10 
  -6  -1   3  113.49   18.40 
   6  -1  -3  117.79   17.40 
  -6   1   2  181.18   19.20 
   6   1  -2  141.19   18.20 
   6  -1  -2  135.89   17.10 
  -6   1   1  381.66   45.70 
   6   1  -1  459.95   45.50 
  -6   1   1  469.15   42.70 
   6  -1  -1  417.86   42.30 
   6  -1  -1  475.25   45.00 
  -6   1   0   19.10   13.40 
   6   1   0   28.30   15.90 
   6   1   0    6.20    7.70 
  -6   1   0   20.50    9.30 
  -6  -1   0   18.50    8.20 
  -6  -1   0   10.70    9.20 
   6  -1   0   15.70    7.90 
   6  -1   0   27.70   11.90 
  -6   1  -1   17.20   14.10 
  -6   1  -1    5.70    7.50 
   6   1   1    8.80    6.50 
   6  -1   1    2.70    5.60 
   6  -1   1   37.00   18.50 
  -6  -1  -1   19.80   10.90 
  -6  -1  -1    4.90    5.70 
   6   1   2   32.70    7.90 
  -6   1  -2   33.20    9.80 
   6   1   2   16.40   21.90 
   6  -1   2   26.50   20.00 
  -6  -1  -2   41.30    9.70 
   6   1   3    0.20   22.00 
  -6   1  -3    7.10    5.70 
  -6  -1  -3    9.70    4.10 
   6  -1   3   12.90    5.00 
   6  -1   3   -5.80   18.30 
  -6   1  -4   27.30    7.10 
   6   1   4    9.40   25.50 
  -6  -1  -4   12.70    5.10 
   6  -1   4   -4.60   20.10 
   6  -1   4   28.90    6.70 
  -6   1  -5    4.60    4.20 
   6   1   5   16.10   27.20 
   6  -1   5   93.09   29.20 
   6   1   6   32.50   28.20 
   6  -1   6   29.60   30.20 
  -6   2  11   -1.60    9.10 
  -6   2  11  -15.60   20.80 
  -6   2  11  -10.90   12.70 
  -6  -2  11   -5.80    7.60 
  -6  -2  11   21.10   16.80 
  -6  -2  11    0.20   11.90 
  -6   2  10   12.70   15.50 
  -6   2  10   15.70    9.10 
  -6   2  10  -17.20   17.70 
  -6  -2  10    2.50   14.40 
  -6  -2  10    3.90   12.60 
  -6  -2  10    9.50    9.00 
  -6   2   9   22.90   19.80 
  -6   2   9   57.79   15.80 
  -6   2   9   59.89   25.40 
  -6  -2   9   35.70   15.00 
  -6  -2   9   48.80   17.30 
  -6  -2   9   15.50   11.90 
  -6   2   8   -1.40   16.10 
  -6   2   8   16.90    7.10 
   6   2  -8    3.90    8.40 
  -6   2   8    9.20   28.30 
  -6   2   8    1.80    7.00 
  -6  -2   8   24.70   19.20 
  -6  -2   8    7.00    8.40 
  -6  -2   8   15.20   12.70 
   6  -2  -8   10.30    7.50 
  -6   2   7   10.50    8.70 
  -6   2   7   -1.20   13.70 
   6   2  -7   10.60    6.00 
  -6   2   7   26.20   22.00 
   6  -2  -7   18.70    8.40 
  -6  -2   7    8.30   11.40 
  -6  -2   7    9.10    9.80 
  -6  -2   7    5.70    6.40 
  -6   2   6   41.10   23.20 
  -6   2   6   27.20   10.80 
  -6   2   6   27.80   13.50 
  -6   2   6   24.50    6.70 
  -6  -2   6   31.00    7.50 
  -6  -2   6   33.00   11.50 
  -6  -2   6   22.00   13.10 
  -6   2   5   11.90    9.40 
  -6   2   5   11.20    8.40 
   6   2  -5   25.30   13.90 
  -6   2   5    8.90   18.30 
   6  -2  -5   15.20   11.00 
  -6  -2   5   21.30   11.80 
  -6  -2   5   12.40    8.80 
  -6   2   3    8.00    8.60 
  -6   2   3   12.40   13.40 
  -6   2   3   18.10    4.20 
   6   2  -3    7.80    9.50 
  -6   2   3   35.50   10.40 
   6   2  -3    4.00   11.00 
   6  -2  -3   12.30    6.50 
  -6  -2   3   11.90    5.70 
  -6   2   2   25.20   12.00 
   6   2  -2   -2.20    6.70 
   6   2  -2    5.40    7.90 
  -6   2   2    5.20    8.60 
  -6   2   2   25.70   11.80 
   6  -2  -2   13.80    5.00 
  -6  -2   2    3.70    5.20 
   6  -2  -2    6.80    8.00 
  -6   2   1   89.69   18.10 
  -6   2   1   59.39    8.70 
  -6   2   1   66.89   12.60 
   6   2  -1   69.79   15.40 
   6   2  -1   65.89   14.30 
  -6   2   1   64.59   15.80 
  -6  -2   1   76.19   10.20 
   6  -2  -1   68.89   10.90 
   6  -2  -1   66.29   13.10 
   6  -2  -1   78.39    9.30 
  -6  -2   1   48.00   13.70 
   6   2   0   23.40   15.60 
  -6   2   0   28.00   18.00 
  -6   2   0   35.50   12.30 
   6   2   0   37.80   18.00 
   6  -2   0   27.60    9.20 
  -6  -2   0   44.70    9.50 
   6  -2   0   48.10   11.80 
  -6  -2   0   29.80   10.00 
  -6   2  -1   -1.00    7.30 
  -6   2  -1    5.60   16.70 
   6   2   1    0.60    6.00 
  -6  -2  -1   -5.40    8.90 
  -6  -2  -1    3.20    4.00 
   6  -2   1    8.40   12.50 
   6  -2   1   -2.20    5.20 
   6   2   2    9.60   19.50 
   6   2   2    5.00    5.00 
  -6   2  -2   21.70    8.40 
   6  -2   2    1.80   16.00 
   6  -2   2    9.30    5.40 
  -6  -2  -2    8.40    5.00 
   6   2   3   -9.10   20.60 
  -6   2  -3   15.50   12.10 
   6   2   3   13.70    4.50 
  -6  -2  -3    9.10    3.90 
   6  -2   3    2.00   16.40 
   6  -2   3   17.60    5.70 
   6   2   4    2.00    1.80 
  -6   2  -4    0.90    5.00 
   6   2   4   22.80   25.00 
   6  -2   4   -6.70    3.50 
   6  -2   4  -12.40   17.10 
   6   2   5   94.29   32.90 
   6  -2   5  120.09   31.20 
   6   2   6   18.20   32.70 
  -6   3  11   -9.90   20.70 
  -6   3  11  -11.90   15.70 
  -6   3  11   10.70    9.30 
  -6  -3  11    0.60   10.70 
  -6  -3  11    1.80   11.60 
  -6  -3  11   13.00   15.80 
  -6   3  10    8.10   18.10 
  -6   3  10   27.30   21.80 
  -6  -3  10    8.40    9.10 
  -6  -3  10  -10.00   12.30 
  -6   3   9    0.90    6.40 
  -6   3   9    7.30   19.90 
  -6   3   9   12.90   19.30 
  -6  -3   9    7.80   12.20 
  -6  -3   9   10.60    8.00 
  -6  -3   9   15.30   10.80 
  -6   3   8   31.00   21.50 
   6   3  -8   12.10    9.20 
  -6   3   8    5.70   16.10 
  -6   3   8   10.20    7.80 
  -6   3   8   40.80   11.00 
   6  -3  -8    8.30    8.20 
  -6  -3   8   21.30   11.40 
  -6  -3   8    2.50    7.80 
   6   3  -7    0.70    5.10 
  -6   3   7    6.10    6.30 
  -6   3   7   50.59   22.50 
  -6   3   7    2.30    4.50 
  -6   3   7   24.80   13.10 
  -6  -3   7    1.10    7.40 
  -6  -3   7   -3.80    6.40 
  -6   3   6   31.30    8.00 
   6   3  -6   30.90    9.30 
  -6   3   6   29.20   12.50 
  -6   3   6   45.80   12.70 
  -6   3   6   30.20   22.40 
  -6  -3   6   40.30   13.90 
  -6  -3   6   51.69    8.40 
  -6  -3   6   23.30   11.30 
  -6   3   5  206.78   27.40 
  -6   3   5  185.08   33.90 
   6   3  -5  179.58   29.20 
  -6   3   5  173.98   21.00 
  -6  -3   5  156.48   25.90 
  -6  -3   5  177.28   26.40 
   6  -3  -5  185.38   25.20 
   6   3  -4  186.58   28.60 
  -6   3   4  170.58   30.90 
  -6   3   4  173.18   19.10 
   6   3  -3  137.99   22.60 
  -6   3   3  134.89   23.00 
   6  -3  -3  128.49   17.40 
  -6   3   2   11.70   10.50 
  -6   3   2   46.10   15.00 
   6   3  -2   20.00    9.50 
  -6   3   2    9.80   10.00 
   6   3  -2   16.20    9.40 
   6  -3  -2   50.89    8.80 
  -6  -3   2   37.10    7.30 
  -6  -3   2   13.00    7.90 
   6  -3  -2   31.40    6.80 
  -6   3   1  164.28   21.60 
  -6   3   1  139.29   27.70 
   6   3  -1  168.18   22.50 
   6   3  -1  167.38   19.20 
  -6   3   1  187.28   25.30 
  -6  -3   1  134.09   22.10 
   6  -3  -1  189.48   24.80 
   6  -3  -1  182.88   18.90 
  -6  -3   1  167.48   18.70 
   6   3   0    8.20   15.40 
  -6   3   0    4.00   18.70 
  -6   3   0    4.20    8.50 
   6  -3   0   14.90    7.30 
   6  -3   0    5.40    7.10 
  -6  -3   0   18.40    7.50 
  -6  -3   0    9.40    6.40 
  -6   3  -1    3.40    8.30 
   6   3   1    2.90    6.70 
   6   3   1   -1.00   19.60 
  -6   3  -1   -2.90   19.70 
  -6  -3  -1    6.80    5.30 
  -6  -3  -1    8.70    7.60 
   6  -3   1    9.30    6.70 
   6  -3   1   14.00   11.30 
   6   3   2   40.60    8.10 
   6   3   2    9.70   18.50 
  -6   3  -2   43.20   11.70 
   6  -3   2    8.90   13.90 
  -6  -3  -2   28.20    8.20 
   6  -3   2   35.10    8.80 
   6   3   3    9.30   20.50 
  -6   3  -3    4.40    7.60 
   6   3   3    9.20    4.00 
  -6  -3  -3    1.80    3.80 
   6  -3   3    4.20   15.00 
   6  -3   3   10.90    5.60 
  -6   3  -4   15.80    7.30 
   6   3   4   27.80   25.10 
   6  -3   4   14.30    5.90 
   6  -3   4   29.70   19.50 
   6   3   5   -5.40   25.80 
   6  -3   5   84.79   25.90 
   6   3   6  -16.60   39.60 
   6  -3   6   11.70   21.00 
  -6   4  11   19.90   23.90 
  -6   4  11    8.30   19.20 
  -6   4  11   26.00   11.50 
  -6  -4  11   -0.40   11.30 
  -6  -4  11   20.90   13.70 
  -6  -4  11   29.70   16.00 
  -6   4  10    3.10   23.20 
  -6   4  10    4.60   20.50 
  -6   4  10   14.90    8.60 
  -6  -4  10   16.90   12.40 
  -6  -4  10   10.00    8.90 
  -6  -4  10    4.70   11.40 
  -6   4   9   -3.60   20.30 
  -6   4   9   13.50   11.20 
  -6   4   9   -3.20   17.90 
  -6  -4   9    8.70    9.80 
  -6  -4   9    7.30   10.10 
  -6  -4   9   12.00    9.30 
  -6   4   8  123.29   20.50 
  -6   4   8  100.09   28.90 
   6   4  -8   87.69   17.60 
  -6   4   8  115.79   22.40 
  -6  -4   8  133.39   24.70 
  -6  -4   8  103.19   24.70 
  -6  -4   8  114.39   28.00 
  -6   4   7    8.10    5.20 
  -6   4   7   17.30   10.20 
   6   4  -7   28.70    8.60 
  -6   4   7   30.30   24.50 
  -6   4   7   18.60   20.10 
  -6  -4   7   11.90   10.60 
  -6  -4   7   10.50    6.10 
  -6  -4   7   15.40   10.60 
  -6   4   6   10.10   10.40 
  -6   4   6   27.90   22.80 
  -6   4   6    7.90    5.20 
   6   4  -6   11.50    6.40 
  -6   4   6   22.20    9.90 
  -6  -4   6   13.50    4.80 
  -6  -4   6    9.80    9.30 
  -6  -4   6   24.60   12.20 
  -6   4   5   88.79   13.50 
  -6   4   5   49.80   20.20 
   6   4  -5   77.09   23.30 
  -6  -4   5  117.19   19.00 
   6   4  -4  339.57   45.50 
  -6   4   4  281.97   39.90 
  -6   4   4  343.37   39.30 
  -6   4   4  338.27   32.00 
  -6  -4   4  248.38   37.50 
   6  -4  -4  301.47   34.10 
  -6  -4   4  276.97   37.60 
  -6   4   3   88.79   17.20
[truncated: 138,528 more chars]
