# Supplementary material for: Guest-host doped strategy for constructing ultralong-lifetime near-infrared organic phosphorescence materials for bioimaging
Source: Nat Commun. 2022 Jan 10;13:186. doi: 10.1038/s41467-021-27914-0 (PMC8748955; doi:10.1038/s41467-021-27914-0)
Supplement: Supplementary file 3 — Source Data [file 41467_2021_27914_MOESM3_ESM.zip › Single crystals/DMOPy.cif]

 
data_mo_ddz20058_0m 
  
_audit_creation_method            SHELXL-2013 
_chemical_name_systematic 
; 
 ? 
; 
_chemical_name_common             ? 
_chemical_melting_point           ? 
_chemical_formula_moiety          ? 
_chemical_formula_sum 
 'C30 H22 O2' 
_chemical_formula_weight          414.47 
  
loop_ 
 _atom_type_symbol 
 _atom_type_description 
 _atom_type_scat_dispersion_real 
 _atom_type_scat_dispersion_imag 
 _atom_type_scat_source 
 'C'  'C'   0.0033   0.0016 
 'International Tables Vol C Tables 4.2.6.8 and 6.1.1.4' 
 'H'  'H'   0.0000   0.0000 
 'International Tables Vol C Tables 4.2.6.8 and 6.1.1.4' 
 'O'  'O'   0.0106   0.0060 
 'International Tables Vol C Tables 4.2.6.8 and 6.1.1.4' 
  
_space_group_crystal_system       triclinic 
_space_group_IT_number            2 
_space_group_name_H-M_alt         'P -1' 
_space_group_name_Hall            '-P 1' 
  
_shelx_space_group_comment 
; 
The symmetry employed for this shelxl refinement is uniquely defined 
by the following loop, which should always be used as a source of 
symmetry information in preference to the above space-group names. 
They are only intended as comments. 
; 
  
loop_ 
 _space_group_symop_operation_xyz 
 'x, y, z' 
 '-x, -y, -z' 
  
_cell_length_a                    7.6916(5) 
_cell_length_b                    8.7366(7) 
_cell_length_c                    9.6202(7) 
_cell_angle_alpha                 94.025(2) 
_cell_angle_beta                  109.965(2) 
_cell_angle_gamma                 115.863(2) 
_cell_volume                      528.08(7) 
_cell_formula_units_Z             1 
_cell_measurement_temperature     293(2) 
_cell_measurement_reflns_used     2123 
_cell_measurement_theta_min       4.664 
_cell_measurement_theta_max       52.580 
  
_exptl_crystal_description        prismatic 
_exptl_crystal_colour             colorless 
_exptl_crystal_density_meas       ? 
_exptl_crystal_density_method     ? 
_exptl_crystal_density_diffrn     1.303 
_exptl_crystal_F_000              218 
_exptl_transmission_factor_min    ? 
_exptl_transmission_factor_max    ? 
_exptl_crystal_size_max           0.120 
_exptl_crystal_size_mid           0.100 
_exptl_crystal_size_min           0.060 
_exptl_absorpt_coefficient_mu     0.080 
_shelx_estimated_absorpt_T_min    0.990 
_shelx_estimated_absorpt_T_max    0.995 
_exptl_absorpt_correction_type    multi-scan 
_exptl_absorpt_correction_T_min   0.6825 
_exptl_absorpt_correction_T_max   0.7456 
_exptl_absorpt_process_details    sadabs 
  
_exptl_special_details 
; 
 ? 
; 
  
_diffrn_ambient_temperature       293(2) 
_diffrn_radiation_wavelength      0.71073 
_diffrn_radiation_type            MoK\a 
_diffrn_source                    ? 
_diffrn_measurement_device_type   'Bruker APEX-II CCD' 
_diffrn_measurement_method        '\f and \w scans' 
_diffrn_detector_area_resol_mean  ? 
_diffrn_reflns_number             7110 
_diffrn_reflns_av_unetI/netI      0.0366 
_diffrn_reflns_av_R_equivalents   0.0355 
_diffrn_reflns_limit_h_min        -9 
_diffrn_reflns_limit_h_max        8 
_diffrn_reflns_limit_k_min        -10 
_diffrn_reflns_limit_k_max        10 
_diffrn_reflns_limit_l_min        -11 
_diffrn_reflns_limit_l_max        11 
_diffrn_reflns_theta_min          2.332 
_diffrn_reflns_theta_max          25.491 
_diffrn_reflns_theta_full         25.242 
_diffrn_measured_fraction_theta_max   0.997 
_diffrn_measured_fraction_theta_full  0.997 
_diffrn_reflns_Laue_measured_fraction_max    0.997 
_diffrn_reflns_Laue_measured_fraction_full   0.997 
_diffrn_reflns_point_group_measured_fraction_max   0.997 
_diffrn_reflns_point_group_measured_fraction_full  0.997 
_reflns_number_total              1957 
_reflns_number_gt                 1385 
_reflns_threshold_expression      'I > 2\s(I)' 
_reflns_Friedel_coverage          0.000 
_reflns_Friedel_fraction_max      . 
_reflns_Friedel_fraction_full     . 
  
_reflns_special_details 
; 
 Reflections were merged by SHELXL according to the crystal 
 class for the calculation of statistics and refinement. 
  
 _reflns_Friedel_fraction is defined as the number of unique 
 Friedel pairs measured divided by the number that would be 
 possible theoretically, ignoring centric projections and 
 systematic absences. 
; 
  
_computing_data_collection        'Bruker APEX2' 
_computing_cell_refinement        'Bruker SAINT' 
_computing_data_reduction         'Bruker SAINT' 
_computing_structure_solution     'SHELXS-97 (Sheldrick 2008)' 
_computing_structure_refinement   'SHELXL-2013 (Sheldrick, 2013)' 
_computing_molecular_graphics     'Bruker SHELXTL' 
_computing_publication_material   'Bruker SHELXTL' 
  
_refine_special_details 
; 
 ? 
; 
_refine_ls_structure_factor_coef  Fsqd 
_refine_ls_matrix_type            full 
_refine_ls_weighting_scheme       calc 
_refine_ls_weighting_details 
'w=1/[\s^2^(Fo^2^)+(0.0438P)^2^+0.1191P] where P=(Fo^2^+2Fc^2^)/3' 
_atom_sites_solution_primary      ? 
_atom_sites_solution_secondary    ? 
_atom_sites_solution_hydrogens    geom 
_refine_ls_hydrogen_treatment     constr 
_refine_ls_extinction_method      SHELXL 
_refine_ls_extinction_coef        0.100(17) 
_refine_ls_extinction_expression 
 'Fc^*^=kFc[1+0.001xFc^2^\l^3^/sin(2\q)]^-1/4^' 
_refine_ls_number_reflns          1957 
_refine_ls_number_parameters      147 
_refine_ls_number_restraints      0 
_refine_ls_R_factor_all           0.0732 
_refine_ls_R_factor_gt            0.0478 
_refine_ls_wR_factor_ref          0.1206 
_refine_ls_wR_factor_gt           0.1054 
_refine_ls_goodness_of_fit_ref    1.077 
_refine_ls_restrained_S_all       1.077 
_refine_ls_shift/su_max           0.000 
_refine_ls_shift/su_mean          0.000 
  
loop_ 
 _atom_site_label 
 _atom_site_type_symbol 
 _atom_site_fract_x 
 _atom_site_fract_y 
 _atom_site_fract_z 
 _atom_site_U_iso_or_equiv 
 _atom_site_adp_type 
 _atom_site_occupancy 
 _atom_site_site_symmetry_order 
 _atom_site_calc_flag 
 _atom_site_refinement_flags_posn 
 _atom_site_refinement_flags_adp 
 _atom_site_refinement_flags_occupancy 
 _atom_site_disorder_assembly 
 _atom_site_disorder_group 
O1 O 0.1088(2) 0.13795(19) 0.89551(15) 0.0561(4) Uani 1 1 d . . . . . 
C1 C 0.3812(3) 0.3199(3) 0.6494(2) 0.0535(6) Uani 1 1 d . . . . . 
H1 H 0.3508 0.3302 0.5495 0.064 Uiso 1 1 calc R U . . . 
C2 C 0.2155(3) 0.2362(3) 0.6925(2) 0.0523(5) Uani 1 1 d . . . . . 
H2 H 0.0758 0.1921 0.6224 0.063 Uiso 1 1 calc R U . . . 
C3 C 0.2591(3) 0.2189(2) 0.8400(2) 0.0454(5) Uani 1 1 d . . . . . 
C4 C 0.4663(3) 0.2847(3) 0.9432(2) 0.0538(5) Uani 1 1 d . . . . . 
H4 H 0.4961 0.2722 1.0425 0.065 Uiso 1 1 calc R U . . . 
C5 C 0.6292(3) 0.3688(3) 0.8994(2) 0.0537(6) Uani 1 1 d . . . . . 
H5 H 0.7685 0.4137 0.9704 0.064 Uiso 1 1 calc R U . . . 
C6 C 0.5908(3) 0.3884(2) 0.7515(2) 0.0457(5) Uani 1 1 d . . . . . 
C7 C 0.7738(3) 0.4910(2) 0.7124(2) 0.0450(5) Uani 1 1 d . . . . . 
C8 C 0.9232(3) 0.6601(3) 0.8040(2) 0.0533(5) Uani 1 1 d . . . . . 
H8 H 0.9047 0.7041 0.8856 0.064 Uiso 1 1 calc R U . . . 
C9 C 1.0983(3) 0.7652(3) 0.7779(2) 0.0524(5) Uani 1 1 d . . . . . 
H9 H 1.1953 0.8777 0.8420 0.063 Uiso 1 1 calc R U . . . 
C10 C 1.1315(3) 0.7052(2) 0.6574(2) 0.0432(5) Uani 1 1 d . . . . . 
C11 C 0.9832(3) 0.5318(2) 0.56161(19) 0.0390(5) Uani 1 1 d . . . . . 
C12 C 0.8029(3) 0.4240(2) 0.5896(2) 0.0403(5) Uani 1 1 d . . . . . 
C13 C 1.3071(3) 0.8118(3) 0.6243(2) 0.0490(5) Uani 1 1 d . . . . . 
H13 H 1.4024 0.9263 0.6850 0.059 Uiso 1 1 calc R U . . . 
C14 C 1.3393(3) 0.7517(2) 0.5079(2) 0.0478(5) Uani 1 1 d . . . . . 
H14 H 1.4560 0.8255 0.4901 0.057 Uiso 1 1 calc R U . . . 
C15 C -0.1082(3) 0.0667(3) 0.7952(3) 0.0715(7) Uani 1 1 d . . . . . 
H15A H -0.1429 -0.0181 0.7072 0.107 Uiso 1 1 calc R U . . . 
H15B H -0.1332 0.1595 0.7631 0.107 Uiso 1 1 calc R U . . . 
H15C H -0.1954 0.0103 0.8474 0.107 Uiso 1 1 calc R U . . . 
  
loop_ 
 _atom_site_aniso_label 
 _atom_site_aniso_U_11 
 _atom_site_aniso_U_22 
 _atom_site_aniso_U_33 
 _atom_site_aniso_U_23 
 _atom_site_aniso_U_13 
 _atom_site_aniso_U_12 
O1 0.0506(8) 0.0663(9) 0.0557(9) 0.0200(7) 0.0311(7) 0.0247(7) 
C1 0.0559(13) 0.0721(14) 0.0465(12) 0.0269(10) 0.0266(10) 0.0371(11) 
C2 0.0452(11) 0.0677(14) 0.0503(12) 0.0213(10) 0.0218(9) 0.0305(11) 
C3 0.0502(12) 0.0475(11) 0.0491(12) 0.0162(9) 0.0287(10) 0.0259(9) 
C4 0.0540(13) 0.0655(14) 0.0435(11) 0.0204(10) 0.0235(10) 0.0273(11) 
C5 0.0461(12) 0.0654(14) 0.0484(12) 0.0187(10) 0.0200(10) 0.0256(11) 
C6 0.0507(12) 0.0497(11) 0.0490(11) 0.0192(9) 0.0272(9) 0.0290(10) 
C7 0.0475(11) 0.0495(12) 0.0466(11) 0.0182(9) 0.0233(9) 0.0271(10) 
C8 0.0601(13) 0.0542(12) 0.0518(12) 0.0132(10) 0.0299(10) 0.0281(11) 
C9 0.0567(13) 0.0418(11) 0.0562(13) 0.0081(9) 0.0272(10) 0.0200(10) 
C10 0.0440(11) 0.0412(10) 0.0465(11) 0.0135(8) 0.0196(9) 0.0216(9) 
C11 0.0396(10) 0.0396(10) 0.0420(10) 0.0151(8) 0.0171(8) 0.0220(9) 
C12 0.0390(10) 0.0425(10) 0.0431(11) 0.0160(8) 0.0179(8) 0.0217(9) 
C13 0.0453(11) 0.0433(11) 0.0521(12) 0.0097(9) 0.0202(9) 0.0170(9) 
C14 0.0417(11) 0.0447(11) 0.0556(12) 0.0166(9) 0.0230(9) 0.0174(9) 
C15 0.0469(13) 0.0935(19) 0.0801(17) 0.0354(14) 0.0326(12) 0.0327(13) 
  
_geom_special_details 
; 
 All esds (except the esd in the dihedral angle between two l.s. planes) 
 are estimated using the full covariance matrix.  The cell esds are taken 
 into account individually in the estimation of esds in distances, angles 
 and torsion angles; correlations between esds in cell parameters are only 
 used when they are defined by crystal symmetry.  An approximate (isotropic) 
 treatment of cell esds is used for estimating esds involving l.s. planes. 
; 
  
loop_ 
 _geom_bond_atom_site_label_1 
 _geom_bond_atom_site_label_2 
 _geom_bond_distance 
 _geom_bond_site_symmetry_2 
 _geom_bond_publ_flag 
O1 C3 1.372(2) . ? 
O1 C15 1.419(2) . ? 
C1 C6 1.384(3) . ? 
C1 C2 1.386(3) . ? 
C1 H1 0.9300 . ? 
C2 C3 1.378(3) . ? 
C2 H2 0.9300 . ? 
C3 C4 1.377(3) . ? 
C4 C5 1.374(3) . ? 
C4 H4 0.9300 . ? 
C5 C6 1.390(3) . ? 
C5 H5 0.9300 . ? 
C6 C7 1.495(2) . ? 
C7 C8 1.387(3) . ? 
C7 C12 1.409(2) . ? 
C8 C9 1.380(3) . ? 
C8 H8 0.9300 . ? 
C9 C10 1.384(3) . ? 
C9 H9 0.9300 . ? 
C10 C11 1.423(2) . ? 
C10 C13 1.425(2) . ? 
C11 C11 1.422(3) 2_766 ? 
C11 C12 1.426(2) . ? 
C12 C14 1.437(3) 2_766 ? 
C13 C14 1.346(3) . ? 
C13 H13 0.9300 . ? 
C14 C12 1.437(3) 2_766 ? 
C14 H14 0.9300 . ? 
C15 H15A 0.9600 . ? 
C15 H15B 0.9600 . ? 
C15 H15C 0.9600 . ? 
  
loop_ 
 _geom_angle_atom_site_label_1 
 _geom_angle_atom_site_label_2 
 _geom_angle_atom_site_label_3 
 _geom_angle 
 _geom_angle_site_symmetry_1 
 _geom_angle_site_symmetry_3 
 _geom_angle_publ_flag 
C3 O1 C15 118.35(16) . . ? 
C6 C1 C2 121.66(18) . . ? 
C6 C1 H1 119.2 . . ? 
C2 C1 H1 119.2 . . ? 
C3 C2 C1 119.52(19) . . ? 
C3 C2 H2 120.2 . . ? 
C1 C2 H2 120.2 . . ? 
O1 C3 C4 115.36(17) . . ? 
O1 C3 C2 124.79(18) . . ? 
C4 C3 C2 119.85(17) . . ? 
C5 C4 C3 120.03(19) . . ? 
C5 C4 H4 120.0 . . ? 
C3 C4 H4 120.0 . . ? 
C4 C5 C6 121.62(19) . . ? 
C4 C5 H5 119.2 . . ? 
C6 C5 H5 119.2 . . ? 
C1 C6 C5 117.32(17) . . ? 
C1 C6 C7 123.02(17) . . ? 
C5 C6 C7 119.52(17) . . ? 
C8 C7 C12 118.91(17) . . ? 
C8 C7 C6 117.64(17) . . ? 
C12 C7 C6 123.45(17) . . ? 
C9 C8 C7 122.08(18) . . ? 
C9 C8 H8 119.0 . . ? 
C7 C8 H8 119.0 . . ? 
C8 C9 C10 120.87(18) . . ? 
C8 C9 H9 119.6 . . ? 
C10 C9 H9 119.6 . . ? 
C9 C10 C11 118.85(17) . . ? 
C9 C10 C13 122.43(18) . . ? 
C11 C10 C13 118.71(17) . . ? 
C11 C11 C10 119.3(2) 2_766 . ? 
C11 C11 C12 120.8(2) 2_766 . ? 
C10 C11 C12 119.90(16) . . ? 
C7 C12 C11 119.38(16) . . ? 
C7 C12 C14 122.82(17) . 2_766 ? 
C11 C12 C14 117.78(16) . 2_766 ? 
C14 C13 C10 122.01(18) . . ? 
C14 C13 H13 119.0 . . ? 
C10 C13 H13 119.0 . . ? 
C13 C14 C12 121.36(17) . 2_766 ? 
C13 C14 H14 119.3 . . ? 
C12 C14 H14 119.3 2_766 . ? 
O1 C15 H15A 109.5 . . ? 
O1 C15 H15B 109.5 . . ? 
H15A C15 H15B 109.5 . . ? 
O1 C15 H15C 109.5 . . ? 
H15A C15 H15C 109.5 . . ? 
H15B C15 H15C 109.5 . . ? 
  
loop_ 
 _geom_torsion_atom_site_label_1 
 _geom_torsion_atom_site_label_2 
 _geom_torsion_atom_site_label_3 
 _geom_torsion_atom_site_label_4 
 _geom_torsion 
 _geom_torsion_site_symmetry_1 
 _geom_torsion_site_symmetry_2 
 _geom_torsion_site_symmetry_3 
 _geom_torsion_site_symmetry_4 
 _geom_torsion_publ_flag 
C6 C1 C2 C3 -0.6(3) . . . . ? 
C15 O1 C3 C4 -179.83(18) . . . . ? 
C15 O1 C3 C2 -0.3(3) . . . . ? 
C1 C2 C3 O1 -179.52(18) . . . . ? 
C1 C2 C3 C4 0.0(3) . . . . ? 
O1 C3 C4 C5 -179.81(18) . . . . ? 
C2 C3 C4 C5 0.6(3) . . . . ? 
C3 C4 C5 C6 -0.7(3) . . . . ? 
C2 C1 C6 C5 0.5(3) . . . . ? 
C2 C1 C6 C7 -175.25(18) . . . . ? 
C4 C5 C6 C1 0.1(3) . . . . ? 
C4 C5 C6 C7 176.05(18) . . . . ? 
C1 C6 C7 C8 122.6(2) . . . . ? 
C5 C6 C7 C8 -53.1(2) . . . . ? 
C1 C6 C7 C12 -58.3(3) . . . . ? 
C5 C6 C7 C12 126.0(2) . . . . ? 
C12 C7 C8 C9 0.6(3) . . . . ? 
C6 C7 C8 C9 179.66(18) . . . . ? 
C7 C8 C9 C10 0.2(3) . . . . ? 
C8 C9 C10 C11 -0.9(3) . . . . ? 
C8 C9 C10 C13 178.13(18) . . . . ? 
C9 C10 C11 C11 -179.4(2) . . . 2_766 ? 
C13 C10 C11 C11 1.6(3) . . . 2_766 ? 
C9 C10 C11 C12 0.7(3) . . . . ? 
C13 C10 C11 C12 -178.32(16) . . . . ? 
C8 C7 C12 C11 -0.7(3) . . . . ? 
C6 C7 C12 C11 -179.74(16) . . . . ? 
C8 C7 C12 C14 177.71(17) . . . 2_766 ? 
C6 C7 C12 C14 -1.3(3) . . . 2_766 ? 
C11 C11 C12 C7 -179.8(2) 2_766 . . . ? 
C10 C11 C12 C7 0.1(2) . . . . ? 
C11 C11 C12 C14 1.7(3) 2_766 . . 2_766 ? 
C10 C11 C12 C14 -178.42(16) . . . 2_766 ? 
C9 C10 C13 C14 179.33(19) . . . . ? 
C11 C10 C13 C14 -1.7(3) . . . . ? 
C10 C13 C14 C12 0.0(3) . . . 2_766 ? 
  
_refine_diff_density_max    0.158 
_refine_diff_density_min   -0.128 
_refine_diff_density_rms    0.029 
  
_shelxl_version_number 2013-4 
  
_shelx_res_file 
; 
TITL mo_ddz20058_0m_a.res in P-1 
CELL 0.71073 7.6916 8.7366 9.6202 94.025 109.965 115.863 
ZERR 1 0.0005 0.0007 0.0007 0.002 0.002 0.002 
LATT 1 
SFAC C  H  O 
UNIT 30 22 2 
OMIT  -3.00  51.00 
L.S. 10 
ACTA 
BOND $H 
FMAP 2 
PLAN 20 
LIST 4 
conf 
htab 
mpla c1 > c6 
mpla c7 > c12 
wpdb -1 
size 0.12 0.10 0.06 
TEMP 20.3 
WGHT    0.043800    0.119100 
EXTI    0.100272 
FVAR       2.14665 
O1    3    0.108809    0.137947    0.895505    11.00000    0.05057    0.06626 = 
         0.05566    0.01996    0.03105    0.02472 
C1    1    0.381194    0.319858    0.649449    11.00000    0.05585    0.07210 = 
         0.04646    0.02687    0.02660    0.03707 
AFIX  43 
H1    2    0.350798    0.330182    0.549470    11.00000   -1.20000 
AFIX   0 
C2    1    0.215452    0.236243    0.692526    11.00000    0.04525    0.06774 = 
         0.05031    0.02126    0.02176    0.03054 
AFIX  43 
H2    2    0.075817    0.192139    0.622374    11.00000   -1.20000 
AFIX   0 
C3    1    0.259093    0.218948    0.840049    11.00000    0.05017    0.04747 = 
         0.04907    0.01622    0.02872    0.02592 
C4    1    0.466331    0.284731    0.943180    11.00000    0.05404    0.06548 = 
         0.04348    0.02045    0.02351    0.02728 
AFIX  43 
H4    2    0.496065    0.272233    1.042531    11.00000   -1.20000 
AFIX   0 
C5    1    0.629164    0.368804    0.899380    11.00000    0.04608    0.06541 = 
         0.04838    0.01865    0.02003    0.02555 
AFIX  43 
H5    2    0.768500    0.413733    0.970426    11.00000   -1.20000 
AFIX   0 
C6    1    0.590807    0.388378    0.751487    11.00000    0.05069    0.04974 = 
         0.04898    0.01917    0.02715    0.02902 
C7    1    0.773761    0.491044    0.712373    11.00000    0.04750    0.04950 = 
         0.04656    0.01816    0.02332    0.02709 
C8    1    0.923168    0.660126    0.803975    11.00000    0.06006    0.05419 = 
         0.05184    0.01321    0.02986    0.02814 
AFIX  43 
H8    2    0.904743    0.704107    0.885562    11.00000   -1.20000 
AFIX   0 
C9    1    1.098341    0.765175    0.777860    11.00000    0.05674    0.04180 = 
         0.05618    0.00814    0.02719    0.02001 
AFIX  43 
H9    2    1.195333    0.877726    0.842042    11.00000   -1.20000 
AFIX   0 
C10   1    1.131536    0.705229    0.657448    11.00000    0.04404    0.04120 = 
         0.04646    0.01346    0.01965    0.02164 
C11   1    0.983183    0.531791    0.561613    11.00000    0.03964    0.03956 = 
         0.04201    0.01514    0.01714    0.02200 
C12   1    0.802876    0.423966    0.589635    11.00000    0.03902    0.04253 = 
         0.04310    0.01601    0.01791    0.02167 
C13   1    1.307144    0.811766    0.624320    11.00000    0.04527    0.04331 = 
         0.05209    0.00967    0.02025    0.01702 
AFIX  43 
H13   2    1.402419    0.926263    0.685025    11.00000   -1.20000 
AFIX   0 
C14   1    1.339310    0.751736    0.507869    11.00000    0.04175    0.04473 = 
         0.05557    0.01660    0.02299    0.01743 
AFIX  43 
H14   2    1.455964    0.825488    0.490137    11.00000   -1.20000 
AFIX   0 
C15   1   -0.108207    0.066655    0.795190    11.00000    0.04688    0.09350 = 
         0.08008    0.03541    0.03259    0.03267 
AFIX 137 
H15A  2   -0.142863   -0.018069    0.707177    11.00000   -1.50000 
H15B  2   -0.133188    0.159547    0.763094    11.00000   -1.50000 
H15C  2   -0.195371    0.010260    0.847440    11.00000   -1.50000 
AFIX   0 
HKLF 4 
  
REM  mo_ddz20058_0m_a.res in P-1 
REM R1 =  0.0478 for    1385 Fo > 4sig(Fo)  and  0.0732 for all    1957 data 
REM    147 parameters refined using      0 restraints 
  
END 
  
WGHT      0.0425      0.1282 
  
REM No hydrogen bonds found for HTAB generation 
  
REM Highest difference peak  0.158,  deepest hole -0.128,  1-sigma level  0.029 
Q1    1   0.4876  0.2801  0.6804  11.00000  0.05    0.16 
Q2    1   1.0269  0.6400  0.5860  11.00000  0.05    0.13 
Q3    1   0.6057  0.3233  0.7997  11.00000  0.05    0.13 
Q4    1   0.7346  0.3401  0.5418  11.00000  0.05    0.12 
Q5    1   0.5539  0.3544  1.0960  11.00000  0.05    0.12 
Q6    1   0.2276  0.2804  0.7894  11.00000  0.05    0.11 
Q7    1   0.6744  0.4009  0.7274  11.00000  0.05    0.11 
Q8    1   0.8187  0.4336  0.6637  11.00000  0.05    0.11 
Q9    1   0.7934  0.4974  1.0190  11.00000  0.05    0.11 
Q10   1  -0.1620  0.0709  0.9065  11.00000  0.05    0.11 
Q11   1   1.0322  0.4826  0.5303  11.00000  0.05    0.11 
Q12   1   1.1583  0.7134  0.7433  11.00000  0.05    0.10 
Q13   1  -0.3854 -0.1099  0.8671  11.00000  0.05    0.10 
Q14   1  -0.2220  0.0742  0.6666  11.00000  0.05    0.10 
Q15   1   0.5106  0.1950  1.0311  11.00000  0.05    0.10 
Q16   1   1.2738  0.8153  0.5312  11.00000  0.05    0.10 
Q17   1   0.8769  0.4761  0.5575  11.00000  0.05    0.10 
Q18   1   1.4898  0.8993  0.7423  11.00000  0.05    0.09 
Q19   1   0.3720  0.4404  0.5928  11.00000  0.05    0.09 
Q20   1   0.7463  0.4441  0.5792  11.00000  0.05    0.09 
; 
_shelx_res_checksum   65398 
  
_shelx_hkl_file 
; 
  -1   0   0 1454.05   29.50 
  -1   0   0 1457.75   27.10 
   1   0   0 1497.65   29.00 
  -2   0   0  361.86   13.50 
  -2   0   0  361.26   10.60 
  -2   0   0  347.77   14.30 
   2   0   0  364.56   13.20 
   2   0   0  357.36   10.60 
   2   0   0  348.37   12.20 
  -3   0   0  121.29    9.80 
  -3   0   0  111.89    8.70 
  -3   0   0  127.99    8.50 
   3   0   0  107.59    7.40 
   3   0   0  115.39    6.70 
   3   0   0  123.09    8.20 
  -4   0   0  550.94   24.00 
  -4   0   0  522.85   17.30 
  -4   0   0  499.35   29.60 
   4   0   0  525.15   18.80 
   4   0   0  563.04   18.40 
  -5   0   0    7.10    4.60 
  -5   0   0    8.70    4.10 
  -5   0   0   10.80    3.40 
   5   0   0   10.50    3.60 
   5   0   0    4.90    3.00 
   5   0   0    3.40    3.20 
  -6   0   0   20.90    6.20 
  -6   0   0   26.00    8.50 
   6   0   0   47.50    7.50 
   6   0   0   46.00    8.40 
  -7   0   0   27.80    9.20 
  -7   0   0   30.80   10.20 
   7   0   0   40.50    8.30 
   7   0   0   31.20    6.40 
  -8   0   0   34.50    9.60 
  -8   1   0    6.70    7.10 
   7  -1   0   13.40    4.10 
   7  -1   0    6.40    3.20 
  -7   1   0   -2.30    4.60 
  -7   1   0    1.00    4.00 
   6  -1   0   -5.00    2.40 
   6  -1   0    6.20    3.80 
  -6   1   0   -3.80    3.40 
  -6   1   0    1.70    2.40 
  -6   1   0    0.30    3.20 
   5  -1   0   36.20    8.00 
   5  -1   0   42.60    6.50 
  -5   1   0   54.89    4.80 
  -5   1   0   32.30    7.60 
  -5   1   0   47.50   10.00 
   4  -1   0  513.75   21.60 
   4  -1   0  522.45   17.30 
   4  -1   0  510.35   23.20 
  -4   1   0  522.65   29.20 
   3  -1   0  608.14   22.30 
   3  -1   0  638.84   24.60 
   3  -1   0  642.74   17.90 
  -3   1   0  642.24   15.80 
  -3   1   0  622.04   24.00 
   2  -1   0  273.17   13.50 
   2  -1   0  267.37    9.30 
   2  -1   0  257.67   12.20 
  -2   1   0  275.17    8.60 
  -2   1   0  274.07   13.70 
  -2   1   0  289.17   13.20 
   1  -1   0    7.60    2.00 
  -1   1   0   11.20    2.00 
  -1   1   0    8.60    2.50 
   0  -1   0 3303.17   56.29 
   0  -1   0 3421.86   56.09 
   0  -1   0 2786.52   60.39 
   0   1   0 3256.97   61.29 
  -1  -1   0 1119.09   25.70 
   1   1   0 1168.68   30.10 
   1   1   0 1145.69   25.50 
  -2  -1   0  374.36   13.40 
  -2  -1   0  366.96   12.40 
  -2  -1   0  371.56   13.20 
   2   1   0  368.66   12.90 
   2   1   0  371.66   16.70 
  -3  -1   0   17.00    4.40 
  -3  -1   0   16.60    3.50 
  -3  -1   0   18.60    3.80 
   3   1   0   16.00    3.40 
   3   1   0   19.00    4.90 
  -4  -1   0   21.70    5.90 
  -4  -1   0   21.20    4.60 
  -4  -1   0   23.30    5.30 
   4   1   0   18.20    4.40 
   4   1   0   15.20    5.70 
  -5  -1   0 1569.64   48.90 
  -5  -1   0 1534.05   51.79 
   5   1   0 1579.04   51.19 
   5   1   0 1499.85   41.70 
  -6  -1   0   29.40    8.20 
  -6  -1   0   23.90    8.60 
   6   1   0   33.70    8.60 
   6   1   0   33.80    6.70 
  -7  -1   0   21.00    7.60 
  -7  -1   0   17.50    7.70 
   7   1   0    9.90    5.60 
  -8   2   0   -8.70    7.40 
  -8   2   0   11.40    5.50 
   7  -2   0    6.30    4.50 
  -7   2   0    7.60    5.60 
  -7   2   0   10.00    5.60 
   6  -2   0   41.90    9.00 
   6  -2   0   45.00    5.80 
  -6   2   0   52.19   11.20 
  -6   2   0   49.30   11.40 
  -6   2   0   52.79    5.80 
   5  -2   0  360.96   22.40 
   5  -2   0  358.66   15.30 
  -5   2   0  370.76   24.80 
  -5   2   0  364.06   12.40 
  -5   2   0  370.96   23.50 
   4  -2   0   16.30    3.90 
   4  -2   0   16.30    5.40 
   4  -2   0    8.70    3.40 
  -4   2   0    5.00    3.30 
  -4   2   0   15.00    4.90 
  -4   2   0   14.80    2.90 
   3  -2   0   59.79    7.00 
   3  -2   0   58.39    5.30 
   3  -2   0   62.39    8.10 
  -3   2   0   60.29    5.10 
  -3   2   0   64.89    7.70 
  -3   2   0   69.09    8.20 
   2  -2   0  318.87   15.20 
   2  -2   0  322.37   16.40 
   2  -2   0  336.87   13.40 
  -2   2   0  322.67   16.30 
  -2   2   0  346.77   16.10 
  -2   2   0  344.67   13.20 
   1  -2   0 3480.05   72.09 
   1  -2   0 3465.35   74.49 
   1  -2   0 3497.15   71.79 
  -1   2   0 3707.23   72.09 
  -1   2   0 3630.04   72.49 
  -1   2   0 3534.15   70.19 
   0  -2   0 6516.65  113.29 
   0  -2   0 6472.45  123.19 
   0  -2   0 6362.06  112.49 
   0   2   0 6436.46  116.19 
   0   2   0 6241.88  122.29 
   1   2   0   22.80    4.80 
   1   2   0   20.60    3.90 
  -2  -2   0    2.30    2.10 
   2   2   0    0.80    1.70 
  -3  -2   0    1.50    2.10 
  -3  -2   0    0.20    1.50 
  -3  -2   0    0.40    1.70 
   3   2   0    0.10    2.90 
   3   2   0   -2.80    1.40 
  -4  -2   0  499.35   21.20 
  -4  -2   0  475.45   22.60 
  -5  -2   0  305.97   19.30 
  -5  -2   0  321.77   20.60 
   5   2   0  289.47   22.30 
   5   2   0  313.57   17.30 
  -6  -2   0    5.10    5.10 
  -6  -2   0   -0.60    3.50 
   6   2   0   10.20    4.60 
  -7  -2   0   33.50    8.70 
  -7  -2   0   28.70   10.60 
   7   2   0   13.10    6.60 
  -9   3   0    8.50    9.60 
  -8   3   0   19.50    8.90 
  -8   3   0   -3.30    8.30 
   7  -3   0   -3.70    3.90 
  -7   3   0   -3.50    4.20 
  -7   3   0   -3.20    4.20 
   6  -3   0  237.78   20.40 
   6  -3   0  202.68   11.90 
  -6   3   0  225.18    9.60 
  -6   3   0  171.68   18.70 
  -6   3   0  201.98   19.20 
   5  -3   0  148.79   14.10 
   5  -3   0  158.38   10.40 
   5  -3   0  161.18   16.00 
  -5   3   0  178.38    9.10 
  -5   3   0  174.68   16.40 
   4  -3   0   36.20    6.00 
   4  -3   0   20.20    6.10 
   4  -3   0   28.90    7.70 
  -4   3   0   36.20    8.70 
  -4   3   0   26.60    6.70 
  -4   3   0   34.50    5.40 
   3  -3   0  416.46   18.00 
   3  -3   0  392.96   22.10 
   3  -3   0  398.86   20.40 
  -3   3   0  398.36   20.80 
  -3   3   0  349.37   20.60 
  -3   3   0  380.36   16.60 
   2  -3   0 3028.40   70.49 
   2  -3   0 2891.81   66.69 
   2  -3   0 2961.10   67.49 
  -2   3   0 2887.31   69.39 
  -2   3   0 2885.81   65.89 
  -2   3   0 2913.61   67.49 
   1  -3   0 4729.23   99.49 
   1  -3   0 4660.33   94.99 
  -1   3   0 4855.71   93.89 
  -1   3   0 4803.42   92.49 
  -1   3   0 4576.64   98.89 
   0  -3   0   41.40    4.40 
   0  -3   0   37.00    7.10 
   0  -3   0   52.69    4.90 
   0   3   0   54.79    5.80 
   0   3   0   55.79    7.20 
   1   3   0   27.60    6.90 
   1   3   0   18.70    4.30 
   2   3   0   64.19    7.30 
   2   3   0   72.19   12.20 
  -3  -3   0  142.69    9.50 
   3   3   0  132.89   10.90 
   3   3   0  147.89   15.40 
  -4  -3   0 1075.49   35.30 
  -4  -3   0 1041.80   33.00 
   4   3   0 1088.09   36.30 
  -5  -3   0   89.09   10.60 
  -5  -3   0   97.49    9.70 
   5   3   0   84.79    9.80 
  -6  -3   0   35.10    8.60 
  -6  -3   0    6.30    4.70 
   6   3   0   15.40    5.80 
  -9   4   0   12.60    7.40 
  -8   4   0    2.90    4.50 
  -8   4   0   15.00    8.20 
   7  -4   0   28.50    9.40 
  -7   4   0   50.89   13.00 
  -7   4   0   31.90   10.70 
   6  -4   0  233.08   22.00 
   6  -4   0  217.88   14.10 
  -6   4   0  217.28   20.80 
  -6   4   0  251.47   22.20 
  -6   4   0  258.97   12.30 
   5  -4   0    3.80    4.30 
   5  -4   0    1.50    4.80 
   5  -4   0    4.60    3.00 
  -5   4   0   -1.20    3.80 
  -5   4   0    3.50    3.00 
  -5   4   0    2.80    3.40 
   4  -4   0  910.41   40.80 
   4  -4   0  985.70   38.40 
   4  -4   0  928.11   32.90 
  -4   4   0  928.11   39.20 
  -4   4   0  969.90   41.60 
  -4   4   0  907.21   31.00 
   3  -4   0    4.40    2.80 
   3  -4   0    0.10    2.00 
  -3   4   0    5.40    3.10 
  -3   4   0   -0.60    2.10 
  -3   4   0    3.30    2.90 
   2  -4   0 2535.25   66.29 
   2  -4   0 2556.44   66.59 
   2  -4   0 2548.45   63.59 
  -2   4   0 2534.55   64.89 
  -2   4   0 2581.94   66.49 
  -2   4   0 2614.24   63.29 
   1  -4   0  486.65   20.30 
   1  -4   0  489.35   21.40 
  -1   4   0  439.86   23.80 
  -1   4   0  480.55   19.20 
  -1   4   0  456.85   17.90 
  -1   4   0  448.16   19.20 
   0  -4   0  282.57   13.50 
   0  -4   0  281.77   19.80 
   0  -4   0  304.37   14.40 
   0   4   0  300.07   15.90 
   0   4   0  264.97   19.40 
   1   4   0    7.20    4.50 
   1   4   0   10.40    4.00 
   2   4   0   24.20    8.20 
   2   4   0   12.80    4.70 
   3   4   0   -2.70    2.40 
   4   4   0  132.59   12.70 
  -5  -4   0    5.30    3.40 
  -5  -4   0   -0.90    4.00 
   5   4   0    6.70    4.10 
  -6  -4   0   12.90    6.00 
  -6  -4   0    2.20    3.90 
   6   4   0   19.00    5.30 
  -9   5   0    4.70    7.90 
   8  -5   0   -3.70    4.50 
  -8   5   0    0.80    6.20 
  -8   5   0   -0.50    9.70 
   7  -5   0   36.80   10.90 
   7  -5   0   44.70    7.90 
  -7   5   0   57.79    6.10 
  -7   5   0   49.20   13.40 
  -7   5   0   60.79   12.90 
   6  -5   0    5.60    5.00 
   6  -5   0   18.30    5.60 
  -6   5   0    2.80    4.40 
  -6   5   0    4.60    6.30 
  -6   5   0    9.20    4.60 
   5  -5   0  367.66   28.10 
   5  -5   0  335.37   20.40 
   5  -5   0  327.77   25.70 
  -5   5   0  333.57   24.90 
  -5   5   0  351.06   19.60 
  -5   5   0  357.16   26.70 
   4  -5   0  109.89   14.10 
   4  -5   0   96.69   11.90 
   4  -5   0  120.59   12.40 
  -4   5   0  106.49   13.80 
  -4   5   0  104.09   13.20 
  -4   5   0  119.29   11.80 
   3  -5   0  201.08   17.70 
   3  -5   0  192.38   16.00 
   3  -5   0  201.58   15.80 
  -3   5   0  237.78   27.90 
  -3   5   0  168.68   15.10 
  -3   5   0  185.88   15.40 
   2  -5   0 2518.05   72.49 
   2  -5   0 2378.36   65.89 
   2  -5   0 2516.25   70.09 
  -2   5   0 2446.46   64.69 
  -2   5   0 2550.24   63.89 
   1  -5   0  821.22   30.30 
   1  -5   0  848.32   38.30 
   1  -5   0  863.71   32.60 
  -1   5   0  814.82   37.40 
  -1   5   0  834.92   26.80 
  -1   5   0  831.82   30.70 
  -1   5   0  877.01   26.50 
   0  -5   0    6.40    2.70 
   0  -5   0   11.50    3.50 
   0  -5   0   11.20    5.00 
   0   5   0    8.50    5.80 
   0   5   0   11.10    4.50 
   1   5   0    3.10    2.90 
   2   5   0    3.90    3.30 
   3   5   0  200.48   15.90 
   4   5   0   15.50    6.70 
   5   5   0   15.50    6.40 
  -9   6   0    6.50   10.10 
   8  -6   0   -0.30    4.10 
   8  -6   0    7.40    6.10 
  -8   6   0    2.60    7.10 
  -8   6   0    9.10    5.00 
   7  -6   0    2.60    5.30 
   7  -6   0   21.80    5.50 
  -7   6   0    8.00    4.60 
  -7   6   0    0.60    8.30 
  -7   6   0   14.10    6.40 
   6  -6   0    6.20    4.90 
  -6   6   0   -6.20    4.00 
  -6   6   0    6.20    5.40 
   5  -6   0   -0.70    4.60 
   5  -6   0    2.30    3.10 
   5  -6   0   -2.70    3.30 
  -5   6   0    3.30    3.90 
  -5   6   0    1.20    3.40 
  -5   6   0   -4.90    3.40 
   4  -6   0   71.19   15.30 
   4  -6   0   69.99   13.00 
   4  -6   0   60.19   12.30 
  -4   6   0   75.89   13.70 
  -4   6   0   80.79   13.90 
  -4   6   0   68.09   16.40 
   3  -6   0  403.66   26.60 
   3  -6   0  393.86   26.10 
   3  -6   0  379.56   23.90 
  -3   6   0  375.96   23.00 
  -3   6   0  365.16   24.70 
   2  -6   0  476.75   29.90 
   2  -6   0  478.55   27.10 
  -2   6   0  474.95   23.70 
  -2   6   0  459.55   22.50 
   1  -6   0    1.40    3.60 
   1  -6   0    0.20    2.10 
   1  -6   0    3.50    2.90 
  -1   6   0   -2.50    1.50 
   0  -6   0   14.10    6.50 
   0  -6   0   10.80    3.80 
   0  -6   0   11.50    4.20 
   0   6   0   15.10    5.20 
  -1  -6   0   30.50    6.10 
  -1  -6   0   28.20    5.90 
   1   6   0   28.90    7.40 
   2   6   0   20.10   10.50 
   3   6   0  208.08   17.60 
   4   6   0    4.10    5.50 
  -9   7   0    1.60    7.90 
   8  -7   0    5.50    7.30 
   8  -7   0   -7.00    4.10 
  -8   7   0    9.10    7.00 
   7  -7   0   24.20    7.40 
   7  -7   0    1.40    7.80 
  -7   7   0    7.80    6.60 
  -7   7   0   -7.70    6.20 
   6  -7   0  410.96   27.20 
   6  -7   0  467.15   35.60 
  -6   7   0  453.65   33.00 
   5  -7   0   38.60    9.10 
   5  -7   0   22.00    7.80 
   5  -7   0   12.70    7.40 
  -5   7   0   16.70    8.00 
   4  -7   0   -0.90    3.40 
   4  -7   0    9.80    5.30 
   4  -7   0    4.40    4.80 
  -4   7   0    5.10    4.50 
   3  -7   0   36.50    9.40 
   3  -7   0   19.20    7.30 
   3  -7   0   14.20    6.50 
  -3   7   0   30.00    7.60 
  -3   7   0   23.30    7.20 
  -2   7   0   -0.50    1.90 
  -2   7   0    0.30    2.60 
   1  -7   0   18.60    5.50 
   1  -7   0    8.40    4.50 
   1  -7   0   17.30    6.80 
  -1   7   0   26.80    7.50 
   0  -7   0   35.00    7.30 
   0   7   0   25.10    7.50 
  -1  -7   0    4.70    3.50 
  -1  -7   0    9.00    3.50 
   1   7   0    7.20    4.60 
  -2  -7   0   57.99    6.40 
   2   7   0   39.00    8.90 
   3   7   0  176.08   18.30 
  -9   8   0    9.20    8.80 
   8  -8   0   17.20    9.70 
   8  -8   0   11.60    6.50 
  -8   8   0    9.40    5.10 
  -8   8   0   22.60    8.40 
   7  -8   0   36.70   11.40 
   7  -8   0   20.20    7.50 
  -7   8   0   28.80    9.50 
   6  -8   0  152.18   20.70 
   6  -8   0  119.19   19.60 
   6  -8   0  110.09   18.20 
  -6   8   0  132.79   18.00 
   5  -8   0   -9.90    3.80 
   5  -8   0   -5.20    3.00 
  -5   8   0    1.80    4.00 
  -5   8   0    0.30    3.00 
   4  -8   0   -2.80    3.70 
   4  -8   0   -3.30    3.50 
   4  -8   0   -0.70    3.40 
  -4   8   0   -3.30    3.10 
  -4   8   0    3.60    2.50 
   3  -8   0   20.80    7.00 
   3  -8   0    8.30    5.30 
  -3   8   0   11.70    4.80 
  -3   8   0    9.60    5.10 
   2  -8   0   -1.00    4.20 
  -2   8   0    6.10    4.50 
   1  -8   0   52.99   11.30 
   1  -8   0   40.10   12.10 
   1  -8   0   65.79   11.60 
  -1   8   0   55.29   11.10 
   0  -8   0    7.80    4.60 
   0  -8   0   16.60    5.30 
   0   8   0    5.50    4.20 
  -1  -8   0    2.30    3.00 
  -1  -8   0   -3.90    4.30 
   1   8   0   16.60    6.80 
   2   8   0   -3.90    4.90 
   8  -9   0    4.70    6.30 
   8  -9   0    6.50    6.80 
  -8   9   0   16.50    7.50 
  -8   9   0    6.00    4.30 
   7  -9   0    2.40    5.80 
   7  -9   0    1.40    5.80 
  -7   9   0   -1.00    5.50 
  -7   9   0    1.90    4.40 
   6  -9   0   27.70   10.60 
   6  -9   0   41.80   11.90 
  -6   9   0   19.20    8.70 
  -6   9   0   12.50    9.50 
   5  -9   0   -4.40    5.00 
   5  -9   0    7.50    7.50 
   5  -9   0    9.70    6.90 
  -5   9   0    1.20    4.00 
  -5   9   0    0.00    3.10 
   4  -9   0   -0.20    4.70 
   4  -9   0    4.10    4.30 
  -4   9   0    1.10    2.60 
   3  -9   0    7.40    5.20 
   3  -9   0   14.40    7.90 
  -3   9   0    7.90    5.40 
  -3   9   0   14.30    5.60 
   2  -9   0   59.89   15.70 
   2  -9   0   57.49   11.90 
   2  -9   0   68.49   13.50 
  -2   9   0   76.09   14.10 
   1  -9   0   76.59   13.40 
  -1   9   0   78.69   14.40 
   0  -9   0    0.60    3.80 
   0  -9   0   -4.60    4.70 
   0   9   0    1.10    5.30 
  -1  -9   0    2.90    4.90 
  -1  -9   0   20.30    6.40 
   1   9   0   -2.60    4.60 
   7 -10   0   28.70   11.60 
   7 -10   0   19.80    9.80 
  -7  10   0   17.10    5.70 
   6 -10   0   10.10    8.40 
   6 -10   0   14.90    7.80 
  -6  10   0   -1.70    4.30 
   5 -10   0   10.60    7.00 
   5 -10   0    9.60    8.80 
  -5  10   0    2.50    3.40 
   4 -10   0    9.60    7.40 
   4 -10   0    4.80    7.30 
   4 -10   0   10.20    8.00 
  -4  10   0   21.10    7.50 
   3 -10   0    9.40    5.80 
   3 -10   0   25.90    8.50 
   3 -10   0    4.00    6.50 
  -3  10   0   17.00    7.70 
   2 -10   0   38.80   11.80 
  -2  10   0   23.40    8.50 
   1 -10   0    4.80    7.20 
  -1  10   0   -3.20    5.10 
   6 -11   0   43.30   12.60 
   6 -11   0   25.10   13.20 
  -6  11   0   33.20    9.40 
   5 -11   0   12.50    9.20 
  -5  11   0    3.30    6.50 
   4 -11   0    5.00    8.30 
   4 -11   0   -4.00    8.50 
  -4  11   0    6.40    5.90 
  -3  11   0   -1.10    5.00 
  -3  11  -1   20.90    8.10 
   3 -11   1   24.60   13.30 
   3 -11   1   20.80    9.10 
  -4  11  -1   12.00    7.00 
   4 -11   1    2.90    7.10 
   4 -11   1   20.60   14.30 
   5 -11   1   10.80   10.30 
  -6  11  -1   -0.80    4.70 
   6 -11   1    1.50    7.30 
   6 -11   1   14.30   10.90 
   0  10  -1   -6.10    4.90 
   0 -10   1   -0.40    6.30 
   0 -10   1    3.60    6.50 
  -1  10  -1   -3.80    4.40 
   1 -10   1   -3.10    5.40 
  -2  10  -1   54.69   12.60 
   2 -10   1   53.89   12.30 
   2 -10   1   43.10   11.90 
   2 -10   1   44.20   15.20 
  -3  10  -1    0.50    4.30 
   3 -10   1    8.70    7.20 
   3 -10   1   17.80    8.80 
   3 -10   1   -2.60    5.40 
  -4  10  -1   18.40    7.20 
   4 -10   1    5.40    7.70 
   4 -10   1   30.50    9.90 
   4 -10   1   13.50    8.00 
  -5  10  -1   -2.70    3.60 
   5 -10   1   -8.70    4.30 
   5 -10   1    0.20    6.90 
  -6  10  -1    3.50    4.20 
   6 -10   1   17.60    8.20 
   6 -10   1   -7.70    5.40 
  -7  10  -1    1.10    4.60 
   7 -10   1    3.70    7.10 
   1   9  -1   -3.00    4.40 
  -1  -9   1    1.80    4.30 
   0   9  -1    6.60    5.20 
   0  -9   1    2.10    4.80 
  -1   9  -1   40.50   10.50 
   1  -9   1   55.19   13.70 
   1  -9   1   32.50    8.60 
   1  -9   1   33.30    8.60 
  -2   9  -1    6.90    5.20 
   2  -9   1    5.10    5.00 
   2  -9   1    6.10    5.00 
   2  -9   1   25.30   10.40 
  -3   9  -1   10.30    6.60 
  -3   9  -1    7.80    4.60 
   3  -9   1    5.90    5.50 
   3  -9   1    5.80    5.60 
  -4   9  -1   -1.60    2.80 
  -4   9  -1   -0.70    3.90 
   4  -9   1    7.70    4.40 
   4  -9   1  -11.20    4.00 
  -5   9  -1   12.90    5.90 
   5  -9   1   -6.20    6.10 
   5  -9   1    5.90    4.90 
   5  -9   1    5.60    3.90 
  -6   9  -1   15.50    7.00 
   6  -9   1    6.60    5.40 
   6  -9   1    1.50    9.40 
   6  -9   1   17.10    6.60 
  -7   9  -1   66.39   13.70 
   7  -9   1   70.89   17.80 
   7  -9   1  104.19   17.80 
  -8   9  -1   10.20    8.20 
   8  -9   1   16.30   10.50 
   2   8  -1  229.18   21.00 
   1   8  -1    1.70    2.50 
  -1  -8   1   -1.00    2.90 
  -1  -8   1   -0.70    3.50 
   0   8  -1   17.80    6.60 
   0  -8   1   -1.90    5.50 
   0  -8   1   14.40    5.10 
   0  -8   1   13.10    4.20 
  -1   8  -1    1.90    2.30 
   1  -8   1    3.90    3.20 
   1  -8   1   -0.40    4.00 
   1  -8   1    4.50    3.20 
  -2   8  -1   23.80    9.10 
   2  -8   1   12.40    6.90 
   2  -8   1   11.00    9.10 
   2  -8   1   24.80    6.60 
  -3   8  -1    8.60    4.90 
   3  -8   1    7.50    4.60 
   3  -8   1    4.00    5.10 
   3  -8   1    7.80    5.40 
  -4   8  -1    6.40    4.40 
   4  -8   1   -2.90    4.00 
   4  -8   1    4.10    4.20 
   4  -8   1   -6.50    4.00 
  -5   8  -1    6.90    4.10 
   5  -8   1    5.00    5.20 
   5  -8   1   10.90    5.60 
   5  -8   1    3.70    4.90 
  -6   8  -1    9.00    6.10 
   6  -8   1    7.50    5.70 
   6  -8   1    4.30    4.40 
  -7   8  -1   18.00    9.80 
   7  -8   1   29.80    9.80 
   7  -8   1   36.20    9.60 
  -8   8  -1   -4.50    5.20 
   8  -8   1   13.10    5.40 
   8  -8   1   25.10   10.20 
   3   7  -1    3.80    4.40 
   2   7  -1    7.60    3.70 
   1   7  -1    9.80    5.60 
  -1  -7   1   24.20    5.00 
   0   7  -1   32.10    7.80 
   0  -7   1   44.40    8.90 
   0  -7   1   41.20   11.50 
   0  -7   1   42.00    7.90 
  -1   7  -1    0.60    2.80 
   1  -7   1    8.00    4.30 
   1  -7   1   -3.00    2.20 
   1  -7   1   -4.00    3.00 
  -2   7  -1  247.38   15.80 
   2  -7   1  258.07   19.00 
   2  -7   1  217.78   19.30 
   2  -7   1  240.08   23.10 
  -3   7  -1  142.69   13.70 
   3  -7   1  119.69   15.20 
   3  -7   1  127.89   16.20 
   3  -7   1  152.58   15.50 
  -4   7  -1   36.90    9.30 
   4  -7   1   24.50    8.60 
   4  -7   1   26.00    8.70 
   4  -7   1   29.70    9.50 
  -5   7  -1   14.80    6.50 
   5  -7   1   22.00    7.10 
   5  -7   1    8.50    5.90 
   5  -7   1   11.80    7.10 
  -6   7  -1   68.49   16.60 
   6  -7   1   43.20   13.20 
   6  -7   1   36.50    9.90 
  -7   7  -1   -0.20    5.50 
   7  -7   1    6.90    6.90 
   7  -7   1    2.20    4.70 
  -8   7  -1   58.79   14.50 
   8  -7   1   36.90    8.40 
   8  -7   1   64.49   16.00 
   4   6  -1   17.80    6.10 
   3   6  -1    6.20    3.90 
   2   6  -1   65.99   11.70 
   1   6  -1   81.89   10.40 
  -1  -6   1   78.59   15.20 
  -1  -6   1   74.99    7.60 
  -1  -6   1   59.79    7.00 
   0   6  -1   13.20    4.90 
   0  -6   1    8.40    3.20 
   0  -6   1    8.80    6.00 
   0  -6   1   11.30    4.20 
  -1   6  -1   49.99    5.70 
   1  -6   1   42.70   11.30 
   1  -6   1   37.00    8.30 
   1  -6   1   42.20    8.30 
  -2   6  -1  666.73   27.80 
   2  -6   1  619.74   31.70 
   2  -6   1  619.34   34.40 
  -3   6  -1   99.99   12.10 
  -3   6  -1  109.09   17.10 
   3  -6   1   99.59   13.20 
   3  -6   1   92.79   12.60 
   3  -6   1   88.49   11.60 
  -4   6  -1    1.40    4.20 
  -4   6  -1    4.50    4.50 
   4  -6   1   -2.90    2.70 
   4  -6   1    2.20    2.80 
   4  -6   1    5.00    3.80 
  -5   6  -1  160.98   16.00 
  -5   6  -1  151.18   31.40 
  -5   6  -1  160.78   18.00 
   5  -6   1  146.79   26.90 
   5  -6   1  135.29   17.60 
   5  -6   1  150.88   15.70 
  -6   6  -1   18.70    8.00 
  -6   6  -1    9.80    6.50 
   6  -6   1   47.70   11.80 
   6  -6   1   24.70    8.00 
  -7   6  -1   31.30    9.70 
  -7   6  -1   49.10    9.60 
   7  -6   1   51.79   14.00 
   7  -6   1   58.69   11.10 
  -8   6  -1    2.00    7.10 
   8  -6   1   -6.30    7.50 
   8  -6   1    0.20    5.70 
  -9   6  -1   10.40    9.30 
   5   5  -1    9.40    5.10 
   4   5  -1  112.89   12.40 
   3   5  -1  487.95   25.30 
   2   5  -1  341.07   20.40 
   1   5  -1   71.89    9.40 
  -1  -5   1   72.29   13.90 
  -1  -5   1   69.39    6.10 
   0   5  -1    1.70    4.30 
   0   5  -1   13.20    4.50 
   0  -5   1    8.60    4.70 
   0  -5   1   10.90    3.60 
   0  -5   1   12.50    4.30 
  -1   5  -1  215.78   12.00 
  -1   5  -1  216.28   18.10 
  -1   5  -1  219.98   12.70 
   1  -5   1  208.28   13.90 
   1  -5   1  224.18   18.60 
   1  -5   1  211.88   15.10 
  -2   5  -1    4.90    3.80 
  -2   5  -1    5.10    3.70 
   2  -5   1    5.90    3.80 
   2  -5   1    1.10    2.80 
   2  -5   1    6.10    3.10 
  -3   5  -1  120.79   12.20 
  -3   5  -1  104.09   13.80 
   3  -5   1  131.09   14.10 
   3  -5   1  115.69   12.80 
  -4   5  -1  259.77   18.20 
  -4   5  -1  251.77   21.60 
  -4   5  -1  278.27   21.60 
   4  -5   1  254.17   19.70 
   4  -5   1  294.47   20.20 
   4  -5   1  254.47   21.60 
  -5   5  -1  201.08   20.70 
  -5   5  -1  197.88   19.50 
  -5   5  -1  214.08   16.10 
   5  -5   1  188.58   20.30 
   5  -5   1  202.08   18.90 
   5  -5   1  197.98   16.20 
  -6   5  -1   44.30   12.10 
  -6   5  -1   42.00    8.50 
  -6   5  -1   37.10   11.50 
   6  -5   1   30.10    8.90 
   6  -5   1   36.00    7.70 
  -7   5  -1   84.89   16.70 
  -7   5  -1   85.19    9.50 
  -7   5  -1  128.19   23.20 
   7  -5   1   81.29   16.30 
   7  -5   1  113.49   12.30 
  -8   5  -1    8.10   13.30 
  -8   5  -1   27.40    6.80 
  -8   5  -1   17.50    9.50 
   8  -5   1   19.20   10.00 
   8  -5   1   36.60    6.70 
  -9   5  -1   -4.50    9.80 
  -6  -4   1   15.70    5.40 
   5   4  -1    8.20    3.70 
   4   4  -1   86.59    9.60 
   3   4  -1  987.60   35.10 
   2   4  -1   85.19   13.80 
   2   4  -1   69.29    8.20 
  -2  -4   1   70.69   13.20 
   1   4  -1    5.20    3.10 
  -1  -4   1   -3.20    2.40 
   0   4  -1  328.57   21.20 
   0  -4   1  349.37   15.60 
   0  -4   1  363.76   14.70 
   0  -4   1  347.57   21.70 
  -1   4  -1   -0.10    2.20 
  -1   4  -1    2.70    2.40 
  -1   4  -1    0.70    1.80 
   1  -4   1   -0.60    1.70 
   1  -4   1    1.80    1.50 
   1  -4   1    4.30    2.70 
  -2   4  -1   25.10    6.20 
  -2   4  -1   30.20    7.50 
  -2   4  -1   30.30    6.70 
   2  -4   1   35.70    8.30 
   2  -4   1   29.00    7.00 
   2  -4   1   32.80    7.00 
  -3   4  -1  102.29   10.20 
  -3   4  -1  108.09   11.50 
  -3   4  -1   92.89   11.40 
   3  -4   1   90.49   11.30 
   3  -4   1   94.29   10.30 
   3  -4   1   94.09   10.50 
  -4   4  -1  359.16   19.00 
  -4   4  -1  333.77   24.00 
  -4   4  -1  366.26   23.90 
   4  -4   1  361.86   22.80 
   4  -4   1  395.86   25.70 
   4  -4   1  340.57   19.70 
  -5   4  -1  138.19   16.60 
  -5   4  -1  157.48   20.30 
  -5   4  -1  166.98   12.60 
   5  -4   1  157.78   13.40 
   5  -4   1  164.28   15.80 
   5  -4   1  187.58   18.80 
  -6   4  -1   70.79   15.00 
  -6   4  -1   94.99    9.20 
  -6   4  -1  118.89   19.90 
   6  -4   1   91.49   10.30 
   6  -4   1  114.09   19.60 
  -7   4  -1   -2.40    3.10 
  -7   4  -1   -5.80    3.30 
   7  -4   1   -1.90    3.00 
   7  -4   1    2.90    4.90 
  -8   4  -1   20.70   10.10 
   8  -4   1   19.50    6.00 
   6   3  -1    1.80    3.50 
  -6  -3   1   -1.00    3.00 
  -6  -3   1    6.50    5.00 
   5   3  -1   55.89    8.70 
  -5  -3   1   71.59    8.80 
  -5  -3   1   53.79    8.30 
   4   3  -1 1920.71   50.59 
   4   3  -1 1841.62   61.99 
   3   3  -1  661.63   28.60 
   2   3  -1  232.18   13.20 
   2   3  -1  233.08   17.00 
  -2  -3   1  231.78   17.10 
   1   3  -1   10.20    4.30 
   1   3  -1   13.50    3.60 
  -1  -3   1   14.70    5.10 
   0   3  -1  227.78   15.00 
   0  -3   1  235.48   10.30 
   0  -3   1  249.97   15.90 
   0  -3   1  240.08   11.00 
  -1   3  -1 3432.06   77.59 
  -1   3  -1 3448.75   73.59 
  -1   3  -1 3477.15   72.09 
   1  -3   1 3454.75   78.79 
   1  -3   1 3473.65   75.29 
  -2   3  -1  351.96   17.40 
  -2   3  -1  354.26   19.20 
   2  -3   1  370.06   19.90 
   2  -3   1  374.06   18.30 
   2  -3   1  343.67   17.60 
  -3   3  -1    5.20    2.60 
  -3   3  -1    1.30    1.90 
  -3   3  -1    8.30    3.60 
   3  -3   1    3.10    3.20 
   3  -3   1    4.20    2.90 
   3  -3   1    0.00    1.40 
  -4   3  -1  524.75   29.50 
  -4   3  -1  531.85   20.60 
  -4   3  -1  537.45   28.00 
   4  -3   1  509.85   25.90 
   4  -3   1  533.05   22.70 
   4  -3   1  531.85   29.00 
  -5   3  -1  230.98   20.80 
  -5   3  -1  223.98   12.20 
  -5   3  -1  233.18   19.60 
   5  -3   1  234.38   15.00 
   5  -3   1  229.48   20.20 
  -6   3  -1  399.46   16.30 
  -6   3  -1  408.26   28.80 
  -6   3  -1  401.76   29.80 
   6  -3   1  444.66   29.30 
   6  -3   1  392.36   20.40 
  -7   3  -1   30.60    8.90 
  -7   3  -1   16.50    5.20 
  -7   3  -1   18.10    8.00 
   7  -3   1   13.00    5.10 
   7  -3   1   27.10    8.60 
  -8   3  -1    3.50    5.40 
   8  -3   1    5.30    4.20 
   7   2  -1    2.00    3.80 
  -7  -2   1   15.70    7.60 
   6   2  -1   26.40    7.90 
  -6  -2   1   21.10    7.00 
  -6  -2   1   28.80    6.80 
  -5  -2   1  230.68   15.90 
  -5  -2   1  223.18   14.60 
   4   2  -1  770.92   25.70 
   4   2  -1  814.42   33.90 
  -4  -2   1  756.32   25.00 
  -4  -2   1  797.42   27.20 
   3   2  -1  154.28    9.80 
   3   2  -1  139.69   12.30 
   2   2  -1  131.49   10.50 
   2   2  -1  115.19    7.90 
  -2  -2   1  102.09    9.60 
   1   2  -1  249.08   14.00 
  -1  -2   1  265.37   14.40 
   0   2  -1   59.49    6.40 
   0   2  -1   48.70    3.50 
   0   2  -1   48.50    3.60 
   0  -2   1   51.39    4.30 
   0  -2   1   44.90    5.80 
   0  -2   1   50.29    4.00 
  -2   2  -1 9787.32  175.78 
  -2   2  -1 9493.75  180.78 
  -2   2  -1 9817.22  184.48 
   2  -2   1 9999.00  195.48 
   2  -2   1 9723.23  184.78 
   2  -2   1 9691.63  176.88 
  -3   2  -1 2827.92   73.39 
  -3   2  -1 2852.81   69.79 
  -3   2  -1 2807.22   59.39 
   3  -2   1 2737.73   67.49 
   3  -2   1 2864.81   62.59 
   3  -2   1 2813.42   72.09 
  -4   2  -1    7.90    2.80 
  -4   2  -1   10.50    5.00 
  -4   2  -1    8.40    4.30 
   4  -2   1   10.20    4.10 
   4  -2   1    4.80    3.50 
   4  -2   1   14.40    4.90 
  -5   2  -1   23.40    4.50 
  -5   2  -1   26.30    7.10 
  -5   2  -1   25.20    7.80 
   5  -2   1   20.90    6.90 
   5  -2   1   25.60    5.70 
  -6   2  -1   39.90   10.20 
  -6   2  -1   49.70    7.10 
  -6   2  -1   40.00    9.20 
   6  -2   1   50.39    9.50 
   6  -2   1   36.00    6.70 
  -7   2  -1    8.20    6.00 
  -7   2  -1    4.30    4.00 
  -7   2  -1    4.30    3.80 
   7  -2   1   -1.40    3.50 
  -8   2  -1    7.10    6.50 
   8  -2   1    6.90    5.20 
  -8  -1   1    9.20    5.70 
   7   1  -1    0.60    3.40 
  -7  -1   1    5.00    5.60 
  -7  -1   1   -0.50    2.90 
   6   1  -1   89.19    8.10 
   6   1  -1   75.89   12.00 
  -6  -1   1   61.99   12.00 
  -6  -1   1   76.79    9.70 
   5   1  -1  352.06   19.40 
   5   1  -1  317.17   14.50 
  -5  -1   1  322.37   20.20 
  -5  -1   1  331.67   18.80 
   4   1  -1   43.80    4.80 
   4   1  -1   45.90    7.60 
  -4  -1   1   42.00    6.80 
  -4  -1   1   40.80    7.20 
   3   1  -1   16.80    3.30 
   3   1  -1   13.80    3.90 
  -3  -1   1   10.80    3.00 
  -3  -1   1   11.70    3.20 
   2   1  -1  241.98   11.90 
   2   1  -1  240.08    9.40 
  -2  -1   1  244.08   11.90 
   1   1  -1   72.89    5.80 
  -1  -1   1   69.39    5.70 
   0   1  -1    3.60    1.90 
   0   1  -1    3.50    1.50 
  -2   1  -1  613.14   22.30 
  -2   1  -1  617.14   23.90 
  -2   1  -1  604.84   17.70 
   2  -1   1  624.74   19.40 
   2  -1   1  614.44   21.70 
   2  -1   1  643.94   24.10 
  -3   1  -1   17.80    4.80 
  -3   1  -1   19.90    5.40 
  -3   1  -1   19.00    3.50 
   3  -1   1   16.00    4.00 
   3  -1   1   20.90    5.60 
   3  -1   1   15.70    4.50 
  -4   1  -1   -0.30    1.50 
  -4   1  -1   -3.00    1.90 
   4  -1   1   -1.60    2.30 
   4  -1   1    2.20    3.00 
   4  -1   1    1.30    2.10 
  -5   1  -1    9.10    3.40 
  -5   1  -1    6.90    3.80 
   5  -1   1    3.40    3.40 
   5  -1   1    7.50    4.40 
  -6   1  -1    1.30    2.80 
  -6   1  -1    3.50    4.20 
   6  -1   1    6.90    4.00 
  -7   1  -1   77.09   15.20 
  -7   1  -1   77.89   16.30 
  -7   1  -1   87.29   12.70 
  -8   1  -1   23.00    8.90 
  -8   0   1    2.90    7.60 
  -8   0   1    3.50   12.60 
  -7   0   1   -2.50    3.30 
  -7   0   1   -7.70    3.90 
   6   0  -1    2.90    3.00 
   6   0  -1    9.80    3.30 
  -6   0   1   -1.40    3.10 
  -6   0   1   -1.00    3.70 
   5   0  -1  155.38    9.90 
   5   0  -1  141.39    8.30 
  -5   0   1  143.79   13.60 
  -5   0   1  122.09   11.90 
   4   0  -1  312.27   12.70 
   4   0  -1  299.87   10.60 
   4   0  -1  289.17   13.00 
   4   0  -1  296.57   13.00 
  -4   0   1  301.57   17.60 
  -4   0   1  278.57   15.80 
   3   0  -1  441.16   14.70 
   3   0  -1  424.26   14.10 
   3   0  -1  435.76   15.40 
   3   0  -1  424.36   16.10 
  -3   0   1  424.26   18.10 
  -3   0   1  463.85   17.70 
   2   0  -1  815.12   18.50 
   2   0  -1  807.72   20.20 
   2   0  -1  825.62   21.10 
   2   0  -1  810.62   16.30 
  -2   0   1  792.12   21.70 
   0   0  -1  466.85   13.60 
   0   0   1  492.95   13.40 
  -1   0  -1  291.97   11.70 
  -1   0  -1  298.87   10.00 
   1   0   1  295.57   10.40 
   1   0   1  293.47   12.30 
   1   0   1  294.67   11.30 
  -2   0  -1  778.22   24.70 
  -2   0  -1  775.12   20.60 
   2   0   1  776.72   21.60 
   2   0   1  757.42   24.50 
   2   0   1  769.62   23.10 
  -3   0  -1  903.01   33.20 
  -3   0  -1  953.70   25.60 
  -3   0  -1  961.70   31.80 
   3   0   1  929.91   26.70 
   3   0   1  891.61   27.70 
   3   0   1  933.11   29.90 
  -4   0  -1    6.90    4.00 
  -4   0  -1    1.00    2.10 
  -4   0  -1    1.60    2.80 
   4   0   1    4.10    2.80 
   4   0   1    4.20    3.50 
  -5   0  -1  249.18   19.00 
  -5   0  -1  221.68   22.40 
  -5   0  -1  257.57   13.90 
   5   0   1  220.38   14.70 
  -6   0  -1  351.36   27.50 
  -6   0  -1  418.76   26.80 
  -6   0  -1  411.56   19.20 
   6   0   1  376.86   24.10 
   6   0   1  398.26   21.30 
  -7   0  -1    3.30    6.10 
  -7   0  -1   -0.40    7.40 
   7   0   1    1.00    4.60 
  -8   1   1   21.00    8.70 
  -8   1   1   21.80    9.80 
   7  -1  -1    6.50    4.70 
  -7   1   1    2.10    4.80 
  -7   1   1   15.00    6.30 
   6  -1  -1  761.62   30.30 
  -6   1   1  872.21   38.50 
  -6   1   1  829.22   40.10 
   5  -1  -1  287.67   18.10 
  -5   1   1  323.97   21.40 
  -5   1   1  277.47   19.00 
   4  -1  -1  505.05   22.30 
   4  -1  -1  504.45   25.70 
  -4   1   1  540.75   24.10 
   3  -1  -1   22.30    4.40 
  -3   1   1   19.80    4.90 
  -2   1   1    3.20    1.90 
  -2   1   1    2.10    1.90 
   1  -1  -1   10.00    2.40 
   1  -1  -1   12.90    1.80 
   1  -1  -1   10.20    2.30 
  -1   1   1    9.70    1.60 
  -1   1   1    4.00    1.80 
  -1   1   1   10.80    2.40 
   0  -1  -1 5816.52  105.99 
   0  -1  -1 5975.60  104.29 
   0   1   1 5845.72  105.59 
   0   1   1 5867.11  104.09 
   0   1   1 5945.11  105.89 
  -1  -1  -1   19.20    3.50 
  -1  -1  -1   16.00    3.30 
  -1  -1  -1   18.20    3.40 
   1   1   1   15.90    2.80 
   1   1   1   17.80    3.10 
   1   1   1   15.80    3.10 
  -2  -1  -1  726.23   22.30 
  -2  -1  -1  781.32   24.10 
   2   1   1  763.72   21.10 
   2   1   1  762.82   20.40 
   2   1   1  799.22   23.30 
  -3  -1  -1  194.28   13.60 
  -3  -1  -1  185.28   11.10 
  -3  -1  -1  188.28   12.50 
   3   1   1  191.88   11.50 
  -4  -1  -1    6.20    3.40 
  -4  -1  -1   -1.70    2.30 
  -4  -1  -1   -1.40    2.70 
   4   1   1    1.50    2.60 
   4   1   1    1.40    3.90 
  -5  -1  -1  477.95   21.90 
  -5  -1  -1  489.05   28.30 
  -5  -1  -1  491.05   28.60 
   5   1   1  489.65   28.20 
   5   1   1  487.95   22.90 
  -6  -1  -1  125.69   15.70 
  -6  -1  -1  128.59   14.70 
   6   1   1   99.09   11.00 
  -7  -1  -1   35.70    8.90 
  -7  -1  -1   21.20   11.30 
   7   1   1   14.30    6.10 
   8  -2  -1    0.00    5.60 
  -8   2   1  -10.70    4.20 
   7  -2  -1  157.38   15.10 
  -7   2   1  188.68   20.30 
  -7   2   1  204.28   19.70 
  -6   2   1    4.30    4.30 
  -6   2   1   -1.00    3.10 
  -5   2   1 1219.18   44.80 
  -5   2   1 1173.08   46.00 
   4  -2  -1  434.16   22.90 
   4  -2  -1  417.26   20.90 
  -4   2   1  437.96   23.60 
  -4   2   1  433.66   22.60 
   3  -2  -1   22.00    5.30 
   3  -2  -1   18.30    4.90 
   3  -2  -1   18.20    3.00 
  -3   2   1   12.50    4.00 
  -3   2   1   22.20    3.20 
  -3   2   1   25.80    5.80 
   2  -2  -1  302.37   14.80 
   2  -2  -1  325.37   15.90 
   2  -2  -1  319.07   12.70 
  -2   2   1  315.47   15.90 
  -2   2   1  316.87   15.30 
  -2   2   1  309.47   10.10 
  -2   2   1  303.07   12.40 
   0  -2  -1  123.29    7.60 
   0  -2  -1  122.69    7.60 
   0  -2  -1  118.99    7.60 
   0   2   1  122.89    7.50 
   0   2   1  125.09    6.90 
   0   2   1  118.49    9.80 
   0   2   1  125.49    6.80 
  -1  -2  -1 1556.74   36.90 
  -1  -2  -1 1553.54   38.30 
  -1  -2  -1 1589.84   36.70 
   1   2   1 1564.24   38.10 
   1   2   1 1553.94   46.00 
  -2  -2  -1  146.89   10.20 
  -2  -2  -1  135.59    9.10 
  -2  -2  -1  146.39   10.10 
   2   2   1  156.18   10.20 
   2   2   1  146.69   13.30 
  -3  -2  -1   39.80    8.40 
  -3  -2  -1   23.70    6.10 
  -3  -2  -1   27.20    6.10 
  -4  -2  -1  300.07   17.60 
  -4  -2  -1  300.37   19.50 
  -4  -2  -1  319.77   18.60 
   4   2   1  308.97   17.50 
   4   2   1  331.77   23.60 
  -5  -2  -1  185.48   15.50 
  -5  -2  -1  176.08   16.40 
   5   2   1  207.28   15.40 
  -6  -2  -1   -0.10    3.30 
  -6  -2  -1   -2.40    5.30 
   6   2   1   -5.80    2.80 
  -9   3   1   36.80   14.30 
   8  -3  -1   14.50    6.60 
  -8   3   1   18.80    9.80 
  -8   3   1   18.50    7.90 
   7  -3  -1   20.40    7.20 
  -7   3   1   13.80    7.30 
  -7   3   1   39.10   10.00 
  -6   3   1    6.50    4.80 
  -6   3   1   15.00    5.10 
   5  -3  -1   -2.60    1.40 
   5  -3  -1    4.00    3.20 
  -5   3   1   -0.10    2.50 
  -5   3   1   -1.70    2.50 
   4  -3  -1  107.19   11.80 
   4  -3  -1   93.29    7.10 
   4  -3  -1  111.59   11.50 
  -4   3   1   91.29    6.80 
  -4   3   1  121.59   12.30 
  -4   3   1   95.19   11.30 
   3  -3  -1  266.27   17.50 
   3  -3  -1  262.17   13.50 
   3  -3  -1  269.87   16.60 
  -3   3   1  286.87   13.70 
  -3   3   1  305.57   18.10 
  -3   3   1  302.57   18.20 
   2  -3  -1 4823.42  100.49 
   2  -3  -1 4830.42  101.79 
   2  -3  -1 4651.63   98.29 
  -2   3   1 4820.02   98.79 
  -2   3   1 4786.32   90.89 
  -2   3   1 4785.52   99.79 
  -2   3   1 4895.31  101.59 
   1  -3  -1  136.09   10.10 
   1  -3  -1  148.89   11.80 
  -1   3   1  134.09    9.50 
  -1   3   1  142.79    8.80 
  -1   3   1  161.88   12.20 
  -1   3   1  143.49    9.50 
   0  -3  -1 2151.28   49.50 
   0  -3  -1 2079.59   49.90 
   0  -3  -1 2051.89   64.19 
   0   3   1 2112.89   58.89 
   0   3   1 2104.99   49.30 
   0   3   1 2148.49   44.60 
   0   3   1 2167.88   44.20 
  -1  -3  -1   13.20    3.40 
  -1  -3  -1    8.60    2.70 
  -1  -3  -1   12.30    3.90 
   1   3   1   12.00    3.70 
   1   3   1    8.90    5.40 
  -2  -3  -1   80.29    7.00 
  -2  -3  -1   75.59    7.30 
  -2  -3  -1   65.29    8.00 
   2   3   1   72.69    8.00 
   2   3   1   84.29   14.50 
  -3  -3  -1    4.00    2.60 
  -3  -3  -1   -0.30    1.80 
   3   3   1    1.20    2.40 
  -4  -3  -1   64.89    8.80 
  -4  -3  -1   45.30   10.60 
   4   3   1   75.49    9.20 
  -5  -3  -1   17.90    4.90 
   5   3   1    8.70    5.30 
  -6  -3  -1    0.00    4.30 
  -6  -3  -1    4.60    7.50 
   6   3   1    0.00    4.70 
  -9   4   1   15.60    9.50 
   8  -4  -1   -0.90    5.20 
  -8   4   1    6.40    7.50 
  -8   4   1   -1.40    4.30 
  -7   4   1  136.69   18.60 
  -7   4   1  161.08   18.60 
   6  -4  -1   15.60    3.40 
   6  -4  -1    0.70    3.90 
  -6   4   1   10.60    6.20 
  -6   4   1    4.60    4.90 
   5  -4  -1    3.80    2.40 
   5  -4  -1    1.60    3.90 
   5  -4  -1    0.30    3.80 
  -5   4   1    1.30    2.60 
  -5   4   1   11.10    4.60 
  -5   4   1   -1.00    1.90 
   4  -4  -1  169.18   12.10 
   4  -4  -1  164.08   14.50 
   4  -4  -1  173.98   16.40 
  -4   4   1  163.88   15.40 
  -4   4   1  169.08   16.10 
  -4   4   1  153.98   11.20 
   3  -4  -1    0.40    1.80 
   3  -4  -1    3.10    2.30 
  -3   4   1    3.40    2.40 
  -3   4   1   -1.30    1.30 
  -3   4   1   -0.10    1.70 
   2  -4  -1  916.71   32.90 
   2  -4  -1  892.51   34.20 
   2  -4  -1  899.31   33.80 
  -2   4   1  892.11   34.20 
  -2   4   1  881.61   32.50 
  -2   4   1  865.71   31.60 
  -2   4   1  881.21   27.70 
   1  -4  -1 4072.69   89.69 
   1  -4  -1 4198.38   88.39 
   1  -4  -1 4013.10   96.89 
  -1   4   1 4080.49   85.39 
  -1   4   1 4005.40   96.69 
  -1   4   1 4094.89   83.99 
  -1   4   1 4085.59   85.39 
   0  -4  -1 1107.79   33.40 
   0   4   1 1126.09   44.00 
  -1  -4  -1   49.50    6.00 
  -1  -4  -1   45.40    5.70 
   1   4   1   43.80    7.60 
   1   4   1   51.19   12.10 
  -2  -4  -1    1.60    2.00 
  -2  -4  -1    3.20    1.90 
   2   4   1    5.70    3.30 
  -3  -4  -1   -3.90    2.40 
  -3  -4  -1    5.60    2.50 
   3   4   1   -2.90    3.60 
  -4  -4  -1   13.70    4.50 
  -4  -4  -1   23.50    5.70 
   4   4   1   16.10    5.90 
  -5  -4  -1   19.20    5.80 
  -5  -4  -1   37.00    8.50 
   5   4   1   20.90    6.10 
  -9   5   1   28.50   10.70 
  -8   5   1   27.60   13.00 
  -8   5   1   63.29   15.90 
   7  -5  -1    0.40    4.40 
  -7   5   1    6.80    4.80 
  -7   5   1    4.20    6.50 
   6  -5  -1   11.60    6.30 
   6  -5  -1   16.20    4.50 
  -6   5   1    2.80    5.20 
  -6   5   1    1.50    3.80 
  -6   5   1    9.40    5.40 
   5  -5  -1  255.57   17.00 
   5  -5  -1  234.88   19.80 
   5  -5  -1  237.98   21.30 
  -5   5   1  231.08   21.10 
  -5   5   1  229.28   20.50 
  -5   5   1  241.48   15.70 
   4  -5  -1   50.19   11.00 
   4  -5  -1   63.39   11.80 
   4  -5  -1   67.49   11.10 
  -4   5   1   68.79   12.80 
  -4   5   1   69.69   11.20 
  -4   5   1   76.49   13.50 
  -4   5   1   65.89    7.20 
   3  -5  -1  382.56   22.90 
   3  -5  -1  427.06   24.10 
   3  -5  -1  396.96   24.50 
  -3   5   1  376.86   22.50 
  -3   5   1  379.66   27.60 
  -3   5   1  422.06   18.90 
  -3   5   1  381.16   22.90 
   2  -5  -1 2575.04   73.89 
   2  -5  -1 2606.74   83.39 
  -2   5   1 2637.84   67.79 
  -2   5   1 2665.53   74.99 
  -2   5   1 2644.84   66.59 
   1  -5  -1   97.49   12.40 
   1  -5  -1   91.39   10.00 
   1  -5  -1   99.79   10.10 
  -1   5   1   72.59   12.50 
  -1   5   1   95.09    9.60 
  -1   5   1   87.79    8.20 
  -1   5   1  102.69    8.10 
   0  -5  -1    5.20    2.90 
   0  -5  -1    7.50    3.30 
   0   5   1   -0.70    2.10 
  -1  -5  -1   12.10    4.00 
  -1  -5  -1    9.00    3.90 
   1   5   1    9.60    4.00 
  -2  -5  -1   59.19    7.30 
  -2  -5  -1   61.59    7.40 
   2   5   1   45.30    9.00 
  -3  -5  -1   39.70    6.90 
  -3  -5  -1   26.20    6.10 
  -4  -5  -1  136.09   11.70 
  -4  -5  -1  102.09   11.70 
   4   5   1  154.18   15.10 
  -9   6   1   11.10    6.00 
  -8   6   1   13.60    5.00 
   7  -6  -1   -1.40    3.00 
   7  -6  -1    4.30    4.60 
  -7   6   1    0.80    2.40 
  -7   6   1    4.60    6.90 
  -7   6   1    3.00    3.80 
  -7   6   1   -3.50    4.60 
   6  -6  -1  104.99   11.50 
   6  -6  -1  111.29   20.00 
  -6   6   1  114.79    9.60 
  -6   6   1  117.69   16.00 
  -6   6   1  112.79   12.00 
  -6   6   1  107.59   20.90 
   5  -6  -1  878.51   41.80 
   5  -6  -1  886.71   45.00 
  -5   6   1  851.51   44.90 
  -5   6   1  838.92   34.00 
  -5   6   1  867.41   42.00 
  -5   6   1  869.61   42.60 
   4  -6  -1   19.10    7.10 
   4  -6  -1   19.00    7.40 
   4  -6  -1   25.10    7.30 
  -4   6   1   17.60    7.20 
  -4   6   1   18.90    6.90 
  -4   6   1   27.00    6.40 
   3  -6  -1  447.86   27.70 
   3  -6  -1  463.95   28.50 
   3  -6  -1  458.05   26.60 
  -3   6   1  430.16   27.50 
  -3   6   1  445.06   22.10 
  -3   6   1  431.96   25.00 
   2  -6  -1   18.00    6.60 
   2  -6  -1   16.70    6.80 
   2  -6  -1   11.90    5.00 
  -2   6   1   12.90    4.80 
  -2   6   1   29.70    6.60 
   1  -6  -1    4.10    2.70 
  -1   6   1    2.80    3.30 
   0  -6  -1   58.39   10.00 
   0  -6  -1   48.60    9.10 
   0   6   1   55.99   10.10 
  -1  -6  -1    1.60    2.70 
  -1  -6  -1    3.90    2.50 
   1   6   1   -1.80    2.30 
  -2  -6  -1   25.40    6.60 
  -2  -6  -1   37.20    7.00 
   2   6   1   13.20    5.50 
  -3  -6  -1   17.90    5.10 
  -3  -6  -1    1.80    4.50 
   3   6   1   10.50    6.50 
  -4  -6  -1   47.80    9.20 
   4   6   1   37.80   10.10 
  -9   7   1   -0.90    7.40 
   8  -7  -1   11.50    9.20 
   8  -7  -1   24.50    5.70 
  -8   7   1   21.60    9.70 
  -8   7   1   19.30    4.70 
  -8   7   1   20.70    6.90 
   7  -7  -1    8.20    4.80 
   7  -7  -1   -3.30    4.90 
  -7   7   1   -0.60    4.60 
  -7   7   1   -2.00    5.10 
  -7   7   1    2.50    2.20 
   6  -7  -1   -5.80    3.60 
   6  -7  -1   13.20    6.00 
   6  -7  -1   -4.30    3.50 
  -6   7   1   -3.10    2.10 
  -6   7   1   -6.10    3.20 
  -6   7   1    2.30    4.70 
   5  -7  -1    9.30    5.80 
   5  -7  -1   14.70    7.50 
  -5   7   1   15.60    6.10 
  -5   7   1   15.30    5.10 
   4  -7  -1    0.90    3.00 
   4  -7  -1    4.70    4.50 
   4  -7  -1   -1.50    3.40 
  -4   7   1    4.50    3.80 
  -4   7   1    6.00    3.90 
   3  -7  -1  338.77   26.70 
   3  -7  -1  328.87   24.60 
   3  -7  -1  315.77   22.90 
  -3   7   1  306.07   19.80 
  -3   7   1  304.87   20.90 
   2  -7  -1   23.50    7.20 
   2  -7  -1   15.00    6.00 
   2  -7  -1   25.80    9.30 
  -2   7   1   21.40    5.90 
  -2   7   1   10.70    4.90 
   1  -7  -1   13.20    5.60 
   1  -7  -1    7.20    3.60 
  -1   7   1   12.40    4.60 
   0  -7  -1   77.49    9.30 
   0  -7  -1   70.49   11.80 
   0   7   1   56.49   10.70 
  -1  -7  -1   -6.90    4.50 
  -1  -7  -1   -0.90    3.10 
   1   7   1    1.90    3.00 
  -2  -7  -1    9.80    4.20 
  -2  -7  -1   14.20    5.10 
   2   7   1    5.90    4.90 
  -3  -7  -1   20.60    5.60 
   3   7   1   -3.50    5.90 
  -9   8   1   -3.30    7.40 
   8  -8  -1   12.00    7.00 
   8  -8  -1   16.60    4.90 
  -8   8   1    3.40    7.00 
   7  -8  -1   11.40    7.60 
   7  -8  -1   13.80    8.60 
  -7   8   1   10.70    4.70 
  -7   8   1   26.80    8.90 
   6  -8  -1   12.00    7.10 
   6  -8  -1   16.30    7.30 
   6  -8  -1   11.20    5.30 
  -6   8   1    8.50    5.60 
  -6   8   1    6.80    3.50 
   5  -8  -1    6.60    4.90 
   5  -8  -1   -2.00    5.20 
   5  -8  -1   15.80    7.70 
  -5   8   1    8.90    4.80 
  -5   8   1   18.50    7.70 
   4  -8  -1  205.68   22.00 
   4  -8  -1  237.48   23.10 
  -4   8   1  197.78   18.10 
  -4   8   1  222.78   17.90 
   3  -8  -1   24.80    6.90 
   3  -8  -1   15.60    7.50 
   3  -8  -1   29.20    8.50 
  -3   8   1   20.50    7.10 
   2  -8  -1    7.60    5.00 
  -2   8   1    4.50    3.50 
  -2   8   1   -6.80    3.80 
   1  -8  -1   95.49   12.90 
   1  -8  -1   72.59   14.20 
  -1   8   1   83.19   13.90 
   0  -8  -1   52.49   10.30 
   0  -8  -1   34.00    9.20 
   0   8   1   50.39   11.40 
  -1  -8  -1    7.50    4.50 
  -1  -8  -1   -5.70    4.30 
   1   8   1   15.90    6.50 
  -2  -8  -1   48.50    8.40 
  -2  -8  -1   17.50    8.00 
   2   8   1   30.30    8.90 
   8  -9  -1   -3.20    6.20 
   8  -9  -1  -14.50    5.20 
  -8   9   1  -10.10    5.60 
  -8   9   1    0.70    4.10 
   7  -9  -1   47.70   13.80 
   7  -9  -1   48.90   11.30 
  -7   9   1   26.20   11.30 
  -7   9   1   56.29   10.20 
   6  -9  -1   61.29   16.20 
   6  -9  -1   77.19   17.50 
   6  -9  -1   61.99   18.30 
  -6   9   1   57.89   10.70 
  -6   9   1   51.09   13.10 
   5  -9  -1  136.89   18.60 
   5  -9  -1  122.79   21.00 
   5  -9  -1  166.78   19.30 
  -5   9   1  148.99   17.80 
  -5   9   1  131.79   14.70 
   4  -9  -1   48.20   12.10 
   4  -9  -1   18.80   10.00 
   4  -9  -1   30.20   10.30 
  -4   9   1   25.50    7.40 
  -4   9   1   21.60    6.90 
  -3   9   1   -5.20    3.00 
   2  -9  -1   40.60   10.90 
   2  -9  -1   23.70    8.50 
  -2   9   1    7.80    5.10 
   1  -9  -1   31.30    9.40 
   1  -9  -1   39.40   10.00 
  -1   9   1   26.00    7.90 
   0  -9  -1   -1.00    5.70 
   7 -10  -1    0.80    6.70 
   7 -10  -1    5.20    6.70 
  -7  10   1    0.70    4.30 
   6 -10  -1  121.49   23.60 
   6 -10  -1  125.99   22.10 
  -6  10   1  144.09   15.90 
   5 -10  -1   64.39   16.50 
  -5  10   1   33.20    8.90 
   4 -10  -1   21.00    8.90 
  -4  10   1   19.10    7.10 
   3 -10  -1    1.70    8.00 
   3 -10  -1   -4.90    5.10 
  -3  10   1    0.50    4.90 
   2 -10  -1   22.60   11.90 
  -2  10   1   -4.70    8.00 
   1 -10  -1   -4.00    6.20 
  -1  10   1    5.40    5.80 
  -6  11   1   47.20    9.70 
   4 -11  -1   -1.50    7.40 
  -4  11   1    4.30    5.00 
  -3  11  -2   41.70   10.80 
   3 -11   2   15.20    8.20 
   3 -11   2   36.30   14.10 
  -4  11  -2    0.50    3.90 
   4 -11   2   -2.50    6.60 
   4 -11   2   -9.40    6.40 
  -5  11  -2    5.60    5.80 
   5 -11   2    7.60    9.80 
   0  10  -2   -5.60    4.80 
   0 -10   2   20.30    7.00 
   0 -10   2   18.20    6.10 
   0 -10   2   -6.10    8.70 
   1 -10   2   -2.10    6.40 
  -2  10  -2    8.00    4.60 
   2 -10   2   -3.10    4.80 
   2 -10   2    7.50    6.60 
   2 -10   2    4.60    6.30 
  -3  10  -2   18.10    7.90 
   3 -10   2   10.70    6.50 
   3 -10   2   14.40    7.60 
   4 -10   2    3.50    6.70 
   4 -10   2    8.30    7.20 
   4 -10   2    8.10    6.60 
   5 -10   2   -7.50    3.80 
   5 -10   2   -7.20    4.90 
   6 -10   2   28.30   11.20 
   6 -10   2   15.80   10.00 
   7 -10   2    3.00    7.70 
   7 -10   2    7.90    8.60 
   1   9  -2   20.50    7.70 
  -1  -9   2   16.30    6.70 
   0   9  -2    3.50    4.60 
   0  -9   2   11.50    8.80 
   0  -9   2   -1.90    3.40 
   0  -9   2    4.90    4.00 
  -1   9  -2    0.20    3.20 
   1  -9   2    4.90    7.10 
   1  -9   2    5.10    3.60 
   1  -9   2    0.40    3.90 
  -2   9  -2   -1.10    3.70 
   2  -9   2    5.50    3.80 
   2  -9   2   11.40    6.00 
  -3   9  -2   28.90    7.90 
   3  -9   2   31.70   11.00 
   3  -9   2   31.10    9.20 
   3  -9   2   11.70    6.70 
  -4   9  -2    3.40    4.40 
   4  -9   2    6.70    4.80 
   4  -9   2   -4.00    3.70 
   4  -9   2   -3.60    3.70 
  -5   9  -2    0.60    5.50 
   5  -9   2    2.40    8.00 
   5  -9   2   -6.30    4.50 
   5  -9   2    0.10    5.10 
  -6   9  -2   17.10    9.50 
   6  -9   2   17.20   10.90 
   6  -9   2    9.50    7.40 
  -7   9  -2   17.10    9.70 
   7  -9   2    8.30    6.60 
   7  -9   2   15.90    9.00 
   3   8  -2   19.50   12.30 
   2   8  -2    5.90    5.10 
   1   8  -2   35.40   10.00 
  -1  -8   2   27.90    6.60 
  -1  -8   2   30.80   11.50 
  -1  -8   2   51.69    8.50 
   0   8  -2   13.50    6.10 
   0  -8   2   11.20    5.90 
   0  -8   2    9.00    4.30 
   0  -8   2   21.20    5.70 
  -1   8  -2   24.00    6.70 
   1  -8   2   28.00    8.80 
   1  -8   2   36.10   10.00 
   1  -8   2   35.00   10.80 
  -2   8  -2   -0.70    3.30 
   2  -8   2    1.50    3.60 
   2  -8   2    2.10    3.60 
  -3   8  -2  471.05   32.40 
   3  -8   2  475.35   34.90 
   3  -8   2  510.05   34.20 
   3  -8   2  481.65   29.70 
  -4   8  -2   43.40   11.10 
   4  -8   2   63.89   13.10 
   4  -8   2   35.30   10.50 
   4  -8   2   43.60   12.00 
  -5   8  -2   11.50    5.90 
   5  -8   2   10.90    5.90 
   5  -8   2    6.70    5.90 
   5  -8   2   10.00    6.90 
  -6   8  -2    3.50    5.80 
   6  -8   2    2.10    4.90 
  -7   8  -2   34.10   11.10 
   7  -8   2   28.80    8.00 
   7  -8   2    4.30    8.90 
  -8   8  -2   -0.20   11.00 
   8  -8   2   20.80    7.60 
   8  -8   2    7.50    8.60 
   4   7  -2    1.60    4.80 
   3   7  -2   18.40    7.20 
   2   7  -2   -2.60    2.50 
  -2  -7   2   -6.90    4.70 
   1   7  -2   70.39   16.50 
  -1  -7   2   60.69    7.50 
  -1  -7   2   60.59   12.10 
   0   7  -2  125.59   13.90 
   0  -7   2  123.79   12.50 
   0  -7   2  129.39   11.60 
   0  -7   2  120.49   21.40 
   1  -7   2   21.10    8.50 
   1  -7   2   38.70    8.60 
   1  -7   2   18.40    6.10 
  -2   7  -2   -0.50    1.90 
   2  -7   2    4.30    4.80 
   2  -7   2   -2.00    2.90 
  -3   7  -2  137.69   14.40 
   3  -7   2  108.79   14.90 
   3  -7   2  109.69   19.20 
   3  -7   2   95.89   12.80 
   4  -7   2    9.70    5.50 
   4  -7   2    5.20    4.60 
   4  -7   2   -0.90    3.20 
  -5   7  -2   20.00    9.00 
   5  -7   2   23.30    9.70 
   5  -7   2   11.40    8.30 
   5  -7   2   38.00   10.20 
  -6   7  -2   23.90    9.30 
   6  -7   2   36.30   12.40 
   6  -7   2   39.10   10.60 
  -7   7  -2   12.20    7.90 
   7  -7   2    5.30    6.90 
   7  -7   2    4.60    3.50 
   8  -7   2   25.80    8.60 
   8  -7   2    6.60   10.80 
   5   6  -2    1.40    4.60 
   4   6  -2    1.60    4.30 
   2   6  -2  199.78   16.80 
  -2  -6   2  194.48   21.10 
   1   6  -2  729.23   32.80 
  -1  -6   2  710.03   26.00 
  -1  -6   2  709.73   40.30 
  -1  -6   2  698.53   24.10 
   0  -6   2    4.70    2.60 
   0  -6   2   -3.00    2.70 
   0  -6   2    2.00    2.70 
  -1   6  -2   46.00    7.10 
   1  -6   2   40.30    8.30 
   1  -6   2   58.79   11.20 
   1  -6   2   47.40   10.80 
  -2   6  -2  758.12   31.20 
   2  -6   2  747.23   39.00 
   2  -6   2  723.13   35.30 
   2  -6   2  717.03   32.10 
  -3   6  -2  149.39   14.70 
   3  -6   2  132.49   15.70 
   3  -6   2  114.39   14.80 
   3  -6   2  118.29   15.50 
  -4   6  -2   48.60   11.10 
   4  -6   2   69.89   14.10 
   4  -6   2   62.99   13.20 
   4  -6   2   43.60   12.40 
  -5   6  -2   45.90   11.50 
   5  -6   2   64.59   12.90 
   5  -6   2   54.09   12.10 
   5  -6   2   60.19   16.90 
  -6   6  -2   32.50   10.70 
   6  -6   2   18.70    7.00 
   6  -6   2   33.90   10.30 
  -7   6  -2   13.20    6.40 
   7  -6   2   12.80    6.00 
   7  -6   2    4.90    5.70 
  -8   6  -2    3.80    8.20 
   8  -6   2    6.80    6.90 
   5   5  -2    6.40    4.60 
   4   5  -2   23.40    6.30 
   3   5  -2  329.57   20.30 
   2   5  -2 1172.88   41.10 
  -2  -5   2 1134.29   49.80 
  -1  -5   2   68.39   13.50 
  -1  -5   2   86.99    7.50 
  -1  -5   2   77.79    6.40 
   0   5  -2   -0.30    4.50 
   0  -5   2   -4.80    1.80 
   0  -5   2    5.80    2.70 
   0  -5   2   -1.40    1.50 
  -1   5  -2   64.29    7.70 
  -1   5  -2   58.49   11.00 
  -1   5  -2   65.19    7.10 
   1  -5   2   64.09    8.50 
   1  -5   2   53.79   10.90 
   1  -5   2   64.09    8.00 
  -2   5  -2   12.20    4.00 
  -2   5  -2   15.70    5.10 
  -2   5  -2   10.50    5.60 
   2  -5   2    7.90    4.60 
   2  -5   2    6.80    3.50 
  -3   5  -2   60.29   10.90 
  -3   5  -2   52.79   10.50 
  -3   5  -2   52.79   11.90 
   3  -5   2   62.49   12.70 
   3  -5   2   62.89   12.10 
   3  -5   2   61.49   11.80 
  -4   5  -2   69.49   13.20 
  -4   5  -2   57.69   13.20 
  -4   5  -2   43.80    9.50 
   4  -5   2   52.19   10.20 
   4  -5   2   48.30   10.30 
   4  -5   2   75.09   14.90 
  -5   5  -2    2.30    5.30 
  -5   5  -2   -2.60    2.40 
  -5   5  -2    6.10    5.30 
   5  -5   2    1.30    4.90 
   5  -5   2   -3.90    3.20 
   5  -5   2   -5.80    2.90 
  -6   5  -2    7.70    6.60 
  -6   5  -2    5.90    5.30 
  -6   5  -2    7.20    4.70 
   6  -5   2   11.40    5.20 
   6  -5   2    4.30    5.00 
  -7   5  -2  264.77   30.20 
  -7   5  -2  301.17   28.00 
  -7   5  -2  265.97   18.90 
   7  -5   2  292.57   28.00 
   7  -5   2  260.87   19.60 
  -8   5  -2    1.80    5.80 
   8  -5   2    4.80    5.60 
   6   4  -2   19.80    5.50 
   5   4  -2   18.30    5.20 
   4   4  -2   -4.00    3.00 
   3   4  -2 1206.08   49.20 
   3   4  -2 1235.18   39.80 
  -3  -4   2 1287.07   49.90 
   2   4  -2  911.51   32.60 
   2   4  -2  913.41   39.80 
  -2  -4   2  977.50   41.00 
   1   4  -2  763.32   39.20 
  -1  -4   2  792.92   21.30 
  -1  -4   2  735.23   24.10 
  -1  -4   2  802.92   35.60 
   0   4  -2   24.90    6.90 
   0  -4   2   32.10    5.90 
   0  -4   2   37.20    6.00 
   0  -4   2   35.60    8.90 
  -1   4  -2  302.47   16.60 
  -1   4  -2  315.47   19.60 
  -1   4  -2  320.07   16.10 
   1  -4   2  330.47   20.90 
   1  -4   2  316.67   18.40 
  -2   4  -2   43.00    8.40 
  -2   4  -2   58.39   10.20 
  -2   4  -2   45.10    8.90 
   2  -4   2   48.50   10.10 
   2  -4   2   43.20    8.60 
   2  -4   2   40.70    8.80 
  -3   4  -2 1898.81   58.79 
  -3   4  -2 1883.01   61.59 
  -3   4  -2 1976.60   55.59 
   3  -4   2 1925.41   57.09 
   3  -4   2 2029.20   64.09 
   3  -4   2 1965.50   58.59 
  -4   4  -2   30.90    7.80 
  -4   4  -2   35.10    9.00 
  -4   4  -2   53.49   11.90 
   4  -4   2   23.70    6.50 
   4  -4   2   48.90   12.20 
   4  -4   2   36.20    8.40 
  -5   4  -2   14.10    6.20 
  -5   4  -2   16.70    6.30 
  -5   4  -2   12.80    6.10 
   5  -4   2    4.30    3.90 
  -6   4  -2   13.50    5.80 
  -6   4  -2   25.40    9.40 
  -6   4  -2   10.40    5.00 
   6  -4   2    8.20    4.20 
   6  -4   2    1.50    4.70 
  -7   4  -2   14.20   11.10 
  -7   4  -2   49.40    8.30 
  -7   4  -2   46.70   11.10 
   7  -4   2   49.40   12.20 
   7  -4   2   43.40    8.90 
  -8   4  -2   -0.20    7.30 
   8  -4   2    1.80    5.30 
   7   3  -2   51.09    8.40 
  -7  -3   2   42.70   10.20 
  -7  -3   2   44.90    8.80 
   6   3  -2    2.40    3.20 
  -6  -3   2    4.40    3.30 
  -6  -3   2    5.40    3.60 
   5   3  -2    5.20    5.70 
   5   3  -2    1.50    3.00 
   4   3  -2  250.57   14.90 
   4   3  -2  270.97   20.40 
   3   3  -2   57.99    7.10 
   3   3  -2   67.49   11.50 
  -3  -3   2   56.99   10.70 
   2   3  -2   -1.40    3.00 
  -2  -3   2    6.40    3.70 
   1   3  -2  148.49   12.70 
  -1  -3   2  144.49    7.30 
  -1  -3   2  153.58    7.10 
  -1  -3   2  149.09   13.00 
   0   3  -2  225.58   10.30 
   0   3  -2  208.58    9.70 
   0   3  -2  219.88   14.70 
   0  -3   2  213.78   11.00 
   0  -3   2  210.28   14.90 
   0  -3   2  205.18   11.70 
  -1   3  -2 2607.74   64.99 
  -1   3  -2 2634.94   61.39 
  -1   3  -2 2718.93   63.69 
   1  -3   2 2738.93   65.29 
   1  -3   2 2650.43   61.79 
   1  -3   2 2588.04   65.59 
  -2   3  -2 7417.96  148.79 
  -2   3  -2 7223.68  141.99 
  -2   3  -2 7133.39  144.49 
   2  -3   2 7024.40  143.39 
   2  -3   2 7231.88  148.39 
  -3   3  -2 2208.98   56.19 
  -3   3  -2 2232.08   63.19 
  -3   3  -2 2263.77   66.89 
   3  -3   2 2212.38   59.09 
   3  -3   2 2281.17   67.39 
   3  -3   2 2166.18   61.49 
  -4   3  -2  713.23   26.70 
  -4   3  -2  741.43   35.00 
  -4   3  -2  680.53   35.90 
   4  -3   2  737.43   30.30 
   4  -3   2  734.03   36.40 
   4  -3   2  741.53   33.50 
  -5   3  -2    7.90    5.80 
  -5   3  -2   15.70    4.90 
  -5   3  -2   12.80    5.70 
   5  -3   2   12.60    5.80 
   5  -3   2    4.50    4.30 
  -6   3  -2    0.20    3.40 
  -6   3  -2   -1.30    2.40 
  -6   3  -2   16.60    6.20 
   6  -3   2   -1.90    5.50 
   6  -3   2    5.00    4.30 
  -7   3  -2   33.50   10.10 
  -7   3  -2   23.60    6.40 
  -7   3  -2   22.50    8.40 
   7  -3   2   21.30    6.80 
   7  -3   2   21.80    7.90 
  -8   3  -2   10.50    8.90 
   8  -3   2  -13.20    5.20 
   7   2  -2    5.50    3.70 
  -7  -2   2    8.50    6.10 
  -7  -2   2   13.30    5.00 
   6   2  -2   21.50    5.70 
   6   2  -2   29.90    8.60 
  -6  -2   2   37.70    7.70 
  -6  -2   2   26.50    8.30 
   5   2  -2  416.06   23.50 
   5   2  -2  388.56   17.20 
  -5  -2   2  410.56   20.50 
  -5  -2   2  381.06   18.90 
   4   2  -2    1.70    2.10 
   4   2  -2   -1.80    3.00 
  -4  -2   2    2.00    2.00 
   3   2  -2    2.80    1.90 
   3   2  -2   -1.70    1.90 
  -3  -2   2    4.20    3.40 
   2   2  -2  286.47   15.80 
  -2  -2   2  291.77   16.10 
   1   2  -2  314.47   15.80 
  -1  -2   2  313.07   10.50 
  -1  -2   2  298.87   10.80 
  -1  -2   2  289.47   15.70 
   0   2  -2 1977.30   49.30 
   0   2  -2 2072.99   44.20 
   0   2  -2 1967.90   44.70 
   0  -2   2 1996.50   46.50 
  -1   2  -2 4803.12   97.49 
  -1   2  -2 4796.22   97.19 
  -1   2  -2 4912.81  100.19 
   1  -2   2 4775.32   98.49 
   1  -2   2 4966.80  100.79 
   1  -2   2 4747.12   97.09 
  -2   2  -2 2263.67   53.29 
  -2   2  -2 2280.17   58.39 
  -2   2  -2 2125.99   71.29 
   2  -2   2 2332.57   56.09 
   2  -2   2 2261.67   57.49 
   2  -2   2 2336.97   61.79 
  -3   2  -2   75.99    7.60 
  -3   2  -2  102.89   11.80 
  -3   2  -2   96.69   10.50 
   3  -2   2  106.49   12.00 
   3  -2   2   91.09    9.40 
   3  -2   2   91.39    9.70 
  -4   2  -2  342.47   24.00 
  -4   2  -2  357.56   23.00 
  -4   2  -2  354.76   16.40 
   4  -2   2  363.26   19.70 
   4  -2   2  322.77   22.40 
   4  -2   2  356.16   21.20 
  -5   2  -2    4.00    3.50 
  -5   2  -2    6.30    3.30 
  -5   2  -2    1.10    3.10 
   5  -2   2    6.10    4.40 
   5  -2   2    3.20    3.90 
  -6   2  -2  109.99   10.50 
  -6   2  -2  121.39   16.00 
  -6   2  -2  108.59   18.60 
   6  -2   2  105.99   17.30 
   6  -2   2  103.89   11.40 
  -7   2  -2   23.30    7.90 
  -7   2  -2    6.40    6.30 
  -7   2  -2   38.30   12.30 
   7  -2   2   18.50    9.00 
   7  -2   2   21.10    6.80 
  -8   2  -2    1.90    7.20 
   8  -2   2  -20.10    9.80 
  -8  -1   2   39.30   10.20 
  -7  -1   2   -2.40    4.20 
  -7  -1   2   -2.90    4.00 
   6   1  -2   28.60    5.00 
   6   1  -2   19.10    5.40 
  -6  -1   2   17.20    7.10 
  -6  -1   2   30.20    7.30 
   5   1  -2  544.35   22.30 
   5   1  -2  523.85   17.50 
  -5  -1   2  517.75   24.80 
  -5  -1   2  515.25   23.60 
   4   1  -2   -0.60    2.00 
  -4  -1   2    5.90    2.70 
  -4  -1   2    4.80    2.60 
   3   1  -2 3338.47   63.89 
  -3  -1   2 3263.27   66.49 
  -3  -1   2 3236.78   69.49 
  -3  -1   2 3287.57   67.79 
   2   1  -2  342.37   14.00 
  -2  -1   2  333.07   14.30 
  -2  -1   2  311.87   11.60 
  -2  -1   2  335.67   11.90 
   1   1  -2    0.80    1.60 
   1   1  -2    1.30    1.10 
   1   1  -2   -0.30    0.80 
  -1  -1   2    1.80    1.70 
  -1  -1   2   -0.30    1.00 
  -1  -1   2    3.10    1.30 
   0   1  -2 2459.85   52.89 
   0   1  -2 2520.05   53.99 
   0   1  -2 2524.15   54.39 
   0  -1   2 2521.25   53.49 
   0  -1   2 2553.04   54.59 
   0  -1   2 2542.15   54.99 
  -1   1  -2 1094.49   31.60 
  -1   1  -2 1076.29   33.30 
  -1   1  -2 1087.59   29.00 
   1  -1   2 1081.09   31.00 
   1  -1   2 1057.79   30.00 
   1  -1   2 1077.99   38.00 
  -2   1  -2   96.99    9.80 
  -2   1  -2   88.79    7.10 
  -2   1  -2   89.29    8.80 
   2  -1   2   78.29    9.00 
   2  -1   2   85.39    8.00 
   2  -1   2   84.89    8.10 
  -3   1  -2 1697.13   50.09 
  -3   1  -2 1606.84   52.09 
  -3   1  -2 1677.83   40.50 
   3  -1   2 1654.93   48.00 
   3  -1   2 1576.34   49.99 
   3  -1   2 1632.34   44.10 
  -4   1  -2   21.80    6.90 
  -4   1  -2   14.40    4.10 
  -4   1  -2   16.10    6.40 
   4  -1   2   20.10    5.90 
  -5   1  -2   94.49   15.90 
  -5   1  -2  126.99   14.40 
  -5   1  -2  128.69   10.30 
   5  -1   2  111.49   17.20 
   5  -1   2  122.89   13.70 
  -6   1  -2  334.47   25.40 
  -6   1  -2  314.07   18.10 
   6  -1   2  369.56   22.00 
   6  -1   2  326.27   21.30 
  -7   1  -2  234.08   24.00 
   7  -1   2  209.28   17.80 
  -8   0   2   -3.10    3.70 
  -8   0   2  -12.70    6.10 
  -7   0   2    0.50    2.50 
  -7   0   2  -10.30    4.40 
  -6   0   2  698.03   32.50 
  -6   0   2  689.03   34.30 
  -5   0   2  345.67   20.80 
  -5   0   2  339.37   19.70 
   4   0  -2  800.62   23.40 
   4   0  -2  743.13   25.30 
  -4   0   2  803.62   28.60 
   3   0  -2 2424.66   51.69 
   3   0  -2 2515.45   52.79 
  -3   0   2 2430.36   55.89 
  -3   0   2 2471.55   57.39 
   2   0  -2  339.97   13.10 
   2   0  -2  340.47   13.20 
   2   0  -2  342.37   10.60 
  -2   0   2  339.07   14.00 
  -2   0   2  332.77   11.00 
   1   0  -2  581.74   18.40 
   1   0  -2  590.24   16.10 
   1   0  -2  598.84   18.80 
  -1   0   2  611.94   18.90 
  -1   0   2  580.44   16.70 
  -1   0   2  577.24   18.90 
   0   0  -2 2320.87   50.69 
   0   0  -2 2248.18   51.69 
   0   0  -2 2346.37   47.60 
   0   0   2 2422.56   51.29 
   0   0   2 2280.67   51.79 
   0   0   2 2386.76   48.50 
  -1   0  -2 2585.94   53.19 
  -1   0  -2 2604.34   57.89 
  -1   0  -2 2555.34   59.79 
   1   0   2 2565.34   59.49 
   1   0   2 2548.25   57.29 
   1   0   2 2603.24   54.59 
  -2   0  -2 2163.28   54.49 
  -2   0  -2 2166.68   48.60 
   2   0   2 2161.28   50.09 
   2   0   2 2115.69   52.49 
   2   0   2 2213.18   55.69 
  -3   0  -2    2.60    2.10 
  -3   0  -2    1.00    2.00 
  -3   0  -2   14.10    4.90 
   3   0   2    4.60    3.30 
   3   0   2    9.00    3.70 
   3   0   2   12.80    3.90 
  -4   0  -2    1.40    2.90 
  -4   0  -2    4.60    2.80 
   4   0   2   -4.20    3.20 
   4   0   2    2.90    2.50 
  -5   0  -2  172.18   16.70 
  -5   0  -2  198.88   13.40 
  -5   0  -2  186.28   18.90 
   5   0   2  170.18   14.40 
   5   0   2  188.28   14.20 
  -6   0  -2  122.19   15.60 
  -6   0  -2  127.09   17.50 
  -7   0  -2   10.10   11.40 
   7   0   2    5.00    6.30 
  -9   1   2    8.80    6.70 
  -8   1   2   23.00   11.50 
  -8   1   2   32.30    9.60 
   7  -1  -2  142.79   11.10 
  -7   1   2  140.59   17.60 
  -7   1   2  112.49   14.30 
   6  -1  -2  283.67   16.90 
  -6   1   2  302.27   22.60 
  -6   1   2  289.67   21.10 
  -5   1   2   80.89   10.40 
  -5   1   2   89.89   10.50 
   4  -1  -2  680.63   25.10 
   4  -1  -2  704.63   26.80 
  -4   1   2  687.73   27.80 
   3  -1  -2  111.99    9.20 
   3  -1  -2  102.29    8.50 
  -3   1   2  107.49    9.20 
  -3   1   2   95.89   11.40 
   2  -1  -2  286.47   14.20 
   2  -1  -2  268.87    8.00 
   2  -1  -2  276.97   13.50 
  -2   1   2  265.67    8.40 
  -2   1   2  256.07   13.90 
  -2   1   2  290.87   14.40 
   1  -1  -2 1975.80   39.60 
   1  -1  -2 1931.11   45.90 
   1  -1  -2 1958.90   46.20 
  -1   1   2 1923.91   45.90 
  -1   1   2 2027.70   46.80 
  -1   1   2 1971.50   40.00 
   0  -1  -2  923.71   29.40 
   0  -1  -2 1007.10   25.00 
   0  -1  -2  971.60   28.20 
   0   1   2  957.60   27.70 
   0   1   2  981.20   28.40 
   0   1   2  985.10   25.30 
  -1  -1  -2   92.39    7.00 
  -1  -1  -2  103.89    8.30 
   1   1   2   84.79    7.20 
   1   1   2  100.69    8.10 
   1   1   2  101.59    7.50 
  -2  -1  -2  695.13   27.60 
  -2  -1  -2  715.23   26.20 
  -2  -1  -2  679.63   23.10 
   2   1   2  694.93   24.40 
   2   1   2  665.43   23.10 
   2   1   2  711.13   24.10 
  -3  -1  -2   16.30    5.40 
  -3  -1  -2   13.90    5.00 
   3   1   2   14.30    4.10 
   3   1   2   12.20    4.50 
  -4  -1  -2    4.70    3.60 
  -4  -1  -2   13.50    5.30 
  -4  -1  -2   -1.40    4.00 
   4   1   2    8.00    4.80 
  -5  -1  -2  220.88   18.50 
  -5  -1  -2  213.08   19.60 
   5   1   2  224.98   17.30 
  -6  -1  -2   11.20    4.80 
  -6  -1  -2   -1.60    5.60 
   6   1   2   14.30    5.80 
  -7  -1  -2    6.10    6.30 
   7   1   2    1.70    7.70 
  -9   2   2  -17.70    6.60 
   8  -2  -2   52.39    9.30 
  -8   2   2   46.80   12.00 
   7  -2  -2   38.20    8.10 
  -7   2   2   30.80   10.70 
  -7   2   2   49.70   11.50 
   6  -2  -2  655.83   30.90 
  -6   2   2  636.14   33.20 
  -6   2   2  642.44   34.90 
   5  -2  -2   53.69   10.40 
   5  -2  -2   37.40    7.70 
  -5   2   2   41.90    8.70 
  -5   2   2   48.70    9.70 
   4  -2  -2   71.19    9.00 
   4  -2  -2   90.99    9.50 
  -4   2   2   75.79    9.40 
  -4   2   2   65.99    8.70 
   3  -2  -2   20.90    5.60 
   3  -2  -2   23.70    5.30 
  -3   2   2   25.30    3.20 
  -3   2   2   26.20    5.90 
  -3   2   2   33.50    7.00 
   2  -2  -2  296.07   10.80 
   2  -2  -2  308.87   16.40 
  -2   2   2  290.27   10.40 
  -2   2   2  291.77   15.70 
   1  -2  -2 2115.79   51.89 
   1  -2  -2 2100.89   51.39 
   1  -2  -2 2083.59   45.30 
  -1   2   2 2163.18   51.09 
  -1   2   2 2107.99   51.59 
  -1   2   2 2160.18   45.50 
   0  -2  -2 1429.86   38.20 
   0  -2  -2 1424.46   35.60 
   0   2   2 1387.06   36.70 
   0   2   2 1401.06   35.30 
   0   2   2 1403.16   36.80 
  -1  -2  -2 3490.15   75.39 
  -1  -2  -2 3440.26   73.29 
  -1  -2  -2 3465.65   76.29 
   1   2   2 3538.65   73.79 
   1   2   2 3443.36   70.89 
   1   2   2 3355.46   74.79 
  -2  -2  -2  300.87   18.70 
  -2  -2  -2  321.87   16.90 
  -2  -2  -2  317.37   17.80 
  -3  -2  -2   62.39    7.90 
  -3  -2  -2   60.29    9.30 
  -3  -2  -2   47.70    9.50 
   3   2   2   59.59    9.80 
  -4  -2  -2   34.10    8.30 
  -4  -2  -2   36.50    8.10 
   4   2   2   32.50    7.80 
  -5  -2  -2   20.70    6.30 
  -5  -2  -2   14.20    6.30 
   5   2   2   10.10    5.40 
  -6  -2  -2   10.80    6.60 
  -6  -2  -2    8.90    7.60 
   6   2   2    5.20    6.20 
  -9   3   2   53.79   16.30 
   8  -3  -2   15.70    6.60 
  -8   3   2    5.70    5.80 
  -8   3   2   15.80    8.30 
   7  -3  -2  731.43   37.40 
  -7   3   2  721.83   41.40 
  -7   3   2  815.32   42.30 
   6  -3  -2   99.39   13.10 
  -6   3   2  112.29   14.40 
  -6   3   2  101.29   13.60 
   5  -3  -2   14.20    5.40 
   5  -3  -2   17.10    5.90 
  -5   3   2   22.10    7.50 
   4  -3  -2   14.50    4.90 
   4  -3  -2   16.60    5.60 
  -4   3   2   18.30    3.90 
  -4   3   2   11.50    4.20 
  -4   3   2   16.10    2.70 
  -4   3   2   10.50    4.90 
   3  -3  -2 1005.80   35.90 
   3  -3  -2 1011.70   37.30 
  -3   3   2  976.50   30.10 
  -3   3   2  986.10   35.80 
  -3   3   2  986.90   24.90 
  -3   3   2  956.80   36.40 
   2  -3  -2    3.30    2.40 
   2  -3  -2    1.50    1.90 
   2  -3  -2    3.70    2.00 
  -2   3   2    2.70    2.00 
  -2   3   2   -0.20    1.90 
  -2   3   2    5.10    2.20 
  -2   3   2    1.10    2.00 
   1  -3  -2 2411.86   55.39 
   1  -3  -2 2582.94   61.79 
  -1   3   2 2426.96   58.89 
  -1   3   2 2433.56   64.59 
  -1   3   2 2432.36   54.99 
  -1   3   2 2522.55   58.89 
   0  -3  -2   75.49    7.90 
   0  -3  -2   67.49    7.10 
   0  -3  -2   68.09    7.60 
   0   3   2   74.99    6.70 
   0   3   2   66.99    6.50 
   0   3   2   92.09   14.00 
   0   3   2   63.79    6.80 
  -1  -3  -2 1292.67   38.90 
  -1  -3  -2 1266.07   37.40 
  -1  -3  -2 1261.47   38.00 
   1   3   2 1247.88   37.60 
   1   3   2 1211.18   46.70 
  -2  -3  -2    8.80    4.00 
  -2  -3  -2   -0.20    2.00 
   2   3   2    2.20    3.00 
  -3  -3  -2   70.59    8.60 
  -3  -3  -2   69.99   11.30 
   3   3   2   68.09   10.80 
  -4  -3  -2   15.80    5.00 
  -4  -3  -2    5.90    3.60 
   4   3   2   -0.10    3.80 
  -5  -3  -2   17.50    7.00 
  -5  -3  -2    2.10    3.60 
   5   3   2    6.50    5.70 
  -9   4   2    6.30    7.80 
   8  -4  -2  153.58   18.00 
  -8   4   2  126.39   17.20 
  -8   4   2  127.39   22.10 
   7  -4  -2   24.80    9.30 
  -7   4   2   18.70    7.50 
  -7   4   2   28.10    9.30 
   6  -4  -2    3.40    4.00 
  -6   4   2    9.10    5.00 
   5  -4  -2   36.10    9.10 
  -5   4   2   26.10    4.00 
  -5   4   2   17.10    4.30 
  -5   4   2   20.10    6.90 
  -5   4   2   29.60    8.60 
   4  -4  -2  852.71   36.10 
  -4   4   2  816.62   29.50 
  -4   4   2  832.72   36.50 
  -4   4   2  900.31   38.90 
  -4   4   2  830.52   24.00 
   3  -4  -2  547.85   32.30 
  -3   4   2  530.25   27.50 
  -3   4   2  584.74   27.90 
  -3   4   2  573.54   25.40 
  -3   4   2  565.04   19.90 
   2  -4  -2 2703.03   69.49 
   2  -4  -2 2760.32   71.69 
  -2   4   2 2673.83   71.99 
  -2   4   2 2699.53   69.79 
  -2   4   2 2682.33   67.89 
  -2   4   2 2776.92   61.29 
   1  -4  -2   69.49    8.30 
  -1   4   2   57.69    8.70 
  -1   4   2   62.19    7.10 
   0  -4  -2   46.90    8.20 
   0  -4  -2   48.70    8.20 
   0  -4  -2   45.60    8.10 
   0   4   2   48.10    8.20 
   0   4   2   41.60    5.20 
   0   4   2   41.00    5.00 
   0   4   2   43.10   10.30 
  -1  -4  -2  132.59   11.40 
  -1  -4  -2  116.69   10.50 
   1   4   2  124.39   11.50 
  -2  -4  -2    0.80    2.30 
  -2  -4  -2    0.90    2.60 
   2   4   2    2.70    3.20 
  -3  -4  -2   -5.50    2.30 
  -3  -4  -2   -2.10    3.30 
   3   4   2    9.20    4.00 
  -4  -4  -2   -4.20    3.50 
   4   4   2   -0.60    3.50 
  -5  -4  -2   38.80   11.10 
  -5  -4  -2   34.80    8.10 
   5   4   2   27.80    8.60 
  -9   5   2   -0.30    7.50 
   8  -5  -2  -11.80    5.30 
  -8   5   2   11.30    7.90 
   7  -5  -2   11.30    6.30 
  -7   5   2   12.30    7.30 
  -7   5   2   -1.40    4.50 
  -6   5   2   15.60    5.90 
  -6   5   2   11.40    6.50 
  -6   5   2   10.60    3.80 
  -6   5   2   11.80    3.30 
   5  -5  -2  158.98   16.70 
  -5   5   2  172.58   17.80 
  -5   5   2  187.68   13.90 
  -5   5   2  161.58   18.00 
  -5   5   2  179.88   10.60 
   4  -5  -2  390.36   25.00 
  -4   5   2  425.36   23.30 
  -4   5   2  428.96   18.20 
  -4   5   2  401.66   25.90 
   3  -5  -2  445.96   25.60 
  -3   5   2  463.05   25.30 
  -3   5   2  446.86   19.70 
  -3   5   2  418.46   28.30 
  -3   5   2  429.06   25.50 
   2  -5  -2    9.10    4.30 
   2  -5  -2   -1.70    2.30 
  -2   5   2    3.70    2.80 
  -2   5   2    5.70    3.30 
  -2   5   2    2.20    2.90 
  -2   5   2    3.30    4.30 
   1  -5  -2    1.80    3.20 
   1  -5  -2    2.30    2.20 
  -1   5   2    1.80    2.30 
  -1   5   2    4.00    2.60 
   0  -5  -2   51.09    9.50 
   0  -5  -2   42.50    8.40 
   0   5   2   41.60    8.00 
  -1  -5  -2   51.19    9.10 
  -1  -5  -2   34.90    7.10 
   1   5   2   38.30    7.90 
  -2  -5  -2    6.80    3.50 
  -2  -5  -2    2.90    2.20 
   2   5   2    5.50    3.80 
  -3  -5  -2   12.60    5.30 
  -3  -5  -2   11.80    4.20 
  -4  -5  -2   18.60    7.20 
   4   5   2   12.00    6.40 
  -9   6   2  181.88   23.10 
   8  -6  -2   46.00   13.10 
  -8   6   2   33.80   19.10 
  -8   6   2   27.70    8.10 
  -7   6   2   -9.30    6.10 
  -7   6   2   14.00    3.90 
  -7   6   2    2.30    2.20 
  -7   6   2   -4.40    3.40 
   6  -6  -2   46.90   16.00 
  -6   6   2   33.20   10.80 
  -6   6   2   35.10    8.00 
  -6   6   2   24.20    8.60 
  -6   6   2   33.00    6.00 
   5  -6  -2    5.10    4.80 
  -5   6   2   -2.40    3.30 
  -5   6   2   20.60    6.60 
   4  -6  -2   12.10    5.30 
  -4   6   2    7.10    5.50 
  -4   6   2   12.40    6.10 
  -4   6   2   12.00    4.50 
   3  -6  -2  306.27   22.40 
  -3   6   2  307.47   21.30 
  -3   6   2  309.57   18.10 
   2  -6  -2  255.57   20.40 
  -2   6   2  265.87   17.40 
  -2   6   2  276.27   21.70 
   1  -6  -2   53.59   11.70 
   1  -6  -2   49.80    9.70 
  -1   6   2   36.00    7.90 
  -1   6   2   47.10    6.50 
   0  -6  -2   16.30    5.00 
   0  -6  -2    6.00    4.20 
   0   6   2    5.50    3.70 
  -1  -6  -2   72.09    9.70 
  -1  -6  -2   63.59    8.80 
   1   6   2   54.39   10.20 
  -2  -6  -2   -0.80    4.10 
  -2  -6  -2    2.40    3.00 
   2   6   2    2.90    4.00 
  -3  -6  -2   -0.40    4.70 
  -3  -6  -2   -1.00    3.30 
   3   6   2   11.60    5.20 
  -9   7   2  280.37   30.80 
   8  -7  -2   -2.60    6.40 
  -8   7   2   -1.10    3.10 
  -8   7   2   21.20    7.80 
  -8   7   2    3.90    5.90 
  -7   7   2   11.10    6.00 
  -7   7   2   14.10    4.30 
  -7   7   2   -0.30    5.30 
   6  -7  -2   13.00    6.40 
  -6   7   2   10.60    5.20 
  -6   7   2    4.60    3.30 
  -6   7   2    0.30    4.80 
   5  -7  -2   14.80    6.80 
  -5   7   2   14.10    5.40 
  -5   7   2   13.00    4.60 
   4  -7  -2  163.08   17.50 
  -4   7   2  167.58   14.10 
  -4   7   2  205.48   19.00 
   3  -7  -2  615.54   35.90 
   3  -7  -2  659.13   34.90 
  -3   7   2  609.44   28.70 
  -3   7   2  604.64   31.10 
   2  -7  -2   26.80    7.30 
   2  -7  -2   40.60   10.30 
  -2   7   2   39.90    8.30 
  -2   7   2   28.50    7.00 
   1  -7  -2   30.50    8.20 
   0  -7  -2  144.69   15.00 
   0  -7  -2  136.29   14.70 
   0   7   2  159.18   15.30 
  -1  -7  -2   24.30    6.70 
  -1  -7  -2   22.70    6.60 
   1   7   2   23.80    7.30 
  -2  -7  -2    1.00    4.90 
  -2  -7  -2   -1.80    3.10 
   2   7   2   -3.30    4.60 
  -9   8   2   -5.60    6.30 
   8  -8  -2    5.20    6.00 
  -8   8   2    8.10    3.90 
  -8   8   2   -3.40    4.70 
  -7   8   2   -6.80    4.60 
  -7   8   2    8.50    3.50 
   6  -8  -2   65.49   15.00 
  -6   8   2   64.29   10.80 
  -6   8   2   74.69   15.90 
   5  -8  -2  133.09   17.20 
  -5   8   2  121.09   16.70 
  -5   8   2  129.29   12.80 
   4  -8  -2  612.34   39.00 
  -4   8   2  541.65   28.20 
  -4   8   2  585.24   33.10 
   3  -8  -2   14.60    6.30 
   3  -8  -2   16.50    5.90 
  -3   8   2    5.50    4.30 
  -3   8   2    1.40    4.30 
   2  -8  -2   -0.60    4.50 
   2  -8  -2   13.70    5.80 
  -2   8   2    6.40    3.60 
   1  -8  -2    4.90    4.30 
  -1   8   2   -0.90    3.20 
   0  -8  -2   11.40    5.50 
   0  -8  -2    4.30    4.40 
   0   8   2   -2.80    3.20 
  -1  -8  -2    1.90    6.50 
  -8   9   2    3.70    8.40 
  -8   9   2    4.40    3.80 
  -7   9   2    7.90    3.90 
  -7   9   2   -7.80    5.50 
   6  -9  -2   68.39   16.20 
  -6   9   2   74.39   16.80 
   5  -9  -2  349.67   29.90 
   5  -9  -2  393.16   33.80 
  -5   9   2  381.26   28.20 
  -5   9   2  352.26   23.30 
   4  -9  -2   16.80    7.60 
   4  -9  -2    2.80    7.10 
  -4   9   2   23.20    6.80 
  -4   9   2    8.20    5.60 
   3  -9  -2   18.40    7.30 
  -3   9   2   23.80    6.60 
   2  -9  -2    3.50    6.90 
   2  -9  -2   14.60    8.40 
  -2   9   2    2.80    4.30 
   1  -9  -2   -2.50    7.20 
   1  -9  -2   16.10    7.60 
  -1   9   2    4.40    6.10 
   0  -9  -2   16.80    8.40 
   0  -9  -2   13.90    5.20 
   0   9   2    3.90    5.50 
   8 -10  -2   22.10    9.20 
  -8  10   2   -7.40    4.30 
   7 -10  -2    2.80    8.20 
  -7  10   2    0.70    4.20 
   6 -10  -2  155.38   27.70 
  -6  10   2  162.28   16.60 
   5 -10  -2  128.49   23.10 
  -5  10   2  171.18   17.60 
   4 -10  -2   62.19   15.70 
  -4  10   2   45.90   10.70 
   3 -10  -2    0.90    4.60 
  -3  10   2   -1.00    4.10 
   2 -10  -2    2.40    7.20 
  -2  10   2    2.40    5.10 
   5 -11  -2   22.70   12.80 
  -3  11  -3    9.90    5.50 
   3 -11   3    3.60    6.90 
   3 -11   3    6.40    6.60 
   4 -11   3   -8.40    5.70 
   4 -11   3   11.90    7.60 
   5 -11   3    0.80    8.30 
   0  10  -3    0.50    5.40 
   0 -10   3   17.40    6.80 
   0 -10   3   26.80    9.60 
   0 -10   3    2.90    7.90 
  -1  10  -3    9.90    6.60 
   1 -10   3    9.40    6.00 
   1 -10   3   10.90    7.60 
   1 -10   3    7.90    7.80 
  -2  10  -3    3.40    3.40 
   2 -10   3    8.40    6.80 
   2 -10   3    8.60    7.90 
   2 -10   3   -2.80    4.00 
   3 -10   3    9.10    6.60 
   3 -10   3    0.10    7.30 
   3 -10   3   -2.40    5.30 
   4 -10   3   36.00   12.10 
   4 -10   3   42.20   15.00 
   5 -10   3   31.00   11.50 
   5 -10   3   12.00   10.80 
   6 -10   3   12.10    9.30 
   6 -10   3   16.70   11.20 
   1   9  -3   -3.00    4.30 
  -1  -9   3   13.40    7.30 
  -1  -9   3   -2.70    3.50 
  -1  -9   3   -5.50    3.00 
   0   9  -3   30.30    9.30 
   0  -9   3   41.70   13.90 
   0  -9   3   31.20    8.90 
  -1   9  -3   12.70    6.10 
   1  -9   3   -5.20    6.90 
   1  -9   3    4.10    4.70 
   2  -9   3    8.80    4.80 
   2  -9   3   -3.00    5.20 
   2  -9   3   -4.90    3.30 
  -3   9  -3   -1.80    4.20 
   3  -9   3   13.40    6.60 
   3  -9   3   29.50   11.90 
   3  -9   3   -4.30    5.10 
  -4   9  -3  143.79   16.70 
   4  -9   3  141.69   19.60 
   4  -9   3  160.08   26.30 
   4  -9   3  170.28   18.20 
  -5   9  -3   38.80   10.50 
   5  -9   3   41.40   12.10 
   5  -9   3   32.60   11.70 
  -6   9  -3   -2.30    6.50 
   6  -9   3   -4.10    6.30 
   6  -9   3   39.20   14.00 
   7  -9   3    6.90    6.60 
   7  -9   3    5.30    7.80 
   3   8  -3   -5.30    5.00 
   2   8  -3   -8.70    4.30 
  -2  -8   3   -6.40    5.00 
   1   8  -3   -5.60    2.80 
  -1  -8   3    2.70    3.30 
  -1  -8   3    4.00    3.20 
  -1  -8   3    2.40    5.60 
   0   8  -3  149.09   16.40 
   0  -8   3  127.89   12.90 
   0  -8   3  133.39   23.60 
   0  -8   3  117.29   13.60 
   1  -8   3   -4.60    4.60 
   1  -8   3   -1.10    4.20 
   1  -8   3    3.50    4.10 
  -2   8  -3    1.20    3.80 
   2  -8   3    3.40    6.60 
   2  -8   3   -0.40    3.00 
  -3   8  -3  107.99   12.70 
   3  -8   3  112.89   13.70 
   3  -8   3  111.59   19.10 
  -4   8  -3   18.10    6.70 
   4  -8   3   16.60    7.80 
   4  -8   3   25.70    8.50 
  -5   8  -3   98.89   17.60 
   5  -8   3  111.99   20.00 
   5  -8   3   98.19   19.90 
  -6   8  -3   42.20   11.60 
   6  -8   3   32.20   11.60 
   6  -8   3   50.39   12.60 
  -7   8  -3    4.40    7.40 
   7  -8   3    0.00    6.10 
   7  -8   3    1.60    6.70 
   4   7  -3    3.90    4.60 
   3   7  -3   20.70    7.10 
   2   7  -3    8.10    4.30 
  -2  -7   3   15.40    8.70 
  -1  -7   3  393.46   22.00 
  -1  -7   3  389.76   19.50 
   0  -7   3  242.48   18.60 
   0  -7   3  245.98   16.70 
   0  -7   3  213.78   23.30 
  -1   7  -3   -1.80    2.60 
   1  -7   3    1.70    3.80 
   1  -7   3   -0.90    3.30 
   1  -7   3    4.10    3.00 
  -2   7  -3   -1.40    3.60 
   2  -7   3    4.30    3.90 
   2  -7   3   -1.80    3.10 
   2  -7   3   -3.80    2.70 
  -3   7  -3  220.58   19.10 
   3  -7   3  231.58   22.00 
   3  -7   3  237.08   23.00 
   3  -7   3  244.08   26.70 
  -4   7  -3    8.70    5.00 
   4  -7   3    7.00    3.50 
   4  -7   3    3.10    5.80 
   4  -7   3    6.40    5.90 
  -5   7  -3  163.78   19.80 
   5  -7   3  145.89   18.70 
   5  -7   3  160.58   18.00 
   5  -7   3  180.68   21.60 
  -6   7  -3   -6.10    6.20 
   6  -7   3   -2.60    4.90 
   6  -7   3   -5.10    4.20 
  -7   7  -3    5.80    7.10 
   7  -7   3   -1.40    7.40 
   7  -7   3   -0.70    5.00 
  -8   7  -3   36.60   12.90 
   8  -7   3   25.40   10.00 
   5   6  -3   -1.80    3.50 
   4   6  -3   10.10    4.90 
   3   6  -3    6.60    4.60 
  -3  -6   3    0.40    4.20 
   2   6  -3  669.43   32.10 
  -2  -6   3  672.73   40.30 
  -1  -6   3  729.93   26.40 
  -1  -6   3  750.92   41.40 
  -1  -6   3  731.63   28.30 
   0  -6   3  184.88   19.60 
   0  -6   3  209.68   15.90 
   0  -6   3  186.78   13.90 
  -1   6  -3    2.90    2.90 
   1  -6   3    6.10    4.60 
   1  -6   3   13.00    6.40 
   1  -6   3    1.50    2.60 
  -2   6  -3  411.86   23.30 
   2  -6   3  402.06   24.10 
   2  -6   3  399.86   28.60 
   2  -6   3  418.16   27.40 
  -3   6  -3   36.60    8.70 
   3  -6   3   26.20    6.70 
   3  -6   3   37.50    9.50 
   3  -6   3   35.60    9.30 
  -4   6  -3  189.68   19.30 
   4  -6   3  162.18   18.10 
   4  -6   3  192.78   19.60 
   4  -6   3  216.58   21.90 
  -5   6  -3  145.09   19.00 
   5  -6   3  172.48   21.90 
   5  -6   3  155.28   17.00 
  -6   6  -3   12.60    6.90 
   6  -6   3   11.90    6.20 
   6  -6   3    6.10    4.90 
  -7   6  -3    5.00    5.90 
   7  -6   3   -1.20    4.60 
   7  -6   3   14.40    8.20 
  -8   6  -3   27.50   12.60 
   8  -6   3    7.60    6.50 
   6   5  -3   11.40    4.60 
   4   5  -3  118.29   12.00 
   3   5  -3   16.50    4.90 
  -3  -5   3   15.40    7.00 
  -2  -5   3  134.09   15.70 
  -1  -5   3  337.97   25.10 
  -1  -5   3  324.17   16.80 
  -1  -5   3  326.67   15.40 
   0   5  -3   -3.20    3.40 
   0  -5   3   -3.30    2.00 
   0  -5   3    2.60    3.10 
   0  -5   3    2.90    2.50 
  -1   5  -3  274.67   17.10 
  -1   5  -3  276.97   21.20 
  -1   5  -3  320.77   17.50 
   1  -5   3  317.07   20.60 
   1  -5   3  293.47   22.60 
  -2   5  -3   71.39   12.30 
  -2   5  -3   41.90    9.30 
  -2   5  -3   55.59    9.80 
   2  -5   3   61.69   11.10 
   2  -5   3   35.70    9.60 
   2  -5   3   54.99   11.70 
  -3   5  -3  548.75   32.00 
  -3   5  -3  548.75   30.10 
  -3   5  -3  551.74   29.50 
   3  -5   3  503.65   28.40 
   3  -5   3  558.64   33.30 
   3  -5   3  552.74   30.70 
  -4   5  -3  158.68   17.40 
  -4   5  -3  143.39   17.90 
   4  -5   3  160.88   16.60 
   4  -5   3  165.78   17.20 
   4  -5   3  182.18   19.70 
  -5   5  -3   11.10    6.40 
  -5   5  -3    7.70    5.20 
   5  -5   3   17.70    6.30 
   5  -5   3    7.30    5.70 
  -6   5  -3   12.30    7.10 
  -6   5  -3   15.30    8.40 
   6  -5   3   13.70    6.00 
   6  -5   3   12.10    7.40 
  -7   5  -3    4.10   11.90 
  -7   5  -3    2.80    6.10 
   7  -5   3    1.80    4.00 
   7  -5   3    1.20    6.40 
  -8   5  -3    4.80    8.60 
   8  -5   3   12.20    4.80 
   6   4  -3   69.49    7.70 
   5   4  -3    1.70    2.60 
   4   4  -3    2.90    3.30 
   3   4  -3   32.70    9.20 
   3   4  -3   30.30    6.70 
  -3  -4   3   43.70   10.10 
   2   4  -3  494.75   28.10 
  -2  -4   3  501.65   28.50 
   1   4  -3  210.88   17.70 
  -1  -4   3  215.98   12.40 
  -1  -4   3  212.78   11.50 
   0   4  -3    6.30    3.80 
   0   4  -3    1.20    2.00 
   0  -4   3    3.50    2.10 
   0  -4   3    1.60    1.90 
   0  -4   3    3.60    2.80 
  -1   4  -3 1222.38   43.50 
  -1   4  -3 1205.48   38.20 
  -1   4  -3 1171.08   39.50 
   1  -4   3 1194.08   44.10 
   1  -4   3 1218.98   42.60 
   1  -4   3 1152.28   38.40 
  -2   4  -3 2198.58   72.79 
  -2   4  -3 2275.17   71.99 
  -2   4  -3 2186.18   65.59 
   2  -4   3 2379.06   69.29 
   2  -4   3 2301.17   65.99 
  -3   4  -3 3870.31   91.89 
  -3   4  -3 3794.52  101.29 
  -3   4  -3 3956.20   98.99 
   3  -4   3 3787.32  106.49 
   3  -4   3 3784.92   96.09 
   3  -4   3 3917.71  102.79 
  -4   4  -3  155.88   18.00 
  -4   4  -3  152.88   16.40 
  -4   4  -3  152.08   14.40 
   4  -4   3  139.79   16.90 
   4  -4   3  157.48   16.00 
   4  -4   3  158.88   15.70 
  -5   4  -3    5.80    5.90 
  -5   4  -3   -1.90    3.30 
  -5   4  -3   -2.50    3.50 
   5  -4   3   -3.80    3.40 
   5  -4   3    9.40    4.60 
  -6   4  -3   11.30    7.60 
  -6   4  -3    6.60    3.80 
   6  -4   3   -4.90    4.50 
   6  -4   3    1.70    4.60 
  -7   4  -3   23.80   11.00 
  -7   4  -3    8.50    5.80 
   7  -4   3   -2.10    4.80 
  -8   4  -3   11.20   10.60 
   8  -4   3   28.90    6.10 
   7   3  -3   95.19    9.10 
  -7  -3   3   60.59   12.80 
  -7  -3   3  116.99   12.70 
   6   3  -3   -1.70    3.00 
   6   3  -3    0.00    6.00 
  -6  -3   3    9.00    3.30 
  -6  -3   3    5.60    4.20 
   5   3  -3   59.39    7.40 
   5   3  -3   80.69   13.20 
  -5  -3   3   46.50    6.00 
  -4  -3   3    1.00    3.50 
   3   3  -3   63.39   11.30 
  -3  -3   3   56.79   11.10 
   2   3  -3  856.71   33.70 
  -2  -3   3  852.01   23.10 
  -2  -3   3  868.01   34.90 
  -2  -3   3  804.22   23.80 
   1   3  -3  135.99   12.60 
  -1  -3   3  141.49   13.10 
  -1  -3   3  139.49    8.90 
  -1  -3   3  146.89    9.70 
   0   3  -3  134.99    9.40 
   0   3  -3  120.29    9.40 
   0   3  -3  137.89   12.00 
   0  -3   3  125.19   11.60 
   0  -3   3  125.29   10.70 
  -1   3  -3  847.72   32.30 
  -1   3  -3  894.71   31.50 
  -1   3  -3  857.31   32.40 
   1  -3   3  863.91   33.70 
   1  -3   3  869.61   33.80 
   1  -3   3  895.61   31.60 
  -2   3  -3 2086.99   56.19 
  -2   3  -3 2100.99   59.39 
  -2   3  -3 2007.70   61.19 
   2  -3   3 2032.30   57.99 
   2  -3   3 2024.60   58.39 
   2  -3   3 2110.99   62.79 
  -3   3  -3  121.19   13.80 
  -3   3  -3  127.49   13.90 
  -3   3  -3  143.49   12.20 
   3  -3   3  145.59   15.40 
   3  -3   3  138.99   13.30 
   3  -3   3  117.89   12.50 
  -4   3  -3   48.40   10.30 
  -4   3  -3   47.80   10.90 
  -4   3  -3   43.30    8.10 
   4  -3   3   61.59   10.90 
   4  -3   3   61.59   11.60 
   4  -3   3   46.10   11.50 
  -5   3  -3   -6.70    4.20 
  -5   3  -3    5.00    3.50 
   5  -3   3    5.60    3.60 
   5  -3   3   -1.50    3.30 
  -6   3  -3   61.89   13.90 
  -6   3  -3   64.09   12.40 
   6  -3   3   78.39   15.80 
   6  -3   3   70.59   13.20 
  -7   3  -3   18.30   14.90 
  -7   3  -3   54.59   14.90 
   7  -3   3   60.49   11.90 
   8  -3   3  126.19   14.20 
   7   2  -3    6.10    3.10 
  -7  -2   3    7.90    5.80 
  -7  -2   3   11.60    4.30 
   6   2  -3    0.70    2.10 
   6   2  -3    4.50    4.70 
  -6  -2   3   -4.00    3.10 
   5   2  -3    5.30    4.50 
   5   2  -3    2.70    2.70 
  -5  -2   3   11.60    3.70 
  -5  -2   3    3.40    2.80 
   4   2  -3   73.79    7.00 
   4   2  -3   82.49    9.20 
  -4  -2   3   80.89    7.70 
  -4  -2   3   84.69    7.50 
  -4  -2   3   92.79    9.60 
   3   2  -3  178.88   12.80 
  -3  -2   3  187.78   10.40 
  -3  -2   3  176.68    9.90 
  -3  -2   3  186.88   13.50 
   2   2  -3 6601.44  131.39 
  -2  -2   3 6696.93  121.69 
  -2  -2   3 6542.35  132.69 
  -2  -2   3 6525.35  122.59 
   1   2  -3  269.87   11.40 
   1   2  -3  252.07   11.60 
   1   2  -3  267.57   15.30 
  -1  -2   3  260.47   12.60 
  -1  -2   3  267.67   13.50 
  -1  -2   3  255.77   15.30 
   0   2  -3   27.70    5.10 
   0   2  -3   34.40    6.40 
   0   2  -3   40.10    7.10 
   0  -2   3   38.10    5.20 
   0  -2   3   24.40    5.50 
   0  -2   3   32.80    6.90 
  -1   2  -3  340.57   17.60 
  -1   2  -3  368.06   18.80 
  -1   2  -3  370.96   19.80 
   1  -2   3  371.66   19.20 
   1  -2   3  345.47   17.80 
   1  -2   3  395.26   21.00 
  -2   2  -3  169.28   12.30 
  -2   2  -3  169.28   13.70 
  -2   2  -3  163.68   14.50 
   2  -2   3  162.78   12.90 
   2  -2   3  146.59   12.60 
   2  -2   3  151.08   14.10 
  -3   2  -3  146.79   11.40 
  -3   2  -3  134.89   13.50 
  -3   2  -3  132.69   14.00 
   3  -2   3  132.39   12.90 
   3  -2   3  143.39   14.50 
  -4   2  -3    7.50    3.80 
  -4   2  -3    8.50    4.70 
   4  -2   3    5.00    4.70 
   4  -2   3    4.80    4.50 
  -5   2  -3    7.40    3.20 
  -5   2  -3   -4.40    2.50 
  -5   2  -3    2.50    3.20 
   5  -2   3   -5.50    3.80 
  -6   2  -3   12.00    6.10 
   6  -2   3    8.10    5.10 
  -7   2  -3  168.98   21.60 
   7  -2   3  198.48   17.70 
  -8  -1   3    2.50    7.90 
  -7  -1   3    5.00    3.70 
  -7  -1   3    7.40    5.00 
   6   1  -3    2.50    1.80 
  -6  -1   3    9.00    4.20 
   5   1  -3  500.85   16.00 
   5   1  -3  503.35   19.90 
  -5  -1   3  477.65   23.60 
  -5  -1   3  464.65   22.60 
   4   1  -3  293.57   11.90 
   4   1  -3  300.17   14.60 
  -4  -1   3  304.87   15.70 
  -4  -1   3  301.47   16.40 
  -4  -1   3  281.97   14.50 
   3   1  -3  240.58   12.60 
  -3  -1   3  250.67   13.10 
  -3  -1   3  244.98   13.20 
  -3  -1   3  248.28   13.30 
   2   1  -3    5.20    1.90 
   2   1  -3    5.40    2.50 
  -2  -1   3    1.40    1.70 
  -2  -1   3    3.30    2.00 
  -2  -1   3    4.70    2.10 
   1   1  -3 1131.59   31.80 
   1   1  -3 1188.18   32.30 
   1   1  -3 1154.58   31.40 
  -1  -1   3 1114.39   32.80 
  -1  -1   3 1142.69   33.30 
   0   1  -3 3297.67   68.69 
   0   1  -3 3256.17   72.19 
   0   1  -3 3141.39   69.79 
   0  -1   3 3052.99   69.39 
   0  -1   3 3133.69   69.99 
   0  -1   3 3217.98   72.59 
  -1   1  -3   15.10    4.60 
  -1   1  -3   23.10    5.40 
  -1   1  -3   25.80    6.10 
   1  -1   3   12.10    3.50 
   1  -1   3   26.80    6.80 
   1  -1   3   19.80    5.50 
  -2   1  -3   49.90   10.30 
  -2   1  -3   50.89    9.40 
  -2   1  -3   53.19    6.50 
   2  -1   3   61.79   10.90 
   2  -1   3   61.29    9.60 
   2  -1   3   55.79    9.50 
  -3   1  -3 1062.29   41.00 
  -3   1  -3 1050.79   43.00 
  -3   1  -3 1080.19   32.90 
   3  -1   3 1069.29   36.90 
   3  -1   3 1079.79   41.60 
   3  -1   3 1024.70   38.10 
  -4   1  -3   85.79    9.20 
  -4   1  -3  107.69   13.60 
  -4   1  -3  103.89   12.70 
   4  -1   3   81.29   12.20 
   4  -1   3   97.19   11.90 
  -5   1  -3   18.90    7.40 
  -5   1  -3    4.60    5.70 
   5  -1   3   15.50    5.00 
   5  -1   3   18.30    6.90 
  -6   1  -3  147.79   17.10 
  -6   1  -3  142.49   19.00 
   6  -1   3  143.49   15.40 
   6  -1   3  161.88   16.70 
  -7   1  -3   75.89   24.90 
   7  -1   3   63.69   12.20 
  -8   0   3   -2.40    3.80 
  -8   0   3    5.60    6.20 
  -7   0   3   60.59   11.50 
  -7   0   3   50.59   11.60 
  -6   0   3  569.74   28.90 
  -6   0   3  561.04   30.40 
  -5   0   3  185.68   15.20 
  -5   0   3  182.18   14.50 
   4   0  -3   11.20    3.10 
   4   0  -3   14.60    3.70 
  -4   0   3   10.80    3.60 
  -4   0   3   13.50    4.00 
   3   0  -3 2579.94   58.69 
   3   0  -3 2714.93   59.29 
   3   0  -3 2677.73   52.39 
  -3   0   3 2661.53   62.59 
  -3   0   3 2633.84   54.29 
   2   0  -3  299.47   14.60 
   2   0  -3  299.07   11.80 
   2   0  -3  295.27   14.40 
  -2   0   3  311.57   13.10 
  -2   0   3  298.77   15.30 
   1   0  -3 3742.83   73.99 
   1   0  -3 3748.02   80.09 
   1   0  -3 3910.91   79.59 
  -1   0   3 3822.32   76.09 
  -1   0   3 3777.62   79.89 
  -1   0   3 3715.73   80.69 
   0   0  -3   75.59    6.60 
   0   0  -3   64.29    7.40 
   0   0  -3   80.39    7.90 
   0   0   3   85.09    8.00 
   0   0   3   80.59    7.70 
   0   0   3   80.79    8.40 
  -1   0  -3   35.30    5.60 
  -1   0  -3   23.60    5.60 
  -1   0  -3   36.40    7.30 
   1   0   3   49.50    7.80 
   1   0   3   49.40    8.70 
   1   0   3   28.90    5.80 
  -2   0  -3  184.18   11.60 
  -2   0  -3  185.78   14.20 
  -2   0  -3  169.78   14.40 
   2   0   3  171.68   14.20 
   2   0   3  163.28   14.90 
   2   0   3  193.28   13.10 
  -3   0  -3    2.00    2.40 
  -3   0  -3    1.00    3.10 
  -3   0  -3   -3.50    1.90 
   3   0   3   -2.20    1.60 
   3   0   3    0.60    3.40 
  -4   0  -3   48.80   11.00 
   4   0   3   68.89    9.10 
   4   0   3   58.89   10.60 
  -5   0  -3   54.39   11.90 
  -5   0  -3   53.59   10.90 
   5   0   3   65.29   11.90 
   5   0   3   88.89   11.80 
  -6   0  -3   55.19   13.70 
  -6   0  -3   49.50   12.00 
   6   0   3   34.10    8.80 
  -7   0  -3   -1.90    5.40 
  -9   1   3    8.90    6.10 
  -8   1   3   44.40   12.10 
  -8   1   3   23.00    9.10 
   7  -1  -3   19.40    5.40 
  -7   1   3   20.80    7.30 
  -7   1   3   28.60    7.90 
   6  -1  -3  235.18   14.90 
  -6   1   3  242.98   20.40 
  -6   1   3  231.48   18.80 
   5  -1  -3   18.40    5.00 
  -5   1   3   18.70    5.80 
  -5   1   3   23.30    6.80 
   4  -1  -3 1404.16   42.10 
   4  -1  -3 1339.67   44.10 
  -4   1   3 1398.56   43.90 
   3  -1  -3  145.99   11.00 
   3  -1  -3  136.09   11.10 
   3  -1  -3  148.29    6.10 
  -3   1   3  144.79   12.00 
  -3   1   3  143.69    7.60 
  -3   1   3  142.89   11.80 
   2  -1  -3  696.43   25.70 
   2  -1  -3  695.23   25.80 
  -2   1   3  681.03   25.90 
  -2   1   3  666.83   19.30 
  -2   1   3  634.24   25.50 
   1  -1  -3   92.49    8.70 
   1  -1  -3   85.69    8.30 
   1  -1  -3   84.29    6.30 
  -1   1   3   87.59    8.40 
  -1   1   3   87.19    8.60 
  -1   1   3   87.79    6.90 
   0  -1  -3   86.89    8.60 
   0  -1  -3   90.49    7.30 
   0  -1  -3   90.59    9.20 
   0   1   3   88.49    8.40 
   0   1   3   90.49    7.70 
   0   1   3   91.79    8.90 
  -1  -1  -3  310.47   17.20 
  -1  -1  -3  294.57   14.50 
  -1  -1  -3  272.17   19.10 
   1   1   3  304.97   17.50 
   1   1   3  314.77   15.80 
   1   1   3  329.67   17.00 
  -2  -1  -3 2395.56   62.69 
  -2  -1  -3 2298.57   55.79 
   2   1   3 2276.17   58.39 
   2   1   3 2346.87   60.89 
   2   1   3 2191.88   66.39 
  -3  -1  -3    2.10    2.80 
  -3  -1  -3    4.30    3.60 
  -3  -1  -3    7.60    4.70 
   3   1   3    3.90    2.70 
   3   1   3    4.50    3.80 
  -4  -1  -3   19.70    6.20 
  -4  -1  -3    8.70    6.00 
   4   1   3   34.00    6.90 
   4   1   3   42.80    8.20 
  -5  -1  -3    7.70    6.20 
   5   1   3    1.00    5.00 
  -6  -1  -3    4.20    7.10 
   6   1   3   13.20    5.70 
  -8   2   3    6.80    5.20 
   7  -2  -3  334.57   21.70 
  -7   2   3  354.06   26.10 
  -7   2   3  328.47   25.60 
   6  -2  -3  369.76   22.80 
  -6   2   3  346.97   24.10 
  -6   2   3  357.96   25.90 
   5  -2  -3   40.50    8.90 
   5  -2  -3   37.50    8.20 
  -5   2   3   41.40    8.80 
  -5   2   3   40.30    9.60 
   4  -2  -3   20.90    6.70 
   4  -2  -3   24.70    6.40 
  -4   2   3   23.90    6.20 
  -4   2   3   22.70    6.20 
   3  -2  -3  441.66   22.50 
   3  -2  -3  407.66   14.80 
   3  -2  -3  459.85   21.90 
  -3   2   3  400.36   22.00 
  -3   2   3  434.86   22.30 
  -3   2   3  432.26   13.60 
   2  -2  -3  709.13   20.90 
   2  -2  -3  786.42   43.20 
   2  -2  -3  695.83   28.40 
  -2   2   3  692.13   28.20 
  -2   2   3  731.53   21.30 
   1  -2  -3  117.59   10.40 
   1  -2  -3  111.49    7.90 
   1  -2  -3  109.09   10.10 
  -1   2   3  117.99   10.50 
  -1   2   3  117.69   10.20 
  -1   2   3  116.19    8.40 
   0  -2  -3   79.29    8.70 
   0  -2  -3   78.39    7.40 
   0   2   3   82.69    8.60 
   0   2   3   86.49    7.90 
   0   2   3   91.19    8.80 
  -1  -2  -3   70.69    8.40 
  -1  -2  -3   70.89    8.80 
  -1  -2  -3   64.09    7.40 
   1   2   3   67.89    7.80 
   1   2   3   73.39    8.20 
   1   2   3   80.29   12.10 
  -2  -2  -3   44.80    7.80 
  -2  -2  -3   38.90    8.40 
  -2  -2  -3   64.89    8.30 
   2   2   3   61.69    8.20 
   2   2   3   47.30    7.50 
  -3  -2  -3    3.50    3.40 
  -3  -2  -3    3.50    3.30 
   3   2   3   -0.70    3.20 
  -4  -2  -3    0.40    2.80 
  -4  -2  -3   -1.30    3.30 
   4   2   3    2.40    4.20 
  -5  -2  -3    8.80    6.30 
  -5  -2  -3    0.80    4.40 
   5   2   3   -0.70    5.10 
  -6  -2  -3    0.70    6.10 
   6   2   3   16.50    8.50 
  -9   3   3    7.20    4.60 
   8  -3  -3   69.49   12.00 
  -8   3   3   84.99   17.10 
  -8   3   3   85.59   16.30 
   7  -3  -3  138.99   15.40 
  -7   3   3  155.08   18.00 
  -7   3   3  162.08   18.20 
   6  -3  -3   31.30    8.40 
  -6   3   3   25.10    8.20 
  -6   3   3   20.30   11.20 
   5  -3  -3   -0.90    6.00 
   5  -3  -3    7.30    3.50 
  -5   3   3    8.70    4.50 
  -5   3   3    6.40    3.30 
   4  -3  -3    8.40    4.10 
   4  -3  -3    0.70    2.40 
  -4   3   3   -1.60    1.60 
  -4   3   3   -4.10    2.10 
  -4   3   3    3.00    2.00 
  -4   3   3    3.20    1.60 
   3  -3  -3 1148.99   40.50 
   3  -3  -3 1139.59   41.50 
   3  -3  -3 1159.88   30.10 
  -3   3   3 1102.49   40.40 
  -3   3   3 1183.88   36.60 
  -3   3   3 1133.89   29.30 
   2  -3  -3   60.69    8.40 
   2  -3  -3   56.59    5.90 
   2  -3  -3   55.59    7.70 
  -2   3   3   66.09    8.60 
  -2   3   3   53.39    5.80 
   1  -3  -3   43.40    8.70 
   1  -3  -3   26.10    6.20 
   1  -3  -3   49.70    7.70 
  -1   3   3   31.40    6.70 
  -1   3   3   35.70    6.00 
  -1   3   3   50.79    8.90 
   0  -3  -3   31.00    6.60 
   0  -3  -3   28.70    5.80 
   0   3   3   26.70    5.50 
   0   3   3   37.20    6.90 
   0   3   3   26.40    5.90 
  -1  -3  -3   20.90    6.10 
  -1  -3  -3   14.90    4.80 
   1   3   3   21.80    6.20 
   1   3   3   19.80    4.90 
  -2  -3  -3  119.79   11.90 
  -2  -3  -3  136.19   13.50 
   2   3   3  120.49   11.90 
  -3  -3  -3   12.80    5.30 
  -3  -3  -3    5.90    5.30 
   3   3   3    5.10    4.10 
  -4  -3  -3   27.90    8.20 
  -4  -3  -3   33.00    8.40 
   4   3   3   29.70    8.20 
  -5  -3  -3    6.50    6.20 
  -5  -3  -3   23.10    9.00 
   5   3   3   16.10    6.70 
  -9   4   3   10.80    7.00 
   8  -4  -3    8.30    6.70 
  -8   4   3    7.20    8.20 
  -8   4   3   16.90    7.70 
   7  -4  -3  117.79   15.20 
  -7   4   3  131.99   17.00 
  -7   4   3  120.79   20.70 
   6  -4  -3   67.39   13.40 
  -6   4   3   63.59   12.70 
  -6   4   3   57.89   12.70 
   5  -4  -3  184.38   17.10 
   5  -4  -3  199.58   19.00 
  -5   4   3  180.88    9.10 
  -5   4   3  167.28   18.00 
  -5   4   3  168.18   11.60 
  -5   4   3  186.18   18.00 
   4  -4  -3  492.45   27.60 
   4  -4  -3  493.55   29.00 
  -4   4   3  506.75   23.20 
  -4   4   3  497.45   17.80 
  -4   4   3  464.95   27.60 
   3  -4  -3  227.48   17.50 
   3  -4  -3  259.87   19.30 
   3  -4  -3  257.27   13.80 
  -3   4   3  249.68   13.00 
  -3   4   3  239.38   17.30 
  -3   4   3  231.78   18.00 
  -3   4   3  237.18   17.90 
   2  -4  -3  140.39   11.00 
   2  -4  -3  143.39   13.90 
   2  -4  -3  143.89   13.50 
  -2   4   3  137.09   16.20 
  -2   4   3  136.29   16.40 
  -2   4   3  140.89   12.90 
  -2   4   3  141.59   10.40 
   1  -4  -3   45.40    9.10 
   1  -4  -3   22.10    5.20 
  -1   4   3   41.10    8.90 
  -1   4   3   28.80    6.60 
  -1   4   3   45.80    8.60 
  -1   4   3   29.10    6.20 
   0  -4  -3  147.09   13.30 
   0  -4  -3  134.29   12.80 
   0   4   3  152.38   12.60 
   0   4   3  130.69   10.40 
  -1  -4  -3  126.29   12.40 
  -1  -4  -3  112.79   12.10 
   1   4   3  138.79   12.80 
  -2  -4  -3   17.20    5.90 
  -2  -4  -3   23.50    6.00 
   2   4   3   17.40    5.60 
  -3  -4  -3   14.30    4.60 
  -3  -4  -3   13.40    6.60 
   3   4   3    7.80    5.70 
  -4  -4  -3   -9.60    5.20 
  -4  -4  -3   -6.10    3.40 
   4   4   3    9.20    6.50 
  -9   5   3   17.80   10.20 
   8  -5  -3 1430.66   71.99 
  -8   5   3 1484.15   66.89 
  -8   5   3 1439.86   68.99 
   7  -5  -3   -4.60    3.20 
  -7   5   3   -0.30    5.30 
  -7   5   3    4.20    3.10 
   6  -5  -3   12.60    6.50 
  -6   5   3   26.00    9.40 
  -6   5   3   10.40    4.20 
  -6   5   3   17.40    3.60 
  -6   5   3   10.10    6.40 
   5  -5  -3   36.00    9.00 
   5  -5  -3   27.40    9.70 
  -5   5   3   51.79    9.50 
  -5   5   3   28.90    9.10 
  -5   5   3   44.50    6.70 
  -5   5   3   33.40   13.10 
   4  -5  -3  108.19   13.00 
   4  -5  -3  130.79   15.10 
  -4   5   3  112.79   12.00 
  -4   5   3  110.29    9.20 
  -4   5   3  117.59   13.80 
  -4   5   3  124.99   15.10 
   3  -5  -3   59.09   11.50 
   3  -5  -3   54.99   10.80 
  -3   5   3   69.99   12.90 
  -3   5   3   60.39   11.70 
  -3   5   3   64.39    7.70 
  -3   5   3   64.29   12.00 
   2  -5  -3  400.16   24.60 
   2  -5  -3  408.06   25.20 
  -2   5   3  396.96   20.20 
  -2   5   3  388.16   22.30 
   1  -5  -3  158.38   15.10 
   1  -5  -3  165.78   15.00 
  -1   5   3  145.79   12.60 
  -1   5   3  159.18   12.70 
   0  -5  -3  175.48   15.60 
   0  -5  -3  187.38   16.20 
   0   5   3  179.68   14.80 
  -1  -5  -3  128.49   13.60 
  -1  -5  -3  133.99   13.60 
   1   5   3  123.89   12.70 
  -2  -5  -3   86.99   10.60 
  -2  -5  -3  105.19   12.50 
   2   5   3   72.29   12.90 
  -3  -5  -3   29.00    7.50 
  -3  -5  -3   23.70    6.30 
   3   5   3   16.50    6.60 
  -4  -5  -3    1.90    5.20 
  -4  -5  -3   16.40    9.70 
   4   5   3    4.10    5.90 
  -9   6   3   37.90   11.40 
   8  -6  -3  208.98   24.00 
  -8   6   3  205.68   23.60 
   7  -6  -3    2.00    4.80 
  -7   6   3   20.10    4.80 
  -7   6   3    5.20    5.30 
   6  -6  -3   -3.30    6.90 
   6  -6  -3    4.30    5.00 
  -6   6   3    5.50    4.50 
  -6   6   3    8.60    3.20 
  -6   6   3    9.60    5.50 
   5  -6  -3   65.59   14.70 
   5  -6  -3   51.89   12.20 
  -5   6   3   50.59   11.50 
  -5   6   3   42.50   10.00 
  -5   6   3   57.29    8.60 
   4  -6  -3    3.50    4.40 
   4  -6  -3    5.10    4.80 
  -4   6   3    9.00    5.40 
  -4   6   3   18.40    5.60 
   3  -6  -3  805.22   38.70 
   3  -6  -3  863.81   41.70 
  -3   6   3  846.92   38.20 
  -3   6   3  873.71   32.70 
   2  -6  -3   17.30    6.80 
  -2   6   3   19.60    8.00 
  -2   6   3   19.50    5.90 
   1  -6  -3   62.99   12.10 
   1  -6  -3   73.39   12.90 
  -1   6   3   65.59    9.70 
  -1   6   3   54.39    9.80 
   0  -6  -3    2.40    4.00 
   0  -6  -3   11.10    5.00 
   0   6   3    3.80    4.70 
  -1  -6  -3   39.70   10.20 
  -1  -6  -3   39.50   10.10 
   1   6   3   46.90    9.70 
  -2  -6  -3   19.40    7.00 
  -2  -6  -3   19.90    5.60 
   2   6   3   13.50    5.60 
  -3  -6  -3   -5.80    4.00 
  -3  -6  -3   18.40    8.80 
   3   6   3   -1.00    6.50 
  -9   7   3   98.59   19.80 
   8  -7  -3   53.49   15.80 
  -8   7   3   56.79    6.80 
  -8   7   3   51.29   13.30 
  -8   7   3   64.09   10.30 
   7  -7  -3   16.30    8.70 
  -7   7   3   -7.80    5.70 
  -7   7   3    0.80    2.60 
  -7   7   3    5.50    4.70 
   6  -7  -3   -6.30    4.50 
   6  -7  -3    2.00    5.70 
  -6   7   3   -1.10    2.30 
  -6   7   3    5.00    4.20 
   5  -7  -3   -4.40    4.40 
   5  -7  -3    1.50    4.40 
  -5   7   3    0.60    3.10 
  -5   7   3    4.80    3.40 
   4  -7  -3  368.06   28.50 
   4  -7  -3  315.27   25.30 
  -4   7   3  329.87   24.50 
  -4   7   3  319.07   19.60 
   3  -7  -3  231.08   21.80 
   3  -7  -3  215.78   20.10 
  -3   7   3  212.18   18.10 
  -3   7   3  228.08   17.20 
   2  -7  -3    0.60    3.70 
   2  -7  -3   -2.80    3.40 
  -2   7   3    2.40    3.60 
   1  -7  -3  100.89   13.30 
   1  -7  -3   76.59   14.30 
  -1   7   3   84.39   10.70 
   0  -7  -3   -8.60    4.90 
   0  -7  -3    3.60    3.50 
   0   7   3   -1.70    3.40 
  -1  -7  -3    1.40    5.40 
  -1  -7  -3   -4.60    3.30 
   1   7   3    2.00    3.90 
  -2  -7  -3   -5.90    4.60 
  -2  -7  -3    3.40    7.50 
   2   7   3    8.50    5.80 
   9  -8  -3   49.80   17.80 
  -9   8   3   64.79   16.70 
   8  -8  -3  -15.60    6.00 
  -8   8   3   -2.30    3.20 
  -7   8   3    4.10    3.30 
  -7   8   3   11.80    5.70 
   6  -8  -3   -0.70    6.20 
   6  -8  -3   12.80    6.30 
  -6   8   3    5.40    3.40 
  -6   8   3    7.50    6.10 
   5  -8  -3  206.68   22.90 
   5  -8  -3  216.78   24.60 
  -5   8   3  238.78   17.70 
  -5   8   3  203.18   21.10 
   4  -8  -3  673.23   45.20 
   4  -8  -3  620.44   38.10 
  -4   8   3  696.43   37.30 
  -4   8   3  754.72   38.80 
   3  -8  -3   46.70   12.50 
   3  -8  -3   33.00    9.60 
  -3   8   3   52.39   11.10 
  -3   8   3   45.40    9.10 
   2  -8  -3   13.50    6.40 
  -2   8   3   10.80    6.00 
   1  -8  -3   12.80    6.40 
   1  -8  -3   -1.60    5.60 
  -1   8   3   15.00    6.00 
   0  -8  -3    5.70    5.00 
   0  -8  -3   -3.40    5.70 
   0   8   3    0.60    4.80 
  -1  -8  -3   -4.70    5.20 
   1   8   3    7.90    6.40 
   8  -9  -3   14.40   12.60 
  -8   9   3   10.90    6.30 
  -8   9   3    6.00    4.20 
   7  -9  -3   -5.70    7.70 
  -7   9   3    0.20    3.30 
  -7   9   3    4.00    7.00 
   6  -9  -3    8.90    8.80 
   6  -9  -3   23.50   11.80 
  -6   9   3   13.00    6.80 
  -6   9   3   23.80    7.40 
   5  -9  -3   34.60   12.10 
   5  -9  -3   62.59   13.70 
  -5   9   3   30.00    7.70 
  -5   9   3   52.09   12.50 
   4  -9  -3  150.98   19.60 
   4  -9  -3  142.29   24.00 
  -4   9   3  126.99   14.70 
  -4   9   3  136.39   15.70 
   3  -9  -3   -5.70    6.10 
  -3   9   3   -1.20    3.30 
  -3   9   3    4.50    6.70 
   2  -9  -3    2.40    5.20 
   2  -9  -3   13.40    7.70 
  -2   9   3    6.20    3.80 
   1  -9  -3   -0.90    6.10 
  -1   9   3   18.30    7.90 
   7 -10  -3    0.30    7.90 
  -7  10   3    4.60    5.30 
   6 -10  -3    7.30    7.40 
   5 -10  -3   40.30   14.10 
  -5  10   3   50.39   11.40 
   4 -10  -3    8.70    7.80 
  -4  10   3   19.20    5.90 
   3 -10  -3    2.50    5.80 
  -2  10   3   -8.50    4.00 
   0  10  -4    3.20    5.00 
   0 -10   4    3.90    6.60 
   0 -10   4   -4.30    6.40 
  -1  10  -4   22.90    8.20 
   1 -10   4   16.70    9.70 
   1 -10   4   16.80    8.50 
   1 -10   4   53.79   14.20 
   2 -10   4    3.30    4.70 
   2 -10   4   12.00    8.90 
   3 -10   4    8.40    7.30 
   3 -10   4   15.70    8.50 
   4 -10   4   25.90   12.50 
   4 -10   4    9.20    9.10 
   5 -10   4   23.70   10.50 
   5 -10   4   30.00   11.60 
   6 -10   4   18.00    9.90 
   6 -10   4   12.30    9.20 
   2   9  -4    5.40    6.60 
  -2  -9   4   -1.80    8.00 
   1   9  -4   -1.90    3.80 
  -1  -9   4    3.00    4.80 
  -1  -9   4   -0.90    4.80 
  -1  -9   4    0.90    6.70 
   0  -9   4  188.88   30.80 
   0  -9   4  166.58   16.30 
   0  -9   4  168.68   17.80 
   1  -9   4   90.29   14.50 
   1  -9   4   73.09   19.70 
   1  -9   4   86.29   16.40 
   2  -9   4    4.00    3.90 
   2  -9   4   -4.00    3.30 
   2  -9   4   -6.90    3.90 
  -3   9  -4    2.30    3.80 
   3  -9   4    7.30    6.30 
   3  -9   4    0.70    3.20 
   3  -9   4    0.10    4.80 
  -4   9  -4   46.00   10.40 
   4  -9   4   23.30   11.10 
   4  -9   4   20.10    9.60 
   4  -9   4   19.40    8.00 
  -5   9  -4   42.20   12.70 
   5  -9   4    9.30   13.10 
   5  -9   4   55.89   14.80 
   6  -9   4  226.28   25.70 
   6  -9   4  153.98   28.00 
   3   8  -4   32.60    9.90 
  -3  -8   4   33.20   11.70 
   2   8  -4    6.60    6.30 
  -2  -8   4   -0.90   10.00 
  -2  -8   4   15.60    5.00 
   1   8  -4   69.49   13.80 
  -1  -8   4   54.89   10.20 
  -1  -8   4   70.29   11.10 
  -1  -8   4   69.29   16.30 
   0  -8   4  336.97   24.80 
   0  -8   4  369.16   22.90 
   0  -8   4  394.16   33.40 
   1  -8   4   21.80    7.30 
   1  -8   4   21.30    8.80 
   1  -8   4    6.70    4.70 
  -2   8  -4    5.50    4.20 
   2  -8   4    5.00    4.80 
   2  -8   4    0.70    3.80 
   2  -8   4   10.00    5.30 
  -3   8  -4    6.60    4.60 
   3  -8   4   11.50    7.50 
   3  -8   4   18.10    7.80 
   3  -8   4    6.90    5.90 
  -4   8  -4    5.30    4.70 
   4  -8   4   11.10    5.80 
   4  -8   4   -6.50    5.30 
   4  -8   4    3.80    5.30 
  -5   8  -4  154.28   19.50 
   5  -8   4  131.29   18.40 
   5  -8   4  158.68   20.80 
  -6   8  -4   17.50    7.90 
   6  -8   4   21.90    8.30 
   6  -8   4    7.70    6.40 
  -7   8  -4   -1.20    7.40 
   7  -8   4    6.00    6.40 
   4   7  -4    3.30    4.00 
   3   7  -4    1.50    4.60 
  -3  -7   4    4.80    6.50 
   2   7  -4    2.20    4.90 
  -2  -7   4   11.90    7.60 
  -2  -7   4   11.20    3.60 
  -2  -7   4    8.40    4.00 
  -1  -7   4  740.53   49.50 
  -1  -7   4  685.03   28.80 
  -1  -7   4  666.63   31.10 
   0  -7   4  118.69   12.10 
   0  -7   4  118.39   13.70 
   0  -7   4  110.09   20.00 
  -1   7  -4   16.80    5.40 
   1  -7   4   30.50    7.30 
   1  -7   4   26.40    8.40 
   1  -7   4   14.60    6.10 
  -2   7  -4   69.49    9.30 
   2  -7   4   49.50   10.30 
   2  -7   4   64.89   14.60 
   2  -7   4   69.59   14.70 
  -3   7  -4   24.70    7.50 
   3  -7   4   12.50    5.80 
   3  -7   4   20.20    6.90 
  -4   7  -4    5.90    3.80 
   4  -7   4   -0.40    4.50 
   4  -7   4    8.90    6.30 
   4  -7   4    0.50    5.10 
  -5   7  -4   17.30    9.20 
   5  -7   4   10.60    6.80 
   5  -7   4   16.20    7.00 
  -6   7  -4   25.30    8.90 
   6  -7   4   38.90   12.00 
   6  -7   4   34.30   10.10 
  -7   7  -4    9.70    6.90 
   7  -7   4    6.90    4.80 
   7  -7   4    0.30    6.70 
   5   6  -4   54.99   11.30 
   4   6  -4   12.40    5.50 
  -4  -6   4    9.50    8.20 
   3   6  -4  110.59   12.40 
  -3  -6   4  119.79   20.50 
  -2  -6   4   49.20    8.40 
  -2  -6   4   31.20   10.70 
  -1  -6   4   51.49    8.60 
  -1  -6   4   64.59   14.20 
  -1  -6   4   64.49   10.70 
   0  -6   4   18.80    7.50 
   0  -6   4   32.50    8.00 
   0  -6   4   21.30    5.90 
  -1   6  -4   -0.80    2.30 
   1  -6   4    8.80    4.60 
   1  -6   4    3.60    4.00 
  -2   6  -4    7.00    4.10 
   2  -6   4    3.00    4.10 
   2  -6   4    1.20    3.20 
   2  -6   4    6.50    3.30 
  -3   6  -4   23.40    8.40 
   3  -6   4   32.80    8.40 
   3  -6   4   24.00    8.50 
   3  -6   4   36.60   10.00 
  -4   6  -4 1482.35   60.59 
   4  -6   4 1584.24   61.79 
   4  -6   4 1455.45   64.89 
   4  -6   4 1451.85   65.79 
   5  -6   4    8.40    6.30 
   5  -6   4   14.60    6.30 
  -6   6  -4    5.40    4.60 
   6  -6   4   10.50    6.40 
   6  -6   4    2.90    4.20 
   7  -6   4   -3.90    6.90 
   6   5  -4   94.39   11.20 
   5   5  -4   30.50    6.90 
   4   5  -4   26.00    6.90 
  -4  -5   4   18.50    8.20 
   3   5  -4   22.10    6.70 
  -3  -5   4   28.30    9.40 
  -2  -5   4    2.40    2.60 
  -2  -5   4    7.40    5.30 
  -2  -5   4    4.30    2.50 
  -1  -5   4  140.29   11.40 
  -1  -5   4  165.48   12.90 
  -1  -5   4  180.58   18.40 
   0   5  -4   42.70    5.40 
   0  -5   4   40.80   10.60 
   0  -5   4   24.40    7.50 
   0  -5   4   44.10    8.70 
  -1   5  -4   72.29    9.00 
   1  -5   4   82.99   14.50 
   1  -5   4   65.29    9.00 
   1  -5   4   69.09   12.40 
  -2   5  -4  430.76   25.70 
   2  -5   4  454.55   29.10 
   2  -5   4  424.76   28.10 
   2  -5   4  399.76   29.20 
  -3   5  -4  368.66   26.30 
  -3   5  -4  370.96   33.40 
   3  -5   4  405.36   30.10 
   3  -5   4  387.66   26.10 
   3  -5   4  383.16   26.60 
  -4   5  -4 1886.51   75.69 
  -4   5  -4 1857.81   68.49 
   4  -5   4 1801.92   64.79 
   4  -5   4 1612.84   68.79 
   4  -5   4 1920.41   65.69 
  -5   5  -4   -1.60    5.00 
   5  -5   4    5.80    4.20 
   5  -5   4    1.00    3.10 
  -6   5  -4    7.40    4.80 
   6  -5   4   -4.10    6.20 
   6  -5   4   -8.10    3.60 
  -7   5  -4    2.60    6.10 
   7  -5   4    3.60    5.90 
   6   4  -4   11.20    5.20 
   5   4  -4   37.30    7.70 
   4   4  -4   19.20    5.40 
  -4  -4   4   18.80    6.30 
   3   4  -4   -1.10    4.20 
  -3  -4   4    2.30    2.10 
  -3  -4   4    7.10    4.10 
  -3  -4   4    0.90    1.80 
   2   4  -4    4.40    3.80 
  -2  -4   4   -2.50    1.40 
  -2  -4   4    3.60    3.40 
  -2  -4   4    0.50    2.10 
   1   4  -4 1155.98   44.70 
  -1  -4   4 1145.69   37.50 
  -1  -4   4 1117.09   45.40 
  -1  -4   4 1135.19   35.20 
   0   4  -4  488.65   27.20 
   0   4  -4  490.55   21.50 
   0   4  -4  480.25   22.10 
   0  -4   4  484.15   22.80 
   0  -4   4  489.55   27.90 
   0  -4   4  481.25   24.90 
  -1   4  -4  265.27   18.40 
  -1   4  -4  255.97   17.30 
  -1   4  -4  217.38   17.80 
   1  -4   4  289.17   18.40 
   1  -4   4  261.07   19.90 
   1  -4   4  281.67   20.40 
  -2   4  -4    7.30    4.80 
  -2   4  -4    2.10    2.80 
  -2   4  -4    7.10    4.60 
   2  -4   4   -0.40    3.10 
   2  -4   4   -1.50    3.10 
   2  -4   4    2.30    3.00 
  -3   4  -4   93.19   20.70 
  -3   4  -4   68.59   12.70 
  -3   4  -4   83.19   19.20 
   3  -4   4   64.79   12.90 
   3  -4   4   51.69   12.00 
   3  -4   4   88.29   15.40 
  -4   4  -4  321.57   29.00 
   4  -4   4  328.07   24.40 
   4  -4   4  320.77   26.50 
  -5   4  -4   26.40    9.40 
  -5   4  -4    6.60    6.20 
   5  -4   4    9.60    7.00 
   5  -4   4    8.70    5.40 
  -6   4  -4    7.80    5.60 
   6  -4   4   -1.60    5.60 
   6  -4   4    6.60    4.40 
  -7   4  -4    1.40    5.40 
   7  -4   4   12.70    7.10 
   7   3  -4   -2.00    2.80 
  -7  -3   4   -6.90    4.70 
  -7  -3   4   -9.30    3.80 
   6   3  -4   32.10    8.30 
   6   3  -4   18.70    4.50 
  -6  -3   4   31.20    6.30 
  -6  -3   4   22.30    5.40 
   5   3  -4   95.99   14.50 
   5   3  -4  122.79   10.10 
  -5  -3   4  113.19   11.00 
  -4  -3   4    6.70    3.30 
  -4  -3   4    8.50    6.10 
  -4  -3   4   13.70    3.50 
   3   3  -4   28.30    7.30 
  -3  -3   4   35.90    6.20 
  -3  -3   4   39.90    6.50 
  -3  -3   4   22.10    6.90 
   2   3  -4   -1.50    2.90 
  -2  -3   4    0.00    2.50 
  -2  -3   4   -2.10    1.30 
  -2  -3   4   -1.00    1.20 
   1   3  -4  455.25   18.70 
   1   3  -4  466.85   24.40 
   1   3  -4  444.66   17.70 
  -1  -3   4  478.55   25.40 
  -1  -3   4  455.55   20.40 
  -1  -3   4  458.25   21.50 
   0   3  -4  295.47   16.70 
   0   3  -4  292.37   17.20 
   0   3  -4  301.07   19.40 
   0  -3   4  286.87   19.50 
   0  -3   4  314.77   19.40 
   0  -3   4  306.97   17.40 
  -1   3  -4  553.74   27.30 
  -1   3  -4  545.45   26.70 
   1  -3   4  540.15   28.50 
   1  -3   4  574.14   28.60 
   1  -3   4  583.74   26.70 
  -2   3  -4   20.50    6.00 
  -2   3  -4   25.90    7.70 
  -2   3  -4   27.60    7.70 
   2  -3   4   17.70    6.60 
   2  -3   4   25.40    6.20 
   2  -3   4   33.70    8.30 
  -3   3  -4  378.06   27.00 
  -3   3  -4  331.87   20.40 
  -3   3  -4  399.06   25.70 
   3  -3   4  381.66   27.30 
   3  -3   4  329.07   22.70 
   3  -3   4  342.27   23.70 
  -4   3  -4   19.40    8.50 
  -4   3  -4   11.70    5.90 
   4  -3   4   17.50    7.40 
   4  -3   4   14.20    6.20 
  -5   3  -4   23.70    9.40 
  -5   3  -4   32.10    9.70 
   5  -3   4   21.80    8.00 
   5  -3   4   47.90   13.90 
  -6   3  -4    3.80    4.50 
  -6   3  -4   19.00    8.20 
   6  -3   4   -3.10    5.30 
   6  -3   4   -8.60    4.00 
  -7   3  -4   -8.20    6.30 
   7  -3   4    1.50    6.60 
  -8  -2   4   11.60    9.80 
  -8  -2   4   -8.40    4.80 
  -7  -2   4   -4.60    3.00 
  -7  -2   4   -8.00    3.70 
   6   2  -4  108.99   10.70 
   6   2  -4   97.89    7.50 
  -6  -2   4   89.29   10.10 
  -6  -2   4   84.79   10.70 
   5   2  -4    4.90    2.50 
   5   2  -4    0.20    4.40 
  -5  -2   4   17.50    4.80 
  -5  -2   4    4.20    3.20 
  -5  -2   4    7.80    4.00 
   4   2  -4   57.89    9.50 
  -4  -2   4   55.89    6.80 
  -4  -2   4   48.10    8.60 
  -4  -2   4   50.29    7.90 
   3   2  -4  482.75   22.50 
  -3  -2   4  496.35   24.00 
  -3  -2   4  462.65   19.70 
  -3  -2   4  467.65   20.50 
   2   2  -4 1510.15   44.90 
   2   2  -4 1524.35   37.40 
   2   2  -4 1606.34   37.50 
  -2  -2   4 1566.74   42.00 
  -2  -2   4 1525.25   46.40 
  -2  -2   4 1540.85   42.90 
   1   2  -4  180.68   12.10 
   1   2  -4  187.08   12.00 
   1   2  -4  199.48   14.20 
  -1  -2   4  167.88   12.80 
  -1  -2   4  213.48   15.10 
   0   2  -4 1058.99   36.90 
   0   2  -4 1062.59   35.80 
   0   2  -4 1063.69   35.60 
   0  -2   4 1102.89   38.70 
   0  -2   4 1090.69   37.90 
   0  -2   4 1025.30   34.80 
  -1   2  -4  534.95   26.70 
  -1   2  -4  507.05   23.50 
  -1   2  -4  563.44   26.30 
   1  -2   4  576.84   28.70 
   1  -2   4  530.95   25.10 
   1  -2   4  545.85   26.30 
  -2   2  -4  452.55   26.50 
  -2   2  -4  426.16   24.80 
  -2   2  -4  439.16   23.70 
   2  -2   4  405.06   25.80 
   2  -2   4  431.36   23.80 
  -3   2  -4   55.29    9.30 
  -3   2  -4   44.80   12.70 
  -3   2  -4   50.89   11.50 
   3  -2   4   53.79   12.10 
   3  -2   4   60.29   11.70 
   3  -2   4   47.90    9.90 
  -4   2  -4   99.79   17.10 
  -4   2  -4   85.89   15.10 
   4  -2   4   94.09   14.70 
   4  -2   4   93.39   16.40 
  -5   2  -4   -3.30    3.00 
  -5   2  -4    2.60    4.60 
   5  -2   4   -0.80    4.30 
   5  -2   4    3.90    4.30 
  -6   2  -4   -2.50    4.40 
  -6   2  -4   -1.00    8.80 
   6  -2   4   27.60    9.50 
  -7   2  -4   25.80   16.20 
   7  -2   4    2.90    6.60 
  -8  -1   4   18.40    9.70 
  -8  -1   4    6.10    7.00 
  -7  -1   4   24.40    7.60 
  -7  -1   4   25.70    6.40 
  -6  -1   4  116.49   12.40 
   5   1  -4   59.19    5.40 
   5   1  -4   56.29    6.30 
  -5  -1   4   57.39    9.50 
  -5  -1   4   61.79    6.90 
  -5  -1   4   59.99    8.40 
  -4  -1   4   12.50    4.60 
  -4  -1   4   17.30    4.70 
  -4  -1   4   31.20    6.60 
   3   1  -4  517.55   19.40 
   3   1  -4  513.75   20.50 
  -3  -1   4  521.25   21.70 
  -3  -1   4  554.74   23.90 
  -3  -1   4  522.75   22.40 
   2   1  -4  211.58   12.70 
   2   1  -4  215.38   12.70 
   2   1  -4  217.98   12.20 
  -2  -1   4  216.08   13.80 
  -2  -1   4  202.48   13.60 
   1   1  -4  128.79   10.30 
   1   1  -4  139.09   11.30 
   1   1  -4  134.79   10.50 
  -1  -1   4  146.39   11.30 
  -1  -1   4  163.18   12.40 
  -1  -1   4  145.69   12.00 
   0   1  -4 1983.20   50.79 
   0   1  -4 2049.09   56.59 
   0   1  -4 2043.70   54.69 
   0  -1   4 1950.50   53.89 
   0  -1   4 1976.10   56.79 
   0  -1   4 2010.00   53.59 
  -1   1  -4   41.00    7.00 
  -1   1  -4   48.00    9.80 
  -1   1  -4   44.50    8.80 
   1  -1   4   38.50    8.30 
   1  -1   4   33.30    7.00 
   1  -1   4   55.79   10.10 
  -2   1  -4  128.79   11.00 
  -2   1  -4  138.39   13.60 
  -2   1  -4  118.59   15.20 
   2  -1   4  135.69   14.30 
  -3   1  -4  213.58   19.30 
  -3   1  -4  216.58   18.70 
  -3   1  -4  184.18   14.00 
   3  -1   4  208.68   18.50 
   3  -1   4  212.58   17.20 
  -4   1  -4   24.40    8.00 
  -4   1  -4   22.70    8.20 
   4  -1   4   19.60    6.70 
   4  -1   4   24.20    8.00 
  -5   1  -4    2.70    4.00 
  -5   1  -4   -4.20    4.10 
   5  -1   4   -5.90    3.40 
   5  -1   4    7.00    5.80 
  -6   1  -4   -4.50    4.50 
  -6   1  -4   10.10    9.10 
   6  -1   4    3.20    6.10 
  -8   0   4   13.00    8.30 
  -8   0   4    9.90    7.00 
  -7   0   4   11.60    7.80 
  -7   0   4   39.70    9.20 
  -6   0   4   -1.20    2.50 
   5   0  -4   13.30    3.80 
  -5   0   4    5.20    3.80 
   4   0  -4  302.27   15.90 
   4   0  -4  305.87   11.90 
   4   0  -4  301.97   15.80 
  -4   0   4  308.67   18.60 
  -4   0   4  304.67   13.50 
  -4   0   4  305.17   19.00 
   3   0  -4 1605.54   37.20 
   3   0  -4 1509.55   43.20 
   3   0  -4 1547.35   43.30 
  -3   0   4 1590.54   40.30 
  -3   0   4 1570.94   46.80 
   2   0  -4  277.77   15.90 
   2   0  -4  291.07   13.10 
   2   0  -4  282.27   16.00 
  -2   0   4  266.47   16.60 
  -2   0   4  283.87   16.60 
  -2   0   4  269.67   14.30 
   1   0  -4 1036.50   35.60 
   1   0  -4 1031.00   29.80 
   1   0  -4 1017.10   34.50 
  -1   0   4 1033.70   36.20 
  -1   0   4 1012.30   31.80 
  -1   0   4 1023.60   35.30 
   0   0  -4  396.96   20.70 
   0   0  -4  376.16   17.20 
   0   0  -4  378.66   21.50 
   0   0   4  378.26   20.20 
   0   0   4  399.26   19.20 
   0   0   4  409.06   21.90 
  -1   0  -4   45.50    7.20 
  -1   0  -4   59.99    8.10 
  -1   0  -4   54.09   10.30 
   1   0   4   46.50    8.80 
   1   0   4   62.89    9.80 
   1   0   4   69.79    9.20 
  -2   0  -4  791.02   29.10 
  -2   0  -4  840.82   37.20 
  -2   0  -4  822.72   35.50 
   2   0   4  850.91   33.10 
   2   0   4  815.12   33.70 
   2   0   4  809.72   36.10 
  -3   0  -4  185.48   18.30 
  -3   0  -4  244.78   19.50 
   3   0   4  202.18   17.30 
   3   0   4  239.28   18.70 
  -4   0  -4    6.20    3.80 
   4   0   4   -0.90    3.70 
   4   0   4   -2.30    3.40 
  -5   0  -4    7.80    4.40 
  -5   0  -4    5.80    7.00 
   5   0   4   -2.40    5.40 
   5   0   4    0.20    4.90 
  -6   0  -4    8.70    6.70 
   6   0   4  -13.30    5.40 
  -9   1   4   10.10    7.00 
  -8   1   4   44.40   11.30 
  -7   1   4   28.60    8.20 
  -7   1   4   57.49   11.90 
   6  -1  -4   99.29    9.90 
  -6   1   4   91.99   12.00 
  -6   1   4  103.19   12.70 
   5  -1  -4   58.89    9.90 
  -5   1   4   71.69    9.70 
   4  -1  -4  310.07   18.60 
   4  -1  -4  311.97   18.30 
   4  -1  -4  316.87   10.20 
  -4   1   4  290.27   19.10 
  -4   1   4  318.57   12.70 
  -4   1   4  280.07   19.40 
   3  -1  -4  489.85   23.40 
   3  -1  -4  514.95   23.90 
   3  -1  -4  498.65   15.80 
  -3   1   4  494.25   18.10 
  -3   1   4  496.55   24.70 
  -3   1   4  509.05   25.30 
   2  -1  -4  506.95   24.00 
   2  -1  -4  537.75   18.10 
   2  -1  -4  501.75   23.60 
  -2   1   4  543.55   19.80 
  -2   1   4  465.75   36.60 
  -2   1   4  540.45   25.20 
   1  -1  -4  566.54   25.70 
   1  -1  -4  567.94   26.10 
   1  -1  -4  584.04   20.80 
  -1   1   4  599.34   26.10 
  -1   1   4  607.44   27.00 
  -1   1   4  585.04   21.90 
   0  -1  -4  346.77   20.70 
   0  -1  -4  333.07   16.20 
   0  -1  -4  347.07   19.80 
   0   1   4  301.67   18.90 
   0   1   4  296.37   16.30 
   0   1   4  329.17   19.20 
  -1  -1  -4   80.39    8.30 
  -1  -1  -4   87.79   10.50 
   1   1   4   92.79   10.00 
   1   1   4   94.49   10.70 
   1   1   4   80.49    9.30 
  -2  -1  -4   71.59   12.90 
  -2  -1  -4   74.89   10.30 
   2   1   4   76.99   10.20 
   2   1   4   88.39   10.60 
  -3  -1  -4   59.29   11.80 
   3   1   4   57.29   10.90 
   3   1   4   58.29   10.10 
  -4  -1  -4    2.70    4.20 
  -4  -1  -4    3.90    3.60 
   4   1   4   -3.60    3.70 
   4   1   4    0.70    4.60 
  -5  -1  -4   -0.60    3.90 
  -5  -1  -4   -7.00    6.50 
   5   1   4   -5.70    4.10 
  -6  -1  -4  -13.10    4.90 
   6   1   4    1.00    7.10 
  -9   2   4    1.80    6.40 
   8  -2  -4   11.50    5.60 
  -8   2   4   24.60    7.30 
  -8   2   4    1.30    7.00 
   7  -2  -4  208.28   16.50 
  -7   2   4  200.38   19.60 
  -7   2   4  176.38   20.20 
   6  -2  -4   16.10    5.40 
  -6   2   4   20.50    6.70 
  -6   2   4   17.40    7.40 
   5  -2  -4   64.39   13.40 
   5  -2  -4   70.39   12.00 
  -5   2   4   81.19   10.90 
  -5   2   4   96.09   11.60 
   4  -2  -4  684.93   31.40 
   4  -2  -4  656.93   30.20 
  -4   2   4  736.63   32.80 
  -4   2   4  692.83   32.90 
  -4   2   4  698.73   20.60 
   3  -2  -4 1076.69   28.00 
   3  -2  -4 1082.99   40.00 
   3  -2  -4 1091.19   39.30 
  -3   2   4 1073.29   40.10 
  -3   2   4 1124.99   41.60 
  -3   2   4 1103.99   29.40 
   2  -2  -4 4029.00   95.79 
   2  -2  -4 4165.78   83.09 
   2  -2  -4 4148.79   96.29 
  -2   2   4 4181.18   97.49 
  -2   2   4 4135.49   96.59 
  -2   2   4 4219.28   84.59 
   1  -2  -4   20.10    6.20 
   1  -2  -4   17.80    5.50 
   1  -2  -4   19.90    4.80 
  -1   2   4   14.90    4.30 
  -1   2   4   15.50    5.60 
  -1   2   4   20.20    6.10 
   0  -2  -4    0.30    2.30 
   0  -2  -4    1.90    2.20 
   0  -2  -4    5.40    3.20 
   0   2   4   -0.40    2.80 
   0   2   4    3.30    2.40 
   0   2   4   -0.90    2.30 
  -1  -2  -4   28.90    6.80 
   1   2   4   33.60    7.90 
   1   2   4   36.80    8.20 
  -2  -2  -4    6.50    4.30 
  -2  -2  -4    9.40    5.10 
   2   2   4   -0.20    3.40 
   2   2   4   10.90    5.10 
  -3  -2  -4   10.50    6.20 
   3   2   4    4.60    4.90 
   3   2   4    6.20    5.30 
  -4  -2  -4   43.50   11.40 
  -4  -2  -4   32.80   10.50 
   4   2   4   31.80    8.40 
   5   2   4   11.20    7.20 
  -9   3   4   10.00    9.20 
   8  -3  -4   -2.00    4.70 
  -8   3   4    6.80    4.80 
  -8   3   4   -7.90    4.40 
   7  -3  -4  685.63   36.70 
  -7   3   4  651.33   38.20 
   6  -3  -4  145.89   15.80 
  -6   3   4  115.69   14.60 
  -6   3   4   99.99   13.70 
   5  -3  -4  970.10   42.10 
   5  -3  -4  913.61   39.60 
  -5   3   4  932.91   23.80 
  -5   3   4  949.31   42.80 
   4  -3  -4  297.97   12.60 
   4  -3  -4  254.67   19.80 
   4  -3  -4  291.67   20.50 
  -4   3   4  267.47   12.20 
  -4   3   4  289.87   16.10 
  -4   3   4  293.47   21.70 
  -4   3   4  285.97   21.00 
   3  -3  -4   72.29    6.70 
   3  -3  -4   79.19   13.20 
   3  -3  -4   52.19    9.80 
  -3   3   4   57.49   10.50 
  -3   3   4   61.99    6.40 
  -3   3   4   73.89   10.20 
   2  -3  -4   73.39    7.60 
   2  -3  -4   42.50    8.50 
   2  -3  -4   69.89   12.70 
  -2   3   4   76.39    7.80 
  -2   3   4   85.29   17.10 
  -2   3   4   58.59   10.20 
   1  -3  -4   18.50    5.90 
   1  -3  -4   30.90    7.70 
   1  -3  -4   14.30    4.70 
  -1   3   4   22.30    6.50 
  -1   3   4   21.90    5.70 
  -1   3   4   10.70    4.80 
   0  -3  -4   19.20    6.00 
   0   3   4   18.10    5.40 
   0   3   4   19.60    5.80 
  -1  -3  -4   54.89   11.00 
  -1  -3  -4   79.19   10.20 
   1   3   4   76.49    9.00 
   1   3   4   80.89   10.20 
  -2  -3  -4   26.20    7.20 
  -2  -3  -4   27.90    8.60 
   2   3   4   21.80    6.90 
   2   3   4   25.10   10.10 
  -3  -3  -4   99.59   13.00 
  -3  -3  -4   79.59   14.00 
   3   3   4   83.79   13.30 
  -4  -3  -4   -1.00    3.40 
   4   3   4    0.20    5.80 
  -9   4   4    3.60    6.20 
   8  -4  -4   48.90   10.80 
  -8   4   4   53.29   13.30 
  -8   4   4   35.40    9.90 
   7  -4  -4 1314.77   57.79 
  -7   4   4 1340.97   58.39 
  -7   4   4 1257.17   58.99 
   6  -4  -4   70.89   13.40 
  -6   4   4   82.29   14.60 
  -6   4   4   97.29   18.00 
   5  -4  -4   18.10    7.00 
   5  -4  -4   15.70    6.30 
  -5   4   4   11.30    6.50 
  -5   4   4   24.00    5.40 
  -5   4   4   21.80    4.20 
  -5   4   4    8.80    5.30 
   4  -4  -4   14.40    3.70 
   4  -4  -4    7.60    4.90 
   4  -4  -4   14.70    6.00 
  -4   4   4   14.60    5.90 
  -4   4   4   11.40    3.50 
  -4   4   4    7.80    4.30 
  -4   4   4    6.30    4.30 
   3  -4  -4  114.49   13.40 
   3  -4  -4  126.79   13.20 
   3  -4  -4  117.59   11.40 
  -3   4   4   97.59   12.70 
  -3   4   4  118.09    9.60 
  -3   4   4   97.69   13.00 
   2  -4  -4  195.98   16.90 
   2  -4  -4  238.58   18.80 
   2  -4  -4  200.58   13.70 
  -2   4   4  203.98   17.50 
  -2   4   4  222.08   17.30 
  -2   4   4  214.98   18.60 
  -2   4   4  216.48   14.10 
   1  -4  -4   -4.10    1.90 
   1  -4  -4    2.90    2.30 
  -1   4   4    3.90    3.10 
  -1   4   4    0.20    2.80 
   0  -4  -4  180.48   15.90 
   0  -4  -4  166.28   15.20 
   0   4   4  170.28   13.70 
   0   4   4  161.38   14.10 
  -1  -4  -4   56.99   11.00 
  -1  -4  -4   37.90   12.30 
   1   4   4   58.09   10.50 
   1   4   4   68.79   10.40 
  -2  -4  -4  143.99   15.70 
  -2  -4  -4  139.19   14.50 
   2   4   4  131.19   14.40 
  -3  -4  -4   -5.20    5.20 
  -3  -4  -4    6.60    4.80 
   3   4   4   14.70    5.70 
  -4  -4  -4   -1.30    5.40 
   4   4   4    0.60    6.80 
  -9   5   4   42.10   11.60 
   8  -5  -4   96.79   17.60 
  -8   5   4   99.09   19.20 
  -8   5   4   85.49   19.30 
   7  -5  -4    0.50    4.90 
  -7   5   4   -3.70    3.70 
   6  -5  -4   51.49   12.40 
  -6   5   4   60.69   13.00 
  -6   5   4   69.59    9.00 
  -6   5   4   79.19    6.80 
  -6   5   4  103.79   18.70 
   5  -5  -4  137.79   17.20 
  -5   5   4  137.29   16.60 
  -5   5   4  175.68   18.20 
  -5   5   4  153.28   10.60 
  -5   5   4  125.49   13.30 
   4  -5  -4   45.90   10.30 
  -4   5   4   49.30   12.00 
  -4   5   4   50.29   10.40 
  -4   5   4   51.09    8.30 
  -4   5   4   67.99   14.00 
   3  -5  -4  334.67   30.10 
   3  -5  -4  359.66   25.60 
   3  -5  -4  344.47   24.20 
  -3   5   4  369.26   24.30 
  -3   5   4  349.37   18.90 
   2  -5  -4  469.75   29.10 
   2  -5  -4  470.75   28.30 
  -2   5   4  493.05   23.70 
  -2   5   4  466.15   26.60 
   1  -5  -4   -0.20    2.90 
  -1   5   4   -0.30    2.10 
  -1   5   4   12.10    3.60 
   0  -5  -4    3.80    3.40 
   0  -5  -4    5.70    5.00 
   0   5   4    8.10    4.40 
   0   5   4    2.20    4.10 
  -1  -5  -4    7.50    4.70 
  -1  -5  -4   14.70    5.10 
   1   5   4   -3.40    3.10 
  -2  -5  -4    7.10    5.70 
  -2  -5  -4    0.80    5.20 
   2   5   4   18.60    7.00 
  -3  -5  -4   24.50    8.90 
  -3  -5  -4   40.00   12.40 
   3   5   4   36.10   10.90 
  -9   6   4   19.30    9.20 
   8  -6  -4  169.58   21.70 
  -8   6   4  181.38   22.40 
   7  -6  -4    1.30    4.50 
  -7   6   4    3.00    2.40 
  -7   6   4    6.80    4.90 
  -7   6   4    0.70    5.50 
  -6   6   4   61.29   11.10 
  -6   6   4   49.20   13.40 
   5  -6  -4    5.40    5.90 
   5  -6  -4   18.60    7.80 
  -5   6   4    3.20    3.90 
  -5   6   4    6.50    3.40 
  -5   6   4   10.50    6.00 
   4  -6  -4   19.70    6.90 
   4  -6  -4    9.80    6.90 
  -4   6   4   26.20    9.40 
  -4   6   4   14.60    4.90 
   3  -6  -4  625.04   36.10 
   3  -6  -4  633.74   35.30 
  -3   6   4  617.34   33.20 
  -3   6   4  650.43   28.50 
   2  -6  -4  135.79   15.70 
   2  -6  -4  146.29   16.00 
  -2   6   4  124.09   16.80 
  -2   6   4  134.09   12.90 
   1  -6  -4   32.60    9.30 
   1  -6  -4   30.50    8.80 
  -1   6   4   41.20    8.50 
   0  -6  -4  114.29   17.80 
   0  -6  -4  101.79   13.40 
   0   6   4   81.19   13.30 
  -1  -6  -4   17.50    6.20 
  -1  -6  -4   13.90    6.10 
   1   6   4    2.50    4.10 
  -2  -6  -4    1.20    5.10 
  -2  -6  -4   -5.20    6.40 
   2   6   4    4.10    6.40 
   9  -7  -4  227.68   44.30 
  -9   7   4  168.98   22.90 
  -8   7   4   16.30    6.70 
  -8   7   4    1.80    3.00 
  -8   7   4    5.30    5.60 
   7  -7  -4   35.40   11.80 
  -7   7   4   45.10   11.00 
  -7   7   4   41.70    7.20 
  -7   7   4   28.50    8.90 
   6  -7  -4   -7.20    5.40 
   6  -7  -4   -1.50    4.40 
  -6   7   4    0.30    2.60 
  -6   7   4    6.80    5.60 
   5  -7  -4    8.10    6.40 
   5  -7  -4   17.90    8.00 
  -5   7   4   31.10   10.30 
  -5   7   4   16.00    5.30 
   4  -7  -4  525.05   34.20 
   4  -7  -4  608.24   37.70 
  -4   7   4  558.94   27.00 
  -4   7   4  556.14   34.10 
   3  -7  -4  378.66   27.80 
   3  -7  -4  395.46   29.90 
  -3   7   4  361.46   24.10 
  -3   7   4  356.06   22.30 
   2  -7  -4    0.60    3.50 
  -2   7   4    6.70    5.20 
   1  -7  -4   18.30    8.10 
   1  -7  -4   13.80    7.30 
  -1   7   4   15.70    6.50 
   0  -7  -4   -0.50    4.60 
   0  -7  -4    9.80    6.50 
   0   7   4    9.90    5.90 
  -1  -7  -4   -5.80    4.10 
  -1  -7  -4   20.40    9.50 
   9  -8  -4   16.10   12.60 
  -9   8   4    9.00    8.20 
   8  -8  -4   26.30   11.10 
  -8   8   4   22.90    6.00 
  -8   8   4   40.30   11.60 
   7  -8  -4    6.20    6.40 
  -7   8   4    6.20    3.50 
  -7   8   4    4.00    3.10 
   6  -8  -4    5.20    8.70 
   6  -8  -4    1.00    5.70 
  -6   8   4    6.80    3.90 
  -6   8   4   -0.10    5.90 
   5  -8  -4   12.10    7.60 
   5  -8  -4   16.90    9.40 
  -5   8   4   17.80    6.40 
  -5   8   4    8.10    5.30 
   4  -8  -4    6.10    6.40 
  -4   8   4   -0.80    2.80 
  -4   8   4    8.50    4.40 
   3  -8  -4    0.20    5.20 
  -3   8   4    5.20    4.30 
   2  -8  -4    9.00    7.50 
   2  -8  -4    5.00    4.40 
  -2   8   4    0.60    3.40 
   1  -8  -4   -2.70    3.80 
   1  -8  -4   -1.30    7.00 
  -1   8   4    8.20    4.70 
   0  -8  -4   11.00    5.90 
   0   8   4    8.70    7.00 
  -8   9   4   36.30   12.40 
   7  -9  -4   26.30   10.20 
  -7   9   4    5.00    8.10 
   6  -9  -4   -3.20   11.10 
   6  -9  -4   -1.40    6.30 
  -6   9   4    1.80    3.50 
  -6   9   4  -12.70   10.00 
   5  -9  -4   13.40    8.70 
   5  -9  -4   16.20   10.40 
  -5   9   4    7.50    5.30 
   4  -9  -4    2.80   10.00 
   4  -9  -4   20.90    9.70 
  -4   9   4   19.70    7.00 
   3  -9  -4    3.60    6.00 
  -3   9   4   -1.70    5.00 
  -2   9   4    3.80    4.70 
   1  -9  -4   -5.80    4.80 
  -1   9   4   -2.60    5.90 
   7 -10  -4    7.30    8.10 
  -7  10   4    1.70    4.20 
   6 -10  -4  -14.60    8.30 
  -6  10   4    2.50    3.70 
   5 -10  -4   26.80   12.70 
  -5  10   4    9.30    5.80 
   4 -10  -4   43.10   15.80 
  -4  10   4   46.50   11.40 
  -3  10   4   26.10    8.10 
   0  10  -5   13.70    6.50 
   0 -10   5   25.20   12.70 
   0 -10   5   25.90    9.00 
   1 -10   5  246.38   31.20 
   1 -10   5  190.88   22.30 
   2 -10   5   38.80   13.70 
   3 -10   5    1.70    5.00 
   4 -10   5   16.20   10.40 
   4 -10   5   -7.10    7.70 
   5 -10   5   -5.90    5.70 
   5 -10   5   -7.10    7.90 
   1   9  -5   -1.90    6.90 
  -1  -9   5   -3.60    7.20 
  -1  -9   5   -0.30    4.70 
   0  -9   5  131.59   14.80 
   0  -9   5  108.99   23.60 
   0  -9   5  137.09   17.20 
   1  -9   5  122.99   23.80 
   1  -9   5  102.19   18.40 
   1  -9   5  127.79   16.50 
  -2   9  -5    9.60    6.70 
   2  -9   5   -3.10    3.50 
   2  -9   5    3.80    7.80 
   2  -9   5   15.10    7.00 
   3  -9   5   -4.70    4.10 
   3  -9   5   11.70    8.50 
   3  -9   5   -1.40    6.00 
   4  -9   5   12.90    8.60 
   4  -9   5   13.10    7.50 
   5  -9   5   23.30   13.30 
   5  -9   5   -5.00    6.70 
   6  -9   5   -6.10    8.80 
   6  -9   5   17.10    9.80 
   3   8  -5   -0.70    5.10 
  -3  -8   5   15.60    9.50 
   2   8  -5   11.00    6.60 
  -2  -8   5   -8.30    6.20 
  -2  -8   5    5.70    5.10 
  -2  -8   5   12.90    6.30 
  -1  -8   5    7.50    6.90 
  -1  -8   5    3.90    4.00 
  -1  -8   5    0.00    4.00 
   0  -8   5  773.22   39.80 
   0  -8   5  749.23   48.40 
   0  -8   5  750.32   36.00 
  -1   8  -5    3.70    5.20 
   1  -8   5   -2.10    3.80 
   1  -8   5   -0.70    4.60 
   1  -8   5    4.10    3.60 
  -2   8  -5   12.00    7.10 
   2  -8   5   16.60    8.90 
   2  -8   5   21.10   10.70 
   2  -8   5   20.20    7.80 
  -3   8  -5    0.80    3.70 
   3  -8   5   -3.00    5.10 
   3  -8   5   14.50    6.90 
   3  -8   5   -4.80    5.10 
   4  -8   5    5.10    6.40 
  -5   8  -5   83.49   18.10 
   5  -8   5   97.19   19.60 
   5  -8   5   92.29   20.20 
  -6   8  -5    9.00    9.30 
   6  -8   5   13.10    8.30 
   6  -8   5    3.60    7.30 
   4   7  -5   55.49   11.60 
  -4  -7   5   63.09   16.20 
   3   7  -5   16.40    6.70 
  -3  -7   5   28.10   10.50 
  -2  -7   5   31.20    7.30 
  -2  -7   5   31.40    6.50 
  -2  -7   5   14.70    8.50 
  -1  -7   5  134.39   12.60 
  -1  -7   5  139.59   14.20 
  -1  -7   5  120.99   21.90 
   0  -7   5    5.10    4.70 
   0  -7   5   -2.00    3.20 
   0  -7   5   -1.00    3.20 
  -1   7  -5   67.19   10.80 
   1  -7   5   56.29   12.10 
  -2   7  -5   11.70    4.70 
   2  -7   5    3.40    3.50 
   2  -7   5    3.00    4.90 
  -3   7  -5   -0.30    3.10 
   3  -7   5    1.00    5.30 
   3  -7   5   -9.40    3.90 
  -4   7  -5    4.70    5.70 
   4  -7   5   -3.80    4.40 
   4  -7   5   -4.00    5.10 
  -5   7  -5 1064.69   56.89 
   5  -7   5 1256.67   59.59 
   5  -7   5 1030.40   58.89 
  -6   7  -5   11.90    7.90 
   6  -7   5    1.60    8.40 
   6  -7   5   22.10   11.80 
   7  -7   5   11.30    7.80 
   5   6  -5   35.60    9.10 
   4   6  -5   15.50    5.80 
  -4  -6   5   29.90   11.60 
  -3  -6   5    6.80    3.10 
  -3  -6   5   -2.80    5.20 
  -3  -6   5    1.90    2.50 
  -2  -6   5   10.70    6.10 
  -2  -6   5    5.50    3.70 
  -2  -6   5   15.60    5.30 
  -1  -6   5    8.80    3.00 
  -1  -6   5    2.30    2.80 
  -1  -6   5    2.20    3.60 
   0   6  -5    4.20    3.50 
   0  -6   5   -1.50    3.80 
   0  -6   5   -0.50    3.50 
   0  -6   5    7.40    3.30 
  -1   6  -5   52.09    9.30 
   1  -6   5   37.60   10.50 
   1  -6   5   42.10   10.20 
   1  -6   5   34.20    8.30 
  -2   6  -5   20.10    7.20 
   2  -6   5   16.90    8.10 
   2  -6   5   22.60    8.70 
  -3   6  -5    2.90    5.00 
   3  -6   5    6.10    4.60 
   3  -6   5   -0.10    4.30 
   3  -6   5    9.60    4.20 
  -4   6  -5    8.60    5.80 
   4  -6   5   -3.80    5.30 
   4  -6   5   -5.60    4.20 
   4  -6   5    2.40    4.90 
  -5   6  -5   53.39   14.50 
   5  -6   5  105.69   22.20 
  -6   6  -5   15.30    7.00 
   6  -6   5    3.80    5.10 
  -7   6  -5  -14.80    7.60 
   7  -6   5    7.00    6.90 
   5   5  -5   28.00    6.70 
  -5  -5   5   42.30   12.00 
   4   5  -5   -0.10    3.30 
  -4  -5   5    4.90    2.50 
  -4  -5   5    4.00    5.20 
  -3  -5   5    1.40    2.30 
  -3  -5   5   -3.10    3.00 
  -3  -5   5   -3.30    2.00 
  -2  -5   5  107.59   10.30 
  -2  -5   5  127.39   16.00 
  -2  -5   5  116.89   11.20 
  -1  -5   5  205.08   16.60 
  -1  -5   5  183.38   14.30 
  -1  -5   5  248.08   22.50 
   0   5  -5  388.96   20.40 
   0  -5   5  425.86   28.80 
   0  -5   5  349.96   23.80 
   0  -5   5  375.06   22.10 
  -1   5  -5    5.50    3.70 
   1  -5   5    0.90    3.00 
   1  -5   5    2.50    3.20 
   1  -5   5    3.90    3.70 
  -2   5  -5   40.90   10.10 
   2  -5   5   28.30    8.50 
   2  -5   5   34.00   10.10 
   2  -5   5   51.99   11.90 
  -3   5  -5    3.80    5.30 
   3  -5   5   11.80    4.70 
   3  -5   5   17.80    6.50 
   3  -5   5   20.80    9.00 
  -4   5  -5  263.97   24.40 
   4  -5   5  221.78   28.80 
   4  -5   5  241.88   22.30 
  -5   5  -5   82.69   15.50 
   5  -5   5   81.19   16.90 
   5  -5   5   85.89   16.90 
  -6   5  -5    3.80    6.80 
   6  -5   5    9.90    6.70 
   6  -5   5   -2.80    7.50 
  -7   5  -5  -14.10    6.60 
   7  -5   5    6.70    7.30 
   6   4  -5    1.00    3.60 
  -6  -4   5    6.00    3.70 
  -6  -4   5    2.40    3.90 
  -5  -4   5    3.00    5.80 
  -5  -4   5    3.20    3.80 
  -4  -4   5  104.49   16.80 
  -4  -4   5  118.19   10.20 
  -4  -4   5  106.89    9.80 
  -3  -4   5    6.70    3.40 
  -3  -4   5    8.60    3.70 
  -3  -4   5    7.00    5.00 
  -2  -4   5   82.19    9.60 
  -2  -4   5   77.59    8.60 
  -2  -4   5   76.09   13.50 
   1   4  -5  463.85   32.10 
   1   4  -5  463.15   19.50 
  -1  -4   5  412.96   27.00 
  -1  -4   5  427.26   24.00 
  -1  -4   5  448.86   23.00 
   0   4  -5  150.38   13.00 
   0  -4   5  168.58   16.60 
   0  -4   5  156.78   13.70 
   0  -4   5  181.18   16.30 
  -1   4  -5    6.20    3.70 
  -1   4  -5    2.70    3.50 
   1  -4   5   -2.80    3.60 
   1  -4   5    1.00    3.60 
   1  -4   5    1.50    2.70 
  -2   4  -5    5.40    5.10 
  -2   4  -5    8.20    4.50 
   2  -4   5    9.20    4.70 
   2  -4   5    2.90    4.00 
   2  -4   5    9.10    5.10 
  -3   4  -5  347.87   26.40 
  -3   4  -5  411.56   30.00 
   3  -4   5  370.86   26.90 
   3  -4   5  419.46   28.20 
   3  -4   5  379.96   29.60 
  -4   4  -5  390.46   29.30 
  -4   4  -5  321.47   28.70 
   4  -4   5  331.37   25.70 
   4  -4   5  346.77   29.00 
  -5   4  -5    7.10    5.20 
  -5   4  -5    5.60    7.80 
   5  -4   5   15.10    8.70 
   5  -4   5   13.00    7.40 
  -6   4  -5   -5.40    6.90 
  -6   4  -5  -18.80    9.10 
   6  -4   5   -2.80    5.90 
   6  -4   5   -8.60    4.20 
  -7   4  -5    8.90    8.20 
   7  -4   5    4.80    5.40 
   7   3  -5   29.90    5.40 
  -7  -3   5   42.90    9.60 
   6   3  -5   11.30    4.00 
   6   3  -5   19.80    6.40 
  -6  -3   5    3.00    4.20 
   5   3  -5  367.46   23.10 
   5   3  -5  416.96   20.10 
  -5  -3   5  385.46   20.70 
  -5  -3   5  396.26   20.80 
  -5  -3   5  381.86   24.00 
   4   3  -5   -6.50    4.00 
  -4  -3   5    6.30    2.20 
  -4  -3   5    0.70    3.50 
  -4  -3   5    0.60    1.90 
   3   3  -5    5.10    4.80 
  -3  -3   5   -0.30    2.30 
  -3  -3   5   -1.40    2.30 
  -3  -3   5    0.10    2.00 
   2   3  -5  337.87   14.30 
   2   3  -5  293.57   14.10 
   2   3  -5  311.17   20.90 
  -2  -3   5  314.37   19.00 
  -2  -3   5  291.87   24.00 
   1   3  -5  547.35   24.30 
   1   3  -5  557.34   28.30 
   1   3  -5  568.74   23.80 
  -1  -3   5  579.34   27.70 
  -1  -3   5  569.74   29.50 
   0   3  -5   16.60    5.40 
   0   3  -5   22.70    7.80 
   0   3  -5   22.50    6.00 
   0  -3   5   19.20    5.60 
   0  -3   5   20.60    6.50 
   0  -3   5   14.30    5.40 
  -1   3  -5  324.87   34.70 
  -1   3  -5  350.46   22.20 
  -1   3  -5  325.87   20.90 
   1  -3   5  357.66   23.90 
   1  -3   5  301.37   20.60 
   1  -3   5  308.07   23.20 
  -2   3  -5   66.09   12.90 
  -2   3  -5   47.80   12.20 
   2  -3   5   85.09   16.20 
   2  -3   5   69.39   12.70 
   2  -3   5   56.69   12.10 
  -3   3  -5  490.15   33.30 
  -3   3  -5  479.35   31.80 
   3  -3   5  504.05   31.80 
   3  -3   5  529.15   34.10 
   3  -3   5  494.15   30.30 
  -4   3  -5   28.80    9.60 
  -4   3  -5   25.30    8.60 
   4  -3   5   34.20    9.80 
   4  -3   5   34.20    9.00 
  -5   3  -5   24.10    8.60 
  -5   3  -5   32.30   12.70 
   5  -3   5   27.60   12.30 
   5  -3   5   20.50    8.70 
  -6   3  -5    9.60    5.10 
   6  -3   5   -1.60    7.40 
  -8  -2   5   34.70   12.00 
  -8  -2   5   39.20    8.30 
  -7  -2   5    9.10    6.50 
  -7  -2   5   18.00    5.00 
   6   2  -5    8.00    4.60 
   6   2  -5   -3.20    2.00 
  -6  -2   5    3.20    2.60 
   5   2  -5   32.50    7.60 
  -5  -2   5   23.60    6.50 
  -5  -2   5   20.40    6.20 
  -5  -2   5   27.10    6.70 
   4   2  -5   88.59   10.60 
  -4  -2   5   73.89   11.70 
  -4  -2   5   71.89    8.90 
  -4  -2   5   73.39    8.90 
   3   2  -5  371.46   20.50 
   3   2  -5  361.26   15.20 
   3   2  -5  354.86   14.60 
  -3  -2   5  353.66   20.50 
  -3  -2   5  340.67   20.60 
  -3  -2   5  385.86   20.70 
   2   2  -5  301.07   15.90 
   2   2  -5  322.17   17.00 
   2   2  -5  305.37   18.60 
  -2  -2   5  330.37   19.60 
  -2  -2   5  287.87   19.20 
   1   2  -5   57.99    8.10 
   1   2  -5   56.59    7.60 
   1   2  -5   77.19   11.70 
  -1  -2   5   66.49    9.20 
  -1  -2   5   72.59   12.00 
  -1  -2   5   51.69    9.20 
   0   2  -5  485.45   24.60 
   0   2  -5  526.85   27.10 
   0   2  -5  507.55   25.40 
   0  -2   5  495.65   25.40 
   0  -2   5  525.15   28.00 
  -1   2  -5  121.99   13.60 
  -1   2  -5  111.09   12.60 
  -1   2  -5  110.29   11.80 
   1  -2   5  103.19   12.80 
   1  -2   5  124.99   12.80 
   1  -2   5  123.59   14.50 
  -2   2  -5  121.49   14.10 
  -2   2  -5   65.59   12.00 
   2  -2   5  103.39   14.00 
   2  -2   5   92.49   12.10 
   2  -2   5   99.09   15.40 
  -3   2  -5  951.60   47.20 
  -3   2  -5  979.00   45.20 
   3  -2   5  994.30   43.00 
   3  -2   5  959.10   46.60 
  -4   2  -5  118.99   15.40 
  -4   2  -5  140.19   17.00 
   4  -2   5  134.19   16.10 
   4  -2   5  138.99   17.00 
  -5   2  -5    9.20    5.90 
   5  -2   5    7.30    6.60 
   5  -2   5    7.90    6.50 
  -6   2  -5   10.70    6.90 
   6  -2   5    1.90    5.30 
  -8  -1   5   11.90    7.40 
  -7  -1   5   43.80   11.20 
  -7  -1   5   45.50   10.50 
   6   1  -5  394.96   15.50 
  -6  -1   5  377.96   25.40 
   5   1  -5   16.30    4.30 
  -5  -1   5   11.80    4.20 
  -5  -1   5   20.40    5.90 
  -5  -1   5    8.00    4.40 
   4   1  -5   25.80    5.40 
   4   1  -5   13.20    3.20 
  -4  -1   5    7.90    3.80 
  -4  -1   5    4.50    3.50 
  -4  -1   5   11.00    4.80 
   3   1  -5  142.39   11.10 
   3   1  -5  142.99   11.40 
   3   1  -5  151.88   10.90 
  -3  -1   5  133.29   11.80 
  -3  -1   5  136.29   12.20 
  -3  -1   5  145.49   12.70 
   2   1  -5  178.88   13.00 
   2   1  -5  212.48   14.00 
   2   1  -5  197.28   14.40 
  -2  -1   5  171.98   14.70 
  -2  -1   5  194.28   14.60 
  -2  -1   5  206.78   14.90 
   1   1  -5   15.70    5.40 
   1   1  -5   24.10    6.00 
  -1  -1   5   14.60    4.90 
  -1  -1   5   15.50    5.80 
  -1  -1   5   19.70    6.30 
   0   1  -5   27.90    7.20 
   0   1  -5   45.60    9.70 
   0  -1   5   39.50    9.60 
   0  -1   5   34.20    7.60 
   0  -1   5   40.30    9.00 
  -1   1  -5   53.89    9.10 
  -1   1  -5   47.60   10.70 
  -1   1  -5   56.19   11.00 
   1  -1   5   39.30    9.70 
   1  -1   5   62.29   11.50 
   1  -1   5   38.20    9.10 
  -2   1  -5  823.92   38.20 
  -2   1  -5  855.81   40.70 
   2  -1   5  877.91   41.20 
   2  -1   5  822.22   36.50 
   2  -1   5  809.02   37.10 
  -3   1  -5  293.17   23.70 
  -3   1  -5  277.57   23.50 
   3  -1   5  268.57   21.20 
   3  -1   5  238.28   21.30 
  -4   1  -5   18.60    7.60 
  -4   1  -5   -1.90    3.50 
   4  -1   5    3.50    4.00 
   4  -1   5   10.50    5.20 
  -5   1  -5   -0.40    4.20 
  -5   1  -5  -13.70    5.80 
   5  -1   5    3.90    6.90 
   5  -1   5    1.40    4.00 
  -6   1  -5   19.80    9.40 
   6  -1   5   16.90    8.10 
  -8   0   5    5.10    7.80 
  -8   0   5    1.80    4.70 
  -7   0   5   17.90    6.10 
  -7   0   5    5.30    4.40 
   6   0  -5    4.80    3.30 
  -6   0   5    6.80    4.10 
   5   0  -5   63.69    6.70 
   5   0  -5   64.69    7.50 
  -5   0   5   76.99   12.70 
  -5   0   5   52.49   10.90 
  -5   0   5   77.49    7.20 
   4   0  -5   22.90    5.50 
   4   0  -5   30.50    5.20 
   4   0  -5   24.40    6.10 
  -4   0   5   29.30    6.00 
  -4   0   5   26.80    7.30 
   3   0  -5    1.00    2.00 
   3   0  -5    0.40    1.60 
   3   0  -5   -1.20    1.80 
  -3   0   5   -2.70    2.20 
  -3   0   5    2.30    2.50 
  -3   0   5   -4.20    1.80 
   2   0  -5   72.69    9.40 
   2   0  -5   70.39    7.50 
   2   0  -5   71.29    9.30 
  -2   0   5   81.19    9.90 
  -2   0   5   74.59    9.10 
  -2   0   5   77.19    9.40 
   1   0  -5 3859.21   82.39 
   1   0  -5 3776.92   92.29 
   1   0  -5 3848.72   90.49 
  -1   0   5 3694.13   90.49 
  -1   0   5 3735.43   92.79 
  -1   0   5 3879.91   86.89 
   0   0  -5   83.69    8.80 
   0   0  -5   78.79   10.00 
   0   0  -5   88.59   11.20 
   0   0   5   99.89   11.30 
   0   0   5   84.29   10.80 
   0   0   5   78.49   11.00 
  -1   0  -5  137.09   14.30 
  -1   0  -5  117.79   11.10 
  -1   0  -5   99.99   12.30 
   1   0   5  142.89   13.90 
   1   0   5  129.59   13.20 
   1   0   5  122.09   14.10 
  -2   0  -5   48.30   10.60 
  -2   0  -5   57.99   12.50 
   2   0   5   68.19   13.00 
   2   0   5   71.19   13.10 
  -3   0  -5   -0.40    3.00 
  -3   0  -5    2.70    3.10 
   3   0   5   -7.60    3.20 
   3   0   5    1.40    4.20 
  -4   0  -5    9.60    6.30 
  -4   0  -5    6.10    6.50 
   4   0   5   12.90    7.30 
   4   0   5    2.90    5.00 
  -5   0  -5    4.00    8.70 
  -5   0  -5   10.50    6.50 
   5   0   5   -0.60    5.80 
   6   0   5   29.20   10.40 
  -9   1   5   51.59   12.40 
  -8   1   5    2.60    4.20 
  -8   1   5    0.00    6.70 
   7  -1  -5   89.79    9.80 
  -7   1   5   94.99   16.30 
  -7   1   5  106.19   14.50 
   6  -1  -5   15.10    4.70 
  -6   1   5   -0.10    3.00 
   5  -1  -5  133.09   12.60 
  -5   1   5  114.79   13.50 
  -5   1   5  104.29   12.80 
   4  -1  -5  169.08   14.30 
   4  -1  -5  188.88    9.40 
   4  -1  -5  222.98   16.30 
  -4   1   5  187.28   12.00 
  -4   1   5  197.68   16.60 
  -4   1   5  176.48   16.10 
   3  -1  -5  145.79   13.40 
   3  -1  -5  142.69    9.20 
   3  -1  -5  151.48   16.40 
  -3   1   5  140.89   13.90 
  -3   1   5  134.29   10.80 
   2  -1  -5  700.73   24.30 
   2  -1  -5  742.63   32.20 
   2  -1  -5  690.83   31.50 
  -2   1   5  731.43   27.20 
  -2   1   5  720.33   32.70 
  -2   1   5  734.23   32.50 
   1  -1  -5 1516.55   51.49 
   1  -1  -5 1513.15   49.99 
   1  -1  -5 1562.84   45.70 
  -1   1   5 1558.04   44.90 
  -1   1   5 1546.05   51.39 
  -1   1   5 1453.05   49.40 
   0  -1  -5    5.20    2.80 
   0  -1  -5    1.20    2.10 
   0  -1  -5    1.40    2.70 
   0   1   5    2.50    3.40 
   0   1   5   -2.10    2.30 
  -1  -1  -5    4.90    3.70 
  -1  -1  -5    1.10    3.40 
   1   1   5   10.80    6.50 
   1   1   5    6.90    4.40 
  -2  -1  -5  124.59   14.60 
  -2  -1  -5  142.79   15.50 
   2   1   5  133.19   14.30 
   2   1   5  133.89   14.40 
  -3  -1  -5    3.30    3.70 
  -3  -1  -5    3.10    4.50 
   3   1   5   -3.20    3.00 
   3   1   5    0.80    4.60 
  -4  -1  -5   64.09   15.00 
  -4  -1  -5   39.20   10.20 
   4   1   5   58.29   13.50 
   4   1   5   52.59   11.50 
  -5  -1  -5    1.00    6.00 
  -9   2   5    2.90    6.30 
   8  -2  -5    0.80    4.90 
  -8   2   5    6.90    4.70 
  -7   2   5  167.78   18.90 
  -7   2   5  173.28   18.90 
   6  -2  -5  866.71   38.30 
  -6   2   5  876.51   43.00 
  -6   2   5  904.91   43.00 
   5  -2  -5  496.25   16.70 
   5  -2  -5  511.45   28.10 
  -5   2   5  505.35   29.60 
  -5   2   5  479.35   18.10 
  -5   2   5  493.25   30.60 
   4  -2  -5  713.13   33.50 
   4  -2  -5  713.73   21.30 
   4  -2  -5  701.23   32.90 
  -4   2   5  675.83   34.60 
  -4   2   5  702.93   34.50 
  -4   2   5  719.53   24.40 
   3  -2  -5   10.70    5.10 
   3  -2  -5   18.60    6.20 
   3  -2  -5   11.60    3.50 
  -3   2   5   11.90    4.40 
  -3   2   5   13.60    4.40 
  -3   2   5   12.20    5.20 
   2  -2  -5   89.39   11.20 
   2  -2  -5   91.49    8.40 
   2  -2  -5  109.19   12.10 
  -2   2   5   93.89   11.80 
  -2   2   5  104.39   12.10 
  -2   2   5  101.29    9.60 
   1  -2  -5  642.74   25.20 
   1  -2  -5  619.34   30.90 
   1  -2  -5  667.53   32.00 
  -1   2   5  523.05   35.00 
  -1   2   5  660.93   27.10 
  -1   2   5  665.23   34.70 
   0  -2  -5    7.40    4.20 
   0  -2  -5   10.80    5.00 
   0   2   5    5.60    4.00 
   0   2   5   10.50    4.80 
  -1  -2  -5  184.18   16.80 
  -1  -2  -5  176.78   17.80 
   1   2   5  182.48   16.50 
   1   2   5  206.08   16.60 
  -2  -2  -5    7.00    4.10 
  -2  -2  -5    4.70    4.60 
   2   2   5   -0.30    3.20 
   2   2   5   14.70    4.60 
  -3  -2  -5   75.39   17.40 
  -3  -2  -5   81.19   15.40 
   3   2   5   95.49   15.60 
   3   2   5   79.19   13.40 
  -4  -2  -5    8.20   10.40 
  -4  -2  -5   28.90    9.60 
   4   2   5   34.50    9.70 
  -9   3   5    5.30    6.10 
   8  -3  -5   19.80    6.10 
  -8   3   5   14.10    9.30 
  -8   3   5   19.40    9.50 
   7  -3  -5  398.76   27.80 
  -7   3   5  353.16   28.20 
  -7   3   5  338.67   28.60 
   6  -3  -5  292.47   22.90 
  -6   3   5  304.67   24.90 
  -6   3   5  338.67   25.90 
   5  -3  -5   14.80    3.30 
   5  -3  -5   13.70    6.60 
   5  -3  -5   23.80    7.40 
  -5   3   5   22.50    7.90 
  -5   3   5   26.00    9.00 
  -5   3   5   21.80    4.70 
  -5   3   5   23.50    5.10 
   4  -3  -5  194.78   11.30 
   4  -3  -5  201.38   18.00 
   4  -3  -5  183.78   17.50 
  -4   3   5  188.08   18.10 
  -4   3   5  182.18   17.50 
  -4   3   5  176.58   11.60 
   3  -3  -5    0.20    2.20 
   3  -3  -5    0.70    2.50 
   3  -3  -5    5.40    2.80 
  -3   3   5   -0.80    2.10 
  -3   3   5   10.40    5.10 
  -3   3   5    2.80    4.00 
   2  -3  -5  352.06   23.90 
   2  -3  -5  345.17   23.30 
   2  -3  -5  323.87   17.60 
  -2   3   5  365.36   23.90 
  -2   3   5  360.56   24.00 
  -2   3   5  378.16   19.30 
   1  -3  -5    4.20    3.70 
   1  -3  -5    3.80    2.50 
  -1   3   5   -0.20    2.80 
   0  -3  -5   72.19   12.60 
   0  -3  -5   86.59   14.00 
   0   3   5   82.49   10.20 
   0   3   5   83.09   13.30 
  -1  -3  -5  103.29   13.20 
   1   3   5   91.79   11.90 
   1   3   5  101.49   12.40 
  -2  -3  -5   11.40    5.70 
   2   3   5   13.20    6.20 
   2   3   5   11.90    6.70 
  -3  -3  -5   50.19   12.10 
  -3  -3  -5   36.50   11.60 
   3   3   5   54.79   11.70 
  -4  -3  -5   -3.10    5.20 
   4   3   5   -4.10    5.30 
  -9   4   5   11.20    6.00 
   8  -4  -5  178.18   19.30 
  -8   4   5  133.19   22.90 
  -8   4   5  167.48   22.30 
   7  -4  -5  266.97   24.50 
  -7   4   5  244.48   25.40 
  -7   4   5  297.07   26.30 
   6  -4  -5   13.90    6.00 
  -6   4   5    0.60    4.80 
  -6   4   5    0.20    2.80 
  -6   4   5    5.50    3.20 
  -6   4   5   14.70    6.10 
   5  -4  -5  288.97   23.00 
   5  -4  -5  289.27   14.70 
   5  -4  -5  281.07   23.70 
  -5   4   5  294.37   14.80 
  -5   4   5  285.57   23.90 
  -5   4   5  327.97   26.20 
  -5   4   5  306.57   19.30 
   4  -4  -5    2.60    2.90 
   4  -4  -5    7.00    4.30 
  -4   4   5    8.00    4.70 
  -4   4   5   -5.50    2.10 
  -4   4   5    0.60    3.00 
  -4   4   5   -0.30    2.40 
   3  -4  -5  339.47   18.10 
   3  -4  -5  322.77   24.20 
  -3   4   5  350.86   18.60 
  -3   4   5  363.06   25.20 
   2  -4  -5  917.61   41.40 
  -2   4   5  885.61   39.80 
  -2   4   5  871.91   33.10 
   1  -4  -5  491.15   29.00 
   1  -4  -5  453.95   28.80 
  -1   4   5  473.85   26.80 
  -1   4   5  487.45   24.90 
   0  -4  -5    8.90    5.10 
   0  -4  -5    9.60    6.40 
   0   4   5    6.70    5.90 
   0   4   5   11.70    5.60 
  -1  -4  -5    1.90    5.10 
  -1  -4  -5    3.50    3.90 
   1   4   5    1.50    3.60 
   1   4   5    7.40    5.60 
  -2  -4  -5   12.90    8.20 
  -2  -4  -5   -3.70    3.80 
   2   4   5    0.80    4.80 
  -3  -4  -5   -3.50    5.50 
  -3  -4  -5   18.90   11.30 
   3   4   5    6.50    7.10 
  -9   5   5   -9.30    4.30 
   8  -5  -5    3.10    5.30 
  -8   5   5    2.60    4.20 
  -8   5   5   13.20    9.30 
   7  -5  -5    8.20    6.30 
  -7   5   5   -3.40    6.40 
  -7   5   5    5.80    5.50 
   6  -5  -5  158.28   19.20 
  -6   5   5  157.38   18.60 
  -6   5   5  179.48   14.60 
  -6   5   5  173.28   21.20 
  -6   5   5  164.18   10.90 
   5  -5  -5   13.70    6.30 
   5  -5  -5    2.90    5.80 
  -5   5   5   17.60   10.20 
  -5   5   5   12.90    6.30 
  -5   5   5   12.60    5.80 
  -5   5   5    9.20    3.80 
   4  -5  -5    3.60    3.30 
   4  -5  -5    3.40    3.90 
  -4   5   5    0.70    2.20 
  -4   5   5   -1.60    3.40 
   3  -5  -5  379.66   27.40 
   3  -5  -5  461.65   30.40 
  -3   5   5  475.05   29.40 
  -3   5   5  457.35   23.30 
   2  -5  -5  600.44   34.00 
   2  -5  -5  626.44   34.90 
  -2   5   5  594.24   28.40 
  -2   5   5  554.74   31.20 
   1  -5  -5   15.40    6.10 
   1  -5  -5   15.10    5.90 
  -1   5   5   13.10    4.80 
  -1   5   5    1.20    3.50 
   0  -5  -5   -1.30    3.50 
   0  -5  -5    9.30    4.50 
   0   5   5    7.60    4.70 
   0   5   5    3.30    3.60 
  -1  -5  -5   14.30    6.60 
  -1  -5  -5    4.20    4.90 
   1   5   5   -1.90    3.70 
  -2  -5  -5   13.10    6.40 
  -2  -5  -5    0.50    8.60 
   2   5   5    6.80    6.30 
  -9   6   5   14.60    6.60 
   8  -6  -5  136.89   19.10 
  -8   6   5  103.69   21.10 
   7  -6  -5   -7.70    4.80 
  -7   6   5   -3.10    4.10 
  -7   6   5   -0.70    2.50 
   6  -6  -5   37.40   12.20 
  -6   6   5   49.20   12.80 
  -6   6   5   38.20    7.10 
  -6   6   5   51.79   11.30 
   5  -6  -5   -8.80    4.40 
  -5   6   5   -0.90    3.40 
  -5   6   5    7.70    3.80 
   4  -6  -5   12.80    6.30 
   4  -6  -5   10.70    7.60 
  -4   6   5   27.50    9.00 
  -4   6   5   18.70    5.80 
   3  -6  -5  798.42   42.20 
   3  -6  -5  869.01   44.50 
  -3   6   5  770.12   33.40 
  -3   6   5  792.92   39.80 
   2  -6  -5   16.50    7.50 
   2  -6  -5   30.90    9.10 
  -2   6   5   37.90   13.40 
   1  -6  -5   12.30    5.60 
  -1   6   5    5.70    4.80 
  -1   6   5    0.90    4.10 
   0  -6  -5    6.30    4.70 
   0  -6  -5   -1.90    5.80 
   0   6   5    9.70    6.20 
  -1  -6  -5   19.30    7.50 
  -1  -6  -5    1.10    8.20 
   1   6   5   14.90    7.10 
  -2  -6  -5   16.10    8.00 
   2   6   5   23.20    8.30 
  -9   7   5   13.40    6.70 
   8  -7  -5   26.50   11.90 
  -8   7   5   44.90    6.80 
  -8   7   5   74.19   15.60 
   7  -7  -5  174.68   22.90 
  -7   7   5  181.18   21.80 
  -7   7   5  168.88   13.10 
   6  -7  -5   71.19   16.40 
  -6   7   5   66.99    8.60 
  -6   7   5   56.79   14.00 
   5  -7  -5   14.40    7.00 
   5  -7  -5    0.50    4.60 
  -5   7   5   14.60    7.50 
  -5   7   5    2.50    3.60 
   4  -7  -5   21.10   11.00 
   4  -7  -5   16.50    7.60 
  -4   7   5   13.40    5.70 
  -4   7   5   18.00    7.50 
   3  -7  -5   23.10    8.70 
   3  -7  -5   11.90    6.50 
  -3   7   5   21.70    6.30 
  -3   7   5   15.80    6.60 
   2  -7  -5    9.00    6.30 
   2  -7  -5    2.10    5.80 
  -2   7   5   11.40    7.60 
  -2   7   5   10.40    5.40 
   1  -7  -5    1.60    7.90 
   1  -7  -5   -0.30    5.30 
  -1   7   5   14.60    6.60 
   0  -7  -5   21.70   11.60 
   0   7   5   -5.70    4.40 
  -9   8   5   33.00   10.40 
   8  -8  -5   45.00   12.20 
  -8   8   5   35.60    6.80 
  -8   8   5   21.70   10.40 
   7  -8  -5   83.39   18.80 
  -7   8   5   70.79   15.80 
  -7   8   5   92.89   10.50 
   6  -8  -5   25.70   11.10 
  -6   8   5    4.60    3.90 
  -6   8   5   16.80    7.00 
   5  -8  -5   -8.20    8.10 
   5  -8  -5    0.50    4.80 
  -5   8   5    5.60    3.70 
  -5   8   5   -4.30    5.60 
   4  -8  -5    8.70    8.00 
   4  -8  -5    0.10    8.10 
  -4   8   5    1.70    5.00 
  -4   8   5    4.70    4.80 
   3  -8  -5   12.60    9.70 
   3  -8  -5   10.00    6.70 
  -3   8   5    5.10    3.90 
   2  -8  -5    7.60    8.70 
  -2   8   5   20.20    8.40 
   1  -8  -5    7.40    5.70 
  -1   8   5    2.40    5.40 
  -8   9   5   -1.90    4.80 
   7  -9  -5   13.50    7.80 
  -7   9   5   -3.70    4.40 
   6  -9  -5   -1.40    6.50 
  -6   9   5    2.70    4.90 
   5  -9  -5   -1.90    7.00 
  -5   9   5    6.20    4.10 
   4  -9  -5   -1.40    6.40 
  -4   9   5   -0.20    3.90 
   3  -9  -5   43.70   20.70 
  -3   9   5   52.99   14.80 
   2  -9  -5    9.70    8.60 
  -2   9   5   17.70    9.10 
   6 -10  -5   14.10   11.30 
  -6  10   5   13.40    5.80 
   5 -10  -5    2.00    9.20 
  -5  10   5    1.40    5.60 
   1 -10   6  220.18   24.90 
   1 -10   6  237.78   29.30 
   2 -10   6   50.19   15.00 
   2 -10   6   62.29   16.30 
   3 -10   6    7.70   10.30 
   3 -10   6    6.00   11.30 
   4 -10   6   11.70    6.80 
   4 -10   6   -6.70    7.70 
  -1  -9   6    2.90    6.80 
  -1  -9   6   -2.00    9.20 
  -1  -9   6    1.20    4.40 
   0  -9   6   56.69   12.50 
   0  -9   6   25.30   13.10 
   0  -9   6   38.00   16.00 
   1  -9   6   83.49   19.80 
   1  -9   6  127.59   21.10 
   1  -9   6  114.79   18.50 
   2  -9   6    2.70    7.20 
   2  -9   6   23.20    9.40 
   3  -9   6  -17.80    6.40 
   3  -9   6   13.20    7.80 
   4  -9   6   -8.50    5.50 
   4  -9   6    3.40    8.40 
   5  -9   6   10.10    8.20 
   3   8  -6    6.50    6.90 
  -3  -8   6    6.50   10.20 
  -3  -8   6   10.50    5.50 
  -3  -8   6   -0.60    5.10 
  -2  -8   6   -2.50    4.10 
  -2  -8   6   17.20    7.70 
  -2  -8   6    6.60    4.70 
  -1  -8   6   20.20    7.90 
  -1  -8   6   49.60   15.20 
  -1  -8   6   29.20    9.70 
   0  -8   6   44.30   10.50 
   0  -8   6   67.59   13.00 
   0  -8   6   71.49   17.00 
  -1   8  -6    8.10    5.70 
   1  -8   6    1.90    5.10 
   1  -8   6   -5.00    4.80 
  -2   8  -6    7.40    4.60 
   2  -8   6   -5.80    6.20 
   2  -8   6    6.90    4.90 
   2  -8   6   -3.10    5.00 
  -3   8  -6    9.20    6.40 
   3  -8   6    8.70    7.80 
   3  -8   6   14.70    8.90 
   3  -8   6   11.70    7.80 
  -4   8  -6   -0.80    6.60 
   4  -8   6  -11.80    9.40 
   4  -8   6    1.50    6.80 
   4  -8   6   -7.90    4.80 
  -5   8  -6   13.20    7.50 
   5  -8   6   18.90   11.90 
   5  -8   6    7.70    8.10 
   6  -8   6   87.69   18.30 
   6  -8   6   61.29   20.40 
   4   7  -6   36.30   10.20 
  -4  -7   6   35.50   12.60 
  -3  -7   6    5.20    4.00 
  -3  -7   6   12.90    4.20 
  -2  -7   6   12.60    4.90 
  -2  -7   6   15.70    8.40 
  -1  -7   6   -1.50    3.20 
  -1  -7   6    3.60    3.60 
  -1  -7   6    0.50    5.20 
   0   7  -6   58.09   10.10 
   0  -7   6   42.40   10.00 
   0  -7   6   43.30   12.50 
   0  -7   6   66.29   13.20 
  -1   7  -6   83.89   10.40 
   1  -7   6   70.89   15.80 
   1  -7   6   71.09   14.50 
   1  -7   6   69.09   13.20 
  -2   7  -6    0.40    4.10 
   2  -7   6    3.10    4.90 
   2  -7   6    2.00    6.00 
   2  -7   6    8.40    6.30 
   3  -7   6   35.40    9.40 
   3  -7   6   18.50    7.80 
   3  -7   6   14.30    7.90 
  -4   7  -6  -14.10    5.30 
   4  -7   6    3.60    6.30 
   4  -7   6   18.00    8.60 
  -5   7  -6   33.60   13.40 
   5  -7   6   47.10   14.10 
   5  -7   6   19.50   10.90 
  -6   7  -6   -2.90    7.30 
   6  -7   6   10.40    7.00 
   6  -7   6    5.90    8.20 
   5   6  -6   -6.70    4.00 
  -5  -6   6    5.80    8.90 
   4   6  -6   20.10    6.50 
  -4  -6   6   17.20    5.20 
  -4  -6   6   14.40    4.90 
  -4  -6   6   35.60   10.40 
  -3  -6   6   -3.70    4.70 
  -3  -6   6    2.60    2.80 
  -3  -6   6    2.70    3.60 
  -2  -6   6   55.29   10.80 
  -2  -6   6   66.59    8.70 
  -2  -6   6   46.70   12.20 
  -1  -6   6  622.74   40.30 
  -1  -6   6  665.33   32.50 
   0   6  -6  100.09   11.20 
   0  -6   6  101.69   12.80 
   0  -6   6  115.29   14.60 
   0  -6   6   80.59   16.70 
  -1   6  -6  248.38   19.40 
   1  -6   6  263.17   25.40 
   1  -6   6  241.78   20.00 
   1  -6   6  261.07   24.00 
  -2   6  -6    5.40    4.80 
   2  -6   6   -1.50    5.60 
   2  -6   6   -5.00    4.00 
   2  -6   6    7.00    4.50 
  -3   6  -6    3.90    5.10 
   3  -6   6    9.10    4.90 
   3  -6   6    8.70    4.40 
  -4   6  -6   11.30    6.30 
   4  -6   6   -3.50    6.20 
   4  -6   6    7.70    5.00 
  -5   6  -6   56.29   13.90 
   5  -6   6   42.20   12.00 
   5  -6   6   65.09   16.10 
  -6   6  -6   -4.60    8.70 
   6  -6   6    8.10    7.60 
   6  -6   6    0.50    6.60 
   6   5  -6   12.00    7.30 
   5   5  -6   12.20    4.50 
  -5  -5   6   10.10    6.60 
  -5  -5   6    4.80    3.70 
  -5  -5   6    8.20    3.60 
  -4  -5   6   65.19    9.00 
  -4  -5   6   73.89    9.20 
  -4  -5   6   91.49   17.70 
  -3  -5   6   -3.60    2.90 
  -3  -5   6   -7.20    3.60 
  -2  -5   6  540.75   34.90 
  -2  -5   6  534.35   28.30 
  -2  -5   6  486.05   25.60 
   1   5  -6   -3.20    2.70 
  -1  -5   6    1.20    2.70 
  -1  -5   6   -2.40    2.70 
  -1  -5   6    8.50    3.60 
   0   5  -6  357.86   21.50 
   0  -5   6  402.06   27.40 
   0  -5   6  351.46   27.30 
   0  -5   6  324.17   22.90 
  -1   5  -6   20.00    6.70 
   1  -5   6   17.40    7.10 
   1  -5   6   20.60    6.60 
   1  -5   6   40.00   10.60 
  -2   5  -6   28.50    9.00 
   2  -5   6   42.30   11.60 
   2  -5   6   25.00    8.40 
   2  -5   6   42.60   11.10 
  -3   5  -6   51.19   13.10 
   3  -5   6   60.49   14.40 
   3  -5   6   72.19   16.50 
   3  -5   6   53.59   12.20 
  -4   5  -6  395.76   32.10 
   4  -5   6  390.06   33.00 
   4  -5   6  332.67   30.90 
  -5   5  -6    0.80    5.60 
   5  -5   6   -7.50    5.40 
   5  -5   6   -2.80    5.10 
  -6   5  -6   32.30   10.90 
   6  -5   6   37.40   12.20 
   6   4  -6   -6.40    3.70 
  -6  -4   6   -7.80    3.70 
  -6  -4   6    5.50    6.20 
   5   4  -6   20.40    5.00 
  -5  -4   6   15.40    4.90 
  -5  -4   6   16.00    4.60 
  -5  -4   6    3.50    5.00 
  -4  -4   6  183.48   15.10 
  -4  -4   6  204.38   15.00 
  -4  -4   6  164.18   17.60 
  -3  -4   6  141.89   12.90 
  -3  -4   6  130.09   16.00 
  -3  -4   6  120.39   12.50 
   2   4  -6  229.88   12.50 
  -2  -4   6  245.48   18.50 
  -2  -4   6  235.88   21.40 
  -2  -4   6  240.48   17.30 
  -1  -4   6   39.00    9.50 
  -1  -4   6   36.70   11.00 
   0   4  -6   46.70    9.50 
   0  -4   6   64.09   14.40 
   0  -4   6   84.99   15.70 
   0  -4   6   61.89   10.90 
  -1   4  -6    0.70    3.40 
   1  -4   6   -0.60    3.80 
   1  -4   6    0.80    3.80 
   1  -4   6    0.00    3.10 
  -2   4  -6   -0.20    3.70 
   2  -4   6    8.70    4.30 
   2  -4   6    0.60    4.60 
   2  -4   6    2.20    4.00 
  -3   4  -6  225.98   22.30 
   3  -4   6  245.68   24.70 
   3  -4   6  205.78   21.20 
  -4   4  -6   10.70    5.90 
   4  -4   6    2.30    6.20 
   4  -4   6   18.60    7.70 
  -5   4  -6   47.20   12.20 
   5  -4   6   90.29   17.60 
   5  -4   6   51.39   13.80 
  -6   4  -6    0.40    4.70 
   6  -4   6   12.80    6.90 
   7   3  -6   -2.10    2.80 
  -7  -3   6    8.70    5.50 
  -7  -3   6    8.30    5.50 
   6   3  -6    2.90    3.20 
  -6  -3   6   12.40    4.50 
  -6  -3   6    1.00    4.90 
   5   3  -6   94.99   14.30 
  -5  -3   6  102.99   11.80 
  -5  -3   6  120.89   12.50 
  -5  -3   6  111.29   13.40 
  -4  -3   6   16.40    5.20 
  -4  -3   6   23.10    6.70 
  -4  -3   6   29.00    8.20 
   3   3  -6  191.18   17.00 
  -3  -3   6  217.28   16.50 
  -3  -3   6  183.48   17.60 
  -3  -3   6  194.48   16.10 
   2   3  -6  713.93   27.40 
   2   3  -6  683.43   33.10 
  -2  -3   6  751.82   33.90 
  -2  -3   6  667.93   30.80 
  -2  -3   6  690.33   34.40 
   1   3  -6    6.10    3.40 
  -1  -3   6    8.30    4.90 
  -1  -3   6   10.20    5.80 
  -1  -3   6    5.50    3.30 
   0   3  -6    1.00    3.90 
   0   3  -6    5.20    3.70 
   0  -3   6    0.00    3.80 
   0  -3   6    0.70    2.00 
   0  -3   6   -1.20    2.20 
  -1   3  -6   41.90   11.30 
  -1   3  -6   26.00    7.90 
   1  -3   6   35.40    9.20 
   1  -3   6   25.50    8.70 
   1  -3   6   28.50    8.90 
  -2   3  -6    1.90    3.40 
  -2   3  -6   17.10    6.10 
   2  -3   6   12.80    7.30 
   2  -3   6   10.00    4.70 
   2  -3   6   -1.20    4.10 
  -3   3  -6  128.99   16.10 
  -3   3  -6  113.49   19.30 
   3  -3   6  135.29   16.90 
   3  -3   6  100.69   18.10 
  -4   3  -6  184.38   20.80 
  -4   3  -6  212.48   25.10 
   4  -3   6  218.98   22.80 
   4  -3   6  222.58   22.40 
  -5   3  -6   90.99   18.20 
  -5   3  -6  151.48   24.90 
   5  -3   6  119.29   21.50 
   5  -3   6  114.79   20.20 
  -6   3  -6    9.50    8.90 
   6  -3   6    9.50    6.30 
  -8  -2   6    2.50   11.50 
  -8  -2   6   16.60    6.40 
  -7  -2   6    6.80    3.40 
  -7  -2   6    8.60    5.50 
   6   2  -6   11.50    5.50 
   6   2  -6   18.30    4.60 
  -6  -2   6   29.00    7.20 
  -6  -2   6   25.40    6.90 
  -6  -2   6   26.70    7.20 
   5   2  -6  285.97   18.00 
  -5  -2   6  283.17   19.20 
  -5  -2   6  242.28   18.80 
  -5  -2   6  275.57   20.10 
   4   2  -6    1.50    4.30 
  -4  -2   6   -4.30    3.80 
  -4  -2   6    5.10    4.00 
  -4  -2   6    2.60    2.80 
   3   2  -6  662.03   26.00 
   3   2  -6  730.13   33.90 
  -3  -2   6  684.73   31.20 
  -3  -2   6  709.73   32.80 
   2   2  -6   11.10    5.70 
   2   2  -6    3.90    3.60 
  -2  -2   6    6.20    3.50 
  -2  -2   6    7.80    3.80 
  -2  -2   6    3.30    4.50 
   1   2  -6   41.30    8.90 
   1   2  -6   40.60    8.20 
   1   2  -6   54.09   10.30 
  -1  -2   6   48.70    9.20 
  -1  -2   6   58.79   14.30 
  -1  -2   6   45.40    9.80 
   0   2  -6  386.46   25.60 
   0   2  -6  374.56   23.60 
   0  -2   6  351.56   23.30 
   0  -2   6  351.46   24.20 
   0  -2   6  373.66   25.80 
  -1   2  -6  282.67   21.90 
  -1   2  -6  288.67   22.90 
   1  -2   6  281.57   22.00 
   1  -2   6  282.97   23.90 
   1  -2   6  282.17   21.50 
  -2   2  -6  244.58   23.20 
   2  -2   6  255.57   22.40 
   2  -2   6  257.27   23.20 
  -3   2  -6  512.85   35.30 
  -3   2  -6  580.54   36.20 
   3  -2   6  492.25   34.40 
   3  -2   6  505.95   32.50 
  -4   2  -6   10.90    4.60 
  -4   2  -6    2.30    6.00 
   4  -2   6  -10.60    4.60 
  -5   2  -6   -9.30   11.90 
  -5   2  -6    8.20    7.10 
   5  -2   6    6.00    6.20 
  -6   2  -6   12.40    9.50 
   6  -2   6    8.30    9.00 
  -8  -1   6   51.79   12.80 
  -8  -1   6   64.79   13.40 
  -7  -1   6    0.50    3.50 
  -7  -1   6    0.60    5.20 
   6   1  -6  169.88   10.40 
  -6  -1   6  176.58   12.50 
  -6  -1   6  189.88   17.90 
  -6  -1   6  178.28   17.10 
   5   1  -6   11.90    3.60 
   5   1  -6   13.10    4.50 
  -5  -1   6    4.50    4.40 
  -5  -1   6    2.70    4.60 
  -5  -1   6    1.40    3.70 
   4   1  -6   53.39    6.50 
   4   1  -6   52.69    9.50 
  -4  -1   6   50.39    9.70 
  -4  -1   6   52.89    9.60 
  -4  -1   6   55.29   10.90 
   3   1  -6  294.87   17.80 
   3   1  -6  300.77   17.60 
  -3  -1   6  310.77   20.00 
  -3  -1   6  330.17   21.20 
  -3  -1   6  328.97   21.80 
   2   1  -6   21.30    6.90 
   2   1  -6   16.30    5.00 
   2   1  -6   19.60    9.30 
  -2  -1   6    8.40    6.10 
  -2  -1   6   13.70    4.50 
   1   1  -6  171.08   16.40 
   1   1  -6  158.18   13.30 
   1   1  -6  184.08   15.90 
  -1  -1   6  176.08   15.70 
  -1  -1   6  166.08   15.80 
  -1  -1   6  156.78   16.20 
   0   1  -6 1061.09   43.00 
   0   1  -6 1043.40   44.90 
   0  -1   6 1032.30   42.80 
   0  -1   6 1084.39   42.70 
   0  -1   6 1055.69   45.60 
  -1   1  -6   39.40    9.30 
  -1   1  -6   43.00   10.20 
   1  -1   6   34.50    9.40 
   1  -1   6   41.60    9.40 
   1  -1   6   49.90   11.30 
  -2   1  -6  326.37   24.70 
  -2   1  -6  302.07   25.40 
   2  -1   6  332.17   26.40 
   2  -1   6  303.57   23.80 
  -3   1  -6    4.40    6.20 
  -3   1  -6   12.60    5.00 
   3  -1   6   12.30    6.70 
   3  -1   6   15.30    7.30 
  -4   1  -6   -0.40    5.10 
  -4   1  -6    2.30    7.00 
   4  -1   6   -8.60    4.70 
   4  -1   6   -2.90    5.20 
  -5   1  -6   28.30   10.30 
   5  -1   6   32.70    9.90 
  -8   0   6    7.80    5.30 
  -8   0   6    5.20    6.80 
  -7   0   6   56.19   12.00 
  -7   0   6   54.89   12.00 
   6   0  -6    0.10    3.40 
  -6   0   6    4.40    3.60 
  -6   0   6    7.90    4.30 
   5   0  -6   67.39   11.40 
   5   0  -6   70.19    6.40 
  -5   0   6   69.99   12.50 
  -5   0   6   67.79    7.90 
   4   0  -6   42.10    6.60 
   4   0  -6   31.40    7.30 
  -4   0   6   27.40    7.70 
  -4   0   6   40.70    9.10 
  -4   0   6   35.90    7.40 
   3   0  -6   66.19   11.30 
   3   0  -6   78.89    8.20 
   3   0  -6   73.89   10.10 
  -3   0   6   56.39   10.50 
  -3   0   6   76.79   12.80 
  -3   0   6   80.19   12.00 
   2   0  -6    3.80    3.40 
  -2   0   6    1.60    4.80 
  -2   0   6    1.30    3.00 
  -2   0   6    9.40    4.90 
   1   0  -6   50.39    9.70 
   1   0  -6   45.00    8.10 
   1   0  -6   36.40    8.60 
  -1   0   6   38.20    9.10 
  -1   0   6   38.30    9.50 
  -1   0   6   59.69   12.10 
   0   0  -6   33.40    8.10 
   0   0  -6   25.50    8.40 
   0   0   6   27.00    8.40 
   0   0   6   34.90    9.20 
   0   0   6   20.70    7.80 
  -1   0  -6    2.50    3.40 
  -1   0  -6    3.90    4.00 
   1   0   6    7.60    5.30 
   1   0   6   16.60    7.10 
  -2   0  -6  459.05   30.30 
  -2   0  -6  378.86   28.60 
   2   0   6  426.26   29.50 
   2   0   6  471.85   29.10 
  -3   0  -6    7.30    5.20 
  -3   0  -6   10.00    5.80 
   3   0   6    5.60    5.20 
   3   0   6   -8.40    5.90 
  -4   0  -6   -4.70    6.40 
  -4   0  -6   11.20    6.50 
   4   0   6   19.50    7.00 
   4   0   6    7.40    6.20 
  -5   0  -6    9.70    9.50 
   5   0   6    4.30    8.70 
  -9   1   6   12.10    6.80 
  -8   1   6    4.60    4.50 
  -8   1   6  -12.50    5.60 
   7  -1  -6  152.28   13.50 
  -7   1   6  120.59   15.70 
   6  -1  -6  609.24   42.20 
  -6   1   6  621.14   34.80 
  -6   1   6  626.34   36.20 
   5  -1  -6 1543.75   53.09 
   5  -1  -6 1578.74   37.20 
  -5   1   6 1531.15   57.19 
  -5   1   6 1647.84   59.49 
  -5   1   6 1631.24   44.40 
   4  -1  -6   39.40    9.30 
   4  -1  -6   46.60    6.10 
  -4   1   6   42.50   10.10 
  -4   1   6   50.69    8.80 
   3  -1  -6    1.50    2.70 
   3  -1  -6    0.20    3.40 
   3  -1  -6   -2.30    2.50 
  -3   1   6    4.20    4.10 
  -3   1   6    2.10    4.00 
  -3   1   6    0.40    2.70 
   2  -1  -6   29.20    8.00 
   2  -1  -6   18.80    5.40 
   2  -1  -6   29.10    8.50 
  -2   1   6   23.80    6.90 
  -2   1   6   20.50    7.20 
  -2   1   6   15.60    6.10 
   1  -1  -6    1.40    3.00 
   1  -1  -6    0.80    2.20 
   1  -1  -6   -0.70    3.90 
  -1   1   6    4.20    3.70 
  -1   1   6    0.90    3.30 
  -1   1   6    1.40    4.00 
   0  -1  -6   11.60    7.10 
   0  -1  -6   14.50    6.40 
   0   1   6   18.20    6.50 
   0   1   6   16.10    6.50 
  -1  -1  -6  641.44   34.90 
  -1  -1  -6  665.73   37.20 
   1   1   6  704.23   34.20 
   1   1   6  658.23   36.20 
  -2  -1  -6   47.70   11.10 
  -2  -1  -6   42.80    9.90 
   2   1   6   35.60    9.40 
   2   1   6   34.60    9.50 
  -3  -1  -6    5.50    4.10 
  -3  -1  -6    9.00    5.50 
   3   1   6   12.80    5.20 
   3   1   6   -5.70    3.80 
  -4  -1  -6   33.70   12.50 
   4   1   6   57.49   14.10 
  -9   2   6   -4.30    4.80 
   8  -2  -6   -9.00    4.60 
  -8   2   6    9.10    6.60 
  -8   2   6   -5.00    2.60 
   7  -2  -6   10.20    5.00 
  -7   2   6   -1.30    5.20 
  -7   2   6    9.80    5.40 
   6  -2  -6  837.12   39.50 
  -6   2   6  958.80   45.50 
   5  -2  -6  147.39    8.80 
   5  -2  -6  140.39   15.10 
  -5   2   6  122.69   10.80 
  -5   2   6  130.39   15.80 
  -5   2   6  143.39   16.40 
   4  -2  -6    1.00    3.40 
   4  -2  -6    5.00    2.80 
   4  -2  -6    7.40    4.10 
  -4   2   6    0.90    3.30 
  -4   2   6    4.30    4.10 
  -4   2   6    3.70    3.90 
   3  -2  -6   30.80    6.00 
   3  -2  -6   17.70    6.70 
   3  -2  -6   40.30   10.60 
  -3   2   6   35.70    9.30 
  -3   2   6   42.50   10.70 
   2  -2  -6  408.06   26.50 
   2  -2  -6  363.26   24.90 
   2  -2  -6  340.07   18.10 
  -2   2   6  354.86   25.20 
  -2   2   6  335.37   19.90 
   1  -2  -6  202.48   18.40 
   1  -2  -6  198.28   18.20 
  -1   2   6  177.78   20.50 
  -1   2   6  222.08   19.60 
  -1   2   6  196.08   16.00 
   0  -2  -6  515.65   31.70 
   0  -2  -6  604.34   33.50 
   0   2   6  536.55   28.30 
   0   2   6  540.15   31.50 
  -1  -2  -6   51.09   11.40 
  -1  -2  -6   61.29   13.10 
   1   2   6   66.79   12.90 
   1   2   6   58.39   11.70 
  -2  -2  -6   16.30    7.90 
  -2  -2  -6   30.10    9.20 
   2   2   6   22.70    8.40 
   2   2   6   29.20    7.30 
  -3  -2  -6   12.90    6.50 
  -3  -2  -6   23.30    8.50 
   3   2   6   -2.10    5.30 
  -4  -2  -6   11.00    7.30 
   4   2   6   14.70    8.60 
  -9   3   6   -5.60    5.40 
   8  -3  -6   13.30    4.60 
  -8   3   6   21.50    8.60 
  -8   3   6    4.20    3.90 
   7  -3  -6  166.48   17.90 
  -7   3   6  196.68   20.60 
  -7   3   6  188.48   19.80 
   6  -3  -6   24.60    4.00 
   6  -3  -6   28.10    8.20 
  -6   3   6   20.60    5.00 
  -6   3   6   21.70    8.70 
  -6   3   6   17.40    6.90 
  -6   3   6   28.80    6.10 
   5  -3  -6   33.80    5.50 
   5  -3  -6   44.70   11.00 
  -5   3   6   44.30    7.70 
  -5   3   6   33.20    9.80 
  -5   3   6   39.80   11.10 
   4  -3  -6   35.00    9.80 
   4  -3  -6   27.20    6.70 
   4  -3  -6   34.80    9.20 
  -4   3   6   27.90    9.00 
  -4   3   6   27.70    9.90 
   3  -3  -6   17.70    5.30 
   3  -3  -6   17.70    6.40 
   3  -3  -6    6.70    5.10 
  -3   3   6    9.00    5.10 
  -3   3   6    4.20    5.00 
  -3   3   6   16.00    5.40 
   2  -3  -6   49.30   11.40 
   2  -3  -6   30.50    8.60 
  -2   3   6   49.40   11.40 
  -2   3   6   48.40   10.10 
   1  -3  -6  917.41   43.00 
   1  -3  -6  840.12   41.80 
  -1   3   6  943.61   37.70 
  -1   3   6  914.51   41.80 
   0  -3  -6  145.09   16.60 
   0  -3  -6  126.19   15.40 
   0   3   6  130.69   15.00 
   0   3   6  141.09   15.00 
  -1  -3  -6  104.19   16.80 
  -1  -3  -6  112.49   24.70 
   1   3   6   93.49   15.10 
   1   3   6   76.39   13.20 
  -2  -3  -6    6.40    6.50 
  -2  -3  -6    0.50    4.40 
   2   3   6    4.60    8.40 
   2   3   6    1.60    4.70 
  -3  -3  -6   -5.60    4.80 
   3   3   6    1.00    6.90 
  -9   4   6   21.20    9.80 
   8  -4  -6  101.19   14.00 
  -8   4   6  107.19   20.30 
  -8   4   6   71.99   18.30 
   7  -4  -6    5.80    4.90 
  -7   4   6    6.30    5.80 
  -7   4   6    6.70    7.50 
   6  -4  -6   42.40    6.70 
   6  -4  -6   51.49   11.90 
  -6   4   6   40.00   12.20 
  -6   4   6   35.30   10.70 
  -6   4   6   43.30    8.60 
  -6   4   6   44.40    7.50 
   5  -4  -6  153.78   11.40 
   5  -4  -6  139.09   28.50 
   5  -4  -6  145.89   17.10 
  -5   4   6  153.58   14.90 
  -5   4   6  169.58   20.00 
  -5   4   6  165.18   19.10 
   4  -4  -6   53.29   11.70 
   4  -4  -6   59.19    7.90 
   4  -4  -6   65.39   13.90 
  -4   4   6   65.69    8.70 
  -4   4   6   60.59   13.10 
   3  -4  -6    7.10    5.40 
   3  -4  -6   18.90    6.90 
  -3   4   6   12.90    4.80 
  -3   4   6   32.20    8.60 
   2  -4  -6 1131.79   50.09 
   2  -4  -6 1160.48   49.90 
  -2   4   6 1069.39   40.30 
  -2   4   6 1069.79   47.60 
   1  -4  -6  582.24   34.30 
   1  -4  -6  539.75   34.00 
  -1   4   6  545.85   31.20 
  -1   4   6  545.75   28.80 
   0  -4  -6  207.38   20.40 
   0   4   6  247.28   20.20 
   0   4   6  237.18   19.80 
  -1  -4  -6    2.50    3.90 
   1   4   6    0.00    4.40 
   1   4   6   -2.20    5.50 
  -2  -4  -6    7.90    9.70 
   2   4   6   11.50    7.00 
  -3  -4  -6   -2.40    6.90 
   3   4   6   -4.40    6.60 
  -9   5   6   29.30   10.50 
   8  -5  -6   24.60    9.20 
  -8   5   6   -7.90    7.40 
  -8   5   6  -10.60    4.20 
   7  -5  -6    2.80    5.00 
  -7   5   6    9.20    5.40 
  -7   5   6    9.60    6.80 
  -7   5   6   10.40    3.80 
   6  -5  -6   17.90    7.40 
  -6   5   6   34.80    9.20 
  -6   5   6   22.70    5.30 
  -6   5   6   45.00   12.10 
   5  -5  -6    5.80    4.90 
   5  -5  -6    1.70    4.80 
  -5   5   6   -1.90    2.80 
  -5   5   6    4.60    4.60 
   4  -5  -6   27.70   10.20 
   4  -5  -6   29.00   10.20 
  -4   5   6   33.80    8.10 
  -4   5   6   17.40    8.20 
   3  -5  -6   39.80   10.70 
   3  -5  -6   43.20   10.80 
  -3   5   6   33.50    7.80 
  -3   5   6   31.60    9.80 
   2  -5  -6  212.78   21.00 
   2  -5  -6  200.08   20.60 
  -2   5   6  242.38   21.10 
  -2   5   6  222.88   18.10 
   1  -5  -6   26.70    8.60 
   1  -5  -6   26.10    9.10 
  -1   5   6    7.70    5.40 
  -1   5   6   19.30    5.80 
   0  -5  -6   -1.60    5.20 
   0  -5  -6    3.80    4.20 
   0   5   6   -1.60    5.40 
   0   5   6    4.30    4.30 
  -1  -5  -6    5.80    9.10 
  -1  -5  -6    5.70    4.60 
   1   5   6    9.60    6.00 
  -2  -5  -6   10.10    6.50 
   2   5   6    1.90    7.00 
  -9   6   6    3.40    6.40 
   8  -6  -6    1.20    4.70 
  -8   6   6    2.50    5.50 
  -7   6   6   60.49    7.80 
  -7   6   6   60.49   11.00 
  -7   6   6   53.49   14.30 
   6  -6  -6  242.48   25.90 
  -6   6   6  255.97   16.60 
  -6   6   6  267.67   26.30 
   5  -6  -6   23.10    9.30 
   5  -6  -6   32.70   10.20 
  -5   6   6   21.50    6.00 
  -5   6   6   23.80    8.70 
   4  -6  -6   -7.80    6.50 
   4  -6  -6   15.10    6.40 
  -4   6   6    2.60    3.80 
  -4   6   6    1.70    5.00 
   3  -6  -6   33.60   10.60 
   3  -6  -6   48.20   11.70 
  -3   6   6   26.30    8.10 
  -3   6   6   30.30    8.60 
   2  -6  -6   48.70   11.00 
   2  -6  -6   52.39   13.70 
  -2   6   6   70.69   12.80 
   1  -6  -6   15.60    7.00 
   1  -6  -6   40.40    9.30 
  -1   6   6   19.80    7.60 
  -1   6   6   29.70    9.50 
   0  -6  -6   16.90   10.80 
   0  -6  -6   34.10    9.50 
   0   6   6   16.10    7.40 
  -1  -6  -6   -3.50    5.30 
   1   6   6   -6.60    5.20 
  -9   7   6   12.40    7.90 
   8  -7  -6   10.80    7.90 
  -8   7   6  -10.60    8.10 
  -8   7   6    6.70    4.50 
   7  -7  -6    1.00    6.50 
  -7   7   6    3.60    4.90 
  -7   7   6    5.50    3.90 
   6  -7  -6   19.10    7.80 
  -6   7   6    8.20    4.90 
  -6   7   6   27.50   11.00 
   5  -7  -6   -4.30    7.80 
   5  -7  -6   12.50    6.00 
  -5   7   6    7.20    5.30 
   4  -7  -6   12.60    7.90 
  -4   7   6   13.70    5.40 
   3  -7  -6    6.90    5.50 
   3  -7  -6   29.60    8.40 
  -3   7   6   -2.70    2.80 
  -3   7   6    4.00    4.50 
   2  -7  -6   30.70   10.50 
   2  -7  -6   36.60   10.80 
  -2   7   6   30.20    8.30 
   1  -7  -6    8.10    6.30 
  -1   7   6   -3.40    4.10 
   0  -7  -6   -6.30    5.60 
   0   7   6   -5.20    5.00 
   8  -8  -6    8.70    7.60 
  -8   8   6   10.30    5.50 
  -8   8   6  -13.20    8.10 
   7  -8  -6    1.30    6.30 
  -7   8   6    6.20    6.90 
  -7   8   6    5.00    3.60 
   6  -8  -6    0.50    6.00 
  -6   8   6   -2.00    3.30 
  -6   8   6    0.30    6.70 
   5  -8  -6   19.40   17.40 
   5  -8  -6   14.70    9.10 
  -5   8   6   24.50    7.40 
  -5   8   6   16.90    9.00 
   4  -8  -6   22.70   11.10 
  -4   8   6   34.50    8.60 
   3  -8  -6    5.70    6.20 
  -3   8   6    6.20    5.80 
   2  -8  -6   81.69   26.30 
  -2   8   6   62.99   13.50 
   7  -9  -6  -17.20    7.40 
  -7   9   6   13.30    5.40 
   6  -9  -6    5.90    9.90 
  -6   9   6   -0.50    4.60 
   5  -9  -6    2.80    7.30 
  -5   9   6    5.30    5.10 
   4  -9  -6    1.80    8.40 
  -4   9   6    1.00    4.50 
  -1  -9   7   15.00    9.20 
  -1  -9   7   12.50    7.80 
   0  -9   7   20.90   10.50 
   0  -9   7    7.50    6.80 
   1  -9   7    4.00    5.90 
   1  -9   7   14.90    8.60 
   2  -9   7   19.10   10.50 
   2  -9   7    4.90    6.40 
   3  -9   7    1.20    8.50 
   3  -9   7   -1.10    8.70 
   4  -9   7    5.80   10.90 
  -2  -8   7    4.20    4.20 
  -2  -8   7    2.20    5.70 
  -2  -8   7    9.70    9.40 
  -1  -8   7   -9.90    5.40 
  -1  -8   7    1.50    4.80 
  -1  -8   7   10.40    6.90 
   0  -8   7   47.50   11.20 
   0  -8   7   49.30   14.70 
   0  -8   7   63.09   14.50 
   1  -8   7    4.20    3.70 
   1  -8   7   -5.00    7.40 
   2  -8   7  171.08   21.20 
   2  -8   7  139.39   24.70 
   2  -8   7  169.18   27.40 
   3  -8   7    8.60    8.10 
   3  -8   7   12.60    8.90 
   4  -8   7  -11.10    6.20 
   4  -8   7    1.90    9.90 
   5  -8   7   -4.20    6.90 
   5  -8   7   11.60   12.90 
   4   7  -7    0.90    5.20 
  -4  -7   7    3.60    4.50 
  -4  -7   7  -10.00    6.70 
  -4  -7   7   -3.70    4.70 
  -3  -7   7    8.50    4.50 
  -3  -7   7   -1.50    6.40 
  -3  -7   7    1.10    4.10 
  -2  -7   7   32.20   10.90 
  -2  -7   7   -1.50    4.60 
  -2  -7   7   11.70    5.60 
  -1  -7   7  178.68   18.30 
  -1  -7   7  199.18   20.50 
  -1  -7   7  234.28   26.30 
   0  -7   7   14.40   10.30 
   0  -7   7   45.90   13.70 
   0  -7   7   49.90   12.60 
  -1   7  -7   18.20    6.20 
   1  -7   7   25.30   10.00 
   1  -7   7   22.40    7.40 
   1  -7   7   17.60    7.00 
  -2   7  -7   99.09   16.80 
   2  -7   7   80.69   17.70 
   2  -7   7   59.89   14.50 
   2  -7   7   77.09   15.30 
  -3   7  -7    4.60    6.60 
   3  -7   7    2.50    4.90 
   3  -7   7    6.70    8.10 
  -4   7  -7   10.90    7.00 
   4  -7   7   -5.70    6.00 
   4  -7   7    3.80    7.80 
   5  -7   7  -11.40    7.10 
   5  -7   7    3.40    8.30 
   5   6  -7    6.00    4.60 
  -5  -6   7    3.30    5.70 
  -5  -6   7    7.30    7.70 
  -5  -6   7   10.30    5.20 
  -4  -6   7    8.20    5.00 
  -4  -6   7    6.60    4.50 
  -4  -6   7    2.00    6.50 
  -3  -6   7   26.00    7.20 
  -3  -6   7    8.50    5.70 
  -3  -6   7   18.50    8.30 
  -2  -6   7  152.98   25.00 
  -2  -6   7  144.69   16.40 
  -2  -6   7  153.58   15.20 
   1   6  -7   75.69    9.80 
  -1  -6   7   90.89   16.60 
  -1  -6   7   54.79   13.80 
  -1  -6   7   82.39   13.70 
   0   6  -7   29.30    6.70 
   0  -6   7    3.40    5.20 
   0  -6   7   11.40   10.20 
   0  -6   7   15.00    6.20 
  -1   6  -7  107.09   14.00 
   1  -6   7   87.19   18.70 
   1  -6   7  116.79   14.00 
   1  -6   7  138.49   18.10 
   2  -6   7    5.70    5.10 
   2  -6   7   13.90    5.70 
   2  -6   7   -5.80    4.60 
  -3   6  -7   -8.80    5.00 
   3  -6   7    5.50    5.50 
   3  -6   7    3.50    5.60 
  -4   6  -7  -12.80    6.20 
   4  -6   7    5.10    7.70 
   4  -6   7   -2.20    5.60 
  -5   6  -7    1.00    6.50 
   5  -6   7    1.20    5.70 
   5  -6   7   12.00    9.40 
  -5  -5   7    0.50    4.50 
  -5  -5   7   10.20    3.60 
  -4  -5   7   11.00    5.10 
  -4  -5   7   18.90    5.40 
  -4  -5   7    7.90    6.40 
  -3  -5   7  109.39   13.00 
  -3  -5   7  105.39   18.70 
  -3  -5   7   88.79   11.80 
  -2  -5   7   23.20    7.50 
  -2  -5   7   21.70    7.00 
  -2  -5   7   19.30    8.80 
   1   5  -7  344.27   20.20 
  -1  -5   7  362.66   26.90 
  -1  -5   7  389.66   30.10 
   0   5  -7   26.10    7.30 
   0  -5   7   33.60    9.60 
   0  -5   7   33.90    8.40 
   0  -5   7   42.70   10.90 
  -1   5  -7   43.20    9.40 
   1  -5   7   47.00   11.60 
   1  -5   7   55.39   11.50 
   1  -5   7   46.70   11.80 
  -2   5  -7   10.40    6.50 
   2  -5   7   35.00   13.50 
   2  -5   7   12.30    6.20 
  -3   5  -7    9.80    7.10 
   3  -5   7   -3.80    5.10 
   3  -5   7   -1.60    5.90 
  -4   5  -7    4.00    7.40 
   4  -5   7   10.00    8.20 
   4  -5   7   22.50    7.80 
  -5   5  -7   -1.10    5.20 
   5  -5   7    3.50   12.30 
   5  -5   7  -10.10    6.50 
   6   4  -7    3.30    3.80 
  -6  -4   7   -1.20    3.80 
  -6  -4   7   -9.50    6.60 
  -6  -4   7    7.40    4.80 
  -5  -4   7   28.80    7.30 
  -5  -4   7   29.40    9.30 
  -5  -4   7   19.60    6.40 
  -4  -4   7   82.59   14.00 
  -4  -4   7   94.99   11.90 
  -4  -4   7   74.49   15.60 
  -3  -4   7  128.59   26.10 
  -3  -4   7   91.79   17.10 
  -3  -4   7   92.09   11.80 
   2   4  -7 1251.37   40.10 
  -2  -4   7 1210.08   49.30 
  -2  -4   7 1228.18   53.59 
  -2  -4   7 1244.58   47.80 
   1   4  -7   20.00    6.40 
  -1  -4   7   31.80    9.50 
  -1  -4   7   33.20   10.50 
  -1  -4   7   20.10    5.70 
   0   4  -7   11.70    4.60 
   0  -4   7   19.60    6.20 
   0  -4   7    5.90    6.10 
   0  -4   7   21.70    7.60 
  -1   4  -7   40.90   11.40 
   1  -4   7   59.09   12.20 
   1  -4   7   62.29   13.60 
   1  -4   7   66.29   15.80 
  -2   4  -7  128.69   17.20 
   2  -4   7  151.38   17.80 
   2  -4   7  112.99   19.00 
   2  -4   7  143.79   19.10 
  -3   4  -7    2.20    7.40 
   3  -4   7   -2.10    5.90 
   3  -4   7   -9.80    4.20 
  -4   4  -7   19.50    8.70 
   4  -4   7   10.60    7.70 
   4  -4   7   31.60   10.00 
  -5   4  -7   -1.60    4.10 
   5  -4   7   -5.90    6.00 
   5  -4   7   -5.50   11.50 
   7   3  -7    3.30    3.40 
  -7  -3   7   -6.90    4.40 
  -6  -3   7    6.40    5.20 
  -6  -3   7   13.80    6.90 
  -6  -3   7   -1.40    3.70 
  -5  -3   7    2.40    4.90 
  -5  -3   7    9.50    6.10 
  -5  -3   7    6.00    4.00 
  -4  -3   7   -7.50    2.80 
   3   3  -7  458.65   21.10 
  -3  -3   7  437.96   26.60 
  -3  -3   7  446.56   29.10 
  -3  -3   7  436.86   27.50 
   2   3  -7   21.60    5.90 
  -2  -3   7   37.90   10.20 
  -2  -3   7   24.30    7.60 
  -2  -3   7   24.80    7.20 
   1   3  -7    2.10    3.10 
  -1  -3   7    3.20    3.30 
  -1  -3   7   -0.90    3.60 
  -1  -3   7   -2.40    2.80 
   0   3  -7    0.80    2.30 
   0  -3   7   -1.90    3.20 
   0  -3   7    0.20    3.60 
   0  -3   7    0.00    3.50 
  -1   3  -7   86.59   15.90 
   1  -3   7  114.49   20.50 
   1  -3   7  111.09   15.10 
   1  -3   7  105.59   17.90 
  -2   3  -7  181.38   19.40 
   2  -3   7  118.49   20.40 
   2  -3   7  155.38   18.50 
  -3   3  -7  148.99   18.50 
   3  -3   7  124.49   21.40 
   3  -3   7  119.39   19.70 
  -4   3  -7    2.90    6.00 
   4  -3   7    4.60    6.70 
   4  -3   7    8.90    5.60 
  -5   3  -7   -5.40    4.80 
   5  -3   7    4.20    7.60 
   7   2  -7    4.30    2.60 
  -7  -2   7   11.40    4.50 
   6   2  -7   55.39   14.00 
  -6  -2   7   44.80   10.70 
  -6  -2   7   48.10   11.80 
   5   2  -7   53.19    9.30 
  -5  -2   7   73.19   13.50 
  -5  -2   7   50.79   11.50 
  -5  -2   7   45.40   10.80 
   4   2  -7   56.69    7.70 
   4   2  -7   68.99   11.60 
  -4  -2   7   57.49   10.90 
  -4  -2   7   55.99   11.60 
  -4  -2   7   86.59   14.50 
   3   2  -7   76.79    9.30 
   3   2  -7   75.89   12.50 
  -3  -2   7   77.19   13.30 
  -3  -2   7   74.49   14.10 
  -3  -2   7   79.49   13.80 
   2   2  -7   78.59   10.50 
  -2  -2   7   79.29   14.20 
  -2  -2   7   74.19   13.60 
  -2  -2   7   60.09   11.40 
   1   2  -7   22.30    6.60 
  -1  -2   7   11.10    5.90 
  -1  -2   7    8.10    4.60 
  -1  -2   7    8.40    4.60 
   0   2  -7  219.18   19.60 
   0   2  -7  222.08   20.80 
   0  -2   7  227.68   25.50 
   0  -2   7  222.58   20.80 
   0  -2   7  217.68   19.60 
  -1   2  -7   47.40   10.30 
  -1   2  -7   67.19   13.90 
   1  -2   7   63.39   14.20 
   1  -2   7   72.79   14.40 
   1  -2   7   72.99   14.20 
  -2   2  -7   24.90    9.00 
  -2   2  -7   29.80    8.80 
   2  -2   7   51.49   12.70 
   2  -2   7   38.10   11.20 
  -3   2  -7    9.30    7.10 
   3  -2   7    7.70    5.60 
  -4   2  -7    8.30   10.00 
  -5   2  -7    6.60    6.90 
   5  -2   7    6.00    9.50 
  -8  -1   7   12.10    5.80 
  -7  -1   7   -5.40    3.40 
   6   1  -7   10.70    3.80 
  -6  -1   7   -0.20    5.60 
  -6  -1   7    3.90    4.00 
  -6  -1   7   -4.70    2.60 
   5   1  -7   25.60    6.30 
   5   1  -7   26.50    6.40 
  -5  -1   7   17.50    6.50 
  -5  -1   7    1.70    4.40 
  -5  -1   7   13.90    5.40 
   4   1  -7 1675.33   48.80 
   4   1  -7 1660.53   51.29 
  -4  -1   7 1648.34   59.09 
  -4  -1   7 1726.63   56.49 
  -4  -1   7 1726.63   60.79 
   3   1  -7  302.77   18.80 
   3   1  -7  377.36   22.60 
  -3  -1   7  311.77   22.10 
  -3  -1   7  347.77   24.00 
  -3  -1   7  358.46   25.60 
  -2  -1   7   62.49   12.80 
  -2  -1   7   58.59   13.00 
  -2  -1   7   47.80    9.80 
   1   1  -7   38.80    9.90 
   1   1  -7   24.50    8.10 
  -1  -1   7   34.70   10.60 
  -1  -1   7   27.40    9.10 
  -1  -1   7   28.40    9.50 
   0   1  -7   26.40    8.90 
   0   1  -7   36.10   10.10 
   0  -1   7   20.30    7.60 
   0  -1   7   26.00    8.10 
   0  -1   7   29.50    9.60 
  -1   1  -7    2.50    3.10 
  -1   1  -7    4.30    5.20 
   1  -1   7    4.20    4.70 
   1  -1   7   -6.70    4.00 
  -2   1  -7  131.49   17.70 
  -2   1  -7  115.29   19.40 
   2  -1   7  132.49   17.30 
   2  -1   7  129.59   16.50 
  -3   1  -7   28.70   10.60 
  -3   1  -7   11.20    7.20 
   3  -1   7   30.40    9.90 
   3  -1   7   35.20   10.70 
  -4   1  -7    4.50    7.20 
   4  -1   7   33.20   11.10 
  -5   1  -7    6.80    7.80 
   5  -1   7  -13.40    7.20 
  -8   0   7    8.40    5.60 
  -8   0   7  -12.60    7.10 
  -7   0   7   11.80    4.70 
   6   0  -7  110.29    7.90 
   6   0  -7  126.49   12.10 
  -6   0   7   96.09   10.00 
  -6   0   7  142.19   24.90 
   5   0  -7  608.04   29.20 
   5   0  -7  584.54   22.60 
  -5   0   7  610.24   28.00 
  -5   0   7  620.44   35.10 
  -5   0   7  612.04   34.90 
   4   0  -7 3149.98   83.69 
  -4   0   7 3046.20   83.89 
  -4   0   7 3089.79   90.19 
  -4   0   7 3187.98   91.49 
   3   0  -7   11.20    4.60 
  -3   0   7   19.40    7.30 
  -3   0   7   24.80    8.50 
  -3   0   7   16.40    7.20 
   2   0  -7   19.40    6.80 
   2   0  -7   32.30    9.20 
  -2   0   7   45.20   10.50 
  -2   0   7   15.80    6.20 
  -2   0   7   28.50    8.60 
   1   0  -7    7.60    4.30 
  -1   0   7    9.60    5.30 
  -1   0   7    9.30    6.40 
  -1   0   7    9.90    5.00 
   0   0  -7  121.19   16.20 
   0   0  -7  143.39   23.70 
   0   0   7  170.48   18.50 
   0   0   7  149.88   16.60 
  -1   0  -7  212.68   20.60 
  -1   0  -7  222.48   21.90 
   1   0   7  249.68   22.00 
   1   0   7  159.88   18.60 
  -2   0  -7  262.67   24.60 
  -2   0  -7  283.97   25.70 
   2   0   7  277.17   24.30 
   2   0   7  254.37   24.20 
  -3   0  -7   11.30    8.70 
  -3   0  -7   18.40    9.00 
   3   0   7   20.40    7.50 
   3   0   7   28.80    9.80 
  -4   0  -7   14.50    9.30 
   4   0   7   21.10    9.00 
  -9   1   7   45.70   12.50 
  -8   1   7   42.70   11.90 
   7  -1  -7   37.70    8.60 
  -7   1   7   41.00   11.00 
   6  -1  -7   74.79    6.00 
   6  -1  -7   61.99   11.50 
  -6   1   7   73.89    7.80 
  -6   1   7   83.89   16.50 
  -6   1   7   70.69   14.60 
   5  -1  -7  240.88   13.20 
   5  -1  -7  247.98   20.00 
  -5   1   7  277.17   17.80 
  -5   1   7  240.48   32.80 
  -5   1   7  291.17   24.10 
   4  -1  -7  316.37   26.20 
   4  -1  -7  310.67   16.70 
  -4   1   7  322.37   25.10 
  -4   1   7  278.97   23.30 
   3  -1  -7   24.00    7.90 
   3  -1  -7   45.00   11.10 
   3  -1  -7   43.70    7.90 
  -3   1   7   56.29   12.40 
  -3   1   7   41.30   10.30 
  -3   1   7   36.20   10.60 
   2  -1  -7   -0.90    3.90 
   2  -1  -7    6.40    6.30 
  -2   1   7   11.60    4.90 
  -2   1   7    6.20    4.90 
  -2   1   7    1.40    3.90 
   1  -1  -7   66.29   13.30 
   1  -1  -7   59.39   12.20 
  -1   1   7   34.70    9.00 
  -1   1   7   61.49   14.20 
  -1   1   7   54.59   12.10 
   0  -1  -7  127.09   16.40 
   0  -1  -7  135.29   16.10 
   0   1   7  158.58   17.50 
   0   1   7  138.19   15.90 
  -1  -1  -7  678.03   38.90 
  -1  -1  -7  677.63   40.70 
   1   1   7  708.93   53.09 
   1   1   7  725.73   40.40 
  -2  -1  -7    9.80    6.20 
  -2  -1  -7   21.20    8.50 
   2   1   7    4.80    6.70 
   2   1   7   22.30    8.10 
  -3  -1  -7    0.70   11.00 
  -3  -1  -7    1.40    5.50 
   3   1   7   12.30    7.60 
  -4  -1  -7   -2.00    6.20 
   4   1   7   -7.00    9.00 
  -8   2   7   56.29   14.20 
  -8   2   7   39.60   11.30 
   7  -2  -7   47.10   10.50 
  -7   2   7   59.59   13.60 
  -7   2   7   30.50   10.90 
   6  -2  -7   51.89   10.80 
   6  -2  -7   30.50    4.90 
  -6   2   7   47.50    7.70 
  -6   2   7   25.30    8.50 
  -6   2   7   60.09   13.90 
   5  -2  -7  263.17   22.20 
   5  -2  -7  264.47   14.10 
  -5   2   7  251.27   17.20 
  -5   2   7  303.37   25.20 
  -5   2   7  282.27   24.40 
   4  -2  -7   85.99    8.90 
   4  -2  -7   70.09   13.60 
  -4   2   7  100.99   18.10 
  -4   2   7   75.99   14.80 
  -4   2   7   90.89   13.50 
   3  -2  -7   45.60   11.00 
   3  -2  -7   44.30   10.20 
  -3   2   7   42.80   10.40 
  -3   2   7   28.10    7.80 
  -3   2   7   50.29   18.60 
   2  -2  -7   -1.80    3.90 
   2  -2  -7    0.50    4.60 
  -2   2   7   -0.40    3.70 
  -2   2   7    1.10    3.70 
  -2   2   7    1.60    3.40 
   1  -2  -7  164.58   17.50 
   1  -2  -7  128.09   15.90 
  -1   2   7  111.39   14.10 
  -1   2   7  107.59   14.20 
   0  -2  -7  822.22   44.40 
   0  -2  -7  895.41   44.40 
   0   2   7  833.22   39.70 
   0   2   7  887.21   44.60 
  -1  -2  -7   84.09   16.40 
  -1  -2  -7   97.69   17.50 
   1   2   7   64.79   13.40 
   1   2   7   81.89   14.30 
  -2  -2  -7   -3.20    4.10 
   2   2   7   -6.30    4.00 
   2   2   7    2.60    6.80 
  -3  -2  -7   27.30    9.70 
   3   2   7    0.60    8.50 
  -9   3   7    1.10    6.10 
   8  -3  -7   16.70    8.00 
  -8   3   7    5.50    8.90 
  -8   3   7   13.90    6.80 
   7  -3  -7  115.19   15.30 
  -7   3   7   98.39   18.10 
  -7   3   7   85.49   17.10 
   6  -3  -7  194.68   11.40 
   6  -3  -7  194.08   20.40 
  -6   3   7  165.68   13.50 
  -6   3   7  160.48   19.50 
   5  -3  -7   45.50   10.90 
   5  -3  -7   36.20    6.60 
  -5   3   7   39.80   11.20 
  -5   3   7   50.99   13.00 
  -5   3   7   45.00    8.90 
   4  -3  -7   33.40   10.30 
   4  -3  -7   17.30    6.90 
  -4   3   7   45.40   12.10 
  -4   3   7   38.90   10.40 
  -4   3   7   40.40    8.50 
   3  -3  -7    6.20    5.80 
   3  -3  -7   -0.90    4.80 
  -3   3   7   -1.40    4.00 
  -3   3   7    0.30    3.40 
   2  -3  -7    0.00    3.30 
   2  -3  -7    3.90    5.80 
  -2   3   7   -2.80    3.40 
  -2   3   7    1.50    4.10 
   1  -3  -7  350.56   27.10 
   1  -3  -7  367.26   27.90 
  -1   3   7  301.37   22.70 
  -1   3   7  317.37   25.50 
   0  -3  -7  599.74   37.90 
   0  -3  -7  658.33   38.80 
   0   3   7  605.44   36.20 
   0   3   7  663.03   35.10 
  -1  -3  -7   88.79   17.30 
  -1  -3  -7   94.59   17.40 
   1   3   7   97.39   13.50 
   1   3   7   66.89   14.30 
  -2  -3  -7    1.50    6.30 
   2   3   7   10.30    6.60 
  -9   4   7   14.80    8.60 
   8  -4  -7   74.49   13.50 
  -8   4   7   49.40   17.30 
  -8   4   7   78.39   17.80 
   7  -4  -7   11.90    5.30 
  -7   4   7   12.00    4.20 
  -7   4   7    3.40    4.80 
  -7   4   7   12.90    7.80 
  -7   4   7   12.40    6.20 
   6  -4  -7    4.00    3.50 
   6  -4  -7   -0.50    4.30 
  -6   4   7    6.20    3.90 
  -6   4   7    5.20    4.90 
  -6   4   7    0.30    5.60 
  -6   4   7    8.70    5.70 
   5  -4  -7   13.90    8.10 
  -5   4   7   28.20    7.40 
  -5   4   7   30.70   13.30 
   4  -4  -7   -0.10    3.60 
   4  -4  -7   -7.80    4.50 
  -4   4   7    0.70    3.80 
  -4   4   7    2.60    4.20 
   3  -4  -7   -1.40    3.60 
   3  -4  -7    2.40    4.50 
  -3   4   7    1.00    4.20 
  -3   4   7    8.90    4.60 
   2  -4  -7   -3.10    3.40 
   2  -4  -7   -4.30    4.90 
  -2   4   7    3.20    3.90 
  -2   4   7   -4.40    4.00 
   1  -4  -7    7.90    7.30 
   1  -4  -7   -1.00    6.90 
  -1   4   7   -4.30    4.20 
  -1   4   7   18.20    6.20 
   0  -4  -7    3.80    7.50 
   0  -4  -7   -6.70    4.00 
   0   4   7   -0.10    4.30 
   0   4   7    4.00    5.40 
  -1  -4  -7   -2.70   11.70 
  -1  -4  -7   20.80    8.00 
   1   4   7   12.30    7.30 
  -2  -4  -7   -1.40    6.50 
   2   4   7   -3.90    6.90 
  -9   5   7   -1.70    6.40 
   8  -5  -7    1.80    7.10 
  -8   5   7   11.80    7.80 
   7  -5  -7    7.60    6.10 
  -7   5   7   31.60    7.50 
  -7   5   7  -12.40    5.90 
   6  -5  -7  299.97   32.50 
  -6   5   7  296.57   27.40 
  -6   5   7  308.47   18.80 
   5  -5  -7   65.39   13.50 
  -5   5   7   83.29   10.50 
  -5   5   7   84.89   18.40 
   4  -5  -7   13.80    7.50 
   4  -5  -7    0.20    5.10 
  -4   5   7   13.20    5.80 
  -4   5   7   10.10    5.10 
   3  -5  -7   14.40    6.20 
   3  -5  -7   12.70    7.70 
  -3   5   7   34.30   13.10 
   2  -5  -7   24.20    9.10 
   2  -5  -7   46.60   14.30 
  -2   5   7   34.00    9.80 
  -2   5   7   37.60    9.40 
   1  -5  -7   10.00    5.40 
  -1   5   7  -10.50    4.70 
  -1   5   7    9.10    5.00 
   0  -5  -7   24.00    9.30 
   0  -5  -7   36.70   16.20 
   0   5   7   19.80    8.90 
  -1  -5  -7   12.90    6.30 
   1   5   7    2.80    6.50 
  -9   6   7    9.50    9.80 
   8  -6  -7   -9.20    5.40 
  -8   6   7   -2.40    6.50 
  -8   6   7   12.30    5.20 
   7  -6  -7   13.90    6.80 
  -7   6   7   -5.30    3.80 
  -7   6   7    2.40    6.50 
   6  -6  -7    5.10    6.10 
  -6   6   7   -2.50    5.90 
  -6   6   7    8.20    4.50 
   5  -6  -7   10.40    6.00 
  -5   6   7    9.60    4.80 
  -5   6   7   11.00    8.30 
   4  -6  -7   14.20    6.80 
   4  -6  -7    3.40    6.90 
  -4   6   7    6.40    4.30 
  -4   6   7    5.50    4.40 
   3  -6  -7    9.20    5.70 
   3  -6  -7    4.80    8.50 
  -3   6   7   23.80    7.60 
  -3   6   7    5.80    5.00 
   2  -6  -7   16.10    9.10 
   2  -6  -7   17.10   10.10 
  -2   6   7    3.20    5.50 
   1  -6  -7  258.97   26.40 
  -1   6   7  242.98   22.80 
   0  -6  -7    8.80    6.80 
   0   6   7   13.20    6.90 
  -9   7   7   -2.60    6.20 
   8  -7  -7   -3.10    6.90 
  -8   7   7   -1.40    4.70 
   7  -7  -7   -9.40    4.90 
  -7   7   7    3.20    3.50 
   6  -7  -7    0.90    4.30 
  -6   7   7   11.10    5.70 
   5  -7  -7    7.80   11.80 
  -5   7   7   -2.30    3.30 
  -5   7   7   18.30    6.90 
   4  -7  -7   58.49   14.30 
   4  -7  -7   37.60   14.60 
  -4   7   7   59.09   12.20 
  -4   7   7   63.39   14.90 
   3  -7  -7    3.30    5.30 
  -3   7   7   -3.30    3.10 
   2  -7  -7   -6.50    6.60 
  -2   7   7   10.90    9.80 
   1  -7  -7   23.10   10.80 
  -1   7   7   14.50    8.10 
   8  -8  -7  -16.30    7.20 
  -8   8   7   -2.30    5.10 
   7  -8  -7    5.60    8.40 
  -7   8   7   -1.30    5.50 
   6  -8  -7   -8.10    5.20 
  -6   8   7    0.60    4.60 
   5  -8  -7   12.50    7.40 
  -5   8   7    9.90    5.80 
   4  -8  -7    2.10    6.60 
  -4   8   7    9.10    6.60 
  -3   8   7   10.90    5.70 
   0  -9   8    3.60    6.60 
   0  -9   8    6.80    8.70 
   1  -9   8   -1.00    5.90 
   1  -9   8    0.50    7.40 
   2  -9   8    7.20    8.90 
   2  -9   8    8.50    8.90 
  -2  -8   8   12.20    9.00 
  -2  -8   8    4.70    5.40 
  -1  -8   8   -0.30    8.60 
  -1  -8   8    1.90    5.40 
   0  -8   8   10.90    8.70 
   0  -8   8    3.20    8.50 
   1  -8   8    9.70    9.00 
   1  -8   8   14.80    9.50 
   2  -8   8   12.90    8.90 
   3  -8   8    6.30    8.20 
   3  -8   8   -2.20    6.20 
   4  -8   8   11.10    7.70 
   4  -8   8    4.30    8.30 
  -3  -7   8    7.60    7.80 
  -3  -7   8    4.50    7.10 
  -3  -7   8    2.90    4.60 
  -2  -7   8   26.10   11.90 
  -2  -7   8   32.10   10.00 
  -2  -7   8   41.20    9.70 
  -1  -7   8   90.49   15.30 
  -1  -7   8   93.99   17.60 
  -1  -7   8   66.09   17.90 
   0   7  -8   24.70    7.50 
   0  -7   8   11.20    6.80 
   0  -7   8   -7.20    5.90 
   0  -7   8   20.60    8.90 
  -1   7  -8    2.00    7.60 
   1  -7   8   -1.40    4.20 
   1  -7   8   -6.80    4.50 
  -2   7  -8   72.59   15.70 
   2  -7   8  102.59   20.30 
   2  -7   8   83.29   18.30 
   2  -7   8   94.49   22.00 
   3  -7   8    1.40    5.90 
   3  -7   8   -6.70    6.70 
   4  -7   8   46.80   14.20 
  -4  -6   8    1.50    8.40 
  -4  -6   8    6.10    5.30 
  -3  -6   8   46.30   10.40 
  -3  -6   8   34.00   12.50 
  -3  -6   8   25.00   10.10 
  -2  -6   8   49.90   12.20 
  -2  -6   8   40.60   13.80 
  -2  -6   8   32.10    9.00 
  -1  -6   8   26.70    9.70 
  -1  -6   8   50.49   13.50 
   0   6  -8   -3.50    3.90 
   0  -6   8    3.10    4.70 
   0  -6   8    3.00    4.50 
   0  -6   8   -3.10    5.80 
  -1   6  -8   97.99   16.30 
   1  -6   8   80.79   17.10 
   1  -6   8   89.19   15.60 
   1  -6   8  138.59   19.10 
  -2   6  -8    3.80    5.60 
   2  -6   8    2.30    6.30 
   2  -6   8   -3.60    5.90 
  -3   6  -8   11.80    9.40 
   3  -6   8   14.60    9.00 
   3  -6   8   30.60    9.40 
  -4   6  -8  -12.50    8.10 
   4  -6   8    0.40    5.90 
   4  -6   8   14.20    6.00 
  -5  -5   8    8.90    7.40 
  -5  -5   8   21.20    9.00 
  -5  -5   8   10.10    5.50 
  -4  -5   8   24.60    6.60 
  -4  -5   8   -0.10    4.70 
  -4  -5   8   -5.00    5.40 
  -3  -5   8   -1.20    5.10 
  -3  -5   8    2.70    4.20 
  -3  -5   8    0.90    7.40 
   2   5  -8  106.79   12.90 
  -2  -5   8  151.28   18.80 
  -2  -5   8  124.59   15.30 
  -2  -5   8  144.09   17.10 
   1   5  -8   70.79   11.70 
  -1  -5   8   90.09   18.20 
  -1  -5   8   73.99   15.90 
  -1  -5   8   74.39   13.20 
   0   5  -8   20.10    7.20 
   0  -5   8   22.40    9.20 
   0  -5   8   27.70    7.60 
   0  -5   8   27.80    9.50 
  -1   5  -8   -0.30    5.50 
   1  -5   8   12.50    6.40 
   1  -5   8   -4.20    4.60 
   1  -5   8   -3.60    4.70 
  -2   5  -8   31.20    9.60 
   2  -5   8   46.10   13.00 
   2  -5   8   58.79   15.00 
  -3   5  -8    9.60    6.60 
   3  -5   8   14.70    9.20 
   3  -5   8   28.70   11.20 
  -4   5  -8   25.30    7.70 
   4  -5   8   16.30    8.80 
   4  -5   8    9.90   11.20 
  -5   5  -8   11.70    8.30 
   5  -5   8    9.70   15.60 
  -6  -4   8    2.80    5.30 
  -6  -4   8   21.00    8.40 
  -6  -4   8   -7.10    5.80 
  -5  -4   8    0.90    4.00 
  -5  -4   8    4.20    4.60 
  -5  -4   8    6.90    5.70 
  -4  -4   8   13.90    6.30 
  -4  -4   8   -1.50    6.80 
  -4  -4   8   23.80    6.00 
   3   4  -8  107.59   10.20 
  -3  -4   8  107.69   14.30 
  -3  -4   8  107.89   14.60 
  -3  -4   8   72.39   15.10 
   2   4  -8   59.59   10.00 
  -2  -4   8   93.19   15.90 
  -2  -4   8   85.19   17.40 
  -2  -4   8   62.59   13.00 
   1   4  -8    8.70    4.30 
  -1  -4   8    9.90    6.40 
  -1  -4   8   10.90    7.50 
  -1  -4   8    8.40    5.20 
   0   4  -8   -1.50    3.50 
   0  -4   8    5.80    4.90 
   0  -4   8    4.00    5.00 
   0  -4   8   20.00   12.80 
  -1   4  -8   14.50    4.70 
   1  -4   8    0.40    5.00 
   1  -4   8    1.80    5.60 
   1  -4   8    3.80    4.40 
  -2   4  -8   60.49   14.50 
   2  -4   8  101.99   20.80 
   2  -4   8   80.69   17.90 
  -3   4  -8   -3.80    5.10 
   3  -4   8   13.80    7.10 
   3  -4   8   -8.50    4.70 
  -4   4  -8    8.30    5.30 
   4  -4   8   -2.00    7.80 
   4  -4   8    6.30    6.70 
   7   3  -8   16.70    5.70 
  -7  -3   8    7.50    5.00 
  -7  -3   8    9.20    7.80 
  -6  -3   8    2.20    4.50 
  -6  -3   8    3.20    6.60 
  -5  -3   8    3.80    4.00 
  -5  -3   8    0.60    4.10 
  -5  -3   8   10.80    5.30 
   4   3  -8   53.89    7.30 
  -4  -3   8   32.10   10.90 
  -4  -3   8   40.80   10.80 
  -4  -3   8   45.50   10.90 
   3   3  -8   43.40    8.30 
  -3  -3   8   33.10   10.20 
  -3  -3   8   34.80    9.80 
   2   3  -8   67.29   12.00 
  -2  -3   8   68.89   12.80 
  -2  -3   8   82.99   15.60 
  -2  -3   8   66.29   13.70 
   1   3  -8  100.39   13.30 
  -1  -3   8   88.19   16.20 
  -1  -3   8  100.89   19.10 
  -1  -3   8   80.99   14.40 
   0   3  -8   99.49   13.60 
   0  -3   8   83.79   15.20 
   0  -3   8   74.79   16.10 
   0  -3   8   72.79   14.40 
  -1   3  -8  150.38   17.50 
   1  -3   8  164.98   20.60 
   1  -3   8  126.89   21.70 
   1  -3   8  108.59   19.10 
  -2   3  -8   55.09   14.50 
   2  -3   8   42.40   14.30 
   2  -3   8   35.70   11.10 
  -3   3  -8    9.80    4.90 
   3  -3   8   -0.40    5.70 
  -4   3  -8   -2.90    6.80 
   4  -3   8    6.40    7.50 
   7   2  -8   25.50    6.20 
  -7  -2   8   21.50   10.80 
   6   2  -8   -7.30    4.40 
  -6  -2   8   -3.80    4.10 
  -6  -2   8    8.30    4.20 
  -6  -2   8    5.10    4.50 
   5   2  -8    1.70    3.50 
  -5  -2   8    4.30    4.40 
  -5  -2   8    1.30    3.80 
  -5  -2   8    2.60    3.80 
   4   2  -8   25.10    5.60 
  -4  -2   8   38.10   10.40 
  -4  -2   8   21.80    7.20 
   3   2  -8 3584.04   92.49 
  -3  -2   8 3670.43  103.79 
  -3  -2   8 3750.62  101.99 
  -3  -2   8 3390.46   98.19 
   2   2  -8   11.10    5.10 
  -2  -2   8   18.00    6.80 
  -2  -2   8   25.20    9.50 
  -2  -2   8   22.50    7.90 
   1   2  -8   93.29   12.90 
  -1  -2   8   46.00   11.10 
  -1  -2   8   59.29   13.90 
  -1  -2   8   57.79   13.20 
   0   2  -8   -0.30    2.60 
   0  -2   8    2.70    4.80 
   0  -2   8    0.00    3.90 
   0  -2   8   -6.60    2.50 
  -1   2  -8   25.40   10.00 
   1  -2   8   30.80   11.60 
   1  -2   8   18.20    8.10 
  -2   2  -8    8.60    7.50 
   2  -2   8    2.00    5.80 
   2  -2   8   19.30    9.90 
  -3   2  -8    0.20    4.40 
   3  -2   8    7.10    6.20 
   3  -2   8   -7.20    6.80 
  -4   2  -8   31.60   10.70 
   4  -2   8   42.40   13.80 
  -8  -1   8   -1.30    5.10 
  -7  -1   8   18.20    8.70 
  -7  -1   8   21.50    6.20 
  -7  -1   8   10.50    7.20 
   6   1  -8    9.20    4.50 
   6   1  -8    9.00    4.50 
  -6  -1   8    6.00    8.10 
  -6  -1   8    4.70    3.90 
  -6  -1   8    7.50    6.60 
   5   1  -8   26.30    6.40 
   5   1  -8   15.70    4.70 
  -5  -1   8   26.60    6.40 
  -5  -1   8   16.80    6.40 
   4   1  -8   57.39   10.60 
  -4  -1   8   60.99   12.70 
  -4  -1   8   71.19   13.80 
  -4  -1   8   52.39   12.30 
   3   1  -8  383.16   25.20 
  -3  -1   8  371.66   27.00 
  -3  -1   8  408.36   29.70 
  -3  -1   8  346.87   25.20 
   2   1  -8   18.60    7.40 
  -2  -1   8   -1.10    4.30 
  -2  -1   8   22.10    7.80 
  -2  -1   8    8.30    7.30 
   1   1  -8   29.20    8.50 
  -1  -1   8   27.60   11.80 
  -1  -1   8   41.90   11.60 
  -1  -1   8   43.30   11.40 
   0   1  -8   -4.50    2.60 
   0  -1   8   -2.00    4.00 
   0  -1   8   -3.60    3.90 
  -1   1  -8    1.90    8.00 
  -1   1  -8   -0.50    4.80 
   1  -1   8   11.80    7.20 
   1  -1   8    5.60    6.40 
  -2   1  -8  136.79   23.10 
  -2   1  -8   90.19   18.90 
   2  -1   8  163.18   20.90 
   2  -1   8  197.88   22.10 
  -3   1  -8   21.30   13.60 
  -3   1  -8    5.90    6.90 
   3  -1   8    0.90    5.70 
  -4   1  -8    6.90    7.20 
   4  -1   8   12.20   10.00 
  -7   0   8    6.70    4.80 
   6   0  -8    6.90    3.70 
   6   0  -8    2.50    3.10 
  -6   0   8    9.30    5.40 
  -6   0   8    5.20    4.50 
  -6   0   8   -4.40    3.90 
   5   0  -8  155.28   15.10 
   5   0  -8  142.99   11.80 
  -5   0   8  141.89   15.00 
  -5   0   8  141.79   17.00 
  -5   0   8  156.18   17.80 
   4   0  -8  522.15   30.20 
  -4   0   8  552.84   35.10 
  -4   0   8  507.95   29.20 
  -4   0   8  492.25   32.70 
   3   0  -8  303.57   23.10 
  -3   0   8  298.57   23.20 
  -3   0   8  283.07   24.20 
  -3   0   8  301.67   25.60 
   2   0  -8   30.20    8.10 
  -2   0   8   29.60    9.50 
  -2   0   8   23.40    8.40 
  -2   0   8   40.60   11.60 
   1   0  -8    8.50    5.20 
   1   0  -8    1.00    4.00 
  -1   0   8    2.70    4.90 
  -1   0   8    3.90    5.50 
  -1   0   8    0.30    5.40 
   0   0  -8   18.00    8.80 
   0   0  -8   10.70    7.10 
   0   0   8   10.90    6.40 
   0   0   8   12.60    6.80 
  -1   0  -8  238.38   24.40 
   1   0   8  227.38   23.20 
   1   0   8  239.08   24.70 
  -2   0  -8   82.49   17.30 
  -2   0  -8   68.49   16.90 
   2   0   8   72.19   15.50 
   2   0   8   65.09   14.60 
  -3   0  -8    4.20    7.20 
   3   0   8   16.00    9.20 
  -8   1   8   17.90    8.10 
   7  -1  -8   34.30    8.50 
  -7   1   8   43.80   12.00 
  -7   1   8   32.70   10.90 
   6  -1  -8    1.40    4.00 
   6  -1  -8    9.30    4.20 
  -6   1   8   16.90    6.20 
  -6   1   8   11.20    7.60 
  -6   1   8    4.80    6.50 
   5  -1  -8  276.87   15.70 
   5  -1  -8  273.87   22.40 
  -5   1   8  267.37   19.90 
  -5   1   8  259.67   24.10 
  -5   1   8  256.57   23.90 
   4  -1  -8  555.14   33.40 
  -4   1   8  574.04   30.20 
  -4   1   8  526.25   35.30 
  -4   1   8  572.14   36.40 
   3  -1  -8   21.30    7.90 
  -3   1   8   10.00    6.00 
  -3   1   8    9.30    6.10 
  -3   1   8   10.90    5.80 
   2  -1  -8   -0.50    5.70 
   2  -1  -8   11.70    6.30 
  -2   1   8   -0.40    4.80 
  -2   1   8   -2.40    3.70 
  -2   1   8   -2.90    4.80 
   1  -1  -8    2.70    4.90 
   1  -1  -8    7.70    4.60 
  -1   1   8    2.30    5.40 
  -1   1   8    8.20    5.90 
   0  -1  -8   88.69   16.40 
   0  -1  -8   96.49   16.90 
   0   1   8  151.28   18.30 
   0   1   8   94.39   16.80 
  -1  -1  -8  452.55   34.20 
  -1  -1  -8  479.05   36.40 
   1   1   8  470.45   33.70 
   1   1   8  469.25   34.30 
  -2  -1  -8    6.00    6.40 
  -2  -1  -8   34.30   12.60 
   2   1   8    9.10    8.10 
  -3  -1  -8   30.10   10.20 
  -9   2   8   77.89   18.00 
  -8   2   8    4.80    5.50 
   7  -2  -8   32.60    4.50 
   7  -2  -8   35.10    8.50 
  -7   2   8   37.60   11.50 
   6  -2  -8    4.70    4.70 
  -6   2   8   -2.80    3.80 
  -6   2   8   -1.80    4.10 
  -6   2   8   12.80    7.60 
   5  -2  -8  632.64   25.30 
   5  -2  -8  637.04   37.40 
  -5   2   8  655.13   31.10 
  -5   2   8  587.74   38.90 
  -5   2   8  608.84   39.10 
   4  -2  -8    7.60    3.70 
  -4   2   8    4.20    4.00 
  -4   2   8    6.00    5.50 
  -4   2   8   -2.10    3.90 
   3  -2  -8    1.90    4.70 
  -3   2   8    4.80    5.50 
  -3   2   8    2.90    4.40 
   2  -2  -8   -5.00    5.30 
   2  -2  -8    7.00    5.30 
  -2   2   8   11.20    5.00 
  -2   2   8   -2.20    4.00 
   1  -2  -8  101.79   18.60 
   1  -2  -8   70.99   13.90 
  -1   2   8   61.69   13.70 
  -1   2   8   73.19   14.90 
   0  -2  -8   50.79   13.00 
   0  -2  -8   45.40   12.90 
   0   2   8   37.40   11.30 
   0   2   8   34.10   10.60 
  -1  -2  -8  149.59   19.10 
  -1  -2  -8  116.79   22.10 
   1   2   8  108.39   19.10 
  -2  -2  -8   -7.40    7.40 
   2   2   8   -2.00    7.30 
  -9   3   8   14.60    7.90 
  -8   3   8   35.40   11.60 
   7  -3  -8   40.60    9.30 
   7  -3  -8   18.80    4.20 
  -7   3   8   12.70    5.60 
   6  -3  -8   16.70    4.30 
   6  -3  -8    4.20    5.00 
  -6   3   8    4.00    7.10 
  -6   3   8    1.10    4.90 
  -6   3   8   12.20    5.10 
   5  -3  -8  502.05   34.20 
  -5   3   8  529.15   27.90 
  -5   3   8  541.95   37.40 
  -5   3   8  542.45   38.20 
   4  -3  -8   82.59   16.90 
  -4   3   8   84.99   13.90 
  -4   3   8   78.09   17.80 
   3  -3  -8   15.60    8.30 
   3  -3  -8   13.90    7.60 
  -3   3   8   18.80    7.90 
  -3   3   8    6.70    5.40 
   2  -3  -8   12.40    7.60 
   2  -3  -8    3.90    6.90 
  -2   3   8   19.80    9.50 
   1  -3  -8  -13.90    6.00 
  -1   3   8   -2.20    5.30 
  -1   3   8   -5.90    3.20 
   0  -3  -8   42.80   13.10 
   0  -3  -8   85.99   16.40 
   0   3   8   51.49   12.00 
   0   3   8   53.39   12.60 
  -1  -3  -8   11.50    7.00 
   1   3   8   15.40   10.00 
  -2  -3  -8   13.30    8.40 
   2   3   8    4.70    8.50 
  -9   4   8   -3.10    5.50 
  -8   4   8    2.50    7.20 
   7  -4  -8    1.90    6.00 
   7  -4  -8    1.40    5.40 
  -7   4   8  -14.80   10.50 
  -7   4   8   17.40    7.20 
  -7   4   8   -0.40    6.00 
   6  -4  -8  123.69   16.90 
  -6   4   8  144.99   19.60 
  -6   4   8  116.19   12.90 
   5  -4  -8  401.76   37.80 
  -5   4   8  341.67   30.10 
  -5   4   8  352.56   22.80 
   4  -4  -8    7.70    5.20 
  -4   4   8   15.20    6.50 
  -4   4   8    4.90    5.30 
   3  -4  -8   19.60    7.50 
   3  -4  -8   15.50    8.60 
  -3   4   8    4.60    5.60 
  -3   4   8    9.90    6.90 
   2  -4  -8    2.80    5.10 
   2  -4  -8   14.50    8.30 
  -2   4   8    1.70    4.50 
   1  -4  -8   38.30   13.80 
   1  -4  -8   45.80   12.60 
  -1   4   8   61.29   13.00 
  -1   4   8   37.70   10.50 
   0  -4  -8   62.29   15.00 
   0   4   8   35.40   11.50 
  -1  -4  -8    0.90   11.30 
   1   4   8   10.70    9.30 
  -9   5   8   51.89   13.70 
   8  -5  -8    5.60    6.80 
  -8   5   8   21.70    7.10 
  -8   5   8   -1.50    4.80 
   7  -5  -8   17.30    6.90 
  -7   5   8    9.00    7.10 
  -7   5   8   12.80    6.00 
   6  -5  -8   21.60    8.90 
  -6   5   8   17.80    8.10 
  -6   5   8   11.50    6.10 
   5  -5  -8   -6.10    3.40 
  -5   5   8    8.40    5.50 
  -5   5   8   -2.80    3.40 
   4  -5  -8   -5.40    8.00 
   4  -5  -8    5.30    5.50 
  -4   5   8    9.00    5.70 
  -4   5   8    1.20    4.50 
   3  -5  -8   13.20   13.30 
   3  -5  -8   20.60    9.00 
  -3   5   8   19.90    7.00 
  -3   5   8   27.10    8.50 
   2  -5  -8    3.80    4.70 
   2  -5  -8  -11.70    8.70 
  -2   5   8   -7.30    5.50 
  -2   5   8    4.60    5.20 
   1  -5  -8   30.30   10.70 
  -1   5   8   32.70    9.50 
   0   5   8  153.18   19.50 
  -8   6   8    0.10    6.30 
  -8   6   8   -9.00    8.40 
   7  -6  -8    1.80    6.00 
  -7   6   8   -3.90    4.10 
  -7   6   8    6.30    8.40 
   6  -6  -8   33.50   10.10 
  -6   6   8   21.10    8.20 
  -6   6   8   34.90    8.50 
  -5   6   8    3.10    6.30 
  -5   6   8    0.00    4.60 
   4  -6  -8   11.80    6.00 
   4  -6  -8   16.10   12.30 
  -4   6   8    0.70    4.00 
  -4   6   8    8.60    7.30 
   3  -6  -8    5.50    8.10 
  -3   6   8   12.50    7.00 
   2  -6  -8   21.30   10.60 
  -2   6   8    6.00    6.30 
   1  -6  -8   22.80   10.20 
  -1   6   8   17.10    8.60 
   8  -7  -8   -7.40    8.40 
  -8   7   8   -0.50    8.50 
  -8   7   8    9.50    5.50 
   7  -7  -8   29.80   12.00 
  -7   7   8   27.00   12.70 
  -7   7   8   30.00    9.20 
   6  -7  -8    6.30    9.10 
  -6   7   8   -3.50    6.30 
  -6   7   8   -2.50    4.50 
   5  -7  -8   25.10   13.60 
  -5   7   8   21.50    8.10 
   4  -7  -8   16.80   10.50 
  -4   7   8   13.30    6.50 
   3  -7  -8    0.50    6.20 
  -3   7   8   -4.20    5.90 
   6  -8  -8    8.30    8.20 
  -6   8   8   16.70    6.20 
   5  -8  -8   28.90   13.40 
  -5   8   8   31.10    9.40 
  -1  -8   9   38.70   13.70 
  -1  -8   9   47.00   15.80 
   0  -8   9   -1.40    5.10 
   0  -8   9    8.50    7.20 
   1  -8   9    4.50   11.00 
   1  -8   9    5.90    8.90 
   2  -8   9   -9.20    7.10 
   2  -8   9    3.70    8.90 
  -3  -7   9    1.40    8.30 
  -3  -7   9   -8.30    5.90 
  -2  -7   9   11.20    8.70 
  -2  -7   9   22.70   10.00 
  -1  -7   9   -5.10    5.20 
  -1  -7   9    5.80    7.30 
   0  -7   9   15.80    9.00 
   1  -7   9   12.00    8.40 
   1  -7   9   -1.60    6.90 
   2  -7   9   18.00   12.70 
   2  -7   9   23.10   11.90 
   3  -7   9   -3.00    7.50 
   3  -7   9    4.90    8.30 
  -4  -6   9   15.30    9.20 
  -4  -6   9    7.30    6.00 
  -3  -6   9   34.70   10.70 
  -3  -6   9   29.10   11.40 
  -3  -6   9   54.59   14.80 
  -2  -6   9   24.70    9.80 
  -2  -6   9   19.70    9.80 
  -2  -6   9   43.60   11.30 
  -1  -6   9   -8.80    6.00 
  -1  -6   9    8.50    7.20 
  -1  -6   9   -5.20    4.30 
   0   6  -9  -10.70    6.00 
   0  -6   9    2.70    4.90 
   0  -6   9   16.40    7.10 
   0  -6   9   -6.70    7.20 
  -1   6  -9    4.70    5.60 
   1  -6   9  -15.10    7.70 
   1  -6   9    2.90    7.70 
   1  -6   9   10.90    8.10 
  -2   6  -9   -1.30    4.60 
   2  -6   9   24.20   11.30 
   2  -6   9   12.10    7.00 
   3  -6   9   22.40   17.50 
  -5  -5   9   35.40   10.00 
  -5  -5   9   49.50   13.00 
  -4  -5   9    9.20    5.60 
  -4  -5   9  -11.00    5.50 
  -4  -5   9   -3.40    5.20 
  -3  -5   9   10.20    8.70 
  -3  -5   9   11.40    8.10 
  -3  -5   9    5.40    8.20 
   2   5  -9   40.70    8.90 
  -2  -5   9   21.60    8.40 
  -2  -5   9   35.10   12.60 
  -2  -5   9   38.70   10.50 
  -1  -5   9    0.30    4.50 
  -1  -5   9   -5.50    5.50 
  -1  -5   9   -1.40    4.80 
   0   5  -9   -3.00    4.80 
   0  -5   9   14.60    8.70 
   0  -5   9   10.30    8.30 
   0  -5   9   10.70    6.40 
  -1   5  -9   23.20    9.10 
   1  -5   9   73.69   16.00 
   1  -5   9   37.20   13.20 
   1  -5   9   38.20   13.10 
  -2   5  -9   22.40    9.50 
   2  -5   9   17.00    8.00 
   2  -5   9   18.10    9.10 
  -3   5  -9   91.99   18.60 
   3  -5   9  101.99   22.90 
   3  -5   9  164.48   22.00 
  -4   5  -9    2.10    5.60 
   4  -5   9    4.80    9.20 
  -5  -4   9   -1.30    7.50 
  -5  -4   9    8.80    7.80 
  -5  -4   9   22.90    8.40 
  -4  -4   9    8.30    6.50 
  -4  -4   9   -0.30    4.80 
   3   4  -9   -0.30    4.90 
  -3  -4   9    2.90    4.80 
  -3  -4   9   -5.40    3.70 
   2   4  -9  271.67   20.30 
  -2  -4   9  228.08   24.40 
  -2  -4   9  247.78   22.40 
  -2  -4   9  245.68   24.50 
   1   4  -9  154.28   16.60 
  -1  -4   9  136.09   22.50 
  -1  -4   9  163.98   18.70 
  -1  -4   9  173.18   21.50 
   0   4  -9  149.88   18.00 
   0  -4   9  170.18   20.80 
   0  -4   9  184.78   21.70 
   0  -4   9  176.58   19.50 
  -1   4  -9   39.70   10.50 
   1  -4   9   28.70    8.80 
   1  -4   9   13.10    8.80 
  -2   4  -9   16.30    6.50 
   2  -4   9   14.10    8.30 
   2  -4   9   14.90    5.90 
  -3   4  -9    1.10    6.30 
   3  -4   9   -5.10    8.00 
   3  -4   9   12.20    8.70 
  -4   4  -9    1.50    6.50 
   4  -4   9   -9.40    9.50 
  -6  -3   9    9.40    7.80 
  -6  -3   9   -3.90    5.20 
  -5  -3   9   18.90    6.40 
  -5  -3   9   -3.80    5.60 
  -4  -3   9   -1.10    4.00 
  -4  -3   9   12.00    6.70 
   3   3  -9  100.39   12.10 
  -3  -3   9  126.29   16.70 
  -3  -3   9  114.09   20.30 
  -3  -3   9   91.49   18.30 
   2   3  -9  712.83   37.50 
  -2  -3   9  673.03   49.20 
  -2  -3   9  720.83   43.10 
  -2  -3   9  683.23   39.90 
   1   3  -9   42.40   10.40 
  -1  -3   9   44.10   11.60 
  -1  -3   9   48.20   12.50 
  -1  -3   9   49.90   13.50 
   0   3  -9    9.10    6.00 
   0  -3   9   23.00    7.50 
   0  -3   9   14.60    6.70 
   0  -3   9   15.30    8.60 
  -1   3  -9    9.60    5.10 
   1  -3   9   26.10    9.30 
  -2   3  -9   -4.50    4.20 
   2  -3   9   -8.90    3.50 
   2  -3   9   -6.30    5.60 
  -3   3  -9   38.60   12.40 
   3  -3   9   23.80   11.30 
   3  -3   9   14.70    8.90 
  -7  -2   9   11.10    8.00 
  -7  -2   9   10.30    7.40 
  -6  -2   9   14.30    6.70 
  -6  -2   9   -4.80    5.30 
  -5  -2   9   37.50    9.60 
  -5  -2   9   33.80   10.80 
   4   2  -9   78.49   10.40 
  -4  -2   9   63.39   15.40 
  -4  -2   9   69.49   13.80 
  -4  -2   9   73.79   14.50 
   3   2  -9  182.18   17.10 
  -3  -2   9  175.78   19.30 
  -3  -2   9  144.29   18.00 
  -3  -2   9  177.08   20.30 
   2   2  -9    2.00    4.20 
  -2  -2   9    5.80    5.30 
  -2  -2   9   -0.30    4.80 
  -2  -2   9   -0.10    4.90 
   1   2  -9   90.29   16.00 
  -1  -2   9   69.59   15.20 
  -1  -2   9   95.09   18.10 
  -1  -2   9   74.69   15.00 
   0   2  -9   55.19   13.80 
   0  -2   9   74.69   16.80 
   0  -2   9  101.19   20.50 
  -1   2  -9   13.80    7.70 
   1  -2   9   -5.70    4.20 
  -2   2  -9  107.29   20.50 
   2  -2   9  116.99   21.30 
   2  -2   9  127.09   25.40 
  -3   2  -9   41.50   12.60 
   3  -2   9   34.40   14.40 
  -7  -1   9   65.09   14.90 
  -7  -1   9   63.99   11.90 
   6   1  -9    8.10    6.10 
  -6  -1   9    7.70    6.00 
  -6  -1   9   11.70    6.50 
  -6  -1   9    0.70    6.40 
   5   1  -9    9.10    3.90 
  -5  -1   9    9.80    5.10 
  -5  -1   9   -6.00    4.10 
   4   1  -9   38.40    9.40 
  -4  -1   9   56.09   12.30 
  -4  -1   9   49.80   11.80 
  -4  -1   9   26.60    8.50 
   3   1  -9  187.68   19.80 
  -3  -1   9  251.37   24.40 
  -3  -1   9  210.68   21.90 
  -3  -1   9  250.37   22.60 
   2   1  -9   13.60    7.50 
  -2  -1   9    8.80    7.00 
  -2  -1   9   14.10    7.00 
  -2  -1   9   12.50    7.80 
   1   1  -9   72.99   14.90 
  -1  -1   9  102.19   18.50 
  -1  -1   9   70.79   15.90 
   0   1  -9    6.20    5.70 
   0  -1   9   -7.50    5.80 
  -1   1  -9   -3.40    4.10 
   1  -1   9    4.90    7.80 
   1  -1   9    9.40    6.80 
   2  -1   9  102.09   20.30 
   2  -1   9  142.89   24.50 
  -3   1  -9   34.00   14.10 
   3  -1   9   42.90   14.60 
  -8   0   9  112.39   20.80 
  -7   0   9   -2.10    8.50 
  -7   0   9   15.40    6.20 
  -7   0   9   -1.10    5.80 
   6   0  -9   37.60    8.20 
   6   0  -9   39.00    8.30 
  -6   0   9   38.30   10.00 
  -6   0   9   37.00   11.10 
  -6   0   9   47.60   10.00 
   5   0  -9   -3.00    3.10 
  -5   0   9    3.60    3.90 
  -5   0   9    7.90    6.30 
  -5   0   9    1.30    4.90 
   4   0  -9  788.62   40.20 
  -4   0   9  779.12   44.20 
  -4   0   9  728.03   38.30 
  -4   0   9  685.33   42.50 
   3   0  -9    1.60    3.90 
  -3   0   9   -0.80    4.90 
  -3   0   9    6.10    5.40 
  -3   0   9   10.30    5.60 
   2   0  -9   68.19   14.30 
  -2   0   9  110.69   19.70 
  -2   0   9   77.09   15.40 
  -2   0   9   67.49   14.30 
   1   0  -9    8.10    5.90 
  -1   0   9    8.60    5.10 
  -1   0   9   -1.80    6.00 
   0   0  -9   11.40    5.80 
   0   0   9   10.30    5.80 
   0   0   9   10.30    7.60 
  -1   0  -9  294.07   28.50 
   1   0   9  231.58   26.30 
   1   0   9  302.17   28.70 
  -2   0  -9   28.30   12.60 
   2   0   9   41.70   13.00 
  -8   1   9   31.10   11.70 
  -7   1   9   25.80   10.40 
  -7   1   9   15.60    6.10 
   6  -1  -9   -0.20    4.10 
   6  -1  -9   -3.20    4.40 
  -6   1   9    0.70    3.20 
  -6   1   9    2.50    4.80 
  -6   1   9   -3.50    5.80 
   5  -1  -9   74.19   14.90 
  -5   1   9   66.29   16.10 
  -5   1   9   83.59   17.50 
  -5   1   9   60.59   12.10 
   4  -1  -9    1.90    4.30 
  -4   1   9    9.00    5.80 
  -4   1   9    5.20    5.50 
   3  -1  -9   46.90   11.30 
  -3   1   9   69.19   15.70 
  -3   1   9   50.99   16.10 
  -3   1   9   66.59   14.10 
   2  -1  -9   16.60    7.70 
  -2   1   9   15.10    7.20 
  -1   1   9   12.60    5.80 
  -1   1   9   13.00    7.80 
   0  -1  -9   24.80    9.40 
   0  -1  -9   22.30    8.80 
   0   1   9   13.10    7.30 
   0   1   9    0.80    6.60 
  -1  -1  -9   11.40    8.00 
  -1  -1  -9   34.40   14.40 
   1   1   9   11.00   11.80 
   1   1   9   24.70   10.40 
  -2  -1  -9    1.90    6.30 
   2   1   9   -2.20    8.80 
  -8   2   9    3.00    6.00 
   7  -2  -9   -0.90    5.00 
  -7   2   9    0.40    4.30 
  -7   2   9   -4.30    8.70 
  -6   2   9    2.40    5.10 
  -6   2   9   15.80   10.60 
  -6   2   9    4.70    5.30 
   5  -2  -9   49.00   11.90 
  -5   2   9   53.39   13.70 
  -5   2   9   37.30   10.90 
  -5   2   9   39.10   10.00 
   4  -2  -9  470.65   33.00 
  -4   2   9  511.75   30.70 
  -4   2   9  477.35   35.70 
   3  -2  -9  236.28   22.80 
  -3   2   9  185.78   19.60 
  -3   2   9  206.48   28.80 
   2  -2  -9   37.10   12.80 
  -2   2   9   48.70   13.00 
  -2   2   9   42.00   12.10 
   1  -2  -9    0.40    6.20 
   1  -2  -9   -1.00    9.90 
  -1   2   9   11.90    7.50 
  -1   2   9    4.00    8.00 
   0  -2  -9   -0.30    7.60 
   0  -2  -9   31.70   12.20 
   0   2   9    1.60    7.00 
   0   2   9   -1.30    9.60 
  -1  -2  -9   20.70    9.60 
  -8   3   9   17.10    9.20 
   7  -3  -9   -1.80    5.90 
  -7   3   9   -0.80    4.60 
  -7   3   9    1.40    6.00 
   6  -3  -9  103.29   18.90 
  -6   3   9  102.59   21.40 
  -6   3   9   83.29   14.20 
   5  -3  -9  281.37   26.50 
  -5   3   9  229.88   20.10 
  -5   3   9  248.48   26.00 
   4  -3  -9   30.20   10.70 
  -4   3   9   33.50   11.20 
  -4   3   9   21.30    7.60 
   3  -3  -9   13.50    5.30 
  -3   3   9    6.60    6.60 
  -3   3   9   -1.80    4.80 
   2  -3  -9    0.10    5.50 
   2  -3  -9   -2.20    8.30 
  -2   3   9    2.70    6.20 
  -2   3   9   -0.30    6.00 
   1  -3  -9   15.50    9.90 
   1  -3  -9   29.60   13.70 
  -1   3   9   17.10    7.10 
   0  -3  -9   17.40    9.50 
   0   3   9   -1.70    6.80 
  -1  -3  -9   69.09   24.80 
  -8   4   9   90.09   11.90 
  -8   4   9  111.89   20.70 
  -7   4   9   29.90    8.00 
  -7   4   9   29.20   10.50 
   6  -4  -9   90.49   18.70 
  -6   4   9  123.19   21.70 
  -6   4   9   90.29   14.50 
   5  -4  -9   13.00    9.00 
  -5   4   9   12.70    7.20 
  -5   4   9    0.70    5.60 
   4  -4  -9   -0.70    4.30 
  -4   4   9    3.20    4.70 
  -4   4   9    6.70    6.00 
   3  -4  -9   -8.60    5.20 
  -3   4   9   12.80    8.00 
  -3   4   9    3.30    7.30 
   2  -4  -9   -1.40   11.20 
   2  -4  -9   -4.40    4.60 
  -2   4   9   -0.20    5.00 
  -2   4   9   -1.70    7.30 
   1  -4  -9    5.70    8.10 
  -1   4   9   -1.00    6.30 
   0  -4  -9    9.60    7.40 
   0   4   9   -1.20    7.20 
  -8   5   9    4.30    7.30 
  -8   5   9   11.00    7.40 
   7  -5  -9   -5.50    5.90 
  -7   5   9    8.70    5.90 
  -7   5   9   -2.20    5.10 
   6  -5  -9  129.19   18.00 
  -6   5   9  125.69   23.30 
  -6   5   9  111.89   16.40 
   5  -5  -9   -5.20    6.50 
  -5   5   9    1.40    6.00 
  -5   5   9    4.60    5.70 
   4  -5  -9  -12.70    5.20 
  -4   5   9   -2.40    5.20 
   3  -5  -9    8.50    6.50 
  -3   5   9   -4.50    5.90 
  -3   5   9    2.20   10.30 
   2  -5  -9    2.80    7.00 
  -2   5   9  -13.00    5.60 
   1  -5  -9   11.80    9.50 
  -1   5   9    2.10    8.30 
  -8   6   9  -13.20    6.20 
   7  -6  -9   77.39   19.00 
  -7   6   9   88.99   18.20 
  -7   6   9   98.89   17.70 
   6  -6  -9   45.80   13.60 
  -6   6   9   32.40    9.10 
   5  -6  -9   21.70   12.70 
  -5   6   9   18.80    7.30 
  -5   6   9   23.60   11.40 
   4  -6  -9   37.00   14.00 
  -4   6   9   30.40   10.60 
   3  -6  -9    9.60    9.70 
  -3   6   9    6.90    8.30 
   7  -7  -9   29.40   12.80 
  -7   7   9   31.30    9.20 
   6  -7  -9    2.90    7.50 
  -6   7   9   -7.60    4.90 
   5  -7  -9   18.60    9.90 
  -5   7   9   13.10    8.10 
  -1  -7  10   24.60   10.30 
  -1  -7  10   17.70   10.00 
   0  -7  10  -10.10    7.10 
   0  -7  10   -6.50    8.90 
   1  -7  10   -5.30    8.10 
   1  -7  10   -6.60    6.30 
  -3  -6  10   10.80    8.50 
  -3  -6  10   -3.10    6.10 
  -2  -6  10   27.20   10.60 
  -2  -6  10   18.20    8.30 
  -1  -6  10  -11.50    6.30 
  -1  -6  10  -12.20    6.20 
   0  -6  10   10.80    9.50 
   0  -6  10   25.70    9.40 
   1  -6  10   -3.90    6.10 
   1  -6  10    8.10    8.40 
   2  -6  10   -3.40    7.10 
   2  -6  10   -3.00    8.80 
  -4  -5  10    0.00    5.60 
  -4  -5  10   -1.50    7.50 
  -3  -5  10    4.80    6.30 
  -3  -5  10   -1.30    5.80 
  -2  -5  10  128.19   24.30 
  -2  -5  10  120.79   22.70 
  -1  -5  10   93.89   19.20 
  -1  -5  10  101.49   22.80 
   0  -5  10   50.29   13.30 
   0  -5  10    9.80   12.40 
   1  -5  10   34.80   12.20 
   1  -5  10   25.40   13.40 
   2  -5  10   -3.70    7.00 
  -5  -4  10   49.60   13.80 
  -5  -4  10   39.60   11.50 
  -4  -4  10    6.00    5.80 
  -4  -4  10    4.20    5.50 
  -3  -4  10   60.69   15.20 
  -3  -4  10   35.90   11.90 
  -3  -4  10   55.49   14.80 
   2   4 -10  325.77   24.90 
  -2  -4  10  328.37   28.80 
  -2  -4  10  310.87   29.10 
  -2  -4  10  373.66   32.70 
   1   4 -10  121.89   16.60 
  -1  -4  10  100.19   19.80 
  -1  -4  10  149.29   19.20 
  -1  -4  10   68.99   15.70 
   0   4 -10    7.50    6.20 
   0  -4  10    8.30    7.30 
  -1   4 -10   15.40    7.20 
   1  -4  10   15.50    9.10 
  -2   4 -10    3.40    7.70 
   2  -4  10    2.10    7.30 
   2  -4  10    6.70    9.10 
  -6  -3  10  157.78   20.40 
  -5  -3  10    6.30    5.80 
  -5  -3  10    7.30    6.00 
  -4  -3  10   -4.40    5.50 
  -4  -3  10  -14.10    5.00 
  -4  -3  10  -10.10    5.90 
   3   3 -10   63.29   13.10 
  -3  -3  10   81.49   17.70 
  -3  -3  10   51.99   14.20 
  -3  -3  10   70.99   14.50 
   2   3 -10   70.39   14.70 
  -2  -3  10   75.79   17.80 
  -2  -3  10  115.29   20.50 
  -2  -3  10  112.59   22.30 
   1   3 -10    6.70    5.00 
  -1  -3  10  -11.70    5.70 
  -1  -3  10   -0.20    4.60 
  -1  -3  10    4.80    4.80 
   0   3 -10   41.30   12.10 
   0  -3  10   80.89   18.50 
   0  -3  10   52.09   14.30 
  -1   3 -10   -6.00    5.30 
   1  -3  10   -6.10    5.60 
   1  -3  10    8.70    7.70 
  -2   3 -10    3.80    7.00 
   2  -3  10   27.20   10.70 
   2  -3  10   41.00   18.90 
  -6  -2  10   71.89   16.40 
  -6  -2  10   64.99   14.20 
  -5  -2  10   17.10    8.50 
  -5  -2  10    1.50    8.00 
  -5  -2  10   11.50    7.10 
  -4  -2  10    8.30    6.40 
  -4  -2  10   -3.50    6.80 
   3   2 -10   16.00    6.40 
  -3  -2  10    8.80    9.20 
  -3  -2  10   13.80    6.40 
  -3  -2  10    6.60    6.80 
   2   2 -10   31.30    8.50 
  -2  -2  10   33.10   11.70 
  -2  -2  10   45.90   15.50 
  -2  -2  10   41.00   12.00 
   1   2 -10   43.30    9.80 
  -1  -2  10   45.60   13.60 
  -1  -2  10   60.39   14.80 
   0   2 -10    7.00    6.50 
   0  -2  10   -6.70    5.60 
   0  -2  10   13.20    7.10 
  -1   2 -10   -5.80    4.00 
   1  -2  10    4.70    7.70 
   1  -2  10   -5.70    6.90 
   2  -2  10   39.60   15.20 
  -7  -1  10   97.79   19.80 
  -7  -1  10  100.49   16.10 
  -6  -1  10    8.30    8.30 
  -6  -1  10    8.10    6.60 
  -5  -1  10   15.90    8.40 
  -5  -1  10   17.00    9.20 
  -5  -1  10   34.40   10.50 
   4   1 -10   23.20    7.70 
  -4  -1  10    6.30    8.60 
  -4  -1  10   17.80    7.70 
  -4  -1  10   21.00    9.20 
   3   1 -10   46.80   11.50 
  -3  -1  10   54.49   13.30 
  -3  -1  10   71.49   19.80 
  -3  -1  10   66.09   14.80 
   2   1 -10   -1.40    4.50 
  -2  -1  10    4.00    5.50 
  -2  -1  10    7.10    6.00 
   1   1 -10   21.90   12.30 
  -1  -1  10   37.50   10.90 
  -1  -1  10   12.60    8.80 
   0   1 -10    6.90    7.00 
   0  -1  10   17.10    8.70 
   0  -1  10    3.70    4.80 
  -1   1 -10    6.60    5.40 
   1  -1  10   -3.40    7.00 
   1  -1  10   -0.40    7.90 
  -2   1 -10  179.18   22.00 
   2  -1  10  131.39   23.90 
  -7   0  10   31.40    9.40 
  -7   0  10   45.30   12.90 
  -6   0  10    7.80    5.90 
  -6   0  10    6.20    8.40 
  -6   0  10    0.50    5.60 
   5   0 -10   15.40    6.50 
  -5   0  10   24.70   11.00 
  -5   0  10   20.50    7.60 
  -5   0  10   37.80   12.00 
   4   0 -10   17.10    5.90 
  -4   0  10    9.60    7.70 
  -4   0  10   19.20    7.30 
   3   0 -10   25.00    8.40 
  -3   0  10   30.20   10.80 
  -3   0  10   24.80   10.30 
   2   0 -10  232.68   24.50 
  -2   0  10  235.28   24.20 
  -2   0  10  190.68   23.40 
   1   0 -10   41.90   11.90 
  -1   0  10   37.80   13.50 
  -1   0  10   45.60   12.90 
   0   0 -10    4.50    8.70 
   0   0  10    7.80    6.40 
   0   0  10   -3.60    6.10 
  -1   0 -10   16.30    8.20 
   1   0  10   29.40   15.00 
  -8   1  10    0.80    7.20 
  -7   1  10    4.50    5.70 
  -7   1  10    4.70    7.20 
   6  -1 -10    2.60    5.10 
  -6   1  10   -0.50    4.10 
  -6   1  10   11.60    6.60 
  -6   1  10   18.50   12.20 
   5  -1 -10   13.80    7.20 
  -5   1  10    5.60    4.90 
  -5   1  10   -2.80    6.40 
  -5   1  10  -17.40    7.70 
   4  -1 -10    8.70    7.70 
  -4   1  10   20.90    8.70 
   3  -1 -10   11.40    7.50 
  -3   1  10   34.00   11.80 
  -3   1  10   -1.20    5.50 
   2  -1 -10  120.59   21.20 
  -2   1  10  119.59   19.40 
  -2   1  10  158.48   20.90 
   1  -1 -10    7.00    5.90 
  -1   1  10   -2.90    7.00 
   0  -1 -10    2.10    8.60 
   0   1  10   -0.10    6.30 
  -1  -1 -10    8.20    7.90 
   1   1  10   -2.40    7.70 
  -8   2  10    5.60    9.10 
  -7   2  10   19.90    9.20 
  -7   2  10   46.50    9.90 
   6  -2 -10   13.40    7.50 
  -6   2  10   25.70    8.10 
  -6   2  10   18.50   12.10 
  -6   2  10   14.20    7.00 
  -5   2  10  102.09   21.70 
  -5   2  10   97.29   16.70 
   4  -2 -10   13.10    6.80 
  -4   2  10   17.90    7.50 
  -4   2  10    4.20    6.20 
   3  -2 -10   13.00    4.80 
  -3   2  10    0.90    5.80 
  -3   2  10    5.10    5.30 
   2  -2 -10   12.30    8.90 
  -2   2  10   15.70    8.50 
  -2   2  10    6.50    7.30 
   1  -2 -10   10.90    7.40 
  -1   2  10   -4.80    6.60 
  -1   2  10    1.50    7.40 
   0  -2 -10    9.90    9.60 
   0   2  10    7.30    9.20 
  -8   3  10   19.40   12.10 
  -7   3  10   27.80    7.90 
   6  -3 -10   19.20    7.70 
  -6   3  10   45.00   11.40 
  -6   3  10   39.00    9.90 
  -5   3  10   -4.30    5.90 
  -5   3  10    1.80    5.20 
   4  -3 -10  -11.90    4.70 
  -4   3  10    2.60    6.80 
  -4   3  10   -2.10    5.20 
   3  -3 -10   22.20    7.90 
  -3   3  10   11.60    7.70 
  -3   3  10   27.40   10.10 
   2  -3 -10    9.70    6.80 
  -2   3  10    0.10    7.80 
  -2   3  10    3.10    8.60 
   1  -3 -10    8.70    7.20 
  -1   3  10    7.60    7.70 
  -8   4  10   -2.00    7.80 
  -8   4  10    4.50    8.70 
  -7   4  10    6.10    8.40 
  -7   4  10   -2.50    6.50 
   6  -4 -10   19.80    9.60 
  -6   4  10   -3.80    7.00 
  -6   4  10   11.50    7.70 
   5  -4 -10   67.59   15.70 
  -5   4  10   64.79   13.50 
  -5   4  10   81.29   16.70 
   4  -4 -10   54.29   15.80 
  -4   4  10   60.69   13.50 
  -4   4  10   74.89   17.40 
   3  -4 -10   19.70    7.00 
  -3   4  10   13.50    7.00 
  -3   4  10   18.40    8.70 
   2  -4 -10   18.60    7.70 
  -2   4  10    0.20    6.90 
  -7   5  10   19.10    9.70 
  -7   5  10   11.00    8.80 
   6  -5 -10  143.49   19.80 
  -6   5  10  129.29   24.40 
  -6   5  10   97.99   15.70 
   5  -5 -10   13.90    7.90 
  -5   5  10   -0.20    7.00 
  -5   5  10   -8.70    8.70 
   4  -5 -10   20.60    8.30 
  -4   5  10   16.40    9.70 
   3  -5 -10   93.99   18.20 
  -3   5  10   58.89   14.90 
  -6   6  10    5.10    6.10 
   5  -6 -10   -8.80    6.10 
  -5   6  10    2.20    6.50 
  -1  -6  11   82.49   22.80 
  -1  -6  11   92.79   22.80 
  -3  -5  11  -17.20    7.80 
  -3  -5  11    6.30    6.60 
  -2  -5  11   12.50    9.00 
  -2  -5  11   28.40   14.20 
  -1  -5  11  125.59   25.40 
  -1  -5  11  132.59   26.10 
   0  -5  11   25.20   11.70 
   0  -5  11   17.60    9.30 
   1  -5  11   13.20    9.40 
   1  -5  11   -7.00    6.80 
  -4  -4  11   -5.80    6.90 
  -4  -4  11   -5.40    6.10 
  -3  -4  11    0.00    8.60 
  -3  -4  11   -2.60    5.90 
  -2  -4  11   64.59   16.60 
  -2  -4  11   22.20   12.60 
  -1  -4  11   30.40   12.50 
  -1  -4  11   12.30    8.20 
   0  -4  11   45.20   13.50 
   0  -4  11   50.49   16.00 
   1  -4  11   -1.00    6.10 
   1  -4  11   -1.70    6.80 
  -5  -3  11   10.20    8.40 
  -5  -3  11    5.50    5.80 
  -4  -3  11    9.80    7.60 
  -4  -3  11   26.00   10.60 
  -3  -3  11  142.49   24.80 
  -3  -3  11   91.39   17.70 
  -2  -3  11   17.30   10.20 
  -2  -3  11   11.60    6.40 
   1   3 -11   -0.50    5.80 
  -1  -3  11   -1.20    6.80 
  -1  -3  11    3.80    5.00 
   0   3 -11   20.50    8.40 
   0  -3  11  -13.50    6.90 
  -1   3 -11    4.00    8.10 
   1  -3  11   12.30    8.40 
   1  -3  11    0.00   10.90 
  -6  -2  11  106.59   19.50 
  -6  -2  11  121.49   20.50 
  -5  -2  11    7.40    7.20 
  -5  -2  11    4.10    7.00 
  -4  -2  11   81.79   17.50 
  -4  -2  11   72.29   16.40 
  -3  -2  11   36.30   11.70 
  -3  -2  11   22.30    9.50 
   2   2 -11    6.90    7.80 
  -2  -2  11   10.30    7.40 
   1   2 -11    9.60    7.20 
  -1  -2  11   10.00    8.50 
  -1  -2  11   -2.00    6.20 
   0   2 -11    7.20    8.20 
   0  -2  11    3.80    7.90 
  -1   2 -11  -14.10    6.80 
   1  -2  11   24.20   15.60 
   1  -2  11  -16.50    7.40 
  -6  -1  11   -5.60    8.00 
  -5  -1  11   -5.40    6.30 
  -5  -1  11    2.50    7.20 
  -4  -1  11    2.40    6.40 
  -4  -1  11   -1.80    5.70 
   3   1 -11   12.40    7.10 
  -3  -1  11   13.10    7.70 
  -3  -1  11    9.40    9.30 
   2   1 -11   23.50    7.60 
  -2  -1  11   42.80   13.40 
  -2  -1  11   34.30   11.70 
   1   1 -11   60.29   14.00 
  -1  -1  11   43.50   15.30 
  -1  -1  11   98.99   19.90 
   0  -1  11   -3.90    8.10 
   0  -1  11   12.10    8.70 
  -7   0  11   -2.90    7.50 
  -6   0  11    1.60    7.50 
  -6   0  11   12.70    8.10 
  -5   0  11   -3.70    5.40 
  -5   0  11   -5.70    5.80 
   4   0 -11   25.10    8.80 
  -4   0  11    4.60    7.40 
  -4   0  11   10.70    8.40 
   3   0 -11   36.30   12.20 
  -3   0  11   35.80   12.00 
  -3   0  11   46.10   12.90 
   2   0 -11    3.70    8.80 
  -2   0  11   14.50    8.60 
  -2   0  11    4.40    7.10 
   1   0 -11   14.40    7.70 
  -1   0  11    3.80    6.60 
  -1   0  11   17.20    9.60 
   0   0 -11   -4.20    7.10 
   0   0  11   -6.20    6.40 
  -7   1  11    2.00    8.80 
  -7   1  11   -3.10    8.30 
  -6   1  11   51.29   13.80 
   5  -1 -11   -4.20    5.90 
  -5   1  11   -6.40    4.60 
  -5   1  11   11.80    7.20 
   4  -1 -11    7.20    5.10 
  -4   1  11    1.00    6.80 
  -4   1  11    1.90    6.00 
  -3   1  11    2.20    6.30 
  -3   1  11   10.70    8.20 
   2  -1 -11   -8.80    5.70 
  -2   1  11   -5.70    6.00 
  -2   1  11    1.20    7.30 
   1  -1 -11   -2.70    7.90 
  -1   1  11    3.70    9.60 
  -1   1  11    0.00    7.50 
  -7   2  11   33.80   15.80 
  -7   2  11   59.09   12.10 
  -6   2  11   57.09   12.20 
  -6   2  11   55.49   14.90 
   5  -2 -11   13.50    9.20 
  -5   2  11   18.90    9.00 
  -5   2  11    9.60    7.50 
   4  -2 -11   -2.80    5.30 
  -4   2  11   22.40    7.50 
  -4   2  11    5.50    6.70 
   3  -2 -11   11.40    7.70 
  -3   2  11    7.00    8.50 
  -3   2  11   32.40   10.60 
   2  -2 -11    3.90    7.50 
  -2   2  11   24.90    9.30 
   1  -2 -11    0.00    6.80 
  -1   2  11   10.50    7.50 
  -7   3  11   -3.90    7.70 
  -6   3  11   31.40   11.50 
  -6   3  11   -6.60    8.30 
   5  -3 -11   -2.20    8.30 
  -5   3  11   15.50    6.40 
  -5   3  11   13.40    7.80 
   4  -3 -11    3.10    6.60 
  -4   3  11    4.60    8.20 
  -4   3  11    1.20    6.80 
   3  -3 -11   37.80   11.60 
  -3   3  11   54.19   15.50 
   2  -3 -11   20.60   10.80 
  -2   3  11   42.80   13.10 
  -6   4  11   17.70    8.90 
  -6   4  11   12.60    8.30 
   5  -4 -11   -5.10    8.20 
  -5   4  11   -1.10    7.60 
  -5   4  11    8.60    8.60 
   4  -4 -11   -6.30    7.50 
  -4   4  11    2.60    8.40 
  -3  -3  12   45.70   13.30 
  -3  -3  12   49.10   17.20 
  -2  -3  12   -8.90    6.60 
  -2  -3  12   -1.70    7.40 
  -1  -3  12    0.90    7.40 
  -1  -3  12   -0.30    8.40 
  -4  -2  12    3.20    8.00 
  -4  -2  12   -4.90    8.60 
  -3  -2  12    2.20    8.20 
  -3  -2  12    7.90    9.20 
  -2  -2  12  -10.90    5.40 
  -2  -2  12   10.80    7.60 
  -1  -2  12  162.08   30.60 
  -1  -2  12  124.49   21.70 
  -5  -1  12   15.70    8.80 
  -5  -1  12    7.30    7.10 
  -4  -1  12   55.09   15.40 
  -4  -1  12   57.59   14.50 
  -3  -1  12   15.40    7.70 
  -3  -1  12    6.00    9.20 
  -2  -1  12    6.60    9.20 
  -2  -1  12   11.30   10.70 
  -1  -1  12    6.20   11.70 
  -1  -1  12   -5.80    8.30 
  -5   0  12  112.39   22.20 
  -5   0  12   95.19   19.30 
  -4   0  12   10.70    8.90 
  -4   0  12   11.60    9.70 
  -3   0  12  -10.80    6.80 
  -3   0  12   -9.00    7.50 
   2   0 -12   20.90   10.60 
  -2   0  12    5.80    8.10 
  -5   1  12    5.20    6.40 
  -5   1  12   -0.10    6.50 
  -4   1  12    9.00    9.90 
  -4   1  12   21.90    9.60 
   3  -1 -12   13.60   10.00 
  -3   1  12   -7.90    9.00 
  -3   1  12   -0.60   10.90 
  -5   2  12   49.60   12.80 
  -5   2  12   51.29   16.30 
  -4   2  12   17.70   14.80 
  -4   2  12   11.20   10.70 
   0   0   0    0.00    0.00 
  
_computing_structure_solution     'SHELXT 2014/5 (Sheldrick, 2014)' 
; 
_shelx_hkl_checksum   41001 
  
