# Supplementary material for: Guest-host doped strategy for constructing ultralong-lifetime near-infrared organic phosphorescence materials for bioimaging
Source: Nat Commun. 2022 Jan 10;13:186. doi: 10.1038/s41467-021-27914-0 (PMC8748955; doi:10.1038/s41467-021-27914-0)
Supplement: Supplementary file 3 — Source Data [file 41467_2021_27914_MOESM3_ESM.zip › Single crystals/MAPy.cif]

 
data_mo_ddz20046_0m 
  
_audit_creation_method            SHELXL-2013 
_chemical_name_systematic 
; 
 ? 
; 
_chemical_name_common             ? 
_chemical_melting_point           ? 
_chemical_formula_moiety          ? 
_chemical_formula_sum 
 'C24 H19 N' 
_chemical_formula_weight          321.40 
  
loop_ 
 _atom_type_symbol 
 _atom_type_description 
 _atom_type_scat_dispersion_real 
 _atom_type_scat_dispersion_imag 
 _atom_type_scat_source 
 'C'  'C'   0.0033   0.0016 
 'International Tables Vol C Tables 4.2.6.8 and 6.1.1.4' 
 'H'  'H'   0.0000   0.0000 
 'International Tables Vol C Tables 4.2.6.8 and 6.1.1.4' 
 'N'  'N'   0.0061   0.0033 
 'International Tables Vol C Tables 4.2.6.8 and 6.1.1.4' 
  
_space_group_crystal_system       monoclinic 
_space_group_IT_number            14 
_space_group_name_H-M_alt         'P 21/n' 
_space_group_name_Hall            '-P 2yn' 
  
_shelx_space_group_comment 
; 
The symmetry employed for this shelxl refinement is uniquely defined 
by the following loop, which should always be used as a source of 
symmetry information in preference to the above space-group names. 
They are only intended as comments. 
; 
  
loop_ 
 _space_group_symop_operation_xyz 
 'x, y, z' 
 '-x+1/2, y+1/2, -z+1/2' 
 '-x, -y, -z' 
 'x-1/2, -y-1/2, z-1/2' 
  
_cell_length_a                    6.2213(10) 
_cell_length_b                    30.855(5) 
_cell_length_c                    9.1586(17) 
_cell_angle_alpha                 90 
_cell_angle_beta                  105.200(6) 
_cell_angle_gamma                 90 
_cell_volume                      1696.6(5) 
_cell_formula_units_Z             4 
_cell_measurement_temperature     293(2) 
_cell_measurement_reflns_used     1571 
_cell_measurement_theta_min       4.794 
_cell_measurement_theta_max       54.784 
  
_exptl_crystal_description        prismatic 
_exptl_crystal_colour             colorless 
_exptl_crystal_density_meas       ? 
_exptl_crystal_density_method     ? 
_exptl_crystal_density_diffrn     1.258 
_exptl_crystal_F_000              680 
_exptl_transmission_factor_min    ? 
_exptl_transmission_factor_max    ? 
_exptl_crystal_size_max           0.200 
_exptl_crystal_size_mid           0.150 
_exptl_crystal_size_min           0.060 
_exptl_absorpt_coefficient_mu     0.072 
_shelx_estimated_absorpt_T_min    0.986 
_shelx_estimated_absorpt_T_max    0.996 
_exptl_absorpt_correction_type    multi-scan 
_exptl_absorpt_correction_T_min   0.4611 
_exptl_absorpt_correction_T_max   0.7456 
_exptl_absorpt_process_details    sadabs 
  
_exptl_special_details 
; 
 ? 
; 
  
_diffrn_ambient_temperature       293(2) 
_diffrn_radiation_wavelength      0.71073 
_diffrn_radiation_type            MoK\a 
_diffrn_source                    ? 
_diffrn_measurement_device_type   'Bruker APEX-II CCD' 
_diffrn_measurement_method        '\f and \w scans' 
_diffrn_detector_area_resol_mean  ? 
_diffrn_reflns_number             7414 
_diffrn_reflns_av_unetI/netI      0.1063 
_diffrn_reflns_av_R_equivalents   0.0784 
_diffrn_reflns_limit_h_min        -6 
_diffrn_reflns_limit_h_max        7 
_diffrn_reflns_limit_k_min        -32 
_diffrn_reflns_limit_k_max        36 
_diffrn_reflns_limit_l_min        -9 
_diffrn_reflns_limit_l_max        10 
_diffrn_reflns_theta_min          2.656 
_diffrn_reflns_theta_max          24.996 
_diffrn_reflns_theta_full         25.242 
_diffrn_measured_fraction_theta_max   0.993 
_diffrn_measured_fraction_theta_full  0.968 
_diffrn_reflns_Laue_measured_fraction_max    0.993 
_diffrn_reflns_Laue_measured_fraction_full   0.968 
_diffrn_reflns_point_group_measured_fraction_max   0.993 
_diffrn_reflns_point_group_measured_fraction_full  0.968 
_reflns_number_total              2973 
_reflns_number_gt                 1453 
_reflns_threshold_expression      'I > 2\s(I)' 
_reflns_Friedel_coverage          0.000 
_reflns_Friedel_fraction_max      . 
_reflns_Friedel_fraction_full     . 
  
_reflns_special_details 
; 
 Reflections were merged by SHELXL according to the crystal 
 class for the calculation of statistics and refinement. 
  
 _reflns_Friedel_fraction is defined as the number of unique 
 Friedel pairs measured divided by the number that would be 
 possible theoretically, ignoring centric projections and 
 systematic absences. 
; 
  
_computing_data_collection        'Bruker APEX2' 
_computing_cell_refinement        'Bruker SAINT' 
_computing_data_reduction         'Bruker SAINT' 
_computing_structure_solution     'SHELXS-97 (Sheldrick 2008)' 
_computing_structure_refinement   'SHELXL-2013 (Sheldrick, 2013)' 
_computing_molecular_graphics     'Bruker SHELXTL' 
_computing_publication_material   'Bruker SHELXTL' 
  
_refine_special_details 
; 
 ? 
; 
_refine_ls_structure_factor_coef  Fsqd 
_refine_ls_matrix_type            full 
_refine_ls_weighting_scheme       calc 
_refine_ls_weighting_details 
'w=1/[\s^2^(Fo^2^)+(0.0966P)^2^] where P=(Fo^2^+2Fc^2^)/3' 
_atom_sites_solution_primary      ? 
_atom_sites_solution_secondary    ? 
_atom_sites_solution_hydrogens    geom 
_refine_ls_hydrogen_treatment     constr 
_refine_ls_extinction_method      SHELXL 
_refine_ls_extinction_coef        0.049(7) 
_refine_ls_extinction_expression 
 'Fc^*^=kFc[1+0.001xFc^2^\l^3^/sin(2\q)]^-1/4^' 
_refine_ls_number_reflns          2973 
_refine_ls_number_parameters      229 
_refine_ls_number_restraints      0 
_refine_ls_R_factor_all           0.1464 
_refine_ls_R_factor_gt            0.0689 
_refine_ls_wR_factor_ref          0.2098 
_refine_ls_wR_factor_gt           0.1591 
_refine_ls_goodness_of_fit_ref    0.996 
_refine_ls_restrained_S_all       0.996 
_refine_ls_shift/su_max           0.000 
_refine_ls_shift/su_mean          0.000 
  
loop_ 
 _atom_site_label 
 _atom_site_type_symbol 
 _atom_site_fract_x 
 _atom_site_fract_y 
 _atom_site_fract_z 
 _atom_site_U_iso_or_equiv 
 _atom_site_adp_type 
 _atom_site_occupancy 
 _atom_site_site_symmetry_order 
 _atom_site_calc_flag 
 _atom_site_refinement_flags_posn 
 _atom_site_refinement_flags_adp 
 _atom_site_refinement_flags_occupancy 
 _atom_site_disorder_assembly 
 _atom_site_disorder_group 
N1 N 0.5143(4) 0.89435(8) 0.6800(4) 0.0631(9) Uani 1 1 d . . . . . 
C1 C 0.5409(5) 0.68324(9) 0.6517(3) 0.0450(8) Uani 1 1 d . . . . . 
C2 C 0.3897(5) 0.69413(10) 0.7407(4) 0.0521(9) Uani 1 1 d . . . . . 
H2 H 0.3621 0.7232 0.7555 0.063 Uiso 1 1 calc R U . . . 
C3 C 0.2867(5) 0.66375(10) 0.8035(4) 0.0538(9) Uani 1 1 d . . . . . 
H3 H 0.1881 0.6724 0.8587 0.065 Uiso 1 1 calc R U . . . 
C4 C 0.3254(5) 0.61847(10) 0.7872(4) 0.0531(9) Uani 1 1 d . . . . . 
C5 C 0.2247(6) 0.58653(11) 0.8526(4) 0.0721(11) Uani 1 1 d . . . . . 
H5 H 0.1258 0.5943 0.9086 0.086 Uiso 1 1 calc R U . . . 
C6 C 0.2696(7) 0.54331(12) 0.8354(5) 0.0838(13) Uani 1 1 d . . . . . 
H6 H 0.2017 0.5223 0.8809 0.101 Uiso 1 1 calc R U . . . 
C7 C 0.4126(6) 0.53097(11) 0.7526(5) 0.0769(12) Uani 1 1 d . . . . . 
H7 H 0.4393 0.5016 0.7418 0.092 Uiso 1 1 calc R U . . . 
C8 C 0.5188(6) 0.56142(10) 0.6842(4) 0.0592(10) Uani 1 1 d . . . . . 
C9 C 0.6709(6) 0.55030(12) 0.5971(4) 0.0700(11) Uani 1 1 d . . . . . 
H9 H 0.6984 0.5212 0.5829 0.084 Uiso 1 1 calc R U . . . 
C10 C 0.7736(6) 0.57989(11) 0.5361(4) 0.0669(11) Uani 1 1 d . . . . . 
H10 H 0.8722 0.5711 0.4812 0.080 Uiso 1 1 calc R U . . . 
C11 C 0.7370(5) 0.62536(10) 0.5524(4) 0.0548(9) Uani 1 1 d . . . . . 
C12 C 0.5831(5) 0.63853(10) 0.6344(3) 0.0471(9) Uani 1 1 d . . . . . 
C13 C 0.4745(5) 0.60636(9) 0.7003(4) 0.0501(9) Uani 1 1 d . . . . . 
C14 C 0.8455(5) 0.65724(11) 0.4924(4) 0.0609(10) Uani 1 1 d . . . . . 
H14 H 0.9470 0.6492 0.4388 0.073 Uiso 1 1 calc R U . . . 
C15 C 0.8062(5) 0.70061(11) 0.5105(4) 0.0598(10) Uani 1 1 d . . . . . 
H15 H 0.8823 0.7211 0.4690 0.072 Uiso 1 1 calc R U . . . 
C16 C 0.6546(5) 0.71462(9) 0.5900(4) 0.0486(9) Uani 1 1 d . . . . . 
C17 C 0.6195(5) 0.76191(9) 0.6082(4) 0.0490(9) Uani 1 1 d . . . . . 
C18 C 0.7894(5) 0.78830(10) 0.6864(4) 0.0552(9) Uani 1 1 d . . . . . 
H18 H 0.9302 0.7764 0.7251 0.066 Uiso 1 1 calc R U . . . 
C19 C 0.7582(5) 0.83188(10) 0.7095(4) 0.0559(10) Uani 1 1 d . . . . . 
H19 H 0.8776 0.8486 0.7627 0.067 Uiso 1 1 calc R U . . . 
C20 C 0.5495(5) 0.85104(10) 0.6538(4) 0.0481(9) Uani 1 1 d . . . . . 
C21 C 0.3787(5) 0.82484(10) 0.5706(4) 0.0565(10) Uani 1 1 d . . . . . 
H21 H 0.2394 0.8369 0.5283 0.068 Uiso 1 1 calc R U . . . 
C22 C 0.4120(5) 0.78124(10) 0.5496(4) 0.0579(10) Uani 1 1 d . . . . . 
H22 H 0.2937 0.7644 0.4954 0.069 Uiso 1 1 calc R U . . . 
C23 C 0.6949(6) 0.92170(11) 0.7582(5) 0.0781(12) Uani 1 1 d . . . . . 
H23A H 0.7528 0.9113 0.8598 0.117 Uiso 1 1 calc R U . . . 
H23B H 0.6420 0.9508 0.7607 0.117 Uiso 1 1 calc R U . . . 
H23C H 0.8106 0.9212 0.7065 0.117 Uiso 1 1 calc R U . . . 
C24 C 0.2988(6) 0.91403(11) 0.6173(5) 0.0808(13) Uani 1 1 d . . . . . 
H24A H 0.2692 0.9152 0.5091 0.121 Uiso 1 1 calc R U . . . 
H24B H 0.2984 0.9428 0.6567 0.121 Uiso 1 1 calc R U . . . 
H24C H 0.1859 0.8971 0.6445 0.121 Uiso 1 1 calc R U . . . 
  
loop_ 
 _atom_site_aniso_label 
 _atom_site_aniso_U_11 
 _atom_site_aniso_U_22 
 _atom_site_aniso_U_33 
 _atom_site_aniso_U_23 
 _atom_site_aniso_U_13 
 _atom_site_aniso_U_12 
N1 0.0587(18) 0.0475(17) 0.085(3) -0.0095(15) 0.0222(17) -0.0048(15) 
C1 0.0501(18) 0.0439(18) 0.042(2) -0.0016(15) 0.0134(16) 0.0031(15) 
C2 0.059(2) 0.0432(18) 0.058(3) -0.0034(17) 0.0226(18) 0.0025(16) 
C3 0.060(2) 0.052(2) 0.057(2) -0.0041(17) 0.0284(19) 0.0021(17) 
C4 0.065(2) 0.0493(19) 0.047(2) -0.0015(17) 0.0181(18) -0.0028(17) 
C5 0.089(3) 0.062(2) 0.075(3) 0.000(2) 0.039(2) -0.013(2) 
C6 0.111(3) 0.056(2) 0.093(4) 0.004(2) 0.042(3) -0.017(2) 
C7 0.106(3) 0.041(2) 0.085(3) 0.001(2) 0.027(3) -0.003(2) 
C8 0.072(2) 0.046(2) 0.057(3) -0.0023(17) 0.012(2) 0.0057(18) 
C9 0.086(3) 0.050(2) 0.071(3) -0.010(2) 0.016(2) 0.017(2) 
C10 0.077(3) 0.060(2) 0.067(3) -0.009(2) 0.024(2) 0.022(2) 
C11 0.059(2) 0.055(2) 0.052(3) -0.0016(18) 0.0168(18) 0.0097(17) 
C12 0.0538(19) 0.0453(18) 0.043(2) -0.0023(15) 0.0130(17) 0.0065(15) 
C13 0.063(2) 0.0421(19) 0.044(2) -0.0012(15) 0.0130(18) 0.0016(16) 
C14 0.063(2) 0.067(2) 0.059(3) -0.0015(19) 0.0291(19) 0.0124(19) 
C15 0.058(2) 0.065(2) 0.060(3) 0.0060(19) 0.0218(19) -0.0016(18) 
C16 0.0503(18) 0.0457(19) 0.051(2) 0.0034(15) 0.0148(17) 0.0021(15) 
C17 0.0524(19) 0.0443(19) 0.052(2) 0.0060(16) 0.0162(17) -0.0021(16) 
C18 0.0516(19) 0.050(2) 0.064(3) -0.0018(17) 0.0151(18) -0.0058(17) 
C19 0.0471(19) 0.053(2) 0.066(3) -0.0021(17) 0.0124(18) -0.0089(17) 
C20 0.054(2) 0.0429(19) 0.053(2) 0.0002(16) 0.0224(18) -0.0047(16) 
C21 0.0486(19) 0.051(2) 0.070(3) 0.0015(18) 0.0151(19) -0.0024(17) 
C22 0.051(2) 0.047(2) 0.074(3) 0.0006(17) 0.0127(19) -0.0035(17) 
C23 0.077(3) 0.064(2) 0.094(3) -0.021(2) 0.024(2) -0.018(2) 
C24 0.075(3) 0.061(2) 0.105(4) -0.011(2) 0.020(3) 0.009(2) 
  
_geom_special_details 
; 
 All esds (except the esd in the dihedral angle between two l.s. planes) 
 are estimated using the full covariance matrix.  The cell esds are taken 
 into account individually in the estimation of esds in distances, angles 
 and torsion angles; correlations between esds in cell parameters are only 
 used when they are defined by crystal symmetry.  An approximate (isotropic) 
 treatment of cell esds is used for estimating esds involving l.s. planes. 
; 
  
loop_ 
 _geom_bond_atom_site_label_1 
 _geom_bond_atom_site_label_2 
 _geom_bond_distance 
 _geom_bond_site_symmetry_2 
 _geom_bond_publ_flag 
N1 C20 1.385(4) . ? 
N1 C23 1.437(4) . ? 
N1 C24 1.446(4) . ? 
C1 C16 1.403(4) . ? 
C1 C12 1.421(4) . ? 
C1 C2 1.437(4) . ? 
C2 C3 1.347(4) . ? 
C2 H2 0.9300 . ? 
C3 C4 1.432(4) . ? 
C3 H3 0.9300 . ? 
C4 C5 1.386(4) . ? 
C4 C13 1.421(4) . ? 
C5 C6 1.380(5) . ? 
C5 H5 0.9300 . ? 
C6 C7 1.366(5) . ? 
C6 H6 0.9300 . ? 
C7 C8 1.389(4) . ? 
C7 H7 0.9300 . ? 
C8 C13 1.429(4) . ? 
C8 C9 1.430(5) . ? 
C9 C10 1.319(5) . ? 
C9 H9 0.9300 . ? 
C10 C11 1.436(4) . ? 
C10 H10 0.9300 . ? 
C11 C14 1.385(4) . ? 
C11 C12 1.422(4) . ? 
C12 C13 1.421(4) . ? 
C14 C15 1.378(4) . ? 
C14 H14 0.9300 . ? 
C15 C16 1.402(4) . ? 
C15 H15 0.9300 . ? 
C16 C17 1.491(4) . ? 
C17 C18 1.377(4) . ? 
C17 C22 1.395(4) . ? 
C18 C19 1.383(4) . ? 
C18 H18 0.9300 . ? 
C19 C20 1.396(4) . ? 
C19 H19 0.9300 . ? 
C20 C21 1.392(4) . ? 
C21 C22 1.382(4) . ? 
C21 H21 0.9300 . ? 
C22 H22 0.9300 . ? 
C23 H23A 0.9600 . ? 
C23 H23B 0.9600 . ? 
C23 H23C 0.9600 . ? 
C24 H24A 0.9600 . ? 
C24 H24B 0.9600 . ? 
C24 H24C 0.9600 . ? 
  
loop_ 
 _geom_angle_atom_site_label_1 
 _geom_angle_atom_site_label_2 
 _geom_angle_atom_site_label_3 
 _geom_angle 
 _geom_angle_site_symmetry_1 
 _geom_angle_site_symmetry_3 
 _geom_angle_publ_flag 
C20 N1 C23 121.0(3) . . ? 
C20 N1 C24 120.5(3) . . ? 
C23 N1 C24 118.3(3) . . ? 
C16 C1 C12 119.9(3) . . ? 
C16 C1 C2 122.8(3) . . ? 
C12 C1 C2 117.3(3) . . ? 
C3 C2 C1 122.4(3) . . ? 
C3 C2 H2 118.8 . . ? 
C1 C2 H2 118.8 . . ? 
C2 C3 C4 121.5(3) . . ? 
C2 C3 H3 119.3 . . ? 
C4 C3 H3 119.3 . . ? 
C5 C4 C13 119.4(3) . . ? 
C5 C4 C3 122.8(3) . . ? 
C13 C4 C3 117.9(3) . . ? 
C6 C5 C4 120.7(3) . . ? 
C6 C5 H5 119.7 . . ? 
C4 C5 H5 119.7 . . ? 
C7 C6 C5 120.9(3) . . ? 
C7 C6 H6 119.6 . . ? 
C5 C6 H6 119.6 . . ? 
C6 C7 C8 121.2(3) . . ? 
C6 C7 H7 119.4 . . ? 
C8 C7 H7 119.4 . . ? 
C7 C8 C13 118.8(3) . . ? 
C7 C8 C9 123.5(3) . . ? 
C13 C8 C9 117.7(3) . . ? 
C10 C9 C8 122.3(3) . . ? 
C10 C9 H9 118.8 . . ? 
C8 C9 H9 118.8 . . ? 
C9 C10 C11 121.6(3) . . ? 
C9 C10 H10 119.2 . . ? 
C11 C10 H10 119.2 . . ? 
C14 C11 C12 118.2(3) . . ? 
C14 C11 C10 123.1(3) . . ? 
C12 C11 C10 118.8(3) . . ? 
C1 C12 C13 120.5(3) . . ? 
C1 C12 C11 120.4(3) . . ? 
C13 C12 C11 119.1(3) . . ? 
C4 C13 C12 120.5(3) . . ? 
C4 C13 C8 119.0(3) . . ? 
C12 C13 C8 120.5(3) . . ? 
C15 C14 C11 121.4(3) . . ? 
C15 C14 H14 119.3 . . ? 
C11 C14 H14 119.3 . . ? 
C14 C15 C16 121.8(3) . . ? 
C14 C15 H15 119.1 . . ? 
C16 C15 H15 119.1 . . ? 
C15 C16 C1 118.4(3) . . ? 
C15 C16 C17 119.9(3) . . ? 
C1 C16 C17 121.8(3) . . ? 
C18 C17 C22 117.0(3) . . ? 
C18 C17 C16 121.4(3) . . ? 
C22 C17 C16 121.5(3) . . ? 
C17 C18 C19 122.4(3) . . ? 
C17 C18 H18 118.8 . . ? 
C19 C18 H18 118.8 . . ? 
C18 C19 C20 120.7(3) . . ? 
C18 C19 H19 119.7 . . ? 
C20 C19 H19 119.7 . . ? 
N1 C20 C21 121.5(3) . . ? 
N1 C20 C19 121.3(3) . . ? 
C21 C20 C19 117.2(3) . . ? 
C22 C21 C20 121.4(3) . . ? 
C22 C21 H21 119.3 . . ? 
C20 C21 H21 119.3 . . ? 
C21 C22 C17 121.3(3) . . ? 
C21 C22 H22 119.3 . . ? 
C17 C22 H22 119.3 . . ? 
N1 C23 H23A 109.5 . . ? 
N1 C23 H23B 109.5 . . ? 
H23A C23 H23B 109.5 . . ? 
N1 C23 H23C 109.5 . . ? 
H23A C23 H23C 109.5 . . ? 
H23B C23 H23C 109.5 . . ? 
N1 C24 H24A 109.5 . . ? 
N1 C24 H24B 109.5 . . ? 
H24A C24 H24B 109.5 . . ? 
N1 C24 H24C 109.5 . . ? 
H24A C24 H24C 109.5 . . ? 
H24B C24 H24C 109.5 . . ? 
  
loop_ 
 _geom_torsion_atom_site_label_1 
 _geom_torsion_atom_site_label_2 
 _geom_torsion_atom_site_label_3 
 _geom_torsion_atom_site_label_4 
 _geom_torsion 
 _geom_torsion_site_symmetry_1 
 _geom_torsion_site_symmetry_2 
 _geom_torsion_site_symmetry_3 
 _geom_torsion_site_symmetry_4 
 _geom_torsion_publ_flag 
C16 C1 C2 C3 -177.9(3) . . . . ? 
C12 C1 C2 C3 -1.4(5) . . . . ? 
C1 C2 C3 C4 1.2(5) . . . . ? 
C2 C3 C4 C5 178.9(3) . . . . ? 
C2 C3 C4 C13 -0.9(5) . . . . ? 
C13 C4 C5 C6 0.7(6) . . . . ? 
C3 C4 C5 C6 -179.1(4) . . . . ? 
C4 C5 C6 C7 -0.6(6) . . . . ? 
C5 C6 C7 C8 0.6(6) . . . . ? 
C6 C7 C8 C13 -0.7(6) . . . . ? 
C6 C7 C8 C9 179.6(4) . . . . ? 
C7 C8 C9 C10 -178.4(4) . . . . ? 
C13 C8 C9 C10 1.9(6) . . . . ? 
C8 C9 C10 C11 -0.6(6) . . . . ? 
C9 C10 C11 C14 178.7(4) . . . . ? 
C9 C10 C11 C12 -1.0(5) . . . . ? 
C16 C1 C12 C13 178.0(3) . . . . ? 
C2 C1 C12 C13 1.5(4) . . . . ? 
C16 C1 C12 C11 -1.2(5) . . . . ? 
C2 C1 C12 C11 -177.7(3) . . . . ? 
C14 C11 C12 C1 0.9(5) . . . . ? 
C10 C11 C12 C1 -179.4(3) . . . . ? 
C14 C11 C12 C13 -178.3(3) . . . . ? 
C10 C11 C12 C13 1.4(5) . . . . ? 
C5 C4 C13 C12 -178.8(3) . . . . ? 
C3 C4 C13 C12 1.0(5) . . . . ? 
C5 C4 C13 C8 -0.8(5) . . . . ? 
C3 C4 C13 C8 179.0(3) . . . . ? 
C1 C12 C13 C4 -1.3(5) . . . . ? 
C11 C12 C13 C4 177.9(3) . . . . ? 
C1 C12 C13 C8 -179.3(3) . . . . ? 
C11 C12 C13 C8 -0.1(5) . . . . ? 
C7 C8 C13 C4 0.8(5) . . . . ? 
C9 C8 C13 C4 -179.5(3) . . . . ? 
C7 C8 C13 C12 178.8(3) . . . . ? 
C9 C8 C13 C12 -1.5(5) . . . . ? 
C12 C11 C14 C15 -0.2(5) . . . . ? 
C10 C11 C14 C15 -179.9(3) . . . . ? 
C11 C14 C15 C16 -0.1(5) . . . . ? 
C14 C15 C16 C1 -0.1(5) . . . . ? 
C14 C15 C16 C17 179.3(3) . . . . ? 
C12 C1 C16 C15 0.8(5) . . . . ? 
C2 C1 C16 C15 177.1(3) . . . . ? 
C12 C1 C16 C17 -178.6(3) . . . . ? 
C2 C1 C16 C17 -2.3(5) . . . . ? 
C15 C16 C17 C18 -62.9(4) . . . . ? 
C1 C16 C17 C18 116.5(3) . . . . ? 
C15 C16 C17 C22 118.5(3) . . . . ? 
C1 C16 C17 C22 -62.1(4) . . . . ? 
C22 C17 C18 C19 1.2(5) . . . . ? 
C16 C17 C18 C19 -177.5(3) . . . . ? 
C17 C18 C19 C20 0.2(5) . . . . ? 
C23 N1 C20 C21 -176.2(3) . . . . ? 
C24 N1 C20 C21 -1.8(5) . . . . ? 
C23 N1 C20 C19 3.5(5) . . . . ? 
C24 N1 C20 C19 178.0(3) . . . . ? 
C18 C19 C20 N1 178.1(3) . . . . ? 
C18 C19 C20 C21 -2.2(5) . . . . ? 
N1 C20 C21 C22 -177.5(3) . . . . ? 
C19 C20 C21 C22 2.8(5) . . . . ? 
C20 C21 C22 C17 -1.5(5) . . . . ? 
C18 C17 C22 C21 -0.6(5) . . . . ? 
C16 C17 C22 C21 178.1(3) . . . . ? 
  
_refine_diff_density_max    0.206 
_refine_diff_density_min   -0.192 
_refine_diff_density_rms    0.054 
  
_shelxl_version_number 2013-4 
  
_shelx_res_file 
; 
TITL mo_ddz20046_0m_a.res in P2(1)/n 
CELL 0.71073 6.2213 30.8554 9.1586 90 105.2 90 
ZERR 4 0.001 0.0046 0.0017 0 0.006 0 
LATT 1 
SYMM 0.5-X,0.5+Y,0.5-Z 
SFAC C  H  N 
UNIT 96 76 4 
OMIT 0 1 1 
OMIT  -3.00  50.00 
L.S. 9 
ACTA 
BOND $H 
FMAP 2 
PLAN 20 
LIST 4 
conf 
htab 
mpla c1 > c15 
mpla c17 > c22 
wpdb -1 
size 0.20 0.15 0.06 
TEMP 20.28 
WGHT    0.096600 
EXTI    0.048534 
FVAR       0.80155 
N1    3    0.514318    0.894355    0.679985    11.00000    0.05867    0.04750 = 
         0.08502   -0.00955    0.02218   -0.00478 
C1    1    0.540876    0.683242    0.651682    11.00000    0.05008    0.04386 = 
         0.04177   -0.00157    0.01339    0.00310 
C2    1    0.389724    0.694133    0.740724    11.00000    0.05935    0.04325 = 
         0.05777   -0.00338    0.02264    0.00246 
AFIX  43 
H2    2    0.362068    0.723205    0.755544    11.00000   -1.20000 
AFIX   0 
C3    1    0.286673    0.663755    0.803487    11.00000    0.05968    0.05204 = 
         0.05706   -0.00409    0.02841    0.00206 
AFIX  43 
H3    2    0.188106    0.672372    0.858688    11.00000   -1.20000 
AFIX   0 
C4    1    0.325414    0.618472    0.787161    11.00000    0.06464    0.04931 = 
         0.04727   -0.00147    0.01808   -0.00279 
C5    1    0.224706    0.586531    0.852588    11.00000    0.08873    0.06212 = 
         0.07499   -0.00002    0.03856   -0.01285 
AFIX  43 
H5    2    0.125820    0.594300    0.908626    11.00000   -1.20000 
AFIX   0 
C6    1    0.269640    0.543308    0.835446    11.00000    0.11125    0.05617 = 
         0.09277    0.00388    0.04212   -0.01654 
AFIX  43 
H6    2    0.201669    0.522297    0.880918    11.00000   -1.20000 
AFIX   0 
C7    1    0.412581    0.530974    0.752605    11.00000    0.10613    0.04101 = 
         0.08484    0.00120    0.02719   -0.00318 
AFIX  43 
H7    2    0.439265    0.501646    0.741790    11.00000   -1.20000 
AFIX   0 
C8    1    0.518847    0.561421    0.684202    11.00000    0.07198    0.04564 = 
         0.05737   -0.00231    0.01238    0.00573 
C9    1    0.670907    0.550305    0.597097    11.00000    0.08642    0.05038 = 
         0.07086   -0.00954    0.01646    0.01690 
AFIX  43 
H9    2    0.698370    0.521186    0.582922    11.00000   -1.20000 
AFIX   0 
C10   1    0.773629    0.579889    0.536125    11.00000    0.07674    0.05990 = 
         0.06690   -0.00921    0.02404    0.02178 
AFIX  43 
H10   2    0.872244    0.571065    0.481243    11.00000   -1.20000 
AFIX   0 
C11   1    0.736956    0.625363    0.552396    11.00000    0.05869    0.05463 = 
         0.05242   -0.00162    0.01685    0.00966 
C12   1    0.583088    0.638532    0.634364    11.00000    0.05376    0.04525 = 
         0.04263   -0.00235    0.01301    0.00654 
C13   1    0.474459    0.606364    0.700300    11.00000    0.06320    0.04215 = 
         0.04431   -0.00124    0.01297    0.00156 
C14   1    0.845464    0.657245    0.492436    11.00000    0.06343    0.06731 = 
         0.05925   -0.00152    0.02914    0.01245 
AFIX  43 
H14   2    0.947030    0.649205    0.438799    11.00000   -1.20000 
AFIX   0 
C15   1    0.806172    0.700608    0.510545    11.00000    0.05817    0.06475 = 
         0.05998    0.00596    0.02180   -0.00157 
AFIX  43 
H15   2    0.882279    0.721132    0.468953    11.00000   -1.20000 
AFIX   0 
C16   1    0.654589    0.714624    0.589962    11.00000    0.05033    0.04569 = 
         0.05078    0.00343    0.01478    0.00211 
C17   1    0.619476    0.761907    0.608180    11.00000    0.05242    0.04425 = 
         0.05170    0.00603    0.01622   -0.00208 
C18   1    0.789422    0.788301    0.686398    11.00000    0.05163    0.05029 = 
         0.06361   -0.00176    0.01515   -0.00577 
AFIX  43 
H18   2    0.930189    0.776385    0.725058    11.00000   -1.20000 
AFIX   0 
C19   1    0.758242    0.831881    0.709505    11.00000    0.04711    0.05266 = 
         0.06641   -0.00207    0.01239   -0.00887 
AFIX  43 
H19   2    0.877571    0.848602    0.762677    11.00000   -1.20000 
AFIX   0 
C20   1    0.549467    0.851037    0.653833    11.00000    0.05354    0.04293 = 
         0.05252    0.00020    0.02238   -0.00469 
C21   1    0.378727    0.824845    0.570619    11.00000    0.04858    0.05121 = 
         0.06952    0.00153    0.01508   -0.00238 
AFIX  43 
H21   2    0.239375    0.836934    0.528259    11.00000   -1.20000 
AFIX   0 
C22   1    0.411995    0.781235    0.549636    11.00000    0.05090    0.04707 = 
         0.07372    0.00063    0.01270   -0.00349 
AFIX  43 
H22   2    0.293703    0.764447    0.495411    11.00000   -1.20000 
AFIX   0 
C23   1    0.694934    0.921701    0.758244    11.00000    0.07744    0.06375 = 
         0.09371   -0.02055    0.02375   -0.01824 
AFIX 137 
H23A  2    0.752820    0.911341    0.859817    11.00000   -1.50000 
H23B  2    0.641985    0.950847    0.760669    11.00000   -1.50000 
H23C  2    0.810628    0.921180    0.706514    11.00000   -1.50000 
AFIX   0 
C24   1    0.298827    0.914026    0.617293    11.00000    0.07464    0.06050 = 
         0.10520   -0.01123    0.01972    0.00865 
AFIX 137 
H24A  2    0.269172    0.915232    0.509091    11.00000   -1.50000 
H24B  2    0.298373    0.942848    0.656686    11.00000   -1.50000 
H24C  2    0.185899    0.897055    0.644490    11.00000   -1.50000 
AFIX   0 
HKLF 4 
  
REM  mo_ddz20046_0m_a.res in P2(1)/n 
REM R1 =  0.0689 for    1453 Fo > 4sig(Fo)  and  0.1464 for all    2973 data 
REM    229 parameters refined using      0 restraints 
  
END 
  
WGHT      0.0967      0.0000 
  
REM No hydrogen bonds found for HTAB generation 
  
REM Highest difference peak  0.206,  deepest hole -0.192,  1-sigma level  0.054 
Q1    1   0.4871  0.7695  0.6888  11.00000  0.05    0.21 
Q2    1   0.3609  0.9362  0.5549  11.00000  0.05    0.20 
Q3    1   0.2913  0.6400  0.7283  11.00000  0.05    0.19 
Q4    1   0.6406  0.6273  0.5836  11.00000  0.05    0.19 
Q5    1   0.4572  0.6856  0.6802  11.00000  0.05    0.18 
Q6    1   0.6734  0.8350  0.5636  11.00000  0.05    0.18 
Q7    1   0.8366  0.8110  0.6109  11.00000  0.05    0.18 
Q8    1   0.8645  0.8184  0.5996  11.00000  0.05    0.18 
Q9    1   0.9225  0.7796  0.5875  11.00000  0.05    0.17 
Q10   1   0.3941  0.6173  0.7465  11.00000  0.05    0.16 
Q11   1   0.5500  0.7029  0.6057  11.00000  0.05    0.16 
Q12   1   0.1985  0.5685  0.7465  11.00000  0.05    0.16 
Q13   1   0.1700  0.9053  0.5179  11.00000  0.05    0.16 
Q14   1   0.5059  0.6269  0.6387  11.00000  0.05    0.16 
Q15   1   0.7079  0.7030  0.5471  11.00000  0.05    0.16 
Q16   1   0.8612  0.6866  0.6010  11.00000  0.05    0.16 
Q17   1   0.7484  0.9390  0.6664  11.00000  0.05    0.16 
Q18   1   0.6263  0.9364  0.8441  11.00000  0.05    0.15 
Q19   1   0.3605  0.9604  0.5965  11.00000  0.05    0.15 
Q20   1   0.7551  0.6091  0.6075  11.00000  0.05    0.15 
; 
_shelx_res_checksum   48150 
  
_shelx_hkl_file 
; 
   1   0   0    6.00    1.60 
  -1   0   0    4.70    1.40 
  -2   0   0 3664.43  254.67 
   2   0   0 3172.58  254.67 
  -3   0   0    2.30    2.90 
   3   0   0   -0.40    2.50 
  -4   0   0   95.99   10.90 
   4   0   0   97.89   11.40 
   5   0   0    2.10    4.70 
   6   0   0    2.80    4.30 
   7   0   0   -1.70    5.20 
  -1  -1   0  712.93   51.19 
   1  -1   0  640.24   50.99 
  -1   1   0  717.63   50.99 
   1   1   0  655.63   51.19 
   2  -1   0  750.82   61.99 
  -2  -1   0  872.51   62.09 
   2   1   0  778.72   62.19 
  -2   1   0  882.11   61.99 
  -3  -1   0   35.50    5.60 
   3  -1   0   47.10    6.10 
   3   1   0   34.60    5.50 
  -3   1   0   34.90    5.40 
   4  -1   0  245.48   22.60 
  -4  -1   0  278.47   22.30 
   4   1   0  250.67   22.90 
   5  -1   0    6.60    4.90 
   5   1   0    3.90    4.90 
   6  -1   0   -0.40    4.70 
   6   1   0   -1.20    4.40 
   7  -1   0    3.30    5.80 
   7   1   0    3.70    5.30 
   1  -2   0    3.30    1.30 
  -1  -2   0    1.50    1.60 
  -1   2   0    3.10    1.20 
  -2  -2   0   19.30    3.50 
   2  -2   0   19.70    3.20 
   2   2   0   20.00    3.70 
  -2   2   0   17.40    3.10 
   3  -2   0  103.49   10.20 
  -3  -2   0  112.19   10.30 
   3   2   0   98.49   10.20 
  -3   2   0  103.59    9.80 
   4  -2   0  274.07   25.20 
  -4  -2   0  330.27   25.10 
   4   2   0  276.07   26.90 
  -4   2   0  298.37   24.70 
   5  -2   0   34.50    7.30 
   5   2   0   34.50    7.80 
   6  -2   0    9.10    5.60 
   6   2   0    3.10    5.50 
   7  -2   0   -9.00    4.50 
   7   2   0   -1.00    6.30 
   1  -3   0  310.27   27.70 
  -1  -3   0  384.76   28.20 
   1   3   0  374.76   28.30 
  -1   3   0  408.06   27.70 
   2  -3   0   85.59    8.40 
  -2  -3   0  102.39    8.90 
   2   3   0   99.39    9.20 
  -3  -3   0    8.70    3.60 
   3  -3   0   12.30    3.60 
   3   3   0   13.80    3.90 
  -3   3   0    7.20    3.10 
   4  -3   0   17.20    5.00 
  -4  -3   0    8.30    4.80 
   4   3   0    6.00    5.30 
  -4   3   0   10.70    4.50 
   5  -3   0   12.10    5.70 
   5   3   0   19.40    6.60 
  -5   3   0   20.10    5.70 
   6  -3   0   11.20    6.00 
   6   3   0   26.80    7.50 
   7  -3   0    9.70    7.30 
   7   3   0    5.90    6.40 
   1  -4   0   58.89    5.50 
   1   4   0   79.99    6.60 
  -1   4   0   69.09    5.40 
   2  -4   0   24.00    3.90 
  -2  -4   0   36.50    4.90 
  -2   4   0   25.50    3.80 
   2   4   0   35.80    4.80 
   3  -4   0  448.06   39.00 
  -3  -4   0  540.55   39.50 
  -3   4   0  533.05   38.80 
   3   4   0  491.75   39.80 
  -4  -4   0  483.25   37.20 
   4  -4   0  420.36   36.80 
  -4   4   0  485.05   36.30 
   4   4   0  440.86   37.60 
   5  -4   0   23.40    6.20 
  -5   4   0   22.70    5.60 
   5   4   0   25.90    7.10 
   6  -4   0   -8.70    3.90 
   6   4   0   -9.90    4.60 
   7  -4   0   -4.40    6.10 
   7   4   0   10.70    6.70 
   0  -5   0    5.60    1.40 
   0   5   0    4.80    1.30 
  -1  -5   0  389.86   29.90 
   1   5   0  390.26   30.00 
  -2  -5   0  329.17   25.20 
  -2   5   0  323.47   24.40 
   2   5   0  301.87   25.30 
   3  -5   0   21.00    4.20 
  -3  -5   0   23.40    4.80 
  -3   5   0   28.00    4.00 
   3   5   0   26.60    5.20 
   4  -5   0  354.36   31.40 
   4   5   0  407.16   32.50 
  -4   5   0  393.66   30.70 
   5   5   0   72.59   11.40 
  -5   5   0   72.99    9.70 
   6  -5   0   25.90    7.20 
   6   5   0   35.70    8.70 
   7  -5   0   12.20    6.60 
   7   5   0   -7.90    6.10 
   0  -6   0  703.33   53.09 
   0   6   0  715.13   53.09 
  -1  -6   0   14.80    3.00 
   1   6   0   14.60    3.10 
  -2  -6   0  181.48   15.10 
   2   6   0  182.78   15.40 
  -2   6   0  177.88   14.10 
  -3  -6   0  198.58   17.40 
   3  -6   0  180.78   16.00 
  -3   6   0  197.38   15.60 
   3   6   0  184.28   17.00 
   4  -6   0   80.39   10.20 
  -4   6   0   89.19    9.70 
   4   6   0   93.19   11.90 
   5  -6   0    6.20    5.50 
   5  -6   0    9.70    4.80 
   5   6   0    3.80    5.30 
  -5   6   0    4.10    4.30 
   6  -6   0   15.80    6.10 
   6   6   0   19.80    7.10 
   7  -6   0   43.20   11.10 
   7   6   0   58.99   12.10 
   0  -7   0    1.50    1.70 
   0   7   0    0.00    1.50 
  -1  -7   0    2.50    2.40 
   1   7   0    0.60    2.30 
  -2  -7   0  714.33   53.19 
   2   7   0  677.83   53.39 
  -2   7   0  692.83   51.99 
   3  -7   0  238.38   20.60 
  -3  -7   0  260.97   21.90 
   3   7   0  261.17   21.80 
  -3   7   0  256.27   20.00 
   4  -7   0   16.40    4.80 
   4   7   0   20.10    6.30 
  -4   7   0   17.90    4.40 
   5  -7   0   -6.50    3.40 
  -5   7   0    3.80    5.00 
   5   7   0    1.80    4.90 
   6  -7   0   26.80    7.30 
   7  -7   0   11.80    7.60 
   7   7   0   11.50    7.20 
   0  -8   0 3798.22  287.27 
   0   8   0 3931.01  287.27 
  -1  -8   0  251.37   19.90 
   1   8   0  248.88   19.90 
   2  -8   0  841.52   72.29 
  -2  -8   0 1052.19   73.39 
  -2   8   0  942.41   71.99 
   2   8   0 1038.60   73.59 
  -3  -8   0  122.39   11.70 
   3  -8   0  107.69   10.70 
  -3   8   0  120.69   10.20 
   3   8   0  121.19   12.30 
   4  -8   0    7.90    4.40 
   4   8   0    1.60    4.90 
  -4   8   0    7.10    3.70 
   5  -8   0   58.69    8.90 
   5  -8   0   25.80    6.60 
   5   8   0   32.00    7.80 
  -5   8   0   31.00    6.40 
   6  -8   0   -1.90    4.60 
   6   8   0    5.40    5.40 
   7  -8   0    6.30    6.60 
   7   8   0    2.20    6.50 
   0  -9   0    2.40    2.00 
  -1  -9   0   70.49    6.90 
   1   9   0   66.39    7.10 
  -2  -9   0  503.45   38.30 
   2   9   0  477.85   38.40 
  -3  -9   0  314.87   25.30 
   3  -9   0  285.97   24.30 
   3   9   0  317.57   26.00 
   4  -9   0   -0.40    3.70 
   4  -9   0    2.40    4.40 
  -4   9   0   -4.40    3.20 
   4   9   0    8.40    5.30 
   5  -9   0   -2.60    4.40 
   5  -9   0   -2.90    3.70 
   5   9   0   -5.40    4.40 
  -5   9   0   -1.50    3.70 
   6  -9   0    1.80    5.20 
   6  -9   0   -6.50    5.10 
  -6   9   0   -3.80    5.10 
   6   9   0   -3.40    5.20 
   7  -9   0   16.70    7.20 
   7   9   0   -9.40    5.60 
   0 -10   0   96.09    8.70 
   0  10   0  107.69    8.80 
  -1 -10   0   -0.20    2.40 
   1  10   0    3.60    2.40 
  -2 -10   0   -3.60    2.80 
   2  10   0   -0.50    2.80 
   3 -10   0  272.37   21.20 
   3 -10   0  256.07   21.70 
  -3 -10   0  283.47   22.50 
   3  10   0  266.87   23.80 
  -3  10   0  240.08   20.30 
   4 -10   0   32.90    6.40 
   4 -10   0   44.60    7.10 
  -4  10   0   24.40    4.70 
   4  10   0   38.00    7.70 
   5 -10   0    7.70    4.50 
   5 -10   0    8.90    5.10 
  -5  10   0    4.90    4.10 
   5  10   0    3.10    5.20 
   6 -10   0   17.60    6.90 
   6 -10   0   26.20    6.80 
   6  10   0    0.80    5.90 
  -6  10   0   12.10    4.90 
   7 -10   0    0.00    5.80 
   7  10   0    8.70    7.80 
   0  11   0    5.60    2.10 
  -1 -11   0  111.59   10.00 
   1  11   0  107.99   10.10 
  -2 -11   0  450.65   34.90 
   2  11   0  435.26   35.10 
  -3 -11   0  590.04   41.90 
   3  11   0  558.54   42.40 
  -3  11   0  449.76   39.50 
   4 -11   0   43.70    7.20 
   4 -11   0   49.60    7.30 
  -4  11   0   41.80    6.10 
   4  11   0   41.50    8.30 
   5 -11   0   78.29   10.00 
   5 -11   0   78.79   10.10 
  -5  11   0   46.90    7.60 
   5  11   0   63.29   10.30 
   6 -11   0   13.30    5.80 
   6 -11   0    7.00    6.50 
  -6  11   0    3.20    4.30 
   6  11   0    9.70    6.60 
   7 -11   0    5.70    6.60 
   7  11   0   10.90    7.20 
   0 -12   0    0.90    2.10 
   0  12   0    6.70    2.20 
  -1 -12   0  266.67   21.70 
   1  12   0  274.87   21.90 
  -2 -12   0  190.38   16.50 
   2  12   0  189.38   16.80 
  -3 -12   0   71.79   11.30 
   3  12   0   90.09   10.60 
   4 -12   0   48.90    7.80 
   4 -12   0   55.19    7.40 
   4  12   0   50.79    9.00 
   5 -12   0    0.80    4.40 
   5 -12   0  -10.10    4.00 
   5  12   0   -3.70    4.70 
  -5  12   0   -1.50    3.00 
   6 -12   0    6.20    5.90 
   6  12   0   -2.90    5.30 
   7 -12   0  -11.70    6.40 
   7  12   0   -6.20    6.40 
   0 -13   0    3.10    2.30 
   0  13   0    4.90    2.30 
  -1 -13   0 1806.82  133.49 
   1  13   0 1861.41  133.69 
  -1  13   0 1671.33  132.49 
  -2 -13   0  158.38   17.00 
   2  13   0  146.99   14.20 
   3  13   0  311.37   26.90 
   4 -13   0   -6.40    3.90 
   4  13   0   -3.30    4.70 
   5 -13   0    5.30    4.50 
   5 -13   0    4.20    4.60 
   5  13   0    7.00    5.60 
   6 -13   0   -4.10    5.30 
   6 -13   0   -6.10    4.90 
   6  13   0   -4.70    5.10 
   7 -13   0   -1.70    6.20 
   7  13   0    3.50    7.20 
   0 -14   0    1.40    2.30 
   0  14   0    7.20    2.60 
  -1 -14   0  361.26   27.00 
  -1  14   0  329.77   25.80 
   1  14   0  370.46   27.20 
  -1  14   0  297.87   26.10 
  -2 -14   0  253.17   21.00 
   2  14   0  243.08   21.30 
   3  14   0   32.20    6.80 
   4  14   0    4.30    5.60 
   5 -14   0   81.99   11.10 
   5 -14   0   68.59    9.60 
   5  14   0   70.69   12.20 
   6 -14   0   14.50    5.90 
   6 -14   0    4.10    5.20 
   6  14   0   -2.00    6.30 
   7  14   0   -3.20    6.70 
   0 -15   0   -1.50    2.30 
   0  15   0    0.20    2.40 
  -1 -15   0  554.54   39.40 
   1  15   0  523.65   39.50 
  -1  15   0  442.46   38.50 
  -1  15   0  502.45   38.30 
  -2 -15   0   16.10    4.60 
   2  15   0   15.80    4.80 
   3  15   0    2.10    4.50 
   4  15   0   10.60    5.80 
   5  15   0   39.90   13.70 
   6 -15   0   12.20    6.80 
   6  15   0   11.60    7.30 
   0 -16   0  735.53   59.29 
   0  16   0  811.82   60.39 
   0  16   0  797.42   59.39 
  -1 -16   0  359.76   27.80 
  -1  16   0  326.07   26.70 
  -1  16   0  315.07   27.00 
   1  16   0  388.76   28.10 
  -2 -16   0  127.59   12.80 
   2  16   0  125.09   13.80 
   3  16   0   37.60    7.50 
   4  16   0   -7.90    4.20 
   5  16   0   16.70    7.20 
   6  16   0    3.20    6.20 
   7  16   0  -10.10    6.50 
   0 -17   0    2.10    2.80 
   0  17   0   -0.70    3.60 
   0  17   0   -1.20    2.50 
  -1 -17   0   80.69    8.50 
  -1  17   0   64.19    7.80 
   1  17   0   74.19    8.60 
  -2 -17   0   87.89   10.20 
   2  17   0   78.39   10.40 
   3  17   0    1.20    4.80 
   4  17   0   23.80    7.20 
   5  17   0  168.08   19.70 
   6  17   0   10.80    7.50 
   7  17   0   16.20    9.50 
   0 -18   0  101.29   10.10 
   0  18   0  108.49   10.30 
   0  18   0  112.29   11.80 
  -1 -18   0   10.20    4.30 
  -1  18   0    9.10    3.10 
  -1  18   0   17.00    4.60 
   1  18   0   18.90    4.50 
  -2 -18   0   49.20    7.30 
   2  18   0   42.20    7.60 
   3  18   0    8.50    5.60 
   4  18   0   14.70    6.40 
   5  18   0  199.08   21.40 
   6  18   0    4.40    6.80 
   0 -19   0    2.10    3.20 
   0  19   0    1.40    4.20 
   0  19   0    0.50    3.00 
  -1 -19   0   27.30    5.30 
  -1  19   0   17.30    3.70 
   1  19   0   15.10    4.70 
   2  19   0   32.70    6.90 
   3  19   0  249.48   23.60 
   4  19   0   12.20    6.10 
   5  19   0   37.40    9.40 
   6  19   0  -12.80    5.80 
   0 -20   0   10.20    4.00 
   0  20   0   22.00    5.90 
   0  20   0   11.10    3.90 
  -1  20   0   -0.40    3.10 
   1  20   0    5.80    4.20 
  -1  20   0    8.80    4.30 
   2  20   0  189.38   18.40 
   3  20   0   77.49   12.20 
   4  20   0   -2.20    5.20 
   5  20   0   45.20    9.90 
   6  20   0    8.30    7.70 
   0 -21   0    1.60    3.50 
   0  21   0   -2.80    4.60 
   0  21   0    1.10    3.60 
  -1 -21   0    5.10    4.50 
  -1  21   0    0.70    3.40 
   1  21   0    0.00    4.10 
  -1  21   0    1.90    4.50 
   2  21   0    6.40    5.10 
   3  21   0   23.90    7.50 
   4  21   0   12.70    7.00 
   5  21   0   46.20   10.30 
   6  21   0    4.40    8.00 
   0 -22   0    3.20    3.70 
   0  22   0    4.80    4.00 
   0  22   0    7.70    5.40 
  -1 -22   0    2.50    4.40 
   1  22   0    3.10    6.30 
  -1  22   0    5.50    3.80 
   1  22   0    6.40    5.00 
  -1  22   0    5.30    5.30 
   2  22   0   -5.10    4.90 
   3  22   0  213.18   21.40 
   4  22   0    7.10    6.40 
   5  22   0    9.60    6.60 
   6  22   0    1.10   10.30 
   0 -23   0    2.30    3.90 
   0  23   0   -6.40    5.10 
   0  23   0    1.60    4.00 
  -1 -23   0   -3.70    4.50 
  -1  23   0   -2.20    5.30 
  -1  23   0   -0.50    3.80 
   1  23   0    1.20    5.90 
   2  23   0  198.08   19.80 
   3  23   0    8.90    6.20 
   4  23   0    1.80    5.60 
   5  23   0   -5.10    6.00 
   6  23   0    8.20   10.20 
   0 -24   0   81.09   10.00 
   0  24   0   99.29   10.90 
   0  24   0   94.49   12.60 
  -1 -24   0  182.88   17.80 
   1  24   0  175.98   18.00 
  -1  24   0  211.78   18.30 
   1  24   0  171.08   19.70 
  -1  24   0  194.28   16.90 
   2  24   0 1309.17  101.29 
   3  24   0  287.27   26.90 
   4  24   0    5.30    6.00 
   5  24   0    7.20    7.50 
   6  24   0    6.90    7.80 
   0 -25   0   -2.70    3.60 
   0  25   0    5.40    6.00 
   0  25   0    3.20    4.40 
  -1  25   0   47.20    8.40 
  -1  25   0   27.30    6.00 
   1  25   0   38.40    7.20 
   2  25   0   17.60    6.60 
   3  25   0    1.70    5.10 
   4  25   0   -1.00    5.50 
   5  25   0   15.40    8.80 
   6  25   0    1.60    7.90 
   0 -26   0    3.00    3.80 
   0  26   0   13.30   10.40 
   0  26   0   -0.60    4.20 
   1  26   0    8.60    5.30 
  -1  26   0   24.60    6.70 
  -1  26   0    7.40    4.70 
   2  26   0    9.80    5.70 
   3  26   0    5.90    5.50 
   4  26   0    1.70    6.10 
   5  26   0    4.20    7.40 
   0  27   0   -5.00    5.70 
   0  27   0    1.70    4.10 
  -1  27   0    2.70    5.40 
  -1  27   0    6.60    4.50 
   1  27   0   -0.60    4.60 
   2  27   0   -3.20    5.20 
   3  27   0   -8.60    5.60 
   4  27   0    3.20    6.40 
   5  27   0   -4.50    6.30 
   0 -28   0    4.40    3.70 
   0  28   0   18.50    6.80 
   0  28   0    6.60    4.60 
  -1  28   0   16.00    5.10 
  -1  28   0   10.50    5.90 
   1  28   0   12.40    5.30 
   2  28   0  205.58   20.60 
   3  28   0    1.20    6.00 
   4  28   0    7.30    7.70 
   5  28   0    6.00    7.80 
   0  29   0    1.70    4.40 
   0  29   0   16.30    6.60 
   1  29   0   -6.90    4.40 
  -1  29   0    7.90    6.00 
  -1  29   0   -5.10    4.10 
   2  29   0   10.40    6.30 
   3  29   0    3.80    5.90 
   4  29   0   -6.80    5.50 
   0  30   0   28.70    8.10 
   1  30   0    5.70    5.00 
  -1  30   0   14.30    6.90 
  -1  30   0   12.80    5.00 
   2  30   0   11.30    6.10 
   3  30   0    7.10    6.40 
   4  30   0   -1.60    6.40 
   5  30   0    5.50    7.70 
   0  31   0   18.30    6.20 
   0  31   0    7.30    5.00 
   1  31   0   24.40    6.90 
  -1  31   0   27.40    8.80 
  -1  31   0   20.50    5.80 
   2  31   0   -0.80    5.60 
   3  31   0    5.00    6.10 
   4  31   0    1.70    7.10 
   0  32   0    6.80    5.20 
   1  32   0    7.20    5.60 
  -1  32   0   -6.80    4.70 
  -1  32   0   15.90    7.70 
   2  32   0    5.40    6.20 
   3  32   0    9.60    6.90 
   4  32   0   -8.30    6.40 
   0  33   0  -10.60    4.90 
   1  33   0    2.60    5.60 
  -1  33   0   -5.20    4.90 
  -1  33   0    4.20    7.30 
   3  33   0   -0.80    6.20 
   4  33   0   11.30    7.70 
   0  34   0    2.30    5.20 
  -1  34   0   -3.10    5.00 
   1  34   0    6.20    5.60 
  -1  34   0    0.20    7.90 
   2  34   0  -10.10    6.50 
   3  34   0   -0.30    6.40 
   4  34   0  -22.90    8.80 
   0  35   0    0.10    5.70 
   1  35   0   -9.00    5.30 
  -1  35   0    3.00    5.70 
   2  35   0    7.30    6.50 
   3  35   0   -3.00    7.00 
   0  36   0   21.40    6.80 
  -1  36   0   -8.70    5.70 
   1  36   0   -4.40    5.80 
   2  36   0  -11.70    5.90 
   3  36   0    0.20    7.50 
   0  37   0  -10.70    5.60 
   1  37   0   14.90    7.10 
  -1  37   0   -3.80    6.40 
   2  37   0   24.70    8.40 
   0  38   0   -9.10    6.50 
   1  38   0   -3.60    6.70 
   2  38   0   -7.10    7.00 
   0  39   0   10.30    7.20 
   0  40   0  -12.50    7.20 
   6   0  -1    6.30    4.80 
   5   0  -1   -0.30    4.30 
   4   0  -1   -1.10    5.10 
   4   0  -1   -1.70    3.40 
   3   0  -1  110.79   11.90 
  -3   0   1  103.89   10.40 
   3   0  -1  118.99   10.30 
   2   0  -1    0.30    2.10 
  -2   0   1    2.40    2.20 
   2   0  -1   -1.60    2.70 
   0   0   1   -1.30    0.50 
  -1   0  -1 3836.32  283.57 
   1   0   1 3780.02  283.67 
  -2   0  -1   -0.60    2.10 
   2   0   1   -1.00    2.30 
  -3   0  -1   19.30    4.00 
   3   0   1   12.20    4.50 
  -4   0  -1    4.30    4.30 
   5   0   1  166.98   18.50 
   6   0   1    1.00    5.60 
   7   0   1    1.20    6.50 
   7  -1  -1   -0.90    5.20 
   7   1  -1   -0.90    5.20 
   6  -1  -1   -4.10    3.70 
   6   1  -1   -1.40    4.10 
   5  -1  -1   18.40    5.50 
   5   1  -1   14.40    5.50 
   4  -1  -1   13.50    4.30 
  -4  -1   1   10.60    4.30 
   4  -1  -1    7.70    5.40 
   4   1  -1    5.40    3.90 
   4   1  -1    0.70    5.10 
  -4   1   1    0.90    3.70 
   3  -1  -1   50.89    5.70 
  -3  -1   1   45.80    6.40 
   3  -1  -1   47.00    7.10 
   3   1  -1   46.80    5.80 
  -3   1   1   38.00    5.70 
   3   1  -1   42.40    7.60 
   2  -1  -1  114.69    9.50 
  -2  -1   1  105.99    9.80 
   2  -1  -1  119.69   10.60 
   2   1  -1  126.09    9.60 
  -2   1   1   87.39    9.40 
   2   1  -1  111.79   11.00 
  -1  -1   1  505.35   36.70 
   1  -1  -1  465.25   36.10 
  -1   1   1  489.45   36.10 
   1   1  -1  407.76   36.10 
   1   1  -1  502.85   36.40 
   0   1  -1   28.90    3.30 
  -2  -1  -1   76.09    7.40 
   2  -1   1   64.49    7.70 
  -2   1  -1   76.99    7.30 
   2   1   1   69.69    8.00 
  -3  -1  -1   80.09    8.00 
   3  -1   1   56.09    8.30 
  -3   1  -1   74.89    7.80 
   3   1   1   62.29    8.80 
  -4  -1  -1    5.20    4.40 
   4  -1   1    0.80    4.50 
   4   1   1    1.50    4.70 
  -4   1  -1    1.70    4.20 
   5  -1   1    4.40    5.40 
   5   1   1    1.60    5.10 
   6  -1   1    2.00    5.50 
   6   1   1   -3.60    4.50 
   7  -1   1   16.20    8.00 
   7   1   1    7.70    7.00 
   7  -2  -1    4.90    6.00 
   7   2  -1   10.90    6.40 
   6  -2  -1    7.70    4.80 
   6   2  -1    3.50    4.90 
   5  -2  -1   25.80    8.20 
   5  -2  -1   38.60    7.10 
   5   2  -1   39.80    7.40 
  -5   2   1   26.40    6.60 
   4  -2  -1   14.10    5.90 
   4  -2  -1   20.70    4.70 
  -4  -2   1   14.10    4.80 
   4   2  -1   15.70    6.60 
  -4   2   1    7.70    4.10 
   4   2  -1   22.80    5.10 
   3  -2  -1    2.30    3.60 
   3  -2  -1    4.20    2.50 
  -3  -2   1    3.70    3.00 
   3   2  -1    3.50    2.70 
  -3   2   1   -0.10    2.50 
   3   2  -1    6.30    4.20 
  -2  -2   1   63.29    7.10 
   2  -2  -1   70.79    8.00 
   2  -2  -1   76.49    6.60 
   2   2  -1   73.79    8.60 
   2   2  -1   79.29    7.10 
  -2   2   1   51.99    6.80 
   1  -2  -1 1940.91  155.88 
  -1  -2   1 2406.26  156.78 
  -1   2   1 2022.60  155.78 
   1   2  -1 2174.98  156.28 
   1   2  -1 1915.61  156.08 
   0   2   1 1216.68   88.79 
   0   2  -1 1151.98   88.69 
  -1  -2  -1   83.29    8.00 
  -1   2  -1   80.99    7.70 
   1   2   1   82.39    8.20 
  -2  -2  -1  156.68   13.40 
   2  -2   1  154.18   13.60 
  -2   2  -1  158.98   13.20 
   2   2   1  151.28   14.00 
  -3  -2  -1   31.30    5.00 
   3  -2   1   21.80    5.20 
   3   2   1   22.20    5.50 
  -3   2  -1   31.70    4.80 
  -4  -2  -1    3.70    4.30 
   4  -2   1    3.40    4.60 
  -4   2  -1    1.20    4.10 
   4   2   1    4.80    4.80 
   5  -2   1  190.08   19.70 
   5   2   1  166.68   19.50 
   6  -2   1    8.40    5.90 
   6   2   1   -3.90    4.60 
   7  -2   1   -5.60    5.70 
   7   2   1    4.50    6.20 
   7  -3  -1    5.20    4.80 
   7   3  -1    4.90    5.60 
   6  -3  -1   -8.00    3.20 
   6   3  -1    8.30    5.60 
   5  -3  -1   39.30    8.90 
   5  -3  -1   56.99    8.30 
  -5   3   1   39.60    7.30 
   5   3  -1   49.70    8.30 
   4  -3  -1   22.40    6.60 
   4  -3  -1   35.10    5.60 
  -4  -3   1   20.00    5.30 
  -4   3   1   20.20    4.70 
   4   3  -1   23.30    6.80 
   4   3  -1   23.10    7.30 
   3  -3  -1  162.38   14.50 
   3  -3  -1  158.58   12.90 
  -3  -3   1  147.09   13.70 
   3   3  -1  177.58   13.70 
  -3   3   1  126.69   12.90 
   3   3  -1  144.69   15.20 
  -2  -3   1   -1.60    2.30 
   2  -3  -1    4.60    2.00 
   2  -3  -1    1.80    2.50 
  -2   3   1    1.00    2.00 
   2   3  -1    2.30    3.30 
   2   3  -1    2.70    2.50 
   1  -3  -1  623.84   50.89 
  -1  -3   1  755.82   51.59 
   1   3  -1  625.64   50.99 
  -1   3   1  640.94   50.89 
   1   3  -1  743.93   51.69 
   0  -3  -1   48.30    5.00 
   0  -3   1   45.70    4.90 
   0   3   1   48.40    5.20 
   0   3  -1   49.20    5.20 
   1  -3   1 3720.13  284.97 
  -1  -3  -1 3995.20  284.97 
  -1   3  -1 3738.93  284.77 
   1   3   1 3848.81  285.17 
  -2  -3  -1  164.08   13.40 
   2  -3   1  135.89   13.40 
  -2   3  -1  164.88   13.20 
   2   3   1  155.68   14.00 
   3  -3   1   18.10    4.50 
  -3  -3  -1   19.30    4.20 
   3   3   1   19.50    5.20 
  -3   3  -1   23.40    4.20 
   4  -3   1    5.10    4.60 
   4   3   1    3.40    5.10 
   5  -3   1  333.67   31.50 
   5   3   1  368.96   32.30 
   6  -3   1    9.40    6.10 
   6   3   1    2.50    5.60 
   7  -3   1    7.20    7.90 
   7   3   1   14.40    7.70 
   7  -4  -1   17.90    6.90 
   7   4  -1   18.50    7.60 
   6  -4  -1   15.80    5.50 
   6   4  -1    7.30    6.00 
   5  -4  -1  169.68   18.20 
   5   4  -1  186.58   17.20 
  -5   4   1  139.79   15.60 
  -4  -4   1  332.77   28.10 
   4  -4  -1  363.36   29.00 
   4  -4  -1  361.16   27.30 
  -4   4   1  311.47   27.10 
   4   4  -1  301.67   29.70 
  -3  -4   1  824.12   70.59 
   3  -4  -1  996.80   69.99 
   3  -4  -1  915.91   70.99 
   3   4  -1  877.41   71.99 
   3   4  -1 1008.60   70.69 
   2  -4  -1    0.30    1.70 
   2  -4  -1    4.00    2.50 
  -2  -4   1    0.20    2.40 
   2   4  -1    2.90    2.50 
   2   4  -1    0.00    3.30 
   1  -4  -1   82.39    7.50 
  -1  -4   1   99.59    8.70 
   1   4  -1   86.09    7.70 
  -1   4   1   81.19    7.50 
   0  -4  -1  524.95   37.10 
   0   4   1  491.95   37.20 
   0   4  -1  443.46   37.00 
   1  -4   1  152.88   13.60 
  -1  -4  -1  167.98   13.60 
   1   4   1  169.98   14.10 
  -1   4  -1  163.18   13.40 
  -2  -4  -1   63.59    6.70 
   2  -4   1   51.19    6.50 
   2   4   1   57.39    7.20 
  -2   4  -1   55.49    6.10 
  -3  -4  -1   16.70    4.60 
   3  -4   1    9.60    4.10 
   3   4   1   17.10    4.90 
  -3   4  -1   15.70    3.80 
   4  -4   1   13.20    6.10 
  -4   4  -1    0.20    4.00 
   4   4   1   -6.40    4.30 
   5  -4   1   12.90    6.70 
   5   4   1   28.80    7.80 
   6  -4   1   -0.70    5.50 
   6   4   1    0.00    5.50 
   7   4   1   17.00    8.40 
   7  -5  -1   12.90    6.40 
   7   5  -1    1.40    6.10 
   6  -5  -1  131.49   15.40 
   6   5  -1  155.08   17.50 
   5  -5  -1   29.10    6.30 
   5  -5  -1   38.30    8.60 
   5   5  -1   22.30    6.50 
  -5   5   1   26.10    5.90 
   4  -5  -1    5.40    5.20 
   4  -5  -1    7.30    3.70 
  -4  -5   1   11.00    4.80 
   4   5  -1    5.40    4.60 
   4   5  -1    7.20    6.00 
  -4   5   1    2.00    3.60 
  -3  -5   1   16.10    4.30 
   3  -5  -1   19.10    4.70 
   3  -5  -1   28.30    3.80 
   3   5  -1   11.80    5.40 
   3   5  -1   22.60    4.40 
  -3   5   1   18.80    3.40 
   2  -5  -1   29.00    4.60 
   2  -5  -1   37.50    5.10 
  -2  -5   1   33.10    5.00 
   2   5  -1   32.70    6.00 
   2   5  -1   33.00    4.80 
   1  -5  -1   15.10    2.50 
  -1  -5   1   19.70    4.00 
  -1  -5   1   18.10    3.30 
  -1   5   1   12.40    2.40 
   1   5  -1   16.40    3.00 
   1   5  -1   17.00    4.00 
   0  -5  -1    0.40    1.70 
   0  -5   1   -0.70    1.80 
   0   5  -1   -1.20    1.90 
   0   5   1   -1.50    1.90 
  -1  -5  -1   12.80    2.90 
   1  -5   1   10.50    2.80 
   1   5   1   10.20    3.40 
  -1   5  -1   10.80    2.70 
  -2  -5  -1   47.90    5.50 
   2  -5   1   33.80    5.30 
   2   5   1   39.30    6.00 
  -2   5  -1   25.50    4.60 
   3  -5   1  119.99   12.90 
  -3  -5  -1  144.69   12.80 
  -3   5  -1  148.39   12.10 
   3   5   1  113.19   13.50 
   4  -5   1    2.10    4.50 
  -4   5  -1    1.50    4.00 
   4   5   1    5.70    5.50 
   5  -5   1   34.40    7.80 
   5   5   1   37.30    9.00 
  -5   5  -1   46.40    8.60 
   6  -5   1    4.70    5.90 
   7  -5   1   -7.30    6.10 
   7   5   1  -13.40    5.80 
   7  -6  -1   -2.50    5.10 
   7   6  -1    4.70    6.30 
   6  -6  -1    3.40    4.50 
   6   6  -1    3.90    6.00 
   5  -6  -1    6.80    4.20 
   5   6  -1   14.10    5.60 
  -5   6   1    5.90    4.80 
   4  -6  -1    1.50    3.00 
   4  -6  -1    2.80    4.60 
  -4   6   1    1.00    3.30 
   4   6  -1    8.50    4.50 
   3  -6  -1   42.30    6.40 
  -3  -6   1   40.10    6.20 
   3  -6  -1   46.20    5.10 
   3   6  -1   49.30    8.50 
   3   6  -1   50.09    6.50 
  -3   6   1   32.90    5.00 
   2  -6  -1    5.20    2.30 
  -2  -6   1   11.40    3.20 
   2  -6  -1    8.50    1.90 
   2   6  -1    9.00    4.00 
   2   6  -1    7.40    3.00 
   1  -6  -1  300.47   24.50 
  -1  -6   1  288.47   25.00 
  -1   6   1  299.17   24.50 
   1   6  -1  347.27   25.00 
   1   6  -1  380.46   26.20 
   0  -6   1  489.05   38.00 
   0  -6  -1  509.55   37.90 
   0   6  -1  492.35   38.10 
   1  -6   1    9.50    2.60 
  -1  -6  -1   16.80    3.20 
  -1   6  -1    8.70    2.60 
   1   6   1   13.70    3.50 
   2  -6   1 1245.58  106.29 
  -2  -6  -1 1486.55  106.49 
   2   6   1 1342.37  107.09 
  -2   6  -1 1579.64  107.29 
  -3  -6  -1  193.08   16.30 
   3  -6   1  155.28   16.40 
   3   6   1  164.08   17.40 
  -3   6  -1  213.78   15.70 
   4  -6   1    8.30    5.40 
  -4   6  -1   16.50    4.80 
   4   6   1   17.10    6.40 
   5  -6   1  125.19   15.60 
   5   6   1  121.59   16.40 
  -5   6  -1  154.18   14.20 
   6  -6   1    2.50    5.50 
   6   6   1   10.20    6.70 
   7  -6   1   19.80    9.00 
   7   6   1    7.70    7.30 
   7  -7  -1   33.50    8.10 
   7   7  -1   20.60    8.60 
   6  -7  -1  118.29   14.10 
   6   7  -1  126.19   15.90 
   5  -7  -1   68.89   10.20 
   5  -7  -1   48.60    7.70 
  -5   7   1   52.29    8.30 
   5   7  -1   70.89   10.20 
   4  -7  -1    1.70    3.10 
   4  -7  -1    3.80    4.50 
  -4   7   1    2.80    3.20 
   4   7  -1    2.90    4.30 
   3  -7  -1    3.10    2.20 
   3  -7  -1   -3.00    2.80 
   3   7  -1    6.50    3.10 
  -2  -7   1   77.99    8.40 
   2  -7  -1   93.09    7.00 
   2  -7  -1   71.79    7.50 
   2   7  -1   86.49    8.30 
   2   7  -1   87.69   10.10 
  -1  -7   1   20.70    3.60 
   1  -7  -1   22.60    3.30 
   1   7  -1   27.90    4.90 
   1   7  -1   24.10    3.70 
  -1   7   1   19.40    2.90 
   0  -7  -1   33.40    4.40 
   0   7   1   37.70    4.90 
   1  -7   1  185.58   16.40 
  -1  -7  -1  230.58   16.80 
  -1   7  -1  189.08   16.30 
   1   7   1  217.48   17.30 
   2  -7   1   56.89    6.90 
  -2  -7  -1   67.99    7.00 
  -2   7  -1   45.00    6.80 
   2   7   1   63.79    7.80 
  -3  -7  -1  139.29   13.20 
   3  -7   1  130.99   13.50 
   3   7   1  128.29   14.30 
  -3   7  -1  152.18   12.40 
   4  -7   1   51.29    8.70 
   4   7   1   49.60    9.60 
  -4   7  -1   61.99    8.00 
   5   7   1   16.80    6.70 
  -5   7  -1   12.30    5.00 
   6  -7   1   -4.00    4.70 
   6   7   1  -11.10    5.70 
   7  -7   1    9.20    8.20 
   7   7   1   17.10    9.00 
   7  -8  -1   35.70    8.30 
   7   8  -1   34.00    9.90 
   6  -8  -1    8.80    4.70 
   6  -8  -1    5.10    5.70 
   5  -8  -1    4.10    3.60 
   5  -8  -1   10.30    5.40 
   5   8  -1    4.70    5.10 
   4  -8  -1    4.80    3.40 
   4  -8  -1   18.70    5.40 
   4   8  -1   13.40    5.20 
   3  -8  -1   55.79    5.70 
  -3  -8   1   50.09    7.40 
   3   8  -1   53.99    7.10 
   3   8  -1   52.59    9.50 
   2  -8  -1   41.60    4.80 
   2  -8  -1   41.80    4.10 
  -2  -8   1   47.80    6.00 
   2   8  -1   49.80    6.00 
   2   8  -1   54.99    7.90 
  -1  -8   1    3.50    2.30 
   1  -8  -1    2.60    1.60 
   1   8  -1    0.10    3.00 
  -1   8   1    3.90    1.80 
   1   8  -1    1.70    2.50 
   0  -8   1 1023.90   78.89 
   0  -8  -1 1148.19   78.79 
   0   8  -1  970.60   78.79 
   0   8   1 1045.50   78.99 
   1  -8   1    6.80    2.50 
  -1  -8  -1   13.50    3.00 
   1   8   1    9.90    3.40 
  -1   8  -1    8.80    2.40 
  -2  -8  -1  119.89   10.40 
   2  -8   1  106.79   10.20 
  -2   8  -1  108.99    9.50 
   2   8   1   93.99   10.90 
   3  -8   1   89.39   11.00 
  -3  -8  -1  106.29   10.80 
  -3   8  -1  109.89    9.70 
   4  -8   1   -1.00    5.00 
  -4   8  -1    3.00    4.00 
   4   8   1    3.00    5.40 
   5  -8   1    1.20    4.70 
   5   8   1    2.70    5.90 
  -5   8  -1   10.00    4.40 
   6  -8   1   -8.50    4.70 
   6   8   1    0.10    6.20 
   7  -8   1   -2.10    7.10 
   7   8   1    9.00    9.40 
   7  -9  -1   -9.10    4.80 
   7   9  -1    2.60    6.70 
   6  -9  -1    7.60    5.40 
   6  -9  -1    0.40    4.60 
   6   9  -1   -3.00    5.00 
   5  -9  -1   -1.60    4.30 
   5  -9  -1    0.50    3.40 
   5   9  -1   -0.70    4.60 
   4  -9  -1   13.80    3.90 
   4  -9  -1   17.50    5.30 
   4   9  -1   13.60    5.30 
   3  -9  -1  371.26   31.30 
   3  -9  -1  410.16   30.70 
  -3  -9   1  388.76   32.40 
   3   9  -1  404.16   34.30 
   3   9  -1  429.16   32.30 
  -2  -9   1  546.85   46.40 
   2   9  -1  595.04   47.80 
   2   9  -1  657.73   46.30 
  -1  -9   1   48.60    6.40 
   1  -9  -1   59.29    5.30 
  -1   9   1   52.19    5.70 
   1   9  -1   68.09    7.90 
   1   9  -1   75.49    6.50 
   0  -9   1  132.29   10.50 
   0   9   1  107.49   10.10 
   0   9  -1  105.19    9.70 
   0   9  -1  111.19   10.50 
  -1  -9  -1  153.98   11.80 
  -1   9  -1  114.19   11.10 
   1   9   1  137.69   12.50 
  -2  -9  -1   75.49    8.10 
   2   9   1   75.69    9.40 
  -2   9  -1   80.29    7.30 
  -3  -9  -1   45.30    6.70 
   3  -9   1   34.40    6.40 
  -3   9  -1   42.80    5.40 
   3   9   1   29.60    7.10 
   4  -9   1   70.49   10.70 
   4   9   1   70.19   11.80 
  -4   9  -1   92.69    9.20 
   5  -9   1   -3.00    4.90 
   5   9   1    6.10    5.80 
  -5   9  -1   -5.90    4.00 
   6  -9   1    5.70    6.10 
   6   9   1    5.00    6.40 
   7  -9   1   22.60   10.20 
   7   9   1   11.30    8.90 
   7 -10  -1    9.30    5.50 
   7  10  -1   12.00    7.40 
   6 -10  -1    4.00    6.00 
   6 -10  -1    0.30    4.10 
   6  10  -1    1.60    5.20 
   5 -10  -1   -0.80    4.50 
   5 -10  -1    1.40    3.30 
   5  10  -1    4.20    4.80 
   4 -10  -1    1.30    4.10 
   4 -10  -1    2.40    3.10 
   4  10  -1   -2.50    4.30 
   3 -10  -1  206.28   17.30 
   3 -10  -1  180.98   17.60 
  -3 -10   1  206.58   18.80 
   3  10  -1  245.28   19.70 
   3  10  -1  231.28   21.20 
  -2 -10   1  757.72   64.89 
   2  10  -1  873.51   66.49 
   2  10  -1  919.41   64.79 
   1 -10  -1  112.49    8.90 
  -1 -10   1   97.89    9.90 
   1  10  -1  120.59   11.40 
   1  10  -1  119.09    9.80 
  -1  10   1  103.49    9.40 
   0 -10   1  448.56   33.30 
   0 -10  -1  441.06   32.70 
   0  10   1  406.46   33.10 
   0  10  -1  409.16   32.60 
   1 -10   1  109.09   10.10 
  -1 -10  -1  137.99   10.70 
  -1  10  -1  103.89   10.10 
   1  10   1  127.89   11.60 
   2 -10   1  157.78   15.30 
  -2 -10  -1  190.98   15.40 
   2  10   1  162.58   16.20 
  -2  10  -1  193.18   14.50 
  -3 -10  -1  443.96   35.20 
   3 -10   1  422.56   35.10 
   3  10   1  393.36   36.10 
  -3  10  -1  467.55   33.50 
   4 -10   1   84.69   12.20 
  -4  10  -1   89.69    9.20 
   4  10   1   74.79   12.20 
   5 -10   1    4.10    5.40 
   5  10   1   14.10    7.00 
  -5  10  -1   -1.50    4.30 
   6 -10   1   19.90    7.90 
   7 -10   1   10.30    7.90 
   7  10   1   10.50    7.90 
   7 -11  -1    1.50    5.20 
   7  11  -1    4.90    6.90 
   6 -11  -1    2.10    4.50 
   6  11  -1   -3.80    4.90 
   5 -11  -1    0.60    4.00 
   5 -11  -1   -2.90    3.20 
   5  11  -1   -3.50    4.30 
   4 -11  -1   12.80    4.60 
   4 -11  -1    8.90    3.60 
   4  11  -1    8.80    5.30 
  -3 -11   1  262.07   23.60 
   3  11  -1  273.47   25.70 
   3  11  -1  294.67   23.60 
  -2 -11   1  131.19   13.20 
   2  11  -1  156.88   13.00 
   2  11  -1  147.89   15.00 
   1 -11  -1   99.39    7.90 
  -1 -11   1   82.29    8.90 
   1  11  -1  104.49    9.00 
   1  11  -1  109.59   10.80 
  -1  11   1   89.59    8.60 
   0 -11  -1  271.67   20.30 
   0  11  -1  254.67   20.10 
   0  11   1  241.68   20.80 
  -1 -11  -1  229.58   16.70 
   1 -11   1  180.68   16.00 
   1  11   1  203.78   17.40 
  -1  11  -1  190.38   16.20 
   2 -11   1  143.39   13.30 
  -2 -11  -1  170.18   14.50 
   2  11   1  158.88   15.30 
  -2  11  -1  162.38   12.90 
   3 -11   1   14.10    5.20 
  -3  11  -1   17.70    3.30 
   3  11   1   19.90    6.30 
   4 -11   1    5.30    5.70 
   4  11   1   -4.40    5.40 
  -4  11  -1    7.40    3.70 
   5 -11   1   23.90    7.20 
  -5  11  -1   14.20    4.60 
   5  11   1   16.00    7.20 
   6 -11   1    5.90    5.80 
   6 -11   1    2.20    6.40 
   6  11   1    7.50    7.00 
  -6  11  -1    7.10    5.50 
   7 -11   1    7.60    7.90 
   7  11   1    3.30    7.60 
   7 -12  -1   10.10    6.10 
   7  12  -1   -2.20    6.10 
   6 -12  -1    4.70    4.30 
   6 -12  -1   13.50    6.00 
   6  12  -1   -2.30    5.20 
   5 -12  -1   14.30    4.40 
   5 -12  -1   15.70    5.30 
   5  12  -1    5.50    5.20 
   4 -12  -1   70.49    8.20 
   4  12  -1   78.09   10.50 
  -3 -12   1   49.50    8.10 
   3  12  -1   59.29    8.10 
   3  12  -1   63.59   10.60 
  -2 -12   1   33.70    5.60 
   2  12  -1   29.20    4.80 
   2  12  -1   30.80    6.80 
  -1 -12   1   11.00    3.30 
   1 -12  -1   17.20    2.70 
  -1  12   1   16.60    3.20 
   1  12  -1   20.90    3.60 
   1  12  -1   18.60    5.00 
   0 -12  -1  694.33   48.00 
   0  12  -1  598.14   48.60 
   0  12  -1  648.24   47.80 
   0  12   1  576.84   48.40 
  -1 -12  -1   21.20    3.60 
   1 -12   1   22.90    3.40 
   1  12   1   17.70    4.10 
  -1  12  -1   11.90    2.30 
  -1  12  -1    4.40    2.70 
  -2 -12  -1   13.80    4.20 
   2 -12   1    8.80    2.80 
   2  12   1    3.00    4.10 
  -2  12  -1   11.40    2.50 
   3 -12   1   22.50    5.10 
   3  12   1   29.40    6.90 
   4 -12   1   20.60    6.90 
   4  12   1   15.40    6.60 
  -4  12  -1   16.40    4.00 
   5 -12   1   -0.10    5.40 
  -5  12  -1   -2.10    3.60 
   5  12   1   -3.90    5.30 
   6 -12   1    3.90    5.70 
   6  12   1   10.00    7.90 
  -6  12  -1    3.50    5.00 
   7 -12   1   -9.20    6.30 
   7  12   1   -1.60    7.30 
   7  13  -1    3.90    6.80 
   6 -13  -1  -10.10    5.00 
   6 -13  -1   -8.70    3.90 
   6  13  -1    0.80    5.40 
   5 -13  -1   -1.40    3.40 
   5 -13  -1    0.10    4.00 
   5  13  -1    5.00    4.90 
   4  13  -1   -1.00    4.70 
   3  13  -1   -1.30    3.60 
  -2 -13   1  165.58   15.90 
   2  13  -1  181.38   15.50 
   2  13  -1  179.58   17.70 
  -1 -13   1  538.25   49.30 
   1 -13  -1  713.43   48.30 
  -1  13   1  591.04   49.00 
   1  13  -1  707.23   49.30 
   1  13  -1  658.33   50.69 
   0 -13  -1  303.37   22.30 
   0  13  -1  290.17   22.10 
   0  13   1  247.58   22.80 
   1 -13   1  292.67   23.60 
  -1 -13  -1  343.37   23.90 
  -1  13  -1  264.97   23.50 
   1  13   1  303.07   24.60 
  -1  13  -1  282.17   22.70 
  -2 -13  -1   76.79    8.50 
   2  13   1   73.69   10.10 
   3 -13   1   36.10    6.80 
   3  13   1   44.70    8.30 
   4 -13   1   21.90    6.60 
   4  13   1   13.30    6.80 
  -4  13  -1   13.50    3.70 
   5 -13   1    0.90    6.40 
  -5  13  -1   11.30    4.10 
   6 -13   1   19.10    7.40 
  -6  13  -1   11.90    5.90 
   6  13   1    6.10    7.30 
   7  14  -1    5.80    7.30 
   6 -14  -1   -2.60    4.30 
   6 -14  -1  -10.10    5.00 
   6  14  -1    3.10    5.90 
   5 -14  -1   13.90    4.40 
   5 -14  -1   18.20    5.00 
   5  14  -1    6.40    5.50 
   4  14  -1    6.50    5.60 
   3  14  -1   25.90    5.80 
   2  14  -1  124.89   11.90 
   2  14  -1  127.59   15.10 
   1 -14  -1  750.62   51.29 
   1  14  -1  598.94   53.39 
   1  14  -1  751.52   52.29 
  -1  14   1  607.44   52.99 
   0 -14  -1 2104.69  143.39 
   0  14   1 1779.52  143.99 
   0  14  -1 2038.70  143.29 
   0  14  -1 1735.73  144.09 
  -1 -14  -1 1017.90   67.09 
  -1  14  -1  734.43   66.59 
   1  14   1  891.01   67.79 
  -2 -14  -1  208.28   17.10 
   2  14   1  177.18   18.40 
   3  14   1    8.70    5.90 
   4 -14   1    0.60    4.70 
  -4  14  -1    0.40    2.80 
   4  14   1   -1.90    5.10 
   5 -14   1   17.40    7.10 
   5 -14   1   10.40    5.00 
   5  14   1   -1.50    5.80 
  -5  14  -1   12.00    3.70 
   6 -14   1   -7.90    7.40 
   6  14   1    5.30    7.50 
   7  14   1    9.50    8.60 
   7  15  -1   -2.60    7.10 
   6  15  -1   -8.40    5.50 
   5  15  -1    1.60    4.80 
   4  15  -1   60.79    9.50 
   3  15  -1   -0.60    4.40 
  -2 -15   1    2.90    3.80 
   2  15  -1    9.60    5.80 
   2  15  -1    6.80    3.70 
  -1 -15   1  354.96   34.70 
   1 -15  -1  498.05   33.70 
   1  15  -1  422.36   36.10 
   1  15  -1  486.05   34.70 
   0 -15  -1 2164.88  143.69 
   0  15   1 1809.92  144.39 
   0  15  -1 1612.14  144.29 
   0  15  -1 2078.59  143.49 
  -1 -15  -1  111.99   10.10 
   1  15   1  103.29   11.10 
  -1  15  -1   97.29    9.10 
  -1  15  -1   97.99   10.00 
  -2 -15  -1  300.17   24.80 
   3  15   1    3.40    5.40 
   4  15   1   -0.10    5.30 
   5 -15   1   32.80    7.70 
   5  15   1   21.40    7.90 
  -5  15  -1   18.20    4.40 
   6  15   1   14.30    8.80 
   7  15   1   -1.50    7.40 
   6  16  -1    5.90    6.70 
   4  16  -1  122.39   14.20 
   3  16  -1    2.80    4.60 
  -2 -16   1  130.99   14.60 
   2  16  -1  157.58   17.10 
   2  16  -1  177.48   14.70 
   1 -16  -1   31.80    4.00 
  -1 -16   1   25.80    4.90 
  -1  16   1   19.90    4.40 
   1  16  -1   38.80    5.60 
   1  16  -1   33.00    6.70 
   0 -16  -1   60.69    6.50 
   0  16   1   51.09    7.50 
   0  16  -1   44.60    7.40 
   0  16  -1   53.99    6.20 
  -1 -16  -1    5.40    3.30 
  -1  16  -1    6.00    2.30 
  -1  16  -1    5.40    3.50 
   1  16   1   10.00    4.50 
  -2 -16  -1   30.20    5.50 
   2  16   1   18.70    6.70 
   3  16   1    6.90    6.00 
   4  16   1   -5.00    4.60 
   5 -16   1   10.40    5.20 
   5  16   1    8.80    7.80 
   6  16   1   25.30   10.30 
   7  17  -1   -5.30    6.90 
   6  17  -1    0.20    6.50 
   5  17  -1  127.69   15.20 
   4  17  -1  355.46   30.80 
   3  17  -1   50.79    8.20 
  -2 -17   1    7.70    4.60 
   2  17  -1    3.00    6.00 
  -1 -17   1   18.40    4.70 
   1  17  -1   35.40    7.00 
  -1  17   1   19.40    4.30 
   0 -17  -1   37.70    5.30 
   0  17  -1   36.40    6.70 
   0  17  -1   34.20    4.70 
   0  17   1   33.40    5.70 
  -1 -17  -1   11.80    3.90 
   1  17   1   11.10    4.50 
  -1  17  -1    7.60    2.40 
  -2 -17  -1   21.80    6.00 
   2  17   1   31.10    7.00 
   3  17   1    0.30    5.50 
   4  17   1   -2.20    5.00 
   5  17   1    1.40    6.70 
   6  17   1   16.30    8.70 
   7  18  -1    4.20    7.00 
   6  18  -1    9.10    7.30 
   5  18  -1    2.80    5.60 
   4  18  -1   38.70    8.40 
   3  18  -1    5.90    5.30 
  -2 -18   1   46.10    7.70 
   2  18  -1   50.89    7.40 
   2  18  -1   43.30    9.60 
   1 -18  -1   93.99    8.40 
  -1 -18   1   74.89    9.70 
   1  18  -1   86.09   12.10 
   1  18  -1  113.89    9.80 
  -1  18   1   88.49    9.80 
   0 -18  -1   42.10    5.90 
   0  18  -1   43.20    5.60 
   0  18  -1   39.40    7.30 
   0  18   1   31.40    6.00 
  -1 -18  -1   17.80    5.70 
   1  18   1   11.60    4.90 
  -1  18  -1   17.50    5.00 
  -1  18  -1   17.50    3.00 
   2  18   1  127.79   14.90 
   3  18   1    1.60    5.60 
   4  18   1   65.79   11.50 
   5  18   1  -12.70    5.40 
   6  18   1    2.50    8.50 
   7  19  -1   -5.30    6.90 
   6  19  -1   -0.50    6.80 
   5  19  -1   11.90    6.30 
   4  19  -1  282.97   26.10 
   3  19  -1   48.40    8.50 
  -2 -19   1    5.20    5.40 
   2  19  -1    8.30    4.80 
  -1 -19   1    9.40    4.40 
   1 -19  -1   10.40    3.10 
   1  19  -1    7.20    6.20 
   1  19  -1    9.00    3.90 
   0 -19  -1    3.10    3.30 
   0  19  -1    8.80    3.20 
   0  19  -1    7.20    4.70 
   0  19   1    2.80    3.70 
  -1 -19  -1   47.40    6.60 
   1  19   1   34.20    7.10 
  -1  19  -1   40.90    4.90 
  -1  19  -1   30.80    6.40 
   2  19   1   75.69   11.20 
   3  19   1   76.69   12.00 
   4  19   1    2.10    6.50 
   5  19   1   22.00    8.00 
   6  19   1   34.70   11.60 
   6  20  -1   21.40    8.80 
   5  20  -1   -6.10    5.20 
   4  20  -1    9.90    5.90 
   3  20  -1  188.08   18.70 
   2  20  -1   16.30    5.70 
   1 -20  -1   10.90    3.30 
  -1  20   1   11.50    4.50 
   1  20  -1    9.00    4.20 
   0 -20  -1   62.79    6.90 
   0  20  -1   48.60    8.70 
   0  20  -1   44.90    6.30 
   0  20   1   28.80    6.60 
  -1 -20  -1    0.60    3.90 
   1  20   1    4.50    5.00 
  -1  20  -1   -3.10    4.60 
  -1  20  -1    1.80    2.60 
   2  20   1    9.30    6.20 
   3  20   1    6.60    6.30 
   5  20   1    9.60    7.80 
   6  20   1   12.60    9.50 
   6  21  -1    1.40    6.70 
   5  21  -1   54.39   10.30 
   4  21  -1   21.80    7.00 
   3  21  -1   16.70    6.00 
   2  21  -1   15.30    5.60 
   1 -21  -1    4.80    3.20 
  -1 -21   1    6.70    4.30 
   1  21  -1    6.60    4.10 
   1  21  -1   14.30    7.30 
  -1  21   1    3.70    4.40 
   0 -21  -1    1.40    3.60 
   0  21  -1    2.70    3.40 
   0  21   1    3.90    4.60 
   0  21  -1    3.80    5.60 
  -1 -21  -1  128.59   12.50 
   1  21   1   89.69   14.80 
  -1  21  -1  120.79   10.40 
  -1  21  -1  119.09   13.10 
   2  21   1   22.60    7.70 
   3  21   1  175.48   19.20 
   4  21   1   -4.30    5.60 
   5  21   1   -8.60    5.70 
   6  22  -1    5.70    6.60 
   5  22  -1   -5.20    5.40 
   3  22  -1   -6.80    4.60 
   2  22  -1  143.89   15.00 
   1 -22  -1   51.19    6.60 
  -1 -22   1   49.50    7.70 
   1  22  -1   59.39   10.50 
  -1  22   1   56.79    8.70 
  -1  22   1   35.30    7.20 
   1  22  -1   50.79    7.50 
   0 -22  -1    3.40    3.90 
   0  22  -1    4.70    5.70 
   0  22   1    6.80    5.00 
   0  22  -1    4.40    3.70 
  -1 -22  -1  135.19   12.90 
  -1  22  -1  109.89   10.40 
  -1  22  -1  118.39   13.50 
   1  22   1  101.39   13.70 
   2  22   1  219.78   22.00 
   3  22   1  181.88   20.40 
   4  22   1    0.10    6.40 
   5  22   1    2.00    6.90 
   6  22   1   -7.90    7.20 
   6  23  -1   -9.80    8.50 
   5  23  -1   -7.20    5.70 
   4  23  -1    3.90    5.30 
   3  23  -1    2.00    5.10 
   2  23  -1  413.56   34.30 
   1 -23  -1  213.98   17.30 
  -1 -23   1  169.38   18.40 
  -1  23   1  228.18   18.90 
   1  23  -1  214.58   21.00 
   0 -23  -1   30.50    5.50 
   0  23  -1   22.80    7.60 
   0  23  -1   26.00    5.10 
   0  23   1   26.10    6.50 
  -1 -23  -1    2.10    4.70 
   1  23   1    4.70    5.60 
  -1  23  -1    2.80    3.10 
  -1  23  -1    7.00    6.00 
   2  23   1  132.39   16.20 
   3  23   1  234.18   24.00 
   4  23   1    4.50    7.30 
   5  23   1   -5.90    6.30 
   6  23   1  -13.40    7.30 
   6  24  -1   -2.30    7.90 
   5  24  -1   12.10    7.30 
   4  24  -1   -0.80    5.20 
   3  24  -1   68.29   10.80 
   2  24  -1  202.18   19.30 
  -1 -24   1   67.19   10.30 
   1 -24  -1   70.29    8.40 
  -1  24   1  100.79   11.10 
   1  24  -1   79.19   10.50 
  -1  24   1   75.09   11.30 
   1  24  -1   92.29   13.40 
   0 -24  -1    3.00    4.30 
   0  24  -1    0.40    3.80 
   0  24  -1   10.90    6.60 
   0  24   1   -3.20    4.90 
   1  24   1   14.70    6.80 
  -1  24  -1   54.59    8.70 
  -1  24  -1   37.00    5.70 
   2  24   1  307.07   28.40 
   3  24   1   -1.30    6.50 
   4  24   1   -1.80    6.70 
   5  24   1    2.10    7.00 
   6  24   1    5.80    7.40 
   6  25  -1   12.70    8.20 
   5  25  -1    6.20    6.70 
   4  25  -1    3.60    5.80 
   3  25  -1    2.60    5.30 
   2  25  -1  289.57   25.60 
   1 -25  -1  266.97   23.80 
   1  25  -1  325.87   25.40 
  -1  25   1  300.57   25.30 
   0 -25  -1   13.60    6.30 
   0  25  -1    2.30    4.00 
   0  25   1    5.80    5.30 
   0  25  -1   -6.40    6.20 
  -1  25  -1   72.89    8.40 
   1  25   1   74.79   11.40 
  -1  25  -1  102.99   12.10 
   2  25   1   94.49   13.70 
   3  25   1   73.99   12.30 
   4  25   1   13.70    7.40 
   5  25   1    0.00    7.00 
   6  26  -1   -8.40    7.30 
   5  26  -1   -2.60    6.60 
   4  26  -1    9.00    6.60 
   3  26  -1   31.60    7.50 
   2  26  -1    8.70    5.00 
   1 -26  -1  148.69   15.60 
   1  26  -1  201.28   17.50 
  -1  26   1  219.88   17.90 
   0 -26  -1    1.80    4.60 
   0  26  -1    0.20    7.00 
   0  26  -1    1.60    3.70 
   1  26   1    6.70    5.50 
  -1  26  -1   -1.00    6.10 
  -1  26  -1    5.00    3.50 
   2  26   1  119.89   15.30 
   3  26   1    9.10    9.40 
   4  26   1   10.50    7.40 
   5  26   1   -5.70    6.90 
   5  27  -1   12.10    7.80 
   4  27  -1    0.10    5.40 
   3  27  -1   71.29   11.10 
   2  27  -1   18.30    6.10 
   1 -27  -1  130.59   13.50 
   1  27  -1  158.68   15.40 
  -1  27   1  179.88   16.50 
  -1  27   1  162.18   15.60 
   0 -27  -1    3.90    3.80 
   0  27   1    1.00    5.10 
   0  27  -1   -2.50    3.40 
   0  27   1    0.50    5.50 
   0  27  -1   -1.30    6.60 
   1  27   1   -1.00    5.10 
  -1  27  -1   23.50    6.50 
   2  27   1   -6.10    5.70 
   3  27   1  104.29   15.60 
   4  27   1   -7.30    6.40 
   5  27   1   -7.70    7.70 
   5  28  -1   16.30    7.80 
   4  28  -1  -10.00    4.80 
   2  28  -1   77.29   11.10 
   1  28  -1  182.98   18.00 
  -1  28   1  198.28   18.10 
   0 -28  -1   -7.10    3.50 
   0  28   1    7.80    5.70 
   0  28   1   13.30    6.20 
   0  28  -1    0.90    3.60 
   1  28   1    3.60    5.10 
  -1  28  -1    6.00    3.70 
   2  28   1   21.70    7.60 
   3  28   1    3.00    6.10 
   4  28   1    4.90    7.20 
   5  28   1    4.80   10.70 
   5  29  -1  -12.30    6.70 
   4  29  -1    0.40    6.10 
   3  29  -1   -2.20    5.50 
   2  29  -1    5.30    5.10 
  -1  29   1    0.10    5.60 
   1  29  -1    1.20    4.30 
  -1  29   1    3.10    5.80 
   0 -29  -1    7.60    4.30 
   0  29  -1   27.30    7.70 
   0  29   1   17.00    6.30 
   0  29  -1   13.20    4.60 
   0  29   1   -1.20    6.50 
   1  29   1   -1.10    5.20 
  -1  29  -1   27.60    6.80 
  -1  29  -1    8.40    4.00 
   2  29   1   -2.50    5.50 
   3  29   1    2.90    6.00 
   4  29   1   11.00    7.80 
   5  29   1    2.00    8.10 
   5  30  -1   15.30   10.50 
   4  30  -1   -9.20    5.80 
   3  30  -1    5.30    5.60 
   2  30  -1    1.70    5.20 
  -1  30   1   25.80    6.80 
   1  30  -1   20.90    5.90 
  -1  30   1   18.00    6.60 
   0 -30  -1   60.49    9.00 
   0  30   1   75.69   11.20 
   0  30   1   79.49   14.50 
   0  30  -1   77.99   13.30 
  -1  30  -1    5.10    4.00 
   1  30   1   -6.20    5.10 
   2  30   1    3.00    6.00 
   3  30   1   15.80    7.60 
   4  30   1   -8.40    7.30 
   5  31  -1    3.80    7.70 
   4  31  -1    5.80    6.80 
   2  31  -1   27.80    7.40 
   1  31  -1    6.40    5.20 
  -1  31   1    0.00    5.70 
  -1  31   1    1.80    6.30 
   0  31  -1    6.10    4.90 
   0  31  -1   27.90    8.30 
   0  31   1   12.40    6.00 
  -1  31  -1   -0.30    6.70 
   1  31   1    0.50    5.50 
   2  31   1   11.20    6.70 
   3  31   1   12.10    7.50 
   4  31   1    8.80    8.80 
   4  32  -1    7.70    8.20 
   3  32  -1   -4.40    5.50 
   2  32  -1  -10.00    4.60 
  -1  32   1   40.60    9.10 
  -1  32   1   15.30    6.60 
   1  32  -1   16.30    6.10 
   0  32   1    9.40    6.30 
   0  32  -1    9.50    5.00 
   1  32   1    0.30    6.10 
  -1  32  -1    6.00    7.30 
  -1  32  -1    5.20    4.30 
   3  32   1   -4.60    6.40 
   4  32   1   -4.60    7.80 
   4  33  -1   11.00    7.80 
   3  33  -1    5.60    5.80 
   2  33  -1    0.70    5.40 
   1  33  -1    0.80    5.10 
  -1  33   1    8.90    8.00 
  -1  33   1    1.50    5.90 
   0  33   1   13.90    6.70 
   0  33  -1    0.70    4.80 
   1  33   1   -0.60    5.70 
  -1  33  -1   -5.50    4.10 
  -1  33  -1    3.00    7.00 
   2  33   1   -9.20    6.20 
   3  33   1  -14.00    5.70 
   4  34  -1   10.40    7.80 
   3  34  -1   -4.50    5.60 
   2  34  -1   -0.10    7.30 
  -1  34   1  -14.40    6.70 
   1  34  -1    2.00    5.10 
   0  34  -1   -2.50    4.50 
   0  34   1   13.40    6.40 
  -1  34  -1    1.80    4.50 
   1  34   1   -0.80    5.90 
   2  34   1  -11.50    6.40 
   3  34   1    8.60    7.40 
   3  35  -1   -0.30    6.70 
   2  35  -1    3.10    5.70 
   1  35  -1    7.70    5.60 
  -1  35   1   26.70    6.90 
   0  35   1  -12.20    5.80 
   0  35  -1    4.00    5.00 
   1  35   1   19.70    7.50 
  -1  35  -1   -0.20    4.90 
   2  35   1    9.00    7.40 
   3  35   1   -3.60    7.50 
   3  36  -1    7.20    7.90 
   2  36  -1    1.00    5.80 
   1  36  -1   -6.40    5.00 
  -1  36   1   21.40    7.20 
   0  36   1   -5.60    5.80 
   0  36  -1    0.60    5.00 
  -1  36  -1  -11.80    4.90 
   1  36   1   -9.00    6.00 
   2  36   1    9.10    7.40 
   3  36   1   23.90    9.40 
   3  37  -1    0.10    7.20 
   2  37  -1   -1.20    5.90 
   1  37  -1    8.80    6.60 
  -1  37   1    0.50    7.30 
   0  37   1  -15.50    6.20 
   0  37  -1    1.80    5.30 
   1  37   1    6.10    6.50 
  -1  37  -1    2.30    5.50 
   2  37   1   10.20    7.30 
   2  38  -1    1.10    6.20 
   1  38  -1   24.50    7.80 
  -1  38   1   18.30   10.20 
   0  38  -1  -10.10    5.60 
   2  38   1   -6.70    7.60 
   1  39  -1  -11.40    5.90 
   0  39   1   23.20    8.80 
   0  39  -1    9.70    7.10 
   1  39   1   -6.00    8.10 
   8   0  -2   15.50    7.10 
   7   0  -2   -3.80    5.00 
   6   0  -2    1.30    4.00 
   5   0  -2   -6.00    3.80 
   4   0  -2   49.00    6.90 
   3   0  -2   -0.40    2.70 
   3   0  -2   -2.50    3.20 
   2   0  -2   15.50    4.00 
  -2   0   2   13.90    3.90 
   2   0  -2   11.20    3.10 
   1   0  -2    1.40    2.80 
  -1   0   2    2.30    3.00 
   0   0   2 2409.36  179.68 
   0   0  -2 2389.46  179.68 
   1   0   2    4.40    3.40 
  -1   0  -2    5.20    3.30 
  -2   0  -2 1645.54  117.69 
   2   0   2 1462.85  117.99 
  -3   0  -2    1.90    4.00 
   3   0   2    3.90    4.20 
   4   0   2  354.26   31.90 
   5   0   2    1.20    5.40 
   6   0   2   -3.40    5.90 
   7   0   2   -8.70    6.80 
   8  -1  -2    9.40    7.20 
   8   1  -2   -5.90    5.70 
   7  -1  -2   -5.40    4.50 
   7   1  -2   -7.60    4.70 
   6  -1  -2    0.20    3.80 
   6   1  -2   -1.50    4.10 
   5  -1  -2    0.10    4.30 
   5   1  -2   -2.00    4.30 
   4  -1  -2   13.00    4.20 
   4  -1  -2    6.00    5.10 
  -4  -1   2    5.90    3.80 
   4   1  -2   -0.80    5.00 
   4   1  -2    5.30    3.80 
   3  -1  -2   66.19    7.20 
   3  -1  -2   65.69    8.60 
   3   1  -2   64.09    7.40 
   3   1  -2   61.89    8.80 
   2  -1  -2  566.34   48.20 
   2  -1  -2  602.84   48.90 
  -2  -1   2  716.03   49.30 
   2   1  -2  570.34   48.30 
  -2   1   2  706.33   49.00 
   2   1  -2  640.64   49.20 
   1  -1  -2 1096.79   83.89 
  -1  -1   2 1125.69   83.29 
   1   1  -2 1071.39   83.19 
  -1   1   2 1098.19   83.19 
   0  -1  -2 9114.59  685.43 
   0   1  -2 9323.07  686.13 
   1  -1   2 7884.51  591.84 
  -1  -1  -2 8072.99  591.64 
  -1   1  -2 8052.89  591.64 
   1   1   2 7793.22  591.84 
  -2  -1  -2  179.28   15.10 
   2  -1   2  161.78   15.60 
   2   1   2  146.99   15.40 
  -2   1  -2  177.98   15.10 
   3  -1   2  197.78   20.20 
  -3   1  -2  249.68   19.50 
   3   1   2  205.58   20.40 
   4  -1   2   31.90    8.10 
  -4   1  -2   16.50    7.20 
   4   1   2   40.40    8.50 
   5  -1   2   -4.10    4.80 
   5   1   2   -1.20    5.40 
   6  -1   2    4.70    6.60 
   6   1   2   -2.30    6.50 
   7  -1   2   -5.60    6.80 
   8  -2  -2   10.10    6.30 
   8   2  -2   -7.80    4.50 
   7  -2  -2    5.10    4.90 
   7   2  -2    2.10    5.60 
   6  -2  -2    8.10    4.50 
   6   2  -2    9.90    5.20 
   5  -2  -2   15.30    5.30 
   5  -2  -2    6.30    6.20 
   5   2  -2    9.90    5.30 
  -4  -2   2   15.00    4.80 
   4  -2  -2   21.40    6.50 
   4  -2  -2   25.60    5.00 
   4   2  -2   26.10    5.50 
   4   2  -2   28.70    7.20 
   3  -2  -2  222.68   19.90 
   3  -2  -2  230.88   18.70 
   3   2  -2  228.28   18.90 
   3   2  -2  226.98   20.60 
  -2  -2   2  479.85   34.50 
   2  -2  -2  399.56   33.90 
   2   2  -2  422.76   34.40 
  -2   2   2  462.55   34.00 
   2   2  -2  394.96   33.50 
   0  -2   2 1043.10   78.29 
   0  -2  -2 1007.50   78.19 
   0   2  -2 1035.00   78.29 
   0   2   2 1040.70   78.29 
   1  -2   2 9769.32  731.63 
  -1  -2  -2 9999.00  731.53 
  -1   2  -2 9827.92  731.43 
   1   2   2 9747.72  731.73 
  -2  -2  -2   14.70    3.90 
   2  -2   2   14.40    4.40 
  -2   2  -2   14.80    4.10 
   2   2   2   17.20    4.70 
   3  -2   2   52.99    8.80 
  -3  -2  -2   60.79    8.40 
  -3   2  -2   63.39    8.40 
   3   2   2   57.59    9.10 
   4  -2   2   44.70    9.20 
  -4   2  -2   47.50    7.80 
   4   2   2   47.00    9.70 
   5  -2   2    2.70    5.30 
   5   2   2   -8.30    4.90 
   6  -2   2   10.50    7.70 
   7  -2   2    2.90    7.50 
   7   2   2    2.80    6.70 
   8  -3  -2   -8.10    4.90 
   8   3  -2   -2.10    5.60 
   7  -3  -2   -2.90    4.60 
   7   3  -2   10.90    6.20 
   6  -3  -2    9.30    4.80 
   6   3  -2   11.80    5.70 
   5  -3  -2   38.30    6.80 
   5  -3  -2   26.60    7.80 
   5   3  -2   37.20    7.10 
   4  -3  -2  104.49   12.20 
  -4  -3   2   85.29   11.10 
   4  -3  -2  119.59   10.70 
   4   3  -2  106.99   13.60 
   3  -3  -2 1729.23  125.49 
   3  -3  -2 1555.24  126.39 
   3   3  -2 1754.12  125.79 
   3   3  -2 1640.44  127.29 
   2  -3  -2  596.54   49.30 
  -2  -3   2  707.03   49.99 
   2   3  -2  593.54   49.00 
   2   3  -2  623.94   49.90 
  -2   3   2  683.03   49.40 
  -1  -3   2  459.45   34.20 
   1  -3  -2  411.16   34.30 
   1   3  -2  441.16   34.10 
  -1   3   2  415.06   33.80 
   0  -3  -2    1.60    2.70 
   0  -3   2    0.00    3.00 
   0   3  -2    6.60    3.10 
   0   3   2    6.80    3.20 
  -1  -3  -2  984.70   71.19 
   1  -3   2  927.81   71.19 
  -1   3  -2  897.51   70.99 
   1   3   2  915.31   71.29 
   2  -3   2  273.77   23.50 
  -2  -3  -2  281.27   22.90 
   2   3   2  258.17   23.50 
  -2   3  -2  286.57   23.00 
  -3  -3  -2  157.28   14.70 
   3  -3   2  132.29   15.40 
  -3   3  -2  179.18   14.90 
   3   3   2  144.79   15.90 
   4  -3   2  131.79   20.00 
  -4   3  -2  219.08   18.00 
   4   3   2  179.68   19.80 
   5  -3   2    0.30    5.00 
   5   3   2    1.30    5.80 
   6  -3   2    5.80    6.60 
   6   3   2    4.00    6.70 
   7  -3   2    4.60    8.60 
   7   3   2    5.30    8.40 
   8  -4  -2    1.00    5.00 
   8   4  -2    2.40    6.20 
   7  -4  -2   -3.80    4.60 
   7   4  -2   -3.60    5.20 
   6  -4  -2    4.90    4.20 
   6   4  -2   14.10    6.00 
   5  -4  -2   53.69    9.90 
   5   4  -2   60.79    8.90 
  -4  -4   2   57.59    8.10 
   4  -4  -2   56.99    7.20 
   4  -4  -2   44.20    8.20 
   4   4  -2   53.29    7.70 
   4   4  -2   49.90    9.80 
  -3  -4   2   40.10    6.60 
   3  -4  -2   55.79    6.50 
   3  -4  -2   46.70    7.60 
   3   4  -2   58.99    7.00 
   3   4  -2   51.69    8.60 
  -2  -4   2  155.08   13.20 
   2  -4  -2  116.99   12.10 
  -2   4   2  152.28   12.40 
   2   4  -2  123.89   11.90 
   2   4  -2  128.79   13.20 
   1  -4  -2  831.72   68.29 
  -1  -4   2  999.10   68.39 
  -1   4   2  859.41   67.89 
   1   4  -2  884.21   68.19 
   0  -4  -2  444.36   34.60 
   0  -4   2  448.26   34.70 
   0   4   2  437.66   34.80 
   0   4  -2  435.56   34.70 
   1  -4   2  228.28   19.50 
  -1  -4  -2  239.68   19.40 
  -1   4  -2  233.28   19.30 
   1   4   2  224.68   19.70 
  -2  -4  -2   87.09    9.00 
   2  -4   2   84.19    9.80 
  -2   4  -2   88.29    9.20 
   2   4   2   78.29    9.70 
  -3  -4  -2   18.40    4.90 
   3  -4   2   16.30    5.50 
  -3   4  -2   15.70    4.70 
   3   4   2   21.30    6.90 
   4  -4   2   75.69   14.10 
  -4   4  -2  108.09   11.80 
   4   4   2   88.49   13.50 
   5  -4   2   -4.40    5.30 
   5   4   2    2.70    6.10 
   6  -4   2   33.20    9.70 
   6   4   2   22.80    9.20 
   7  -4   2    3.50    8.80 
   7   4   2   12.00    8.10 
   7  -5  -2   28.00    7.20 
   7   5  -2   27.40    8.50 
   6  -5  -2  103.69   12.80 
   6   5  -2  125.69   14.80 
   5  -5  -2   -4.50    3.70 
   5  -5  -2   -5.10    4.90 
   5   5  -2    5.60    5.10 
   4  -5  -2  210.78   21.80 
   4  -5  -2  264.57   20.40 
   4   5  -2  263.27   21.30 
   4   5  -2  224.18   23.30 
   3  -5  -2 1511.15  109.59 
   3  -5  -2 1342.57  110.49 
   3   5  -2 1526.85  110.19 
   3   5  -2 1450.75  111.89 
  -2  -5   2  437.36   32.70 
   2  -5  -2  383.56   31.80 
  -2   5   2  425.16   31.80 
   2   5  -2  364.76   31.60 
   2   5  -2  408.96   32.80 
   1  -5  -2 2879.91  229.88 
  -1  -5   2 3484.45  230.58 
   1   5  -2 3041.40  230.28 
  -1   5   2 2912.51  229.88 
   0  -5   2    4.30    3.10 
   0  -5  -2    3.20    2.80 
   0   5   2    0.80    2.90 
   0   5  -2    1.50    2.80 
   1  -5   2   54.09    7.00 
  -1  -5  -2   57.99    6.70 
   1   5   2   53.79    7.10 
  -1   5  -2   46.50    6.60 
   2  -5   2   10.70    4.20 
  -2  -5  -2   15.50    3.80 
  -2   5  -2   19.40    4.30 
   2   5   2   12.10    4.30 
  -3  -5  -2   94.79   10.30 
   3  -5   2   84.09   11.20 
  -3   5  -2   83.29    9.90 
   3   5   2   86.59   13.10 
   4  -5   2    2.30    5.70 
   4   5   2    5.40    5.90 
  -4   5  -2    6.70    5.00 
   5  -5   2    5.10    5.60 
   5   5   2    3.00    5.90 
   6  -5   2   -4.30    7.00 
   6   5   2    6.70    7.00 
   7  -5   2    9.20    9.90 
   7   5   2  -14.00    7.70 
   7  -6  -2   24.60    6.50 
   7   6  -2   15.50    7.20 
   6  -6  -2  289.07   26.20 
   6   6  -2  311.67   27.90 
   5  -6  -2  193.78   18.30 
   5   6  -2  229.78   20.10 
   4  -6  -2    2.90    4.60 
   4  -6  -2    3.20    3.20 
   4   6  -2    3.40    4.20 
  -3  -6   2   64.79    9.30 
   3  -6  -2   84.49    9.30 
   3  -6  -2   84.49    8.10 
   3   6  -2   90.29    9.20 
   3   6  -2   85.79   11.40 
  -2  -6   2  317.17   25.20 
   2   6  -2  290.67   25.20 
  -2   6   2  307.27   24.10 
   2   6  -2  285.27   24.00 
  -1  -6   2  240.08   18.00 
   1  -6  -2  194.98   17.20 
  -1   6   2  188.58   17.20 
   1   6  -2  211.28   17.90 
   0  -6   2    5.80    3.30 
   0  -6  -2    1.60    2.60 
   0   6   2   -2.30    2.60 
   0   6  -2    0.40    2.90 
  -1  -6  -2 1404.46  100.09 
   1  -6   2 1278.27   99.99 
  -1   6  -2 1285.37   99.89 
   1   6   2 1318.57  100.49 
  -2  -6  -2   39.40    6.10 
   2  -6   2   48.40    7.10 
   2   6   2   37.20    6.70 
  -2   6  -2   44.40    6.40 
  -3  -6  -2   21.60    5.10 
   3  -6   2   18.10    5.90 
  -3   6  -2   23.30    5.30 
   3   6   2   21.60    6.50 
   4  -6   2   13.00    6.70 
   4   6   2    9.80    7.00 
  -4   6  -2   15.50    5.50 
   5  -6   2   21.50    8.10 
   5   6   2   15.90    7.60 
   6  -6   2   12.40    7.80 
   6   6   2  -10.00    5.40 
   7  -6   2   12.60    8.70 
   7   6   2   -6.50    7.30 
   7  -7  -2   28.60    7.50 
   7   7  -2   38.10    9.00 
   6  -7  -2   -2.90    4.30 
   6   7  -2    5.00    5.60 
   5  -7  -2   11.90    4.40 
   5  -7  -2    4.00    5.70 
   5   7  -2   12.80    5.80 
   4  -7  -2   47.10    6.60 
   4  -7  -2   44.50    7.60 
   4   7  -2   47.30    7.20 
   3  -7  -2  126.19   10.00 
   3  -7  -2  101.69   11.00 
  -3  -7   2   83.79   11.50 
   3   7  -2  120.99   14.90 
   3   7  -2  109.69   10.90 
  -2  -7   2    7.60    3.90 
   2  -7  -2    4.10    3.20 
   2   7  -2    4.00    3.80 
   2   7  -2    7.30    3.00 
  -2   7   2    6.60    3.00 
  -1  -7   2   49.60    6.40 
   1  -7  -2   36.30    5.80 
   1   7  -2   38.10    5.80 
  -1   7   2   39.60    5.80 
   1   7  -2   35.60    5.80 
   0  -7  -2   40.20    5.40 
   0  -7   2   30.10    5.10 
   0   7  -2   37.60    5.70 
   0   7   2   30.30    5.30 
  -1  -7  -2  799.52   59.79 
   1  -7   2  784.92   59.89 
   1   7   2  761.22   60.29 
  -1   7  -2  766.22   59.69 
   2  -7   2   11.10    4.30 
  -2  -7  -2    5.60    3.20 
   2   7   2    7.50    3.90 
  -2   7  -2   10.80    3.90 
  -3  -7  -2   32.40    6.50 
   3  -7   2   21.30    6.60 
  -3   7  -2   33.60    5.80 
   3   7   2   37.40    7.90 
   4  -7   2   19.00    7.10 
   4   7   2   13.00    7.30 
   5  -7   2    3.10    5.60 
   5   7   2   -3.00    5.30 
   6  -7   2    8.00    8.10 
   6   7   2   -3.90    6.20 
   7   7   2    4.70    8.10 
   7  -8  -2   12.10    5.20 
   7   8  -2    3.00    6.20 
   6  -8  -2   51.39    8.20 
   6  -8  -2   59.89   10.70 
   6   8  -2   56.99   11.10 
   5  -8  -2    6.50    5.70 
   5  -8  -2    9.50    4.00 
   5   8  -2   11.10    5.60 
   4  -8  -2    9.50    3.40 
   4  -8  -2    6.30    4.80 
   4   8  -2    6.40    4.40 
   3  -8  -2   18.10    4.50 
   3  -8  -2   24.00    3.60 
  -3  -8   2   15.50    4.60 
   3   8  -2   19.40    4.70 
   3   8  -2   19.80    6.40 
   2  -8  -2   91.89    9.50 
   2   8  -2  105.89    9.80 
   2   8  -2   95.79   11.30 
  -2   8   2  107.49    9.70 
  -1  -8   2  152.98   12.50 
   1  -8  -2  133.89   12.20 
   1   8  -2  123.89   11.60 
  -1   8   2  117.59   11.60 
   1   8  -2  120.99   12.20 
   0  -8   2   29.20    5.00 
   0  -8  -2   39.20    5.40 
   0   8  -2   28.50    5.00 
   0   8   2   38.70    5.60 
   1  -8   2   11.00    3.50 
  -1  -8  -2    4.40    2.90 
  -1   8  -2    4.70    3.10 
   1   8   2   10.50    3.80 
   2  -8   2  468.15   38.10 
  -2  -8  -2  486.55   38.50 
  -2   8  -2  507.25   37.80 
   2   8   2  434.36   38.60 
   3  -8   2    8.40    5.70 
  -3   8  -2   19.20    4.90 
   3   8   2    8.80    5.60 
   4  -8   2   46.20    9.40 
  -4   8  -2   50.19    7.50 
   4   8   2   32.20    9.30 
   5  -8   2    3.00    6.00 
   5   8   2    8.50    6.10 
   6  -8   2  -14.20    5.60 
   6   8   2   12.10    7.40 
   7  -8   2   15.50   11.10 
   7   8   2   -5.70    7.40 
   7  -9  -2   -7.70    3.80 
   7   9  -2   -2.20    5.50 
   6  -9  -2   53.19   10.70 
   6  -9  -2   70.59   10.30 
   6   9  -2   70.19   13.70 
   5  -9  -2    0.40    3.00 
   5  -9  -2    2.20    4.70 
   5   9  -2   -2.40    4.80 
   4  -9  -2    8.40    3.30 
   4  -9  -2   -1.40    4.30 
   4   9  -2    3.50    4.50 
  -3  -9   2   -0.50    3.40 
   3  -9  -2    1.20    2.30 
   3  -9  -2    0.90    3.30 
   3   9  -2    3.10    5.60 
   3   9  -2   -7.60    3.60 
   2  -9  -2   61.39    7.00 
   2   9  -2   69.79    7.60 
   2   9  -2   71.89    9.40 
  -2   9   2   58.09    7.80 
  -1  -9   2  136.99   11.80 
   1   9  -2  110.59   10.90 
   1   9  -2  113.79   11.50 
  -1   9   2  108.39   10.80 
   0  -9  -2   69.59    7.40 
   0  -9   2   61.39    7.70 
   0   9   2   70.49    8.10 
   0   9  -2   69.59    8.10 
   1  -9   2  104.79   10.30 
  -1  -9  -2  100.39    9.90 
  -1   9  -2   97.19    9.90 
   1   9   2  103.09   10.80 
  -2  -9  -2  219.58   19.30 
   2  -9   2  208.28   18.90 
  -2   9  -2  214.48   18.60 
   2   9   2  209.88   19.90 
   3  -9   2   36.90    7.70 
  -3   9  -2   27.00    5.60 
   3   9   2   28.20    7.60 
   4  -9   2   87.79   13.40 
   4   9   2   85.29   13.80 
  -4   9  -2  108.69   11.30 
   5  -9   2    1.30    5.90 
  -5   9  -2   10.50    4.90 
   5   9   2    1.10    6.30 
   6  -9   2   -8.70    6.50 
   6   9   2  -10.30    6.20 
   7  -9   2  -12.10    9.70 
   7   9   2   -3.00    8.00 
   7 -10  -2   13.00    5.10 
   7  10  -2    5.40    6.50 
   6 -10  -2   44.60    7.40 
   6 -10  -2   39.10    9.30 
   6  10  -2   59.69   10.00 
   5 -10  -2   -4.40    4.70 
   5 -10  -2    4.50    3.20 
   5  10  -2    2.20    4.70 
   4 -10  -2   32.60    4.50 
   4 -10  -2   22.70    5.90 
   4  10  -2   24.20    6.10 
   3 -10  -2  863.21   62.99 
   3  10  -2  800.22   66.39 
   2 -10  -2 1476.65  118.59 
   2  10  -2 1664.13  119.09 
   2  10  -2 1599.14  120.59 
  -1 -10   2   -0.50    2.70 
   1  10  -2    0.90    3.20 
  -1  10   2    4.50    2.80 
   1  10  -2    2.70    2.80 
   0 -10   2   64.59    7.70 
   0 -10  -2   63.39    7.00 
   0  10   2   57.69    7.60 
   0  10  -2   58.69    7.60 
  -1 -10  -2  155.28   13.10 
  -1  10  -2  133.29   12.90 
   1  10   2  140.39   13.90 
  -2 -10  -2  178.28   16.00 
   2 -10   2  185.98   16.40 
   2  10   2  157.78   17.30 
  -2  10  -2  183.18   16.00 
   3 -10   2    3.10    5.60 
  -3  10  -2    5.90    4.10 
   3  10   2   -0.40    4.60 
   4 -10   2   -3.00    5.50 
  -4  10  -2    9.60    4.70 
   4  10   2   -3.90    5.30 
   5 -10   2   -5.50    7.20 
  -5  10  -2   -5.80    4.10 
   5  10   2    0.80    7.50 
   6 -10   2   -4.30    7.40 
   6  10   2    1.10    6.70 
   7 -10   2   -2.60    8.40 
   7 -11  -2   -4.00    4.20 
   7  11  -2   -0.70    5.70 
   6 -11  -2    7.40    3.90 
   6  11  -2    1.70    5.40 
   5 -11  -2   -2.90    2.80 
   5 -11  -2    7.60    4.90 
   5  11  -2   -2.10    4.70 
   4 -11  -2   68.79    7.20 
   4 -11  -2   62.59    9.50 
   4  11  -2   60.69    8.90 
   3 -11  -2    1.70    3.20 
  -3 -11   2    3.60    3.80 
   3 -11  -2    7.30    2.50 
   3  11  -2   -3.50    4.00 
   3  11  -2    8.40    5.50 
   2 -11  -2  860.61   67.89 
   2  11  -2  948.61   68.49 
   2  11  -2  877.31   70.09 
  -1 -11   2   34.00    5.80 
   1 -11  -2   32.80    4.80 
  -1  11   2   23.50    4.60 
   1  11  -2   28.40    4.50 
   1  11  -2   16.50    4.90 
   0 -11  -2   14.10    3.40 
   0 -11   2    9.00    3.70 
   0  11   2    9.30    3.60 
   0  11  -2    7.80    3.70 
   1 -11   2    7.60    3.60 
  -1 -11  -2    9.00    3.20 
  -1  11  -2    6.80    3.20 
   1  11   2   10.00    4.20 
  -2 -11  -2  328.57   26.40 
   2 -11   2  314.77   26.50 
  -2  11  -2  343.07   26.40 
   2  11   2  279.57   27.80 
   3 -11   2   12.10    6.40 
   3  11   2   11.80    6.20 
  -3  11  -2   14.50    4.70 
   4 -11   2   20.20    7.60 
   4  11   2    6.80    6.50 
  -4  11  -2    8.70    4.70 
   5 -11   2   -4.20    7.30 
  -5  11  -2   -2.60    4.00 
   5  11   2   -0.70    6.30 
   6 -11   2    5.50    6.80 
   6  11   2    2.60    7.10 
   7 -11   2  -22.80   10.10 
   7 -12  -2   13.30    5.20 
   7  12  -2    3.40    6.40 
   6 -12  -2    0.10    5.60 
   6 -12  -2    2.30    3.50 
   6  12  -2    4.20    5.70 
   5 -12  -2   12.00    5.40 
   5 -12  -2    9.90    3.50 
   5  12  -2   10.80    5.60 
   4 -12  -2    4.40    2.80 
   4 -12  -2   -2.20    4.30 
   4  12  -2    5.40    4.80 
  -3 -12   2    5.50    4.40 
   3 -12  -2    9.50    3.40 
   3  12  -2    8.90    6.20 
   3  12  -2   10.60    4.40 
   2 -12  -2    9.20    3.10 
  -2 -12   2   12.10    3.90 
   2  12  -2   15.20    4.00 
   2  12  -2    9.20    5.00 
  -2  12   2    1.20    3.80 
   1 -12  -2   11.50    3.10 
  -1 -12   2    5.40    3.80 
  -1  12   2    4.70    3.10 
   1  12  -2    9.60    4.10 
   1  12  -2    6.70    3.30 
   0 -12  -2   13.40    3.30 
   0 -12   2    6.20    3.50 
   0  12   2    4.00    3.40 
   0  12  -2    8.00    3.40 
  -1 -12  -2    2.90    2.90 
   1 -12   2   -1.90    3.00 
  -1  12  -2    4.60    3.20 
   1  12   2    2.40    3.70 
   2 -12   2  382.26   33.70 
  -2 -12  -2  443.76   33.90 
  -2  12  -2  437.06   33.90 
   3 -12   2   85.89   12.00 
   3  12   2   75.49   12.30 
  -3  12  -2   97.19   10.10 
   4 -12   2  191.58   21.60 
  -4  12  -2  227.48   18.00 
   4  12   2  181.08   21.70 
   5 -12   2   -0.90    7.00 
   5  12   2   -0.80    6.50 
  -5  12  -2    0.50    4.80 
   6 -12   2    8.50    9.70 
   6  12   2   -0.40    6.70 
   7  13  -2    0.60    6.40 
   6 -13  -2    5.30    3.70 
   6 -13  -2   13.50    5.50 
   6  13  -2   -3.00    5.50 
   5 -13  -2   -6.10    4.10 
   5 -13  -2    1.30    2.90 
   5  13  -2   -4.40    4.20 
   4 -13  -2   39.80    5.10 
   4  13  -2   33.60    7.00 
   3  13  -2  103.69   11.20 
   2 -13  -2  148.39   12.20 
  -2  13   2  132.19   12.40 
   2  13  -2  139.79   13.20 
  -1 -13   2    3.40    3.90 
   1 -13  -2    8.60    3.00 
   1  13  -2   -2.00    3.50 
  -1  13   2    3.80    3.40 
   1  13  -2    4.70    3.30 
   0 -13   2  274.17   23.80 
   0 -13  -2  312.77   23.40 
   0  13   2  291.77   24.40 
   0  13  -2  270.67   24.00 
   0  13  -2  285.07   23.20 
   1 -13   2   97.89   10.30 
  -1 -13  -2  104.39   10.20 
   1  13   2   93.99   11.30 
   2 -13   2   80.99    9.20 
  -2 -13  -2   67.79    8.40 
   2  13   2   47.10   10.10 
  -2  13  -2   72.09    9.00 
   3 -13   2    5.40    5.40 
  -3  13  -2    8.00    4.20 
   3  13   2   15.00    6.50 
   4 -13   2   37.20    8.50 
  -4  13  -2   51.29    6.90 
   4  13   2   24.90    9.10 
   5  13   2    9.60    6.50 
  -5  13  -2    2.70    5.40 
   6 -13   2   18.70   10.10 
   6  13   2   -9.90    7.20 
   7 -14  -2   -9.20    4.10 
   7  14  -2   11.50    7.30 
   6 -14  -2   -3.40    5.10 
   6 -14  -2   -5.50    3.70 
   6  14  -2   21.50    7.00 
   5 -14  -2   11.20    4.50 
   5 -14  -2    7.00    3.40 
   5  14  -2   23.10    6.30 
   4  14  -2  116.09   13.30 
   3  14  -2    2.10    4.50 
   2 -14  -2   38.40    4.90 
  -2 -14   2   23.50    5.60 
   2  14  -2   35.50    7.80 
  -2  14   2   39.40    5.60 
   2  14  -2   24.60    5.40 
   1 -14  -2  876.11   66.99 
  -1  14   2  872.31   67.99 
   1  14  -2  881.11   68.69 
   1  14  -2  898.21   67.39 
   0 -14   2  813.32   57.29 
   0 -14  -2  795.82   56.59 
   0  14   2  714.43   57.39 
   0  14  -2  703.43   56.19 
   0  14  -2  649.14   57.09 
  -1 -14  -2  211.68   17.60 
   1 -14   2  220.08   17.80 
  -1  14  -2  184.68   17.60 
   1  14   2  188.18   18.70 
   2 -14   2    4.90    4.20 
  -2 -14  -2    2.70    4.20 
  -2  14  -2    0.40    4.00 
   2  14   2   -1.20    4.40 
   3 -14   2    3.40    5.20 
  -3  14  -2   -4.10    3.50 
   3  14   2    0.40    5.50 
   4  14   2    2.30    6.30 
  -4  14  -2    1.00    3.40 
   5 -14   2   -6.30    6.80 
  -5  14  -2   -1.30    4.10 
   5  14   2    6.00    7.40 
   6 -14   2    9.00    9.90 
   6  14   2   19.50    9.50 
   7  15  -2    0.40    6.40 
   6 -15  -2    4.30    3.80 
   6  15  -2   -2.00    5.40 
   5  15  -2    6.70    5.10 
   4  15  -2   79.59   10.90 
   3  15  -2    5.50    4.50 
   2 -15  -2   28.90    4.30 
  -2 -15   2   24.60    5.40 
   2  15  -2   28.10    5.30 
   2  15  -2   28.20    7.30 
  -2  15   2   24.10    4.40 
   1 -15  -2   16.30    3.60 
   1  15  -2   20.70    4.50 
  -1  15   2   12.70    4.60 
   1  15  -2   25.50    6.00 
   0 -15  -2    0.70    2.80 
   0 -15   2   -1.00    3.40 
   0  15   2    3.20    3.80 
   0  15  -2    6.20    4.00 
   0  15  -2    1.80    3.00 
   1 -15   2    0.50    3.80 
  -1 -15  -2   10.90    4.20 
   1  15   2    9.00    4.80 
  -1  15  -2    7.90    4.00 
   2 -15   2  342.57   28.50 
  -2  15  -2  380.56   28.90 
   2  15   2  323.57   30.60 
   3 -15   2  108.19   12.50 
  -3  15  -2  118.79   11.10 
   3  15   2  105.99   14.90 
   4 -15   2    1.20    5.30 
  -4  15  -2    1.50    3.20 
   4  15   2   -0.80    5.90 
   5 -15   2   14.60    7.30 
   5  15   2   16.30    8.20 
  -5  15  -2    2.80    4.00 
   6 -15   2    1.20    9.00 
   6  15   2    0.30    8.20 
   7  16  -2    3.00    7.00 
   6  16  -2   -4.70    5.60 
   4  16  -2  110.19   13.10 
   3  16  -2    8.10    5.20 
  -2 -16   2    4.00    4.10 
   2 -16  -2   13.90    2.70 
  -2  16   2   16.90    3.90 
   2  16  -2   20.70    7.10 
   1 -16  -2    9.90    3.20 
  -1  16   2   14.00    4.80 
   1  16  -2   16.50    5.80 
   1  16  -2   16.00    4.30 
   0 -16  -2    1.50    3.10 
   0 -16   2    1.40    3.80 
   0  16   2    0.20    3.60 
   0  16  -2    1.40    3.20 
   0  16  -2   -3.10    3.70 
  -1 -16  -2  147.39   13.70 
   1 -16   2  124.29   12.60 
  -1  16  -2  126.39   11.80 
   1  16   2  135.29   14.60 
  -1  16  -2  124.59   13.20 
   2 -16   2  196.98   16.80 
   2  16   2  164.18   18.90 
  -2  16  -2  192.18   17.10 
   3 -16   2   43.10    7.20 
  -3  16  -2   50.99    6.80 
   3  16   2   45.80    9.70 
   4 -16   2   30.80    6.90 
   4  16   2   46.50   10.70 
  -4  16  -2   55.49    6.00 
   5 -16   2   -6.70    6.20 
   5  16   2   13.20    8.50 
  -5  16  -2   20.80    4.40 
   6 -16   2   10.20    7.90 
   6  16   2   11.20    8.70 
   6  17  -2    0.40    5.80 
   5  17  -2    4.70    5.40 
   4  17  -2   38.30    7.80 
   3  17  -2    1.70    4.80 
  -2 -17   2   23.20    5.60 
   2 -17  -2   35.80    4.20 
   2  17  -2   36.60    6.40 
   2  17  -2   33.60    8.20 
   1 -17  -2   74.39    7.60 
   1  17  -2   75.79    8.60 
   1  17  -2   65.79   10.20 
  -1  17   2   67.19    9.90 
   0 -17  -2   -1.20    3.00 
   0  17   2    4.40    4.30 
   0  17  -2   -2.60    4.20 
   0  17  -2    3.20    3.40 
  -1 -17  -2    6.20    3.90 
   1 -17   2    5.90    4.10 
  -1  17  -2    4.80    4.50 
   1  17   2    9.80    5.40 
  -1  17  -2    3.60    3.20 
   2 -17   2   27.80    6.00 
   2  17   2   24.00    7.30 
  -2  17  -2   39.70    6.30 
   3 -17   2   53.59    8.10 
   3  17   2   32.70    8.90 
   4 -17   2   67.39    9.10 
   5 -17   2    8.00    5.50 
   5  17   2    1.90    7.30 
  -5  17  -2    4.50    3.60 
   6  17   2   18.60   10.60 
   7  18  -2    5.90    7.10 
   6  18  -2    3.20    6.20 
   5  18  -2   13.70    6.50 
   4  18  -2  877.91   69.09 
   3  18  -2  475.35   38.70 
  -2 -18   2   48.70    8.30 
   2 -18  -2   70.59    6.10 
   2  18  -2   68.29    8.90 
   2  18  -2   65.79   11.50 
   1 -18  -2   95.99    9.20 
   1  18  -2   91.59   10.20 
  -1  18   2  110.69   11.80 
   1  18  -2   78.89   11.70 
   0 -18  -2   33.50    5.10 
   0  18  -2   31.80    5.00 
   0  18  -2   23.00    6.40 
   0  18   2   13.90    5.60 
   1 -18   2    0.90    3.90 
  -1 -18  -2    5.10    4.00 
  -1  18  -2    8.60    5.20 
   1  18   2    6.10    5.40 
  -1  18  -2   -0.60    3.10 
   2 -18   2   38.40    6.00 
  -2  18  -2   20.30    6.20 
   2  18   2   27.80    7.90 
   3  18   2   46.30    9.80 
   5  18   2    3.00    7.30 
   6  18   2    0.60    9.70 
   7  19  -2   -2.80    6.80 
   6  19  -2   36.80    9.30 
   5  19  -2  199.68   20.50 
   4  19  -2  207.08   20.40 
   3  19  -2   18.00    6.20 
   2  19  -2    1.40    4.60 
   1 -19  -2    0.10    2.90 
  -1  19   2   -5.10    4.70 
   1  19  -2   -3.30    3.80 
   0 -19  -2   46.00    6.80 
   0  19  -2   36.80    8.20 
   0  19  -2   44.10    6.70 
   0  19   2   34.00    7.30 
  -1 -19  -2   32.30    5.90 
  -1  19  -2   34.30    7.20 
  -1  19  -2   32.70    5.00 
   2 -19   2   38.00    5.90 
   2  19   2   37.00    8.90 
  -2  19  -2   33.20    5.30 
   3  19   2   13.20    6.80 
   4  19   2   21.00    8.50 
   5  19   2   11.80    8.20 
   6  20  -2   11.40    7.40 
   5  20  -2    4.10    6.10 
   4  20  -2    0.50    5.30 
   3  20  -2   33.90    7.10 
   2  20  -2    2.00    4.70 
   1 -20  -2   76.79    8.00 
  -1  20   2   77.39   11.10 
   1  20  -2   67.59    9.10 
   1  20  -2   77.19   12.00 
   0 -20  -2   22.40    4.70 
   0  20  -2   13.60    4.40 
   0  20   2    7.60    5.50 
   0  20  -2   15.70    6.60 
  -1 -20  -2   69.59    9.10 
  -1  20  -2   63.29    9.60 
  -1  20  -2   63.89    7.50 
   1  20   2   54.09   10.20 
   2  20   2  202.98   22.20 
  -2  20  -2  213.88   16.90 
   3  20   2   30.00    9.00 
   4  20   2   -1.60    6.90 
   5  20   2    3.20    7.60 
   6  20   2    5.10    9.30 
   6  21  -2    5.20    6.30 
   5  21  -2   11.50    6.80 
   4  21  -2   22.80    6.70 
   3  21  -2   60.59    9.10 
   2  21  -2    9.00    5.30 
   1 -21  -2   19.50    4.10 
   1  21  -2    5.80    6.40 
   1  21  -2   18.30    5.40 
  -1  21   2   10.40    6.80 
   0 -21  -2    6.30    4.20 
   0  21  -2   10.70    4.40 
   0  21   2    7.40    5.40 
   0  21  -2   11.50    6.50 
  -1 -21  -2   22.60    6.80 
  -1  21  -2    8.90    6.50 
   1  21   2   11.30    6.90 
  -1  21  -2   18.60    4.20 
   2  21   2   23.50    8.10 
   3  21   2   19.00    8.30 
   4  21   2   16.30    8.30 
   5  21   2   11.50    8.40 
   6  21   2   -3.70    9.10 
   6  22  -2    1.20    6.00 
   5  22  -2    5.60    6.30 
   4  22  -2   28.60    8.70 
   3  22  -2   75.59   10.80 
   2  22  -2    2.50    5.00 
   1 -22  -2  423.36   32.00 
  -1  22   2  412.06   34.80 
   1  22  -2  378.26   35.30 
   0 -22  -2   61.29    9.50 
   0  22  -2   70.49    8.10 
   0  22   2   43.10    9.00 
   0  22  -2   54.59   10.80 
  -1  22  -2  344.57   25.30 
   1  22   2  277.77   28.70 
  -1  22  -2  315.77   28.00 
   2  22   2    9.10    7.10 
   3  22   2   38.60    9.90 
   4  22   2   13.60    8.30 
   5  22   2   -1.30    8.10 
   6  22   2   11.30    9.70 
   6  23  -2  -10.10    5.70 
   5  23  -2   -4.20    5.60 
   4  23  -2    0.10    5.80 
   3  23  -2    2.60    5.00 
   2  23  -2  173.98   16.80 
   1 -23  -2  588.54   42.90 
   1  23  -2  494.05   46.30 
   1  23  -2  582.94   43.90 
  -1  23   2  531.55   45.50 
   0 -23  -2  208.88   17.80 
   0  23   2  161.78   18.50 
   0  23  -2  188.68   16.00 
   0  23  -2  150.78   19.00 
  -1  23  -2  231.18   22.20 
  -1  23  -2  257.07   19.00 
   1  23   2  189.98   22.60 
   2  23   2   26.40    8.30 
   3  23   2   37.20   10.00 
   4  23   2  -11.10    6.50 
   5  23   2   -0.10    7.90 
   5  24  -2   -6.50    5.50 
   4  24  -2    9.40    6.10 
   3  24  -2    9.30    5.40 
   2  24  -2   67.09    9.90 
   1 -24  -2  305.47   24.10 
   1  24  -2  296.47   25.00 
  -1  24   2  285.97   27.10 
   0 -24  -2   52.39    7.80 
   0  24  -2   61.59   11.30 
   0  24  -2   65.79    8.00 
   0  24   2   49.70    9.50 
  -1  24  -2    1.70    3.20 
   1  24   2    3.80    6.40 
  -1  24  -2   11.60    6.50 
   2  24   2  210.28   22.50 
   3  24   2    5.30    8.90 
   4  24   2   13.00    8.40 
   5  24   2   12.00    9.30 
   6  25  -2    9.90    7.50 
   5  25  -2   -3.00    5.20 
   4  25  -2    1.40    5.70 
   3  25  -2   21.60    6.70 
   2  25  -2   57.19    8.80 
   1 -25  -2    5.40    3.80 
   1  25  -2    1.60    4.60 
   0 -25  -2    2.90    4.10 
   0  25   2    6.60    6.20 
   0  25  -2    0.10    3.80 
  -1  25  -2    1.30    3.00 
   1  25   2    0.90    5.80 
  -1  25  -2    3.60    6.40 
   2  25   2  116.49   15.70 
   3  25   2  266.57   29.90 
   4  25   2   47.40   11.60 
   5  25   2    5.20    8.80 
   6  26  -2    1.70    7.50 
   5  26  -2    3.00    6.20 
   4  26  -2   16.30    6.70 
   3  26  -2  175.88   18.10 
   2  26  -2   -0.60    4.40 
   1 -26  -2  170.78   15.40 
  -1  26   2  189.38   18.70 
   1  26  -2  179.78   16.60 
   0 -26  -2   31.70    6.10 
   0  26  -2   29.90    5.30 
   0  26  -2   17.10    8.60 
   1  26   2   35.40    8.40 
  -1  26  -2   31.20    4.80 
  -1  26  -2   46.80    8.80 
   2  26   2   11.40    6.80 
   3  26   2   69.19   13.20 
   4  26   2   28.90   10.70 
   5  27  -2   -1.70    6.20 
   4  27  -2   34.60    8.60 
   3  27  -2   -0.70    5.00 
   2  27  -2    1.40    4.80 
   1 -27  -2    7.20    3.70 
   1  27  -2   12.40    4.90 
  -1  27   2    7.00    6.20 
   0 -27  -2  208.28   17.90 
   0  27  -2  199.08   17.00 
   0  27   2  146.59   19.50 
   0  27  -2  213.28   20.90 
   1  27   2    3.30    6.00 
  -1  27  -2   -5.70    2.80 
  -1  27  -2   14.50    6.50 
   2  27   2   -9.60    5.70 
   3  27   2    7.40    7.50 
   4  27   2    2.80    8.10 
   5  27   2   22.10   10.70 
   5  28  -2    2.70    6.70 
   4  28  -2    5.50    6.10 
   2  28  -2    0.40    4.70 
   1 -28  -2   30.60    5.20 
   1  28  -2   28.90    6.00 
  -1  28   2   25.40    7.80 
   0 -28  -2   18.60    6.40 
   0  28   2   17.10    7.00 
   0  28  -2   37.50    9.30 
   0  28  -2   24.20    4.90 
   1  28   2    9.30    6.90 
  -1  28  -2   -1.10    3.10 
   2  28   2    4.80    6.20 
   3  28   2   -8.30    5.70 
   4  28   2   23.00   10.00 
   5  28   2   -0.30    9.70 
   5  29  -2   -3.90    6.70 
   4  29  -2   -6.60    5.60 
   3  29  -2    5.30    5.90 
   2  29  -2   43.60    7.90 
   1 -29  -2   59.19    7.40 
  -1  29   2   51.09    9.80 
   1  29  -2   59.89    8.60 
   0  29  -2   40.30   10.50 
   1  29   2   32.60    8.30 
  -1  29  -2   49.20    6.30 
  -1  29  -2   35.20    9.10 
   2  29   2   -7.00    5.70 
   3  29   2   31.50    8.80 
   4  29   2   13.20    9.20 
   4  30  -2   -0.80    6.00 
   3  30  -2   15.20    6.20 
   2  30  -2    3.20    5.20 
   1 -30  -2    3.50    3.60 
  -1  30   2    2.40    5.20 
  -1  30   2    5.10    6.90 
   1  30  -2    3.80    4.60 
   0  30  -2   28.90    5.60 
   0  30  -2   49.10    9.70 
   0  30   2   10.10    7.30 
  -1  30  -2    8.60    7.40 
   1  30   2   -0.10    6.30 
  -1  30  -2    6.30    3.40 
   2  30   2   19.70    8.70 
   4  30   2    2.10    8.60 
   5  31  -2   -5.00    6.90 
   4  31  -2   25.00    8.20 
   3  31  -2   -0.50    5.80 
   2  31  -2    3.60    5.10 
   1 -31  -2   39.20    6.40 
  -1  31   2   36.60   14.10 
   1  31  -2   43.00    7.30 
  -1  31   2   51.49    9.40 
   0  31  -2    0.00    4.20 
   0  31   2    4.40    7.00 
  -1  31  -2    3.10    3.30 
   1  31   2   12.00    7.10 
  -1  31  -2   -5.10    7.20 
   2  31   2   -0.90    7.40 
   3  31   2   -4.70    6.40 
   4  31   2    0.20    8.30 
   4  32  -2   -5.40    6.50 
   3  32  -2   -4.60    5.50 
   2  32  -2   16.50    6.20 
   1 -32  -2    2.00    5.40 
   1  32  -2    8.70    5.30 
  -1  32   2   -0.40    7.10 
   0  32   2    3.90    6.70 
   0  32  -2    0.20    4.20 
   1  32   2    2.80    6.80 
  -1  32  -2   -4.30    7.40 
  -1  32  -2    6.90    3.90 
   2  32   2   -1.90    6.50 
   3  32   2   -0.20    7.20 
   4  32   2   -8.40    9.60 
   4  33  -2   15.60    8.10 
   3  33  -2    0.10    5.50 
   2  33  -2    2.60    5.80 
   1  33  -2   -0.70    4.70 
  -1  33   2   12.00    7.30 
  -1  33   2   13.30    7.10 
   0  33   2    8.80    7.60 
   0  33  -2   14.10    4.90 
  -1  33  -2   -7.00    7.50 
  -1  33  -2   -4.90    3.90 
   1  33   2   -2.20    7.00 
   2  33   2   -2.70    6.10 
   3  33   2    3.10    8.20 
   4  34  -2   18.30    8.50 
   3  34  -2   -0.90    6.00 
   2  34  -2   -8.70    4.60 
  -1  34   2   -1.80    7.00 
  -1  34   2    3.50    6.90 
   1  34  -2    4.80    5.10 
   0  34   2    3.40    7.50 
   0  34  -2   -3.60    4.20 
   1  34   2    8.80    7.70 
  -1  34  -2    8.20    4.60 
   2  34   2   -8.10    6.70 
   3  34   2    2.50    7.30 
   3  35  -2    3.30    6.40 
   2  35  -2   12.10    6.20 
  -1  35   2  -15.30    6.80 
   1  35  -2    6.10    4.90 
   0  35   2  -14.40    6.60 
   0  35  -2   19.60    5.50 
   1  35   2   -0.10    7.20 
  -1  35  -2    7.00    4.90 
   2  35   2    3.80    7.40 
   3  35   2  -14.40    6.50 
   3  36  -2    4.10    6.70 
   2  36  -2    9.50    6.00 
  -1  36   2   -9.20    7.30 
   1  36  -2    0.50    5.10 
   0  36   2   33.00    9.20 
   0  36  -2   16.90    6.30 
  -1  36  -2    1.20    4.80 
   1  36   2   -6.00    8.90 
   2  36   2   11.90    8.90 
   3  37  -2    2.70    7.10 
   2  37  -2   -7.90    5.50 
   1  37  -2    5.20    6.10 
  -1  37   2   22.90    9.20 
   0  37  -2   10.30    5.70 
   0  37   2    7.50    9.40 
   1  37   2   -2.80    7.30 
   2  37   2    5.30    8.10 
   2  38  -2    8.00    6.30 
   1  38  -2    2.70    5.60 
  -1  38   2  -24.20   10.00 
   0  38  -2    3.80    5.80 
   0  38   2    3.80    8.90 
   1  39  -2    6.50    6.40 
   0  39  -2   -7.10    6.20 
   0  39   2   -3.60    9.10 
   8   0  -3   -8.70    4.90 
   6   0  -3   -3.50    3.90 
   5   0  -3   63.89    9.10 
   4   0  -3    3.80    4.20 
   4   0  -3   -2.60    4.70 
   3   0  -3   39.60    7.20 
   3   0  -3   47.00    6.80 
  -3   0   3   49.80    7.90 
  -2   0   3    3.20    3.40 
   2   0  -3    2.10    3.00 
   1   0  -3 1722.43  133.39 
  -1   0   3 1806.02  133.49 
   0   0  -3   -4.80    2.40 
   0   0   3    0.30    3.10 
  -1   0  -3 4772.42  356.66 
   1   0   3 4771.02  356.96 
   2   0   3   15.30    5.90 
  -2   0  -3   14.40    5.00 
  -3   0  -3  457.25   36.20 
   3   0   3  405.06   39.10 
   4   0   3    0.40    6.10 
   5   0   3    9.20    6.80 
   6   0   3    7.70    9.00 
   7   0   3   -7.20    8.80 
   8  -1  -3   -6.80    4.80 
   8   1  -3   10.00    6.90 
   7  -1  -3   -2.60    4.70 
   7   1  -3    3.10    6.10 
   6  -1  -3   -3.10    3.70 
   6   1  -3    1.60    4.50 
   5  -1  -3   31.90    6.60 
   5   1  -3   22.10    6.40 
   4  -1  -3   30.40    7.50 
   4  -1  -3   26.70    5.60 
   4   1  -3   22.40    6.20 
   4   1  -3   23.10    7.00 
  -3  -1   3    3.40    3.80 
   3  -1  -3   -2.20    2.90 
   3  -1  -3    1.50    3.30 
  -3   1   3    4.50    4.10 
   3   1  -3    4.90    3.80 
   3   1  -3   -2.00    3.10 
  -2  -1   3   10.60    4.10 
   2  -1  -3    4.80    3.50 
   2   1  -3    5.60    3.50 
  -2   1   3    9.80    3.90 
  -1  -1   3 1841.92  134.29 
   1  -1  -3 1713.33  134.09 
  -1   1   3 1801.12  134.19 
   1   1  -3 1744.43  134.19 
   0  -1   3 1676.83  122.49 
   0  -1  -3 1568.44  122.19 
   0   1  -3 1594.34  122.29 
   0   1   3 1621.44  122.39 
   1  -1   3   38.70    6.60 
  -1  -1  -3   39.50    6.40 
   1   1   3   42.70    6.80 
  -1   1  -3   36.70    6.10 
  -2  -1  -3 3294.27  245.68 
   2  -1   3 3248.58  246.38 
  -2   1  -3 3462.95  245.88 
   2   1   3 3076.29  246.28 
  -3  -1  -3  193.78   17.80 
  -3   1  -3  187.78   17.90 
   3   1   3  163.28   19.20 
   4  -1   3   95.59   14.60 
   4   1   3   71.79   13.20 
   5  -1   3  105.49   17.40 
   5   1   3  111.59   17.30 
   6  -1   3    6.40    9.00 
   6   1   3    0.40    7.80 
   7  -1   3   -8.90    8.60 
   7   1   3    4.70    8.60 
   8  -2  -3   -0.90    5.30 
   8   2  -3    6.90    7.00 
   7  -2  -3    2.00    4.50 
   7   2  -3    0.50    5.20 
   6  -2  -3   -5.00    3.80 
   6   2  -3    3.10    4.80 
   5  -2  -3    2.30    4.60 
   5   2  -3   -1.70    4.60 
   4  -2  -3   27.50    5.70 
   4   2  -3   30.60    8.00 
   4   2  -3   13.90    6.60 
   3  -2  -3   17.30    5.20 
   3  -2  -3   17.50    4.60 
  -3  -2   3   19.60    5.60 
   3   2  -3   14.00    4.40 
  -3   2   3   21.20    5.50 
   3   2  -3   14.10    5.10 
   2  -2  -3    6.40    3.60 
  -2  -2   3    1.60    3.40 
  -2   2   3    5.10    3.70 
   2   2  -3    3.50    3.30 
   1  -2  -3   34.10    5.80 
  -1  -2   3   29.20    5.90 
   1   2  -3   42.90    6.50 
  -1   2   3   29.40    5.90 
   0  -2   3   10.90    4.10 
   0  -2  -3   12.00    4.00 
   0   2  -3   13.70    4.00 
   0   2   3    7.40    3.80 
  -1  -2  -3    6.10    3.50 
   1  -2   3    6.80    3.90 
  -1   2  -3    3.70    3.40 
   1   2   3    4.10    3.90 
  -2  -2  -3 1068.99   79.59 
   2  -2   3 1017.70   80.09 
  -2   2  -3 1077.49   79.59 
   2   2   3  946.21   79.99 
   3  -2   3    4.70    5.60 
  -3  -2  -3    1.00    4.60 
  -3   2  -3   -3.60    4.40 
   3   2   3    6.70    5.60 
   4  -2   3  259.27   26.40 
   4   2   3  261.27   26.40 
   5  -2   3   16.60    8.20 
   5   2   3   34.90    9.70 
   6   2   3    2.90    7.50 
   8  -3  -3    4.20    5.70 
   8   3  -3   -2.30    5.80 
   7  -3  -3    1.10    4.60 
   7   3  -3    3.60    5.20 
   6  -3  -3    4.00    4.20 
   6   3  -3    0.50    4.70 
   5  -3  -3    0.90    4.40 
   5  -3  -3   -4.90    4.90 
   5   3  -3   -2.70    4.80 
   4  -3  -3   99.69   10.20 
   4  -3  -3   81.69   11.30 
   4   3  -3   76.09   12.40 
   4   3  -3   76.19   10.30 
  -3  -3   3   26.10    6.30 
   3  -3  -3   29.10    5.40 
   3  -3  -3   27.30    5.80 
   3   3  -3   32.60    5.60 
   3   3  -3   21.40    6.10 
  -3   3   3   31.00    6.20 
  -2  -3   3   36.30    6.20 
   2  -3  -3   27.20    5.70 
   2   3  -3   28.30    5.80 
  -2   3   3   33.80    5.90 
   1  -3  -3  909.21   74.59 
  -1  -3   3 1061.09   75.19 
   1   3  -3  934.71   74.89 
  -1   3   3  996.00   74.89 
   0  -3   3  981.40   73.19 
   0  -3  -3  925.21   72.89 
   0   3   3  953.70   73.19 
   0   3  -3  937.21   72.99 
  -1  -3  -3  375.86   30.90 
   1  -3   3  391.56   31.30 
   1   3   3  373.86   31.20 
  -1   3  -3  367.36   30.80 
   2  -3   3 1095.89   83.69 
   2   3   3  983.10   83.49 
  -2   3  -3 1146.49   83.19 
   3  -3   3   15.10    6.60 
  -3   3  -3    7.50    5.40 
   3   3   3    6.10    5.60 
   4  -3   3   10.40    7.70 
   4   3   3   11.10    7.00 
   5  -3   3   -1.90    7.00 
   5   3   3   14.10    7.90 
   6  -3   3   18.80   10.40 
   6   3   3   -2.10    7.60 
   8  -4  -3   -3.50    5.10 
   8   4  -3   -8.30    5.60 
   7  -4  -3    4.40    4.50 
   7   4  -3    3.70    5.60 
   6  -4  -3   60.69    9.40 
   6   4  -3   59.49    9.40 
   5  -4  -3   41.80    6.80 
   5  -4  -3   16.60    7.20 
   5   4  -3   30.00    7.00 
   4  -4  -3   12.20    4.60 
   4  -4  -3    3.50    4.70 
   4   4  -3   10.70    5.00 
   4   4  -3    4.50    5.90 
   3  -4  -3  441.66   37.10 
  -3  -4   3  522.55   38.90 
   3  -4  -3  420.26   37.90 
   3   4  -3  433.56   39.30 
   3   4  -3  462.45   37.50 
  -3   4   3  545.35   38.40 
  -2  -4   3  264.97   20.90 
   2  -4  -3  225.88   20.30 
  -2   4   3  249.18   20.60 
   2   4  -3  206.68   20.50 
   1  -4  -3 1592.44  126.89 
  -1  -4   3 1833.02  127.49 
   1   4  -3 1615.14  127.19 
  -1   4   3 1679.23  127.09 
   0  -4  -3  331.27   28.70 
   0  -4   3  393.86   29.40 
   0   4  -3  346.47   29.00 
   0   4   3  346.37   29.20 
  -1  -4  -3  496.35   39.30 
   1  -4   3  508.25   39.80 
   1   4   3  478.25   39.80 
  -1   4  -3  487.85   39.40 
  -2  -4  -3    3.40    3.70 
   2  -4   3   -0.80    4.10 
  -2   4  -3    3.80    4.10 
   2   4   3    6.80    4.70 
   3  -4   3   32.70    8.20 
  -3   4  -3   36.60    7.50 
   3   4   3   21.40    7.30 
   4  -4   3  138.59   17.20 
   4   4   3  121.09   16.80 
   5  -4   3   33.50    9.40 
   5   4   3   31.60    9.90 
   6  -4   3   -0.30    7.40 
   6   4   3    3.60    7.80 
   8  -5  -3    1.70    4.90 
   8   5  -3    2.50    5.50 
   7  -5  -3   -4.00    4.20 
   7   5  -3   -2.00    5.80 
   6  -5  -3   56.29    8.80 
   6   5  -3   67.79   10.30 
   5  -5  -3   20.50    7.60 
   5   5  -3   35.40    7.20 
   4  -5  -3   49.60    8.90 
   4  -5  -3   66.99    8.20 
   4   5  -3   59.19    8.50 
   3  -5  -3  266.27   23.00 
   3  -5  -3  266.67   23.90 
  -3  -5   3  298.67   24.90 
   3   5  -3  268.87   27.90 
   3   5  -3  290.67   23.60 
   2  -5  -3   26.20    5.60 
  -2  -5   3   30.80    6.00 
   2   5  -3   31.10    6.10 
  -2   5   3   32.20    5.80 
   1  -5  -3    3.80    3.30 
  -1  -5   3    9.20    4.00 
   1   5  -3    5.30    3.50 
  -1   5   3    0.80    3.20 
   0  -5   3   90.29   10.10 
   0  -5  -3   84.59    9.70 
   0   5   3   97.19   10.10 
   0   5  -3   86.29    9.70 
  -1  -5  -3   12.50    4.00 
   1  -5   3   17.60    4.90 
  -1   5  -3   15.80    4.50 
   1   5   3   14.30    4.70 
  -2  -5  -3  229.38   21.40 
   2  -5   3  266.17   22.80 
   2   5   3  235.38   22.50 
  -2   5  -3  254.27   21.80 
   3  -5   3   27.90    8.10 
   3   5   3   27.50    7.60 
   4  -5   3   36.90    9.90 
   4   5   3   48.40   10.40 
   5  -5   3    7.10    8.00 
   5   5   3   32.30    9.70 
   6  -5   3   17.00    9.60 
   6   5   3   22.10   10.10 
   7  -6  -3    3.90    4.80 
   7   6  -3   12.00    6.70 
   6  -6  -3  416.56   34.20 
   6   6  -3  409.56   35.70 
   5  -6  -3  134.99   13.90 
   5  -6  -3  129.69   15.90 
   5   6  -3  156.88   15.60 
   4  -6  -3    7.30    5.10 
   4  -6  -3    7.30    4.10 
   4   6  -3    2.90    4.70 
   3  -6  -3   10.80    4.40 
   3  -6  -3    6.90    3.80 
  -3  -6   3    8.00    4.90 
   3   6  -3   -3.20    4.00 
   3   6  -3    7.10    4.20 
  -3   6   3   13.50    4.70 
   2  -6  -3  129.49   13.20 
  -2  -6   3  160.28   14.10 
   2   6  -3  136.89   13.30 
   2   6  -3  125.69   13.70 
  -2   6   3  142.09   13.40 
  -1  -6   3    1.60    3.60 
   1  -6  -3    3.50    3.40 
  -1   6   3    4.30    3.70 
   1   6  -3   12.50    4.00 
   0  -6   3   14.30    4.30 
   0  -6  -3   13.60    4.00 
   0   6   3    2.70    3.60 
   0   6  -3   10.20    4.00 
  -1  -6  -3   -4.30    2.50 
   1  -6   3    4.00    3.90 
  -1   6  -3    2.00    3.40 
   1   6   3    8.60    4.00 
  -2  -6  -3  258.37   23.40 
   2  -6   3  291.17   25.00 
   2   6   3  258.17   24.70 
  -2   6  -3  289.37   24.20 
   3  -6   3    9.50    6.50 
  -3   6  -3   -0.90    5.60 
   3   6   3    1.60    5.50 
   4  -6   3   28.90    9.30 
   4   6   3   13.80    7.80 
  -4   6  -3   27.60    8.30 
   5  -6   3    9.40    7.40 
   5   6   3   -5.60    7.40 
   6  -6   3   -2.30    7.60 
   6   6   3  -10.20    7.50 
   7  -7  -3    7.60    4.80 
   7   7  -3    2.10    5.70 
   6  -7  -3   12.80    5.10 
   6   7  -3    7.60    6.20 
   5  -7  -3  337.87   26.80 
   5  -7  -3  276.07   29.10 
   5   7  -3  350.16   28.40 
   4  -7  -3    4.60    4.70 
   4  -7  -3    1.10    3.70 
   4   7  -3    7.90    5.00 
   3  -7  -3   72.79    8.60 
  -3  -7   3   70.29   10.60 
   3  -7  -3   75.89    9.50 
   3   7  -3   76.59    9.40 
   3   7  -3   83.99   11.40 
  -3   7   3   86.69   10.10 
   2  -7  -3  115.99   11.50 
  -2  -7   3  125.89   12.60 
   2   7  -3  107.69   11.60 
   2   7  -3  112.79   12.30 
  -2   7   3  114.89   11.70 
  -1  -7   3  320.27   24.70 
   1  -7  -3  284.37   23.90 
   1   7  -3  263.17   24.10 
  -1   7   3  281.47   24.10 
   0  -7  -3   -0.60    2.70 
   0  -7   3    1.60    3.40 
   0   7  -3   -1.30    2.90 
   0   7   3    3.10    3.60 
   1  -7   3  116.99   12.10 
  -1  -7  -3  109.19   11.40 
  -1   7  -3  117.29   11.60 
   1   7   3   96.39   11.80 
   2  -7   3  647.04   49.10 
  -2  -7  -3  594.84   47.80 
   2   7   3  531.95   50.39 
  -2   7  -3  631.24   48.50 
   3  -7   3   37.80    9.40 
   3   7   3   31.40    8.40 
  -3   7  -3   41.90    7.70 
   4  -7   3   -8.70    5.50 
   4   7   3    3.10    5.60 
  -4   7  -3    6.40    5.40 
   5  -7   3   22.90    8.90 
   6  -7   3  -13.70    7.20 
   6   7   3  -10.90    7.50 
   7  -8  -3    3.80    4.50 
   7   8  -3   -9.40    4.70 
   6  -8  -3   34.60    6.50 
   6   8  -3   28.40   11.40 
   5  -8  -3   47.10    9.70 
   5  -8  -3   38.70    6.30 
   5   8  -3   46.60    8.20 
   4  -8  -3    4.60    3.90 
   4  -8  -3   -2.10    4.60 
   4   8  -3    5.50    5.00 
   3  -8  -3   61.19    9.00 
  -3   8   3   77.59    9.40 
   3   8  -3   65.79   10.50 
  -2  -8   3  308.27   23.10 
   2  -8  -3  251.47   21.80 
   2   8  -3  225.88   22.40 
  -2   8   3  258.97   22.00 
   2   8  -3  247.58   21.90 
  -1  -8   3  592.44   41.70 
   1  -8  -3  487.05   40.70 
  -1   8   3  499.15   41.00 
   1   8  -3  489.65   41.20 
   0  -8   3   19.80    4.90 
   0  -8  -3   23.40    4.90 
   0   8   3   25.00    5.50 
   0   8  -3   25.20    5.40 
   1  -8   3  294.67   23.30 
  -1  -8  -3  263.37   22.50 
   1   8   3  244.78   23.10 
  -1   8  -3  251.67   22.60 
   2  -8   3   -0.20    4.40 
  -2  -8  -3    4.60    3.90 
   2   8   3   -4.30    4.70 
  -2   8  -3    7.50    4.40 
   3  -8   3   -0.80    6.20 
  -3   8  -3    0.60    5.20 
   3   8   3    6.30    6.20 
   4  -8   3   31.90   10.50 
  -4   8  -3   33.20    7.00 
   4   8   3   22.30    8.50 
   5  -8   3    4.00    6.90 
   5   8   3   12.60    7.50 
   6  -8   3    2.70    9.10 
   6   8   3    8.20    8.30 
   7  -9  -3   -1.10    4.40 
   7   9  -3   -0.50    5.60 
   6  -9  -3   59.69    8.40 
   6  -9  -3   41.40    9.50 
   6   9  -3   69.69   11.20 
   5  -9  -3    4.80    3.50 
   5  -9  -3    7.40    5.60 
   5   9  -3    4.20    5.10 
   4  -9  -3   37.70    5.70 
   4  -9  -3   22.00    6.60 
   4   9  -3   31.70    7.10 
   3  -9  -3    4.10    4.20 
  -3   9   3    2.10    4.00 
   3   9  -3   -2.10    4.50 
   3   9  -3   -3.00    3.90 
   2  -9  -3  115.59   12.70 
  -2  -9   3  148.19   14.20 
   2   9  -3  139.49   13.30 
  -2   9   3  137.39   13.30 
   2   9  -3  129.49   13.80 
   1  -9  -3  552.54   42.90 
  -1  -9   3  619.94   43.70 
   1   9  -3  469.05   43.00 
  -1   9   3  532.85   43.10 
   0  -9   3    6.50    4.00 
   0  -9  -3    6.50    3.60 
   0   9   3    8.50    4.10 
   0   9  -3   14.70    4.50 
   1  -9   3   30.80    5.90 
  -1  -9  -3   29.40    5.60 
   1   9   3   21.10    5.50 
  -1   9  -3   30.60    5.60 
   2  -9   3   80.39   11.20 
  -2  -9  -3   75.49    9.50 
   2   9   3   80.39   11.30 
  -2   9  -3   90.59   10.80 
   3  -9   3   16.30    8.10 
  -3   9  -3   16.90    6.10 
   3   9   3    7.40    6.90 
   4   9   3   -2.80    5.80 
  -4   9  -3   -3.00    4.60 
   5  -9   3    8.40    9.20 
   5   9   3   -1.50    6.80 
   6  -9   3  -17.40    9.80 
   6   9   3   12.90    9.70 
   7 -10  -3   -0.50    4.20 
   7  10  -3    9.00    6.30 
   6 -10  -3    3.60    5.80 
   6  10  -3   -2.50    4.90 
   5 -10  -3   83.89   12.80 
   5 -10  -3  111.29   10.60 
   5  10  -3  105.79   12.80 
   4 -10  -3   28.20    7.20 
   4 -10  -3   45.00    6.60 
   4  10  -3   41.20    7.60 
   3 -10  -3    7.50    4.20 
   3  10  -3    9.20    4.60 
   3  10  -3    2.70    5.20 
  -3  10   3    5.80    4.50 
   2 -10  -3   66.19    8.20 
  -2 -10   3   71.79    9.80 
  -2  10   3   73.39    8.90 
   2  10  -3   50.09    9.60 
   2  10  -3   64.99    8.80 
  -1 -10   3   25.70    5.50 
   1 -10  -3   15.10    4.40 
  -1  10   3   17.90    4.80 
   1  10  -3   17.20    4.80 
   0 -10  -3   31.90    5.50 
   0 -10   3   28.30    5.60 
   0  10   3   23.30    5.70 
   0  10  -3   24.80    5.60 
   1 -10   3   43.60    7.20 
  -1 -10  -3   51.29    7.30 
   1  10   3   53.89    8.30 
  -1  10  -3   39.90    6.80 
   2 -10   3   13.40    5.90 
  -2 -10  -3   16.50    4.80 
  -2  10  -3   12.70    5.20 
   2  10   3   10.10    5.40 
   3 -10   3    8.70    7.20 
  -3  10  -3   13.80    6.30 
   3  10   3   24.70    7.90 
   4 -10   3   -6.60    5.90 
  -4  10  -3    7.70    5.50 
   4  10   3    0.70    6.20 
   5 -10   3   38.10   12.00 
   5  10   3   10.10    8.70 
   6 -10   3   18.00   11.00 
   6  10   3   11.70    9.50 
   7 -11  -3    3.00    4.00 
   7  11  -3   -5.30    5.70 
   6 -11  -3    0.00    3.40 
   6 -11  -3   11.40    6.00 
   6  11  -3    1.40    5.70 
   5 -11  -3    5.40    3.30 
   5 -11  -3    6.00    4.90 
   5  11  -3    7.10    5.10 
   4 -11  -3    9.60    3.80 
   4 -11  -3   -1.90    4.70 
   4  11  -3    5.00    5.20 
   3 -11  -3   -7.10    3.30 
  -3  11   3    1.30    4.30 
   3  11  -3    0.60    4.10 
   2 -11  -3   26.20    5.40 
  -2 -11   3   31.20    6.70 
   2  11  -3   19.00    7.80 
  -2  11   3   33.80    6.10 
   2  11  -3   26.00    5.80 
  -1 -11   3  531.85   39.20 
   1 -11  -3  485.85   38.30 
  -1  11   3  471.75   38.70 
   1  11  -3  429.36   38.70 
   0 -11   3    7.20    4.30 
   0 -11  -3   14.90    4.20 
   0  11   3    9.70    4.60 
   0  11  -3    8.30    4.50 
   1 -11   3  129.19   13.40 
   1  11   3  115.09   13.40 
  -1  11  -3  118.19   12.50 
   2 -11   3    8.50    6.00 
   2  11   3   18.90    6.40 
  -2  11  -3   27.70    6.30 
   3 -11   3    1.50    6.80 
   3  11   3    2.10    5.80 
  -3  11  -3    9.70    5.90 
   4 -11   3    2.00    7.40 
   4  11   3    3.80    6.60 
  -4  11  -3   -0.50    4.70 
   5 -11   3   26.80   13.00 
   5  11   3   34.30   11.30 
   6 -11   3   13.10   12.00 
   6  11   3  -10.00    7.10 
   7 -12  -3    0.90    3.90 
   7  12  -3   -1.20    5.90 
   6 -12  -3   -0.40    3.20 
   6  12  -3   -1.20    5.60 
   5 -12  -3    0.40    2.80 
   5 -12  -3    6.30    4.90 
   5  12  -3   -2.00    4.70 
   4 -12  -3   44.80    8.00 
   4 -12  -3   62.09    7.20 
   4  12  -3   53.19    8.50 
   3 -12  -3  123.49   13.30 
  -3  12   3  159.78   14.00 
   3  12  -3  124.09   13.60 
   2 -12  -3   12.00    4.20 
  -2 -12   3    7.20    4.70 
   2  12  -3    6.70    4.30 
  -2  12   3    8.10    4.40 
   2  12  -3    6.80    5.10 
   1 -12  -3 1633.94  121.79 
  -1 -12   3 1831.62  122.79 
   1  12  -3 1567.34  121.69 
  -1  12   3 1594.74  122.39 
   1  12  -3 1409.06  122.19 
   0 -12   3  280.17   22.60 
   0 -12  -3  252.47   21.60 
   0  12  -3  244.38   22.20 
   0  12   3  231.08   22.40 
  -1 -12  -3  463.35   36.60 
   1  12   3  455.55   37.70 
  -1  12  -3  430.96   36.60 
   2 -12   3   31.40    7.10 
   2  12   3   28.00    7.80 
  -2  12  -3   26.00    6.60 
   3 -12   3    6.60    7.10 
  -3  12  -3    1.30    5.60 
   3  12   3    6.40    6.30 
   4 -12   3   -5.20    7.20 
   4  12   3    8.30    7.40 
  -4  12  -3    2.00    6.90 
   5 -12   3   18.00   10.50 
   5  12   3   16.20    8.90 
   6 -12   3  -14.10    9.90 
   6  12   3   14.80    9.40 
   7 -13  -3    2.50    4.80 
   7  13  -3    3.20    6.40 
   6 -13  -3    7.50    3.60 
   6 -13  -3    4.40    5.50 
   6  13  -3   -0.80    5.90 
   5 -13  -3    0.40    2.80 
   5 -13  -3    7.60    5.10 
   5  13  -3    6.60    5.10 
   4 -13  -3   32.60    6.60 
   4 -13  -3   32.60    4.90 
   4  13  -3   37.30    7.50 
   3 -13  -3   34.10    6.60 
   3  13  -3   46.00    7.60 
  -3  13   3   61.19    8.90 
  -2 -13   3  115.49   12.80 
   2 -13  -3  106.09   11.30 
  -2  13   3   97.09   11.40 
   2  13  -3  110.79   11.60 
   2  13  -3   91.99   12.50 
  -1 -13   3   84.99   10.60 
   1 -13  -3   88.49    9.50 
  -1  13   3   80.19   10.40 
   1  13  -3   77.09    9.70 
   1  13  -3   59.29    9.80 
   0 -13   3  158.08   15.50 
   0 -13  -3  154.58   14.80 
   0  13   3  155.18   16.00 
   0  13  -3  165.98   15.90 
  -1 -13  -3  100.29   10.90 
   1 -13   3   95.99   11.80 
  -1  13  -3  104.89   11.50 
   1  13   3   91.79   12.40 
   2 -13   3  154.68   15.40 
  -2  13  -3  123.59   14.50 
   2  13   3  130.29   15.90 
   3 -13   3   91.79   13.20 
  -3  13  -3   75.09   11.40 
   3  13   3   56.99   11.80 
   4 -13   3   11.00    7.40 
   4  13   3   14.20    7.90 
  -4  13  -3   18.00    6.50 
   5 -13   3    5.50    9.00 
  -5  13  -3   -2.60    4.80 
   6 -13   3   -6.40   10.50 
   6  13   3    0.90    8.40 
   7 -14  -3    5.40    4.10 
   7  14  -3    0.30    6.30 
   6 -14  -3    0.80    5.10 
   6 -14  -3   -3.10    3.20 
   6  14  -3    3.50    5.80 
   5 -14  -3    7.40    4.80 
   5 -14  -3    3.30    2.80 
   5  14  -3    3.50    4.80 
   4 -14  -3   16.50    3.80 
   4 -14  -3   12.80    5.10 
   4  14  -3    9.00    5.60 
   3 -14  -3   40.20    6.80 
   3  14  -3   39.10    7.40 
  -3  14   3   46.30    7.40 
   2 -14  -3   43.40    6.60 
   2  14  -3   27.10    7.30 
   2  14  -3   27.10    7.70 
  -1 -14   3    3.40    4.30 
   1 -14  -3    1.50    3.60 
  -1  14   3    0.40    4.20 
   1  14  -3   -0.40    4.00 
   1  14  -3   -0.30    3.90 
   0 -14  -3  114.39   11.90 
   0 -14   3  127.99   13.10 
   0  14  -3  103.19   12.50 
   0  14   3  109.59   13.20 
  -1 -14  -3   45.40    6.90 
   1 -14   3   44.00    7.80 
  -1  14  -3   34.70    6.70 
   1  14   3   32.50    7.80 
   2 -14   3   29.20    7.20 
  -2  14  -3   35.70    7.50 
   2  14   3   35.00    8.70 
   3  14   3   89.99   15.00 
  -3  14  -3  122.59   13.60 
   4 -14   3   19.30    7.50 
   4  14   3    4.40    7.50 
  -4  14  -3   27.70    6.00 
   5 -14   3    5.00   10.00 
  -5  14  -3    4.30    5.00 
   5  14   3   10.40    8.30 
   6 -14   3   41.10   11.10 
   6  14   3    9.10    9.60 
   7  15  -3    0.80    6.50 
   6 -15  -3   -2.70    5.10 
   6 -15  -3    6.10    3.30 
   6  15  -3   -6.60    4.70 
   5 -15  -3   -1.80    4.10 
   5 -15  -3    3.90    2.80 
   5  15  -3    7.90    5.80 
   4 -15  -3    0.90    2.70 
   4 -15  -3   -1.00    4.00 
   4  15  -3   -1.10    5.10 
   3 -15  -3   13.70    5.20 
  -3  15   3   27.40    6.20 
   3  15  -3   15.20    6.30 
   2 -15  -3   14.60    4.90 
   2  15  -3   18.20    5.90 
  -2  15   3   16.90    5.60 
   2  15  -3   19.50    6.70 
  -1 -15   3   25.30    6.60 
   1 -15  -3   23.30    5.20 
   1  15  -3   22.90    5.60 
  -1  15   3   18.40    6.00 
   0 -15  -3  297.07   24.70 
   0 -15   3  308.27   25.50 
   0  15  -3  275.67   25.60 
   0  15   3  277.67   25.90 
  -1 -15  -3  165.48   15.40 
   1 -15   3  138.99   15.80 
  -1  15  -3  164.78   16.00 
   2 -15   3   42.60    8.10 
  -2  15  -3   39.30    7.90 
   2  15   3   32.50    8.30 
   3 -15   3    0.50    5.70 
   3  15   3    9.70    7.10 
  -3  15  -3   -1.80    5.20 
   4 -15   3    8.10    6.30 
  -4  15  -3    5.50    4.60 
   5 -15   3   17.90   10.80 
  -5  15  -3   16.80    5.40 
   5  15   3   -3.90    7.40 
   6 -15   3   -3.70    8.90 
   6  15   3   -2.10    8.90 
   7  16  -3   -8.60    6.30 
   6 -16  -3    3.10    3.40 
   6 -16  -3   -7.00    4.10 
   6  16  -3    2.70    5.90 
   5  16  -3   15.10    8.00 
   4  16  -3   14.90    6.40 
  -3  16   3   85.39   10.90 
   3  16  -3   97.59   12.30 
   2 -16  -3    5.10    4.20 
   2  16  -3    2.40    4.90 
   2  16  -3    2.20    6.20 
  -2  16   3    0.50    4.60 
   1 -16  -3  117.49   11.90 
  -1 -16   3  117.99   13.40 
   1  16  -3  107.89   12.20 
  -1  16   3   99.39   13.20 
   0 -16  -3  280.07   23.60 
   0 -16   3  309.17   24.70 
   0  16  -3  217.48   24.10 
   0  16  -3  284.57   23.50 
   0  16   3  276.77   25.10 
   1 -16   3  201.48   18.80 
  -1 -16  -3  219.08   18.30 
   1  16   3  176.48   19.80 
  -1  16  -3  170.78   18.70 
   2 -16   3   79.49   11.10 
   2  16   3   47.20   10.40 
  -2  16  -3   67.19    9.90 
   3 -16   3   12.90    6.00 
   3  16   3    6.60    6.80 
  -3  16  -3    4.90    5.30 
   4 -16   3   -1.00    6.60 
  -4  16  -3   15.40    4.50 
   4  16   3    1.40    5.80 
   5 -16   3    0.70    7.40 
   5  16   3   -0.40    8.00 
   6  17  -3    3.50    6.20 
   5  17  -3   10.30    5.50 
   4  17  -3  121.39   14.00 
  -3  17   3  728.23   54.59 
   3  17  -3  676.63   55.59 
   2 -17  -3   25.70    5.60 
   2  17  -3   35.10    6.70 
  -2  17   3   18.50    6.40 
   1 -17  -3  499.75   37.60 
  -1 -17   3  462.15   38.90 
   1  17  -3  420.16   39.00 
   1  17  -3  471.15   37.70 
  -1  17   3  473.25   39.10 
   0 -17   3  366.06   29.70 
   0 -17  -3  362.46   28.80 
   0  17   3  340.37   30.50 
   0  17  -3  302.67   29.70 
   0  17  -3  344.67   28.60 
  -1 -17  -3  125.19   13.30 
   1 -17   3  125.89   14.00 
   1  17   3  121.39   15.40 
  -1  17  -3  117.49   14.20 
   2 -17   3    3.40    5.50 
   2  17   3    8.70    6.50 
  -2  17  -3    2.00    5.50 
   3 -17   3   -5.30    5.20 
  -3  17  -3   -2.10    4.90 
   3  17   3    8.40    6.80 
   4 -17   3   17.10    6.40 
   4  17   3   15.90    8.20 
  -4  17  -3    9.10    4.60 
   5 -17   3   -7.00    7.00 
   5  17   3   13.80    8.70 
  -5  17  -3   -2.70    4.60 
   6  17   3   -5.60    8.70 
   7  18  -3   -0.10    6.70 
   6  18  -3    0.00    5.90 
   5  18  -3    5.20    5.80 
   4  18  -3  575.14   46.70 
   3  18  -3  683.83   59.29 
  -3  18   3  828.32   59.39 
   2 -18  -3   16.70    4.60 
  -2  18   3    1.10    5.50 
   2  18  -3   10.80    5.70 
  -1 -18   3    4.10    5.30 
   1 -18  -3    2.10    4.10 
   1  18  -3    5.30    5.60 
  -1  18   3    4.00    6.10 
   1  18  -3    1.50    4.80 
   0 -18   3   33.10    7.50 
   0  18  -3   15.50    5.60 
   0  18  -3   21.60    6.80 
   0  18   3   13.20    6.80 
   1 -18   3    3.90    5.90 
  -1  18  -3    0.10    5.40 
   1  18   3    6.90    6.30 
   2 -18   3   11.60    6.00 
  -2  18  -3    6.50    5.80 
   2  18   3   -2.50    6.30 
   3 -18   3    6.30    4.90 
   3  18   3    1.00    6.70 
  -3  18  -3    6.20    4.90 
   4 -18   3   -5.10    5.20 
  -4  18  -3   -4.20    3.90 
   4  18   3    4.20    7.40 
   5 -18   3    3.60    5.90 
  -5  18  -3    2.20    4.70 
   5  18   3   -5.80    7.40 
   6  18   3    5.90    9.10 
   7  19  -3  -10.80    6.00 
   6  19  -3    0.80    6.20 
   5  19  -3   31.10    7.40 
   4  19  -3   -0.60    5.10 
   3  19  -3   51.29    9.00 
   2 -19  -3   12.40    4.30 
   2  19  -3    3.50    5.60 
  -2  19   3  -11.10    5.10 
   1 -19  -3  139.39   13.10 
   1  19  -3  120.69   15.10 
   1  19  -3  114.79   13.40 
  -1  19   3  130.79   15.80 
   0 -19  -3  134.79   13.30 
   0 -19   3  121.29   14.30 
   0  19  -3  129.29   13.00 
   0  19  -3  101.79   14.50 
   0  19   3  107.89   15.10 
   1 -19   3    9.60    5.90 
  -1  19  -3    1.90    5.90 
  -1  19  -3    5.00    4.90 
   1  19   3   -0.10    6.00 
   2 -19   3   -3.30    5.00 
   2  19   3    2.30    6.60 
   3 -19   3    4.20    4.60 
   3  19   3   -2.00    6.20 
  -3  19  -3   -7.20    4.30 
   4 -19   3   16.80    5.70 
  -4  19  -3    6.60    3.90 
   4  19   3   17.30    8.30 
   5 -19   3   -8.00    5.30 
   5  19   3   10.60    8.70 
   6  19   3  -18.30    8.10 
   6  20  -3   14.90    7.30 
   5  20  -3   17.70    6.90 
   4  20  -3  174.68   18.10 
   3  20  -3   76.89   11.50 
   2 -20  -3    5.30    3.80 
   2  20  -3    7.20    5.90 
  -2  20   3    9.40    5.90 
   1 -20  -3  104.99   11.50 
   1  20  -3   99.59   14.00 
  -1  20   3  118.19   15.00 
   0 -20   3    9.10    6.20 
   0 -20  -3    6.70    4.90 
   0  20   3    7.10    6.80 
   0  20  -3   17.00    7.00 
   0  20  -3   15.90    5.70 
   1 -20   3  338.37   27.40 
  -1  20  -3  313.27   28.10 
  -1  20  -3  299.77   25.70 
   1  20   3  278.77   28.80 
   2 -20   3   23.50    6.50 
   2  20   3    4.90    7.10 
  -2  20  -3    3.50    5.70 
   3 -20   3    7.20    5.70 
   3  20   3    6.20    7.30 
  -3  20  -3   10.00    4.80 
   4 -20   3   12.90    5.50 
  -4  20  -3   11.30    3.70 
   4  20   3   16.40    8.50 
   5  20   3   -3.00    8.80 
   6  21  -3    8.40    6.90 
   5  21  -3   13.30    6.60 
   4  21  -3   -1.70    5.00 
   3  21  -3   39.30    8.20 
   2 -21  -3   -1.20    3.30 
  -2  21   3   -9.90    5.10 
   2  21  -3    0.00    5.70 
   1 -21  -3  160.78   14.30 
   1  21  -3  124.29   17.10 
   1  21  -3  153.08   15.40 
  -1  21   3  131.39   17.40 
   0 -21  -3   68.39    9.00 
   0 -21   3   56.89   10.00 
   0  21  -3   57.39    8.30 
   0  21  -3   42.80   11.20 
   0  21   3   45.40   10.30 
   1 -21   3    9.30    5.80 
  -1  21  -3   12.20    5.10 
  -1  21  -3   -1.50    6.40 
   1  21   3   14.40    7.50 
   2 -21   3  188.38   16.40 
  -2  21  -3  157.78   14.70 
  -2  21  -3  156.58   16.80 
   2  21   3  146.19   19.80 
   3 -21   3    5.50    4.60 
  -3  21  -3    9.20    4.30 
   3  21   3   -3.90    6.60 
   4  21   3   -8.10    7.10 
   5  21   3   -3.30    8.40 
   6  22  -3   11.70    7.10 
   5  22  -3   -1.50    5.40 
   3  22  -3   13.80    6.10 
   2 -22  -3   -5.60    3.00 
  -2  22   3    0.40    5.60 
   2  22  -3    0.80    5.30 
   1 -22  -3   11.90    4.80 
   1  22  -3   18.60    8.50 
  -1  22   3   19.40    8.20 
   1  22  -3   19.30    6.10 
   0 -22  -3   93.89   11.60 
   0  22  -3   96.59   11.20 
   1 -22   3   23.60    6.60 
   1  22   3    2.40    6.50 
  -1  22  -3   20.70    5.10 
  -1  22  -3   18.40    7.30 
   2 -22   3   95.29   10.90 
   2  22   3   75.89   13.10 
  -2  22  -3   71.39   11.10 
  -2  22  -3   78.89    9.00 
   3 -22   3    4.40    4.00 
  -3  22  -3    5.90    4.20 
   4  22   3   36.90   10.90 
   5  22   3    1.20    8.90 
   6  23  -3   -3.00    6.40 
   5  23  -3   -4.50    5.20 
   4  23  -3   19.60    6.80 
   3  23  -3   13.10    6.20 
   2 -23  -3    7.10    3.20 
   2  23  -3    1.50    5.20 
  -2  23   3   10.70    5.80 
   1 -23  -3   67.49    8.60 
   1  23  -3   62.29    9.20 
   0 -23  -3    5.90    4.90 
   0  23  -3   -0.70    4.90 
   0  23  -3   -4.50    6.60 
   0  23   3    0.80    7.30 
  -1  23  -3   28.20    7.80 
  -1  23  -3   30.30    5.60 
   1  23   3   25.00    8.10 
   2 -23   3  262.17   21.50 
  -2  23  -3  241.28   21.80 
   2  23   3  204.88   25.00 
  -2  23  -3  238.88   19.80 
   3  23   3   54.19   12.40 
   4  23   3   21.20   10.60 
   5  23   3   -9.60   10.50 
   5  24  -3   16.20    7.50 
   4  24  -3   -5.30    5.00 
   3  24  -3   19.90    6.70 
   2 -24  -3   -3.10    2.80 
   2  24  -3    2.00    4.90 
  -2  24   3   -6.70    5.10 
   1 -24  -3  203.78   17.30 
   1  24  -3  182.28   18.30 
  -1  24   3  201.08   21.40 
   0 -24  -3  169.98   15.60 
   0  24   3  151.38   18.60 
   0  24  -3  155.88   14.90 
   0  24  -3  127.19   17.30 
  -1  24  -3  275.87   24.90 
  -1  24  -3  274.97   21.80 
   1  24   3  220.78   25.90 
  -2  24  -3  -10.30    5.00 
   2  24   3    3.60    6.90 
  -2  24  -3    2.00    3.20 
   3  24   3   34.20   11.10 
   4  24   3   39.70   11.90 
   5  24   3  -13.30   10.80 
   6  25  -3    1.80    6.70 
   5  25  -3    4.50    6.90 
   4  25  -3    8.80    6.60 
   3  25  -3  165.08   17.30 
   2 -25  -3   75.29    7.80 
   2  25  -3   81.99   10.70 
   1 -25  -3  285.07   22.90 
   1  25  -3  275.87   23.70 
  -1  25   3  249.18   26.40 
   0  25  -3  468.15   43.10 
   0  25   3  483.55   43.60 
   0  25  -3  542.25   40.00 
  -1  25  -3   15.50    7.10 
  -1  25  -3   16.00    4.50 
   1  25   3    6.30    6.80 
  -2  25  -3   19.30    5.50 
   2  25   3    1.70    7.10 
  -2  25  -3    1.40    2.90 
   3  25   3    9.50    8.40 
   4  25   3   21.90   11.00 
   6  26  -3   10.50    7.30 
   5  26  -3    1.20    6.20 
   4  26  -3   -7.30    5.10 
   3  26  -3   23.40    7.30 
   2 -26  -3   12.40    3.40 
   2  26  -3   -0.20    5.20 
  -2  26   3    7.70    5.80 
   1 -26  -3   19.00    5.90 
   1  26  -3   13.40    5.40 
  -1  26   3    5.30    7.20 
   0  26   3   25.30    8.80 
   0  26  -3   20.70    8.90 
  -1  26  -3   16.50    4.30 
   1  26   3    8.70    7.10 
  -1  26  -3   16.90    7.00 
  -2  26  -3   15.60    3.40 
   2  26   3   13.70    8.00 
   3  26   3   -2.00    7.90 
   4  26   3   26.20   11.00 
   5  26   3   -6.50    9.30 
   5  27  -3   -3.00    7.00 
   4  27  -3    1.00    6.00 
   3  27  -3   15.10    8.50 
   2 -27  -3   96.29    9.70 
   2  27  -3  135.89   13.40 
   1 -27  -3   46.50    9.70 
   1  27  -3   46.30    7.20 
  -1  27   3   18.10    8.30 
   0  27  -3   19.80    9.00 
   0  27  -3   29.50    5.90 
   0  27   3   10.50    8.10 
  -1  27  -3    5.30    3.60 
  -1  27  -3   -6.20    6.10 
   1  27   3    2.60    6.50 
  -2  27  -3    1.30    2.60 
   2  27   3   -9.70    6.10 
   3  27   3   38.30   10.80 
   4  27   3  -14.00    7.90 
   5  28  -3    4.60    7.20 
   4  28  -3   23.90    7.90 
   3  28  -3   96.89   13.50 
   2 -28  -3    4.70    3.00 
  -2  28   3   -8.40    4.90 
   2  28  -3   -4.70    4.80 
   1 -28  -3   61.09    7.90 
   1  28  -3   47.50    7.90 
  -1  28   3   50.59   10.90 
   0  28  -3    8.60    8.20 
   0  28   3   -3.30    6.80 
   0  28  -3   11.90    4.40 
   1  28   3  -13.80    5.90 
  -1  28  -3    5.30    3.50 
  -1  28  -3   -9.30    6.50 
  -2  28  -3    4.60    5.20 
   3  28   3   27.40   10.40 
   4  28   3   13.10    9.10 
   5  29  -3   -4.70    7.20 
   4  29  -3   35.00    8.90 
   3  29  -3    9.90    6.20 
   2 -29  -3   -2.50    2.90 
  -2  29   3   -4.20    5.40 
   2  29  -3    2.40    5.40 
   1 -29  -3   96.59   10.60 
  -1  29   3  117.49   15.90 
   1  29  -3   99.69   11.80 
   0  29  -3   11.30    4.50 
   0  29   3    3.50    7.50 
  -1  29  -3    1.20    3.40 
  -1  29  -3    6.00    7.20 
   1  29   3    6.60    7.20 
   2  29   3   -2.10    7.40 
   3  29   3   15.10    8.60 
   4  29   3    0.00    8.00 
   4  30  -3    4.10    6.30 
   3  30  -3   -5.50    5.30 
   2 -30  -3    2.60    3.20 
  -2  30   3    5.50    5.30 
   2  30  -3   -0.50    4.90 
   1 -30  -3   -2.00    3.90 
  -1  30   3   17.60    9.20 
   1  30  -3   -2.90    4.40 
   0  30  -3   22.10    5.40 
   0  30   3   14.70    8.90 
   1  30   3    4.90    8.40 
  -1  30  -3    2.10    3.60 
  -1  30  -3    9.30    9.40 
   2  30   3   -2.40    7.20 
   3  30   3  -13.50    7.00 
   5  31  -3    3.20    8.00 
   4  31  -3   -3.80    7.00 
   3  31  -3    7.80    6.00 
   2 -31  -3   -1.70    3.00 
  -2  31   3    3.30    4.70 
   2  31  -3    1.10    4.90 
  -2  31   3   -3.60    5.30 
   1 -31  -3    8.10    4.30 
   1  31  -3    3.10    4.80 
  -1  31   3   13.30   13.60 
   0  31  -3    6.20    4.40 
   1  31   3    9.00    7.70 
  -1  31  -3    7.80    3.70 
   2  31   3   10.50    8.50 
   3  31   3   22.90    9.40 
   4  32  -3    2.50    7.30 
   3  32  -3    7.80    6.30 
   2  32  -3   -3.30    5.30 
   1 -32  -3   11.70    4.70 
   1  32  -3   13.00    5.30 
  -1  32   3   31.80   13.40 
   0  32   3    7.30    8.20 
   0  32  -3   -0.10    4.10 
   1  32   3   -7.60    7.10 
  -1  32  -3    1.00    3.40 
   2  32   3   -3.10    8.00 
   3  32   3    7.50    9.00 
   4  33  -3   35.10    9.80 
   3  33  -3    9.50    6.30 
   2  33  -3   -3.10    6.20 
   1  33  -3    2.10    4.80 
  -1  33   3    5.50    8.70 
   0  33   3  -11.70    8.10 
   0  33  -3    2.80    4.20 
  -1  33  -3    1.50    3.60 
   1  33   3   -2.00    7.40 
   2  33   3    6.00    8.50 
   3  33   3   -4.70    8.60 
   4  34  -3   -1.90    7.00 
   3  34  -3    4.70    6.40 
   2  34  -3   15.10    6.10 
   1  34  -3   -0.70    4.60 
  -1  34   3    2.30    8.20 
   0  34   3    6.30    7.90 
   0  34  -3    0.80    4.30 
  -1  34  -3    7.30    4.10 
   2  34   3  -13.10    7.50 
   3  34   3    2.60    9.00 
   3  35  -3    5.00    6.70 
   2  35  -3    1.30    5.40 
   1  35  -3   13.50    5.30 
  -1  35   3   21.10    8.70 
   0  35  -3   -0.30    4.40 
   0  35   3  -15.80    7.20 
   1  35   3   -0.90    8.50 
  -1  35  -3   -2.90    4.00 
   2  35   3    8.70    9.20 
   3  36  -3    3.00    6.80 
   2  36  -3    1.70    5.60 
   1  36  -3   -0.80    5.00 
  -1  36   3  -14.70    8.40 
   0  36  -3   14.70    5.50 
   0  36   3   32.80    9.30 
  -1  36  -3   -5.60    4.20 
   1  36   3    1.30    9.40 
   2  36   3   -1.00    9.20 
   2  37  -3   -4.30    5.60 
  -1  37   3   13.80    8.70 
   1  37  -3    2.10    5.20 
   0  37  -3   11.60    5.40 
   1  37   3   -0.70    9.40 
   2  38  -3    2.20    5.50 
   0  38  -3   14.50    6.10 
   0  38   3   29.70    9.90 
   8   0  -4   -4.30    5.50 
   7   0  -4    2.90    5.70 
   6   0  -4   -0.20    4.70 
   5   0  -4   -2.90    5.00 
   4   0  -4  143.89   17.70 
   4   0  -4  170.48   16.70 
  -4   0   4  172.48   18.60 
   3   0  -4    2.10    4.10 
  -3   0   4   -1.70    4.20 
  -2   0   4  631.04   47.90 
   2   0  -4  558.54   47.50 
   1   0  -4    2.40    3.40 
  -1   0   4   -3.40    3.10 
   0   0   4   18.20    5.30 
   0   0  -4   19.50    5.10 
  -1   0  -4   -2.10    3.00 
   1   0   4   -5.80    3.60 
  -2   0  -4   45.90    8.40 
   3   0   4    3.80    6.40 
   4   0   4   48.50   12.40 
   5   0   4   10.30    8.10 
   6   0   4   -1.00    8.70 
   8  -1  -4   12.70    6.30 
   8   1  -4   -2.90    5.10 
   7   1  -4   -5.50    5.00 
   6  -1  -4    4.10    4.70 
   6   1  -4    9.60    5.40 
   5  -1  -4    5.40    5.20 
   5   1  -4    2.60    5.50 
  -4  -1   4  138.59   16.00 
   4  -1  -4  110.99   14.40 
   4  -1  -4  112.29   15.20 
   4   1  -4  127.59   13.90 
   4   1  -4  121.19   14.90 
  -3  -1   4   72.29   10.70 
  -3   1   4   74.99   10.60 
   3   1  -4   68.39   11.40 
  -2  -1   4  292.67   24.40 
   2  -1  -4  244.58   23.70 
   2   1  -4  269.87   24.10 
  -2   1   4  291.27   24.30 
   1  -1  -4  126.09   13.70 
  -1  -1   4  137.39   13.90 
   1   1  -4  139.99   14.00 
  -1   1   4  146.19   14.20 
   0  -1  -4   72.69    8.90 
   0  -1   4   63.99    9.70 
   0   1   4   83.09    9.70 
   0   1  -4   69.89    9.30 
   1  -1   4   21.00    5.80 
  -1  -1  -4   11.80    4.90 
  -1   1  -4   18.30    5.20 
   1   1   4   19.30    5.80 
  -2  -1  -4 2273.77  171.18 
   2  -1   4 2164.58  174.48 
   2   1   4 2223.48  173.88 
  -2   1  -4 2343.17  171.48 
   3  -1   4    7.50    7.20 
   3   1   4    8.40    7.30 
   4  -1   4  146.29   18.50 
   4   1   4  101.19   17.30 
   5   1   4    0.70    7.90 
   6  -1   4    8.50    9.60 
   6   1   4   11.00    8.90 
   8  -2  -4   -5.20    4.60 
   8   2  -4   -5.30    5.20 
   7  -2  -4   -2.60    5.00 
   7   2  -4   -0.90    5.60 
   6  -2  -4   -8.00    3.90 
   6   2  -4    2.20    5.10 
   5  -2  -4    9.60    5.70 
   5   2  -4   13.00    6.20 
   4  -2  -4    4.80    5.90 
   4  -2  -4    8.90    5.90 
  -4  -2   4   13.40    6.90 
  -4   2   4    3.00    6.90 
   4   2  -4    7.50    5.60 
  -3  -2   4   46.80    8.60 
   3  -2  -4   47.60    8.30 
  -3   2   4   55.39    9.10 
   3   2  -4   46.90    8.50 
   3   2  -4   39.60    7.60 
  -2  -2   4  461.45   35.60 
   2  -2  -4  400.86   35.20 
   2   2  -4  382.96   35.10 
  -2   2   4  462.75   35.60 
  -1  -2   4   -2.10    3.40 
   1  -2  -4    4.10    3.50 
   1   2  -4    5.10    3.60 
  -1   2   4   13.20    4.70 
   0  -2  -4   17.20    5.10 
   0  -2   4   19.70    5.40 
   0   2   4   21.30    5.20 
   0   2  -4   20.60    5.20 
  -1  -2  -4  138.69   17.10 
   1  -2   4  150.18   15.40 
   1   2   4  132.79   15.20 
  -1   2  -4  149.19   14.60 
  -2  -2  -4  131.99   15.20 
   2  -2   4  121.19   16.50 
   2   2   4  167.88   17.30 
  -2   2  -4  138.29   15.70 
   3  -2   4  112.99   16.10 
   3   2   4   99.69   15.60 
   4  -2   4   60.49   12.40 
   4   2   4   42.60   10.90 
   5  -2   4   -8.00    6.80 
   6  -2   4   -3.40    7.60 
   6   2   4    4.40    8.80 
   8  -3  -4    8.10    5.30 
   8   3  -4   -3.00    5.70 
   7  -3  -4    3.70    5.20 
   7   3  -4   18.60    7.00 
   6  -3  -4    3.30    4.70 
   6   3  -4   -5.50    5.00 
   5  -3  -4   45.10    8.10 
   5   3  -4   40.30    8.30 
   4  -3  -4  120.59   13.70 
  -4  -3   4  117.59   15.30 
   4  -3  -4  118.09   14.60 
  -4   3   4  127.39   15.80 
   4   3  -4  119.89   14.00 
   3  -3  -4   -2.00    3.60 
  -3  -3   4    0.60    4.40 
   3   3  -4    5.30    4.30 
  -3   3   4   -2.60    4.40 
   3   3  -4    3.20    4.40 
  -2  -3   4 3046.80  213.88 
   2  -3  -4 2674.23  213.38 
   2   3  -4 2559.14  213.38 
  -2   3   4 3051.39  213.78 
   1  -3  -4  102.49   11.70 
  -1  -3   4  114.39   12.00 
   1   3  -4  102.29   11.80 
  -1   3   4  113.19   12.30 
   0  -3  -4    0.60    3.20 
   0  -3   4    5.90    4.70 
   0   3   4    4.50    3.90 
   0   3  -4   10.00    4.10 
   1  -3   4  370.96   30.70 
  -1   3  -4  342.97   29.80 
   1   3   4  341.67   30.50 
  -2  -3  -4  609.04   49.00 
   2  -3   4  654.03   50.69 
   2   3   4  539.95   49.70 
  -2   3  -4  622.04   49.60 
   3  -3   4   -8.30    5.80 
   3   3   4    5.90    6.40 
   4  -3   4    4.70    7.20 
   4   3   4   -5.90    6.10 
   5  -3   4   11.00    8.40 
   5   3   4    5.00    7.40 
   6  -3   4    3.10    9.50 
   6   3   4   -5.50    8.80 
   8  -4  -4    4.30    5.60 
   8   4  -4   -9.70    5.40 
   7  -4  -4   13.60    5.70 
   7   4  -4   11.40    6.90 
   6  -4  -4   25.70    6.70 
   6   4  -4   26.70    7.30 
   5  -4  -4  176.48   17.20 
   5   4  -4  166.38   17.60 
  -4  -4   4    9.40    6.40 
   4  -4  -4    7.90    5.50 
   4  -4  -4    8.80    5.50 
  -4   4   4    2.90    6.10 
   4   4  -4    7.00    5.50 
  -3  -4   4   38.80    8.10 
   3  -4  -4   35.30    7.40 
  -3   4   4   41.10    8.10 
   3   4  -4   33.40    7.10 
   3   4  -4   18.90    6.40 
  -2  -4   4 1177.78   82.39 
   2  -4  -4  976.40   81.69 
   2   4  -4  950.60   81.69 
  -2   4   4 1123.49   82.09 
  -1  -4   4   75.39   10.20 
   1  -4  -4   83.79    9.80 
   1   4  -4   81.69    9.90 
  -1   4   4   81.79   10.20 
   0  -4  -4    4.10    3.60 
   0  -4   4    4.70    4.30 
   0   4  -4   -0.90    3.30 
   0   4   4    0.70    3.80 
   1  -4   4    0.30    4.30 
  -1  -4  -4    1.20    3.50 
   1   4   4    4.40    4.80 
  -1   4  -4    3.20    4.10 
  -2  -4  -4    7.50    5.80 
   2  -4   4    9.20    6.30 
  -2   4  -4    9.30    5.20 
   2   4   4   14.00    6.40 
   3  -4   4   29.10    9.90 
   4  -4   4    6.40    7.50 
   4   4   4   14.80    7.50 
   5  -4   4   -7.20    6.90 
   5   4   4   10.20    8.80 
   6  -4   4   15.00   10.60 
   6   4   4   15.90   10.10 
   7  -5  -4    0.40    4.50 
   7   5  -4    8.10    6.50 
   6  -5  -4   67.59   10.00 
   6   5  -4   67.19   10.80 
   5  -5  -4  393.36   31.70 
   5   5  -4  360.26   32.30 
   4  -5  -4    2.30    4.90 
   4  -5  -4   -0.60    5.60 
  -4  -5   4    1.40    6.10 
  -4   5   4    2.50    6.00 
   4   5  -4   -1.60    5.20 
   3  -5  -4   16.30    5.80 
  -3   5   4   24.50    6.70 
   3   5  -4   19.60    6.00 
  -2  -5   4    6.10    4.70 
   2  -5  -4   11.10    4.60 
  -2   5   4   10.60    5.20 
   2   5  -4    5.70    4.20 
   1  -5  -4   92.99   12.00 
  -1  -5   4  136.39   13.50 
   1   5  -4  127.19   12.80 
  -1   5   4  122.49   13.10 
   0  -5   4  166.08   15.70 
   0  -5  -4  151.48   15.10 
   0   5  -4  150.88   15.20 
   0   5   4  149.69   15.60 
  -1  -5  -4  220.08   21.10 
   1  -5   4  255.27   22.00 
  -1   5  -4  235.78   21.50 
   1   5   4  229.78   21.80 
   2  -5   4   21.10    7.60 
   2   5   4   20.80    7.30 
  -2   5  -4   35.30    7.30 
   3  -5   4    6.20    7.80 
   3   5   4   -4.50    6.00 
  -3   5  -4   -7.10    6.10 
   4  -5   4    2.10    8.00 
   4   5   4   -4.00    5.80 
   5  -5   4    9.40    8.80 
   5   5   4    8.20    8.60 
   6  -5   4    8.70    9.10 
   6   5   4  -12.30    8.40 
   7  -6  -4    5.60    5.00 
   7   6  -4   13.30    7.10 
   6  -6  -4   -1.10    4.20 
   6   6  -4   -2.50    5.50 
   5  -6  -4   29.20    7.50 
   5  -6  -4   25.20    6.50 
   5   6  -4   22.10    7.40 
   4  -6  -4    9.20    7.00 
   4  -6  -4   27.30    6.50 
  -4   6   4   19.00    7.70 
   4   6  -4   20.00    6.60 
   3  -6  -4   58.79    8.60 
  -3  -6   4   38.20    8.00 
   3   6  -4   36.50    7.70 
   3   6  -4   35.70    7.90 
  -3   6   4   42.20    8.20 
   2  -6  -4  772.82   64.89 
  -2  -6   4  878.91   65.49 
  -2   6   4  837.12   65.19 
   1  -6  -4  274.07   24.90 
  -1  -6   4  312.37   25.70 
  -1   6   4  295.07   25.50 
   1   6  -4  281.37   25.20 
   0  -6  -4  132.09   13.80 
   0  -6   4  131.59   14.30 
   0   6  -4  135.79   14.20 
   0   6   4  155.98   15.00 
  -1  -6  -4  329.87   28.10 
   1  -6   4  365.46   29.30 
  -1   6  -4  332.97   28.40 
   1   6   4  287.67   28.50 
   2  -6   4    7.40    6.10 
  -2   6  -4   -1.50    4.60 
   2   6   4    6.50    6.10 
   3  -6   4   16.80    9.20 
   3   6   4   26.50    8.50 
  -3   6  -4   17.90    7.30 
   4  -6   4    7.20    7.40 
   4   6   4    7.30    7.20 
   5  -6   4   -6.40    8.60 
   5   6   4   -1.60    7.30 
   6   6   4    8.50    9.00 
   7  -7  -4    1.00    4.50 
   7   7  -4    8.60    7.20 
   6  -7  -4   50.49    7.90 
   5  -7  -4  191.98   19.00 
   5  -7  -4  159.58   19.70 
   5   7  -4  214.78   19.40 
   4  -7  -4    2.90    5.00 
   4  -7  -4    8.80    6.20 
   4   7  -4    4.30    5.60 
  -4   7   4    1.30    5.90 
   3  -7  -4   -0.50    4.60 
  -3  -7   4    5.10    5.00 
   3   7  -4    2.90    4.60 
  -3   7   4    4.50    5.20 
   3   7  -4    6.80    5.10 
   2  -7  -4  396.56   34.70 
  -2  -7   4  492.75   35.80 
   2   7  -4  375.36   35.30 
  -2   7   4  424.16   35.10 
  -1  -7   4  170.38   15.90 
   1  -7  -4  146.79   15.10 
  -1   7   4  157.78   15.90 
   1   7  -4  147.19   15.30 
   0  -7  -4    7.70    4.10 
   0  -7   4   13.40    4.80 
   0   7  -4    9.10    4.50 
   0   7   4   16.20    5.20 
   1  -7   4  267.77   22.60 
  -1  -7  -4  222.68   21.30 
   1   7   4  212.38   21.90 
  -1   7  -4  251.37   22.00 
   2  -7   4    6.60    6.20 
   2   7   4   -0.20    5.20 
  -2   7  -4    6.10    7.20 
   3  -7   4    5.10    8.10 
   3   7   4    5.70    6.90 
  -3   7  -4   11.00    6.40 
   4  -7   4   -6.90    7.40 
   4   7   4   14.80    8.10 
   5  -7   4   17.30   11.80 
   5   7   4   -5.20    7.60 
   6  -7   4    9.80   13.50 
   6   7   4   -5.00    8.80 
   7  -8  -4  100.89   12.20 
   7   8  -4   84.09   13.60 
   6  -8  -4   10.80    4.70 
   6   8  -4    4.40    6.10 
   5  -8  -4  109.69   14.00 
   5  -8  -4   98.49   15.40 
   5   8  -4  109.09   13.30 
   4  -8  -4  144.79   14.10 
   4  -8  -4  115.69   15.00 
   4   8  -4  127.09   14.60 
   3  -8  -4   45.10    8.10 
  -3  -8   4   46.00    8.80 
  -3   8   4   45.80    8.60 
   3   8  -4   28.90    8.40 
   3   8  -4   42.00    7.80 
   2  -8  -4    3.20    4.00 
  -2  -8   4    4.60    4.90 
  -2   8   4   11.50    5.20 
   2   8  -4    2.50    4.20 
   1  -8  -4  178.48   17.60 
  -1  -8   4  206.28   18.50 
   1   8  -4  168.38   17.70 
  -1   8   4  205.58   18.40 
   0  -8   4   62.19    9.20 
   0  -8  -4   54.39    8.50 
   0   8  -4   54.49    8.60 
   0   8   4   64.79    9.50 
  -1  -8  -4   17.50    5.40 
   1  -8   4   16.90    6.00 
  -1   8  -4   23.10    6.00 
   1   8   4   14.80    6.80 
   2  -8   4    6.80    6.50 
   2   8   4    5.80    5.80 
   3  -8   4   30.70   10.30 
   3   8   4    3.80    7.00 
  -3   8  -4   18.10    7.40 
   4  -8   4    4.70    7.90 
   4   8   4    8.50    6.60 
   5  -8   4  -21.20    9.40 
   5   8   4   10.20    8.20 
   6   8   4   -0.10    9.60 
   7  -9  -4   31.50    6.70 
   7   9  -4   14.50    7.80 
   6  -9  -4    2.00    4.00 
   6   9  -4    4.00    5.90 
   5  -9  -4   88.99   10.70 
   5  -9  -4   84.99   12.60 
   5   9  -4  105.59   13.00 
   4  -9  -4   66.79    9.80 
   4  -9  -4   54.69   10.10 
   4   9  -4   56.09    9.60 
  -4   9   4   79.49   11.40 
   3  -9  -4    6.10    5.20 
  -3  -9   4    9.70    5.60 
  -3   9   4   10.60    5.90 
   3   9  -4   13.10    5.70 
  -2  -9   4  181.18   16.80 
   2  -9  -4  151.28   15.70 
  -2   9   4  161.18   16.30 
   2   9  -4  146.89   16.10 
  -1  -9   4  459.75   35.50 
   1  -9  -4  406.16   34.50 
  -1   9   4  406.76   35.10 
   1   9  -4  406.16   35.00 
   0  -9   4   34.30    7.00 
   0  -9  -4   50.99    7.60 
   0   9   4   34.10    7.50 
   0   9  -4   33.60    6.90 
  -1  -9  -4    1.60    4.10 
   1  -9   4    8.80    5.30 
  -1   9  -4   -3.00    4.00 
   2  -9   4   46.80   10.00 
   2   9   4   51.99   10.00 
   3  -9   4   22.00   10.50 
  -3   9  -4   22.20    7.40 
   3   9   4    6.80    7.20 
   4  -9   4   16.00    9.30 
   4   9   4  -11.50    5.70 
   5  -9   4    9.00   10.60 
   5   9   4  -10.00    7.60 
   6  -9   4    0.80   14.40 
   6   9   4   14.60   10.30 
   7 -10  -4   -4.50    3.90 
   7  10  -4   15.10    7.60 
   6 -10  -4    2.60    3.80 
   6  10  -4    5.50    6.00 
   5 -10  -4    3.30    4.00 
   5 -10  -4  -10.40    9.20 
   5  10  -4   -2.70    5.00 
   4 -10  -4   14.60    5.40 
   4 -10  -4   12.50    6.20 
  -4  10   4   18.90    7.00 
   4  10  -4   18.90    6.60 
  -3 -10   4    8.30    5.40 
   3 -10  -4   -3.10    4.10 
   3  10  -4   -2.30    4.40 
  -3  10   4    1.30    5.30 
  -2 -10   4   46.70    9.00 
   2 -10  -4   48.80    7.80 
  -2  10   4   47.40    8.40 
   2  10  -4   45.30    8.50 
   2  10  -4   43.10    8.40 
   1 -10  -4  104.59   11.80 
  -1 -10   4  128.79   13.30 
   1  10  -4   89.49   12.10 
  -1  10   4  105.49   12.70 
   0 -10  -4  222.08   20.30 
   0 -10   4  219.78   21.00 
   0  10   4  213.28   21.40 
   0  10  -4  233.48   21.00 
  -1 -10  -4   97.69   11.60 
   1 -10   4  122.79   13.60 
  -1  10  -4  109.19   12.60 
   1  10   4   69.59   12.00 
   2 -10   4   17.40    7.40 
  -2  10  -4    6.40    7.00 
   2  10   4    4.90    6.10 
  -3  10  -4   28.70    7.80 
   3  10   4   17.60    8.60 
   4 -10   4    0.90    9.40 
   4  10   4    6.60    6.70 
   5 -10   4   35.80   14.00 
   5  10   4   16.80   10.20 
   6 -10   4   -8.10   14.80 
   6  10   4    3.70   10.50 
   7 -11  -4   12.80    4.60 
   7  11  -4   -0.70    6.70 
   6 -11  -4   -4.10    3.30 
   6 -11  -4   -2.30    6.00 
   6  11  -4   -6.90    5.10 
   5 -11  -4   24.00    7.10 
   5 -11  -4    4.00    4.10 
   5  11  -4    7.50    5.60 
   4 -11  -4   43.40    8.60 
   4 -11  -4   57.09    8.10 
   4  11  -4   45.50    8.70 
  -4  11   4   63.89   10.30 
  -3 -11   4   56.49    9.90 
   3 -11  -4   43.10    8.10 
   3  11  -4   49.90    8.80 
  -3  11   4   57.29    9.40 
  -2 -11   4   43.20   10.00 
   2 -11  -4   50.79    7.90 
  -2  11   4   34.10    7.70 
   2  11  -4   40.70    7.60 
   1 -11  -4    6.10    4.10 
  -1 -11   4    2.90    4.80 
  -1  11   4    1.10    4.30 
   0 -11   4    2.00    4.90 
   0  11   4   -1.40    4.70 
   0  11  -4   -2.80    3.90 
  -1 -11  -4   15.20    5.50 
   1 -11   4   20.60    6.80 
  -1  11  -4   16.40    6.00 
   1  11   4   22.00    7.00 
   2 -11   4   42.50    9.40 
  -2  11  -4   25.30    7.90 
   2  11   4   23.80    8.10 
   3 -11   4   36.30   11.90 
  -3  11  -4   45.00    9.40 
   3  11   4   31.90    9.30 
   4 -11   4    6.20    9.80 
   5 -11   4   20.50   14.10 
   5  11   4   -5.30    7.60 
   6 -11   4   16.60   15.70 
   6  11   4   -0.20    8.90 
   7 -12  -4   -0.10    3.50 
   7  12  -4    2.60    6.80 
   6 -12  -4    4.00    5.90 
   6  12  -4   -5.00    5.10 
   5 -12  -4   -3.20    5.60 
   5 -12  -4   15.80    4.60 
   5  12  -4   11.60    6.00 
   4 -12  -4   40.30    7.20 
   4 -12  -4   39.80    8.00 
  -4  12   4   58.99    9.90 
   4  12  -4   47.20    8.60 
   3 -12  -4  218.38   21.70 
  -3 -12   4  234.68   23.40 
  -3  12   4  251.27   22.40 
   3  12  -4  236.88   22.20 
   2 -12  -4  143.19   14.50 
  -2 -12   4  170.78   16.20 
   2  12  -4  108.09   14.90 
  -2  12   4  133.69   15.20 
   2  12  -4  127.89   14.90 
  -1 -12   4   41.50    8.30 
   1 -12  -4   38.20    7.10 
   1  12  -4   28.50    7.50 
  -1  12   4   33.40    7.50 
   0 -12   4   10.80    5.70 
   0 -12  -4   10.80    5.60 
   0  12   4   10.40    6.00 
   0  12  -4   12.80    5.40 
   1 -12   4   26.20    7.40 
  -1 -12  -4   23.80    6.40 
   1  12   4   30.80    7.80 
  -1  12  -4   24.30    6.70 
   2 -12   4    4.80    7.00 
  -2  12  -4   10.00    5.90 
   2  12   4    3.70    6.60 
   3 -12   4   26.80    9.30 
  -3  12  -4   25.80    7.70 
   3  12   4    4.90    7.00 
   4 -12   4    3.00    8.70 
   4  12   4    1.90    7.20 
   5 -12   4   -2.90   10.40 
   5  12   4    3.00    7.80 
   6 -12   4   14.80   14.20 
   7 -13  -4   -4.10    3.70 
   7  13  -4   14.30    7.20 
   6 -13  -4    6.20    3.70 
   6 -13  -4   -2.30    6.30 
   6  13  -4    3.80    5.80 
   5 -13  -4   21.30    4.80 
   5 -13  -4   14.80    5.60 
   5  13  -4   25.40    6.70 
   4 -13  -4    0.70    5.10 
   4 -13  -4    4.00    4.40 
  -4  13   4   10.50    6.00 
   4  13  -4    2.80    5.80 
   3 -13  -4   21.60    6.70 
  -3 -13   4   14.80    6.70 
   3  13  -4   23.50    6.90 
  -3  13   4   14.30    7.00 
   2 -13  -4   63.59   10.10 
  -2 -13   4   70.39   11.00 
  -2  13   4   67.39   10.40 
   2  13  -4   64.89   10.00 
   2  13  -4   53.69   10.20 
  -1 -13   4    4.80    5.30 
   1 -13  -4    1.80    4.00 
   1  13  -4    0.90    4.50 
  -1  13   4    5.70    5.50 
   0 -13  -4   20.60    5.70 
   0 -13   4   19.50    6.50 
   0  13   4   21.70    7.00 
   0  13  -4    8.20    5.50 
   1 -13   4    7.50    6.30 
   1  13   4   -1.50    5.40 
  -1  13  -4   10.90    5.50 
   2 -13   4   13.30    7.70 
   2  13   4   10.80    7.20 
  -2  13  -4   11.00    6.70 
   3 -13   4    3.50    7.50 
  -3  13  -4   11.70    6.90 
   3  13   4   11.10    7.20 
   4 -13   4   16.70    9.80 
   4  13   4   24.80   10.10 
   5 -13   4   -9.20   10.50 
   5  13   4   10.60    8.90 
   6 -13   4   11.20   12.70 
   6  13   4    2.10    8.30 
   7 -14  -4   -4.40    4.00 
   7  14  -4    4.30    6.80 
   6 -14  -4   -0.40    3.40 
   6 -14  -4   -4.90    6.10 
   6  14  -4    5.50    6.10 
   5 -14  -4   16.10    5.70 
   5 -14  -4    8.50    3.90 
   5  14  -4   11.20    9.40 
   4 -14  -4   35.70    6.70 
   4 -14  -4   47.70    8.20 
   4  14  -4   48.10    8.70 
  -4  14   4   70.49    9.90 
  -3 -14   4   15.10    7.30 
   3 -14  -4    8.30    5.60 
  -3  14   4   25.20    7.10 
   3  14  -4   10.90    6.20 
   2 -14  -4   -5.30    4.30 
  -2 -14   4   -1.10    5.00 
  -2  14   4  -11.20    4.70 
   2  14  -4   -1.20    5.40 
   1 -14  -4   29.70    6.60 
  -1 -14   4   33.70    8.00 
  -1  14   4   18.70    7.30 
   1  14  -4   28.00    7.00 
   0 -14  -4   -3.10    4.10 
   0 -14   4    6.70    5.90 
   0  14   4    1.50    5.50 
   0  14  -4   -2.90    5.00 
   1 -14   4   93.59   12.70 
  -1  14  -4   76.19   11.80 
   1  14   4   62.09   11.70 
   2 -14   4   56.69   10.90 
  -2  14  -4   60.19   10.10 
   2  14   4   37.70   10.00 
   3 -14   4  268.47   25.70 
  -3  14  -4  242.98   23.00 
   3  14   4  178.38   23.80 
   4 -14   4   36.30   11.00 
  -4  14  -4   54.89    9.00 
   4  14   4   19.00    9.40 
   5 -14   4   23.70   12.50 
   5  14   4   -3.20    7.60 
   6 -14   4   -5.30   11.00 
   6  14   4    6.90    9.00 
   7 -15  -4   12.70    5.10 
   7  15  -4    0.00    6.60 
   6 -15  -4    3.70    5.10 
   6 -15  -4    5.10    3.20 
   6  15  -4    4.20    6.20 
   5 -15  -4    4.80    3.50 
   5 -15  -4   -2.80    5.00 
   5  15  -4   12.30    7.20 
   4 -15  -4   56.89    8.80 
   4 -15  -4   48.90    7.90 
   4  15  -4   53.99    9.50 
  -4  15   4   78.89   11.00 
   3 -15  -4   55.99    9.40 
  -3  15   4   82.99   11.90 
   3  15  -4   60.49    9.90 
  -2 -15   4  138.99   16.40 
   2 -15  -4  141.19   15.10 
   2  15  -4  137.29   15.80 
  -2  15   4  128.59   15.70 
  -1 -15   4    5.30    6.10 
   1 -15  -4    2.30    4.40 
   1  15  -4    2.20    5.40 
  -1  15   4    2.70    5.50 
   0 -15   4    8.00    6.30 
   0 -15  -4   16.50    5.60 
   0  15   4    1.90    6.20 
   1 -15   4  355.66   28.60 
  -1  15  -4  262.27   27.10 
   1  15   4  288.47   28.60 
   2 -15   4   73.59   11.90 
   2  15   4   57.19   11.50 
  -2  15  -4   66.09   10.80 
   3 -15   4   98.69   13.60 
  -3  15  -4   47.60   12.20 
   3  15   4   65.29   12.90 
   4 -15   4  -12.70    7.70 
   4  15   4  -12.40    6.30 
   5 -15   4   17.90   10.50 
   5  15   4    8.60    9.90 
   6 -15   4   14.60    9.90 
   6  15   4  -15.80    8.10 
   6  16  -4    0.20    5.70 
   5 -16  -4  130.39   11.70 
   5 -16  -4  114.89   13.90 
   5  16  -4  143.19   15.70 
   4 -16  -4   12.90    4.50 
   4 -16  -4    5.50    5.20 
  -4  16   4   18.40    6.60 
   4  16  -4   29.00    7.60 
   3 -16  -4  291.97   26.00 
  -3  16   4  288.47   26.40 
   3  16  -4  296.97   26.70 
   2 -16  -4   81.39   12.10 
  -2 -16   4  101.69   13.70 
   2  16  -4   94.49   12.70 
  -2  16   4   94.19   13.30 
   1 -16  -4    1.60    5.00 
  -1  16   4    9.10    6.50 
   1  16  -4   -1.90    5.10 
   0 -16   4   -0.50    6.10 
   0 -16  -4    0.80    4.40 
   0  16  -4    9.20    7.20 
   1 -16   4    3.90    6.80 
   1  16   4    9.50    7.50 
  -1  16  -4   17.00    6.60 
   2 -16   4   30.60    8.10 
  -2  16  -4   28.10    7.70 
   2  16   4   23.50    8.80 
   3 -16   4   -6.40    6.10 
   3  16   4   -0.30    6.30 
   4  16   4    0.00    7.40 
  -4  16  -4    3.60    5.50 
   5 -16   4   -7.30    7.60 
   5  16   4   16.40   10.90 
   7  17  -4   -1.60    6.60 
   6 -17  -4    2.70    2.80 
   6  17  -4    2.60    6.20 
   5 -17  -4    4.10    4.40 
   5 -17  -4    0.50    2.90 
   5  17  -4    7.50    5.50 
   4 -17  -4  218.88   20.90 
   4 -17  -4  193.48   18.90 
   4  17  -4  239.88   22.00 
  -4  17   4  267.77   21.10 
   3 -17  -4  188.48   18.80 
  -3  17   4  188.58   19.10 
   3  17  -4  184.08   19.40 
   2 -17  -4    5.70    5.50 
  -2 -17   4   -5.10    5.70 
  -2  17   4    8.00    6.70 
   2  17  -4   -0.30    5.70 
  -1 -17   4   19.10    7.40 
   1 -17  -4   12.80    6.10 
   1  17  -4   22.70    7.30 
  -1  17   4   16.50    7.90 
   1  17  -4   29.20    7.50 
   0 -17  -4    5.40    5.20 
   0 -17   4   14.30    7.20 
   0  17  -4    4.90    6.10 
   0  17   4   10.20    8.30 
   1 -17   4   -7.90    6.20 
   1  17   4    9.30    7.80 
  -1  17  -4   -1.80    6.00 
  -2  17  -4    4.80    6.50 
   2  17   4    8.40    7.30 
   3 -17   4   14.20    7.00 
  -3  17  -4   27.30    9.40 
   3  17   4    6.10    7.60 
   4 -17   4   -7.60    7.80 
  -4  17  -4    3.40    5.70 
   4  17   4   -1.90    7.20 
   5 -17   4    7.00    8.10 
   5  17   4    3.70   10.00 
   7  18  -4   -0.50    6.50 
   6  18  -4   -1.50    5.60 
   5  18  -4   21.40    7.10 
   4 -18  -4   -2.20    3.20 
   4 -18  -4    7.00    5.10 
   4  18  -4    4.80    5.80 
  -4  18   4    5.80    5.00 
   3 -18  -4   28.30    7.00 
  -3  18   4   19.40    7.10 
   3  18  -4   16.00    7.40 
   2 -18  -4    6.90    5.70 
  -2 -18   4    2.20    6.30 
   2  18  -4    1.70    6.30 
  -2  18   4   -8.00    6.40 
   1 -18  -4   62.69    9.60 
  -1 -18   4   64.89   11.20 
  -1  18   4   58.19   11.30 
   1  18  -4   61.99   10.20 
   0 -18  -4   -0.20    5.10 
   0 -18   4    4.20    6.50 
   0  18   4    2.60    6.60 
   0  18  -4   -0.90    6.10 
   1 -18   4  176.48   18.90 
   1  18   4  142.09   19.10 
  -1  18  -4  172.18   18.60 
   2 -18   4   28.80    7.70 
  -2  18  -4    5.40    7.20 
   2  18   4    0.10    6.80 
   3 -18   4    0.40    5.80 
   3  18   4    5.50   12.60 
  -3  18  -4  -10.30    5.80 
   4 -18   4   28.70    7.90 
  -4  18  -4    8.50    7.00 
   4  18   4   12.50    9.30 
   5 -18   4   -1.60    8.10 
   5  18   4    2.60    9.70 
   7  19  -4   -9.80    6.90 
   6  19  -4  -12.80    5.40 
   5  19  -4   16.50    7.00 
   4 -19  -4   98.89   10.70 
   4 -19  -4  129.19   13.20 
  -4  19   4  134.39   12.70 
   4  19  -4  121.89   15.10 
   3 -19  -4  510.95   40.60 
   3  19  -4  480.55   41.00 
  -3  19   4  490.95   40.70 
  -2 -19   4   30.10    9.30 
   2 -19  -4   34.90    7.60 
  -2  19   4   28.20    8.60 
   2  19  -4   52.49    9.40 
  -1 -19   4   -2.00    5.70 
   1  19  -4   -2.20    6.20 
  -1  19   4    3.00    7.10 
   0 -19   4   34.40    9.00 
   0 -19  -4   23.60    6.90 
   0  19  -4   21.40    7.30 
   0  19   4   14.90    8.50 
   0  19  -4   19.60    8.20 
   1 -19   4   31.40    8.40 
   1  19   4   25.10    9.20 
  -1  19  -4   18.10    8.80 
   2 -19   4   24.70    8.20 
   2  19   4   39.20   10.50 
  -2  19  -4   24.00    7.50 
   3 -19   4   11.00    6.10 
   3  19   4   12.90    8.50 
  -3  19  -4    3.70    5.60 
   4 -19   4    3.20    6.60 
   4  19   4   12.70    9.20 
   5  19   4    7.10   10.20 
   6  20  -4    7.60    6.60 
   5  20  -4   -2.30    5.60 
   4  20  -4    3.10    6.30 
   3 -20  -4  291.27   24.60 
   3  20  -4  276.17   25.40 
  -3  20   4  267.57   24.90 
   2 -20  -4  109.59   12.80 
   2  20  -4  109.59   14.20 
  -2  20   4   93.99   14.00 
   1 -20  -4   18.20    7.40 
  -1 -20   4   16.60    7.60 
   1  20  -4   16.20    7.30 
  -1  20   4    8.80    7.60 
   0 -20   4   66.59   12.60 
   0  20  -4   54.69    9.60 
   0  20  -4   43.60   10.80 
   0  20   4   38.60   10.60 
   1 -20   4    1.10    5.60 
   1  20   4   -5.40    6.90 
   2 -20   4   13.70    6.80 
   2  20   4   11.40    7.90 
  -2  20  -4   11.30    6.70 
   3 -20   4   -3.10    5.70 
   3  20   4    2.50    7.70 
   4 -20   4   10.90    6.70 
  -4  20  -4    9.60    5.40 
   4  20   4   15.80    9.50 
   6  21  -4   -6.90    6.10 
   5  21  -4   11.90    6.90 
   4  21  -4  107.49   16.80 
   3 -21  -4    0.70    4.50 
   3  21  -4    8.20    6.60 
  -3  21   4   -0.50    5.30 
   2 -21  -4    4.70    4.70 
  -2  21   4    1.80    6.20 
   2  21  -4   -6.50    5.60 
   1 -21  -4   49.20    8.60 
  -1 -21   4   46.50   10.40 
  -1  21   4   29.30   10.20 
   1  21  -4   52.59    9.40 
   0  21  -4  355.46   32.50 
   0  21   4  339.37   33.30 
   1 -21   4   94.19   13.50 
   1  21   4  110.49   16.50 
  -1  21  -4  107.59   21.10 
   2 -21   4   48.60    9.30 
  -2  21  -4   25.30    7.70 
   2  21   4   24.80    9.30 
   3 -21   4   10.40    6.00 
  -3  21  -4    8.90    6.20 
   3  21   4   13.40    9.00 
   4 -21   4   10.00    6.90 
   4  21   4    4.10    8.30 
   5  21   4    1.50   10.10 
   6  22  -4   -1.40    6.60 
   5  22  -4   -8.50    5.60 
   4  22  -4   11.00    6.90 
   3 -22  -4    1.40    3.90 
  -3  22   4    5.40    5.50 
   3  22  -4   -1.30    6.10 
   2 -22  -4    8.40    4.90 
   2  22  -4    7.50    6.60 
  -2  22   4    3.30    6.00 
  -1 -22   4   18.60    8.10 
   1 -22  -4   25.80    6.60 
  -1  22   4   18.10    8.60 
   1  22  -4   17.20    7.30 
   0 -22   4  401.86   35.40 
   0  22  -4  397.36   36.30 
   0  22   4  380.96   36.90 
   0  22  -4  416.76   35.30 
   1 -22   4   46.20    9.40 
  -1  22  -4   25.50    8.20 
   1  22   4   17.00    9.30 
  -1  22  -4   41.00    7.30 
   2 -22   4   42.40    8.70 
   2  22   4   16.20    8.40 
   3 -22   4   10.20    5.40 
   3  22   4   -2.50    7.40 
  -3  22  -4   -0.10    5.60 
   4 -22   4    9.60    6.60 
   4  22   4   13.80   10.20 
   5  22   4   -7.60    9.60 
   5  23  -4    3.00    5.90 
   4  23  -4   -2.20    6.20 
   3 -23  -4   -4.50    3.20 
  -3  23   4   -0.30    5.30 
   3  23  -4   -1.00    5.80 
   2 -23  -4   -1.40    4.10 
   2  23  -4    4.70    6.10 
  -2  23   4    2.90    6.40 
   1 -23  -4    7.20    5.20 
   1  23  -4   12.50    6.30 
  -1  23   4   -1.90    7.50 
   0 -23   4  173.88   18.60 
   0  23  -4  131.79   19.10 
   0  23  -4  180.68   17.00 
   0  23   4  143.49   20.00 
   1 -23   4  258.37   23.70 
  -1  23  -4  236.78   21.40 
  -1  23  -4  227.58   23.90 
   1  23   4  220.08   26.00 
   2 -23   4   18.80    6.50 
  -2  23  -4   20.10    6.70 
   2  23   4    7.20    8.10 
   3 -23   4   -1.80    5.70 
  -3  23  -4   -2.10    5.50 
   3  23   4    0.60    7.50 
   4  23   4   14.20   10.80 
   5  23   4   34.40   13.40 
   6  24  -4   -4.60    5.90 
   5  24  -4    6.40    7.00 
   4  24  -4   32.40    8.60 
   3 -24  -4   -4.80    2.90 
  -3  24   4    1.60    5.00 
   3  24  -4    7.30    6.40 
   2 -24  -4    8.00    4.50 
   2  24  -4    5.10    6.10 
  -2  24   4   10.80    7.20 
   1 -24  -4    1.30    4.70 
  -1  24   4    1.90   11.30 
   1  24  -4   -2.70    5.50 
   0 -24   4   24.60    8.10 
   0  24   4   11.20    8.80 
   0  24  -4   25.50    7.00 
   1 -24   4  103.49   13.10 
  -1  24  -4   72.49   12.20 
   1  24   4   60.19   13.90 
  -1  24  -4   91.89   11.00 
  -2  24  -4    1.30    4.00 
   2  24   4   -4.10    7.30 
   3 -24   4   -6.20    4.80 
   3  24   4   -3.40    7.90 
  -3  24  -4    9.60    5.70 
   4  24   4   10.70   10.10 
   6  25  -4   -0.50    7.30 
   5  25  -4    9.20    7.00 
   4  25  -4    9.10    6.50 
   3 -25  -4    5.10    2.70 
   3  25  -4    0.50    5.70 
  -3  25   4   -9.40    4.80 
   2 -25  -4    1.00    3.90 
   2  25  -4   -3.00    5.70 
  -2  25   4    1.40    6.40 
   1 -25  -4   -7.70    4.40 
  -1  25   4   13.50    9.70 
   1  25  -4   -2.70    5.20 
   0  25   4  147.49   21.60 
   0  25  -4  211.78   18.40 
   1 -25   4  118.69   14.30 
   1  25   4   65.29   14.20 
  -1  25  -4  123.89   12.20 
  -1  25  -4   80.09   13.40 
   2 -25   4   61.99    9.90 
  -2  25  -4   48.30    7.80 
   3 -25   4    4.10    5.00 
  -3  25  -4   12.00    4.10 
  -3  25  -4   -4.30    5.40 
   3  25   4   -2.80    8.00 
   4  25   4   15.20   11.30 
   6  26  -4   -9.70    6.00 
   5  26  -4    4.10    7.30 
   4  26  -4    3.80    6.60 
   2 -26  -4   19.30    4.90 
   2  26  -4   14.30    6.80 
  -2  26   4   14.90    7.60 
   1 -26  -4   -2.50    4.10 
   1  26  -4    0.80    5.40 
  -1  26   4  -13.60    6.90 
   0  26   4  118.69   17.00 
   0  26  -4   94.19   11.90 
  -1  26  -4   56.39   10.30 
  -1  26  -4   57.39    8.70 
   1  26   4   37.60   11.40 
   2 -26   4    3.80    4.90 
   2  26   4    5.00    7.70 
  -2  26  -4   -3.00    3.70 
  -2  26  -4   -1.10    6.40 
   3  26   4    2.20    8.10 
  -3  26  -4    2.10    5.30 
   4  26   4   24.60   11.80 
   5  27  -4    0.70    6.60 
   4  27  -4   39.70    9.30 
   3  27  -4   46.10    9.50 
   2 -27  -4   -0.90    3.50 
  -2  27   4    3.30    6.90 
   2  27  -4    3.80    6.30 
   1 -27  -4   -0.20    5.50 
   1  27  -4    4.10    5.70 
  -1  27   4    9.80    8.10 
   0  27   4  129.49   18.90 
   0  27  -4  141.79   14.60 
   1  27   4    2.00    8.00 
  -1  27  -4   -4.00    4.30 
  -2  27  -4   12.80    4.20 
  -2  27  -4   10.40    7.00 
   2  27   4   -0.50    8.10 
   3  27   4   -2.50    8.80 
   5  28  -4   17.50    8.90 
   4  28  -4   -3.30    6.40 
   3  28  -4    2.60    6.50 
   2 -28  -4   16.40    4.70 
   2  28  -4   23.50    7.30 
  -2  28   4   16.50    7.40 
   1  28  -4   17.60    6.60 
  -1  28   4   22.00    9.20 
   0  28  -4    9.30    5.60 
   0  28   4   19.00    9.20 
  -1  28  -4    6.90    7.60 
  -1  28  -4    7.00    6.10 
   2  28   4    6.90    8.30 
  -2  28  -4    1.50    3.90 
  -2  28  -4  -10.60    6.40 
   3  28   4    6.70    8.80 
   4  28   4   32.20   12.90 
   4  29  -4    4.20    6.60 
   3  29  -4    2.50    6.20 
   2 -29  -4   25.90    4.60 
  -2  29   4  -11.40    6.50 
   2  29  -4   10.40    6.70 
  -1  29   4  -11.30    7.60 
   1  29  -4    6.90    5.90 
   0  29   4   18.40    9.70 
   1  29   4    4.30    8.20 
  -1  29  -4   12.80    8.60 
  -2  29  -4   -4.60    3.40 
  -2  29  -4  -13.40    6.60 
   2  29   4   -5.50    7.80 
   3  29   4    9.90   10.10 
   5  30  -4    7.30    7.80 
   4  30  -4   49.90   10.30 
   3  30  -4    4.30    6.80 
   2 -30  -4    1.40    3.60 
   2  30  -4    4.70    5.70 
  -2  30   4   12.70    6.90 
   1  30  -4   -7.00    5.00 
  -1  30   4  -20.90    8.20 
   0  30  -4   58.89    9.10 
   0  30   4   50.29   12.70 
  -1  30  -4   -8.20    7.50 
   1  30   4  -16.00    8.10 
   2  30   4    9.80    9.30 
  -2  30  -4   -2.40    3.40 
   3  30   4    0.20    9.30 
   4  31  -4   -4.30    7.00 
   3  31  -4    3.90    6.50 
  -2  31   4  -10.40    6.40 
  -1  31   4   22.40    9.60 
   0  31   4    8.20   10.00 
   0  31  -4   19.60    5.50 
  -1  31  -4   14.40    9.20 
   2  31   4    6.00    9.60 
   3  31   4    9.10    9.50 
   4  32  -4   62.29   11.90 
   3  32  -4    9.70    7.00 
   2  32  -4    1.50    5.80 
  -1  32   4   -1.10    8.30 
   1  32  -4    0.50    5.50 
   0  32   4   13.00   10.20 
   0  32  -4    5.00    4.80 
  -1  32  -4   -8.30    5.00 
   1  32   4   -0.80    8.50 
   2  32   4    1.40    8.80 
   3  32   4   -2.00    9.90 
   4  33  -4   19.80    8.70 
   3  33  -4   31.70    8.70 
  -2  33   4    1.30    6.70 
   2  33  -4   10.30    5.90 
  -1  33   4    6.20    8.30 
   1  33  -4   14.20    6.10 
   0  33   4   10.30   10.10 
   1  33   4   15.40    9.10 
  -1  33  -4    5.20    4.50 
   2  33   4  -15.90    8.30 
   3  34  -4    3.70    7.30 
   2  34  -4   -0.70    5.80 
  -2  34   4   -9.30    6.40 
  -1  34   4    9.00    9.50 
   1  34  -4    9.30    6.00 
   0  34   4   33.70   10.80 
   0  34  -4   13.40    5.20 
  -1  34  -4    4.60    4.60 
   1  34   4    6.30    8.90 
   2  34   4  -17.80    8.60 
   3  35  -4  -11.00    6.00 
   2  35  -4    9.00    6.50 
  -2  35   4   -4.50    6.80 
  -1  35   4   -1.20    9.20 
   1  35  -4   -2.10    4.90 
   0  35  -4   -0.60    4.60 
   1  35   4   -4.00    8.80 
  -1  35  -4   14.00    5.40 
   2  35   4   -6.70   10.60 
   2  36  -4    8.00    6.80 
   1  36  -4    4.50    5.70 
  -1  36   4   12.60    9.20 
   0  36  -4   24.40    6.30 
   0  36   4   17.40   10.50 
   1  36   4    2.80    9.10 
   2  37  -4   -2.20    5.90 
   1  37  -4    1.90    5.60 
  -1  37   4   -0.10    9.40 
   0  37  -4   -0.30    4.90 
   7   0  -5    5.50    5.90 
   6   0  -5   -3.10    5.40 
   5   0  -5   43.00    8.90 
  -4   0   5   10.10    7.00 
   4   0  -5   -5.60    5.60 
  -3   0   5    5.20    5.60 
   3   0  -5   12.00    5.50 
   2   0  -5    0.30    3.90 
  -2   0   5   -0.70    4.60 
   1   0  -5    9.60    4.70 
  -1   0   5   12.90    5.80 
   0   0  -5    2.20    3.90 
   0   0   5    0.80    4.50 
  -1   0  -5  166.78   16.90 
   1   0   5  150.38   17.80 
   2   0   5   10.40    7.50 
   3   0   5 2447.06  189.78 
   4   0   5    3.60    7.50 
   5   0   5    6.40    9.40 
   6   0   5    3.00    8.10 
   7  -1  -5   -3.90    5.40 
   7   1  -5   -2.60    5.40 
   6  -1  -5    3.40    5.40 
   6   1  -5    4.50    5.90 
   5  -1  -5   59.69   10.50 
   5   1  -5   75.19   11.70 
  -5   1   5   80.09   13.90 
  -4  -1   5    1.70    6.40 
   4  -1  -5    5.10    5.90 
  -4   1   5    5.80    6.60 
   4   1  -5   -3.10    5.80 
   3  -1  -5   -2.70    4.80 
  -3  -1   5    2.30    5.30 
   3   1  -5    0.80    4.80 
   2  -1  -5    1.20    4.10 
  -2  -1   5    1.20    4.60 
   2   1  -5    2.00    4.60 
  -2   1   5    1.30    4.80 
   1  -1  -5  370.56   34.20 
  -1  -1   5  444.06   34.80 
   1   1  -5  392.36   34.20 
  -1   1   5  408.56   34.70 
   0  -1   5    6.20    5.20 
   0  -1  -5    3.90    4.10 
   0   1  -5    8.60    4.90 
   0   1   5   15.40    5.80 
   1  -1   5  109.69   15.10 
  -1  -1  -5  129.99   14.10 
   1   1   5  118.59   15.20 
  -1   1  -5  133.39   14.20 
   2  -1   5  180.18   20.50 
   2   1   5  151.78   19.50 
   3  -1   5  449.46   44.80 
   3   1   5  528.45   45.30 
   4  -1   5   13.30   10.30 
   4   1   5   -2.30    6.70 
   5  -1   5    9.10    8.50 
   5   1   5   -3.80    8.40 
   6  -1   5   11.00   10.90 
   6   1   5  -12.20    9.80 
   7  -2  -5    0.40    5.50 
   7   2  -5   -0.30    5.70 
   6  -2  -5   -0.40    5.40 
   6   2  -5    3.20    6.10 
   5  -2  -5   39.40    9.00 
   5   2  -5   50.79    9.40 
  -5   2   5   43.00   10.80 
  -4  -2   5   49.60   11.10 
   4  -2  -5   78.09   11.80 
   4   2  -5   77.29   11.70 
  -4   2   5   76.59   12.40 
  -3  -2   5   25.10    7.80 
   3  -2  -5   14.70    6.20 
   3   2  -5   19.10    6.50 
  -2  -2   5   79.49   11.80 
   2  -2  -5   65.59   10.10 
  -2   2   5   74.69   11.10 
   2   2  -5   71.19   10.60 
  -1  -2   5 1053.69   80.19 
   1  -2  -5  987.60   79.99 
  -1   2   5 1076.69   80.39 
   1   2  -5  965.60   79.89 
   0  -2  -5   -3.50    3.40 
   0  -2   5    5.40    5.10 
   0   2   5    1.60    4.10 
   0   2  -5   -0.70    3.90 
   1  -2   5    6.40    6.10 
  -1  -2  -5    4.40    5.30 
   1   2   5   13.40    6.50 
  -1   2  -5    8.70    5.20 
   2  -2   5  148.89   18.40 
   2   2   5  119.69   17.70 
   3  -2   5   55.59   13.30 
   3   2   5   48.10   11.90 
   4  -2   5   -0.80    8.80 
   4   2   5    3.50    7.50 
   5  -2   5    0.50    9.70 
   5   2   5    1.80    9.00 
   6  -2   5   10.00   13.50 
   6   2   5   13.90   11.40 
   7   3  -5   -3.60    5.50 
   6  -3  -5    4.40    5.70 
   6   3  -5    5.40    6.20 
   5  -3  -5   45.80    9.10 
  -5   3   5   56.59   11.60 
   5   3  -5   57.09   10.10 
   4  -3  -5   65.19   11.40 
  -4  -3   5   82.39   13.40 
   4   3  -5   82.09   12.10 
  -4   3   5   85.39   13.20 
   3  -3  -5   87.09   13.10 
  -3  -3   5  102.89   14.00 
  -3   3   5   89.69   13.20 
   3   3  -5   87.69   18.50 
  -2  -3   5   78.99   13.20 
   2  -3  -5   67.09   10.30 
   2   3  -5   71.49   10.80 
  -2   3   5   78.19   11.30 
  -1  -3   5  277.37   25.10 
   1  -3  -5  277.17   24.60 
   1   3  -5  240.38   24.30 
  -1   3   5  284.87   25.10 
   0  -3  -5   32.20    6.90 
   0  -3   5   37.80    8.00 
   0   3  -5   33.10    7.20 
   0   3   5   26.00    7.10 
   1  -3   5   10.90    6.30 
   1   3   5    4.80    5.40 
  -1   3  -5    8.40    5.20 
   2  -3   5   12.10    8.10 
   2   3   5    0.70    6.60 
   3  -3   5    7.60    8.40 
   3   3   5   -5.90    7.00 
   4  -3   5   48.20   11.90 
   4   3   5   29.50   10.00 
   5  -3   5   -6.30   12.30 
   5   3   5   -0.90    8.10 
   6  -3   5    3.10   14.80 
   6   3   5    4.00   11.60 
   7  -4  -5   -5.60    4.80 
   7   4  -5    3.90    6.10 
   6  -4  -5   14.20    6.80 
   6   4  -5   13.50    7.30 
   5  -4  -5    8.60    5.90 
  -5   4   5    1.70    6.90 
   5   4  -5    0.90    5.50 
   4  -4  -5   14.60    7.20 
   4  -4  -5   16.80    7.10 
  -4  -4   5   20.00    8.30 
  -4   4   5   26.10    8.50 
   4   4  -5   17.00    7.60 
  -3  -4   5   10.60    6.10 
   3  -4  -5    4.90    5.50 
  -3   4   5    5.80    5.70 
   2  -4  -5   21.60    7.20 
  -2   4   5   25.90    7.30 
   2   4  -5   23.30    6.40 
   1  -4  -5  329.57   30.40 
  -1  -4   5  368.36   31.10 
  -1   4   5  368.66   31.20 
   1   4  -5  344.17   30.70 
   0  -4   5   25.80    7.20 
   0  -4  -5   13.50    5.10 
   0   4   5   21.00    7.50 
   0   4  -5   11.20    5.40 
   1  -4   5   -5.40    5.50 
   1   4   5    2.20    5.30 
  -1   4  -5   -3.50    4.10 
   2  -4   5   82.49   14.00 
   2   4   5   91.69   14.10 
   3  -4   5  140.49   19.50 
   3   4   5  108.19   17.70 
   4  -4   5   -1.60    8.60 
   4   4   5    9.30    9.70 
   5  -4   5    3.30   11.60 
   5   4   5    9.60    8.50 
   6  -4   5   14.20   15.20 
   6   4   5    2.70    9.70 
   7  -5  -5    8.30    5.80 
   7   5  -5   12.00    7.20 
   6  -5  -5   -0.90    5.20 
   5  -5  -5  107.39   13.20 
  -5   5   5  106.99   15.90 
   5   5  -5   74.39   12.60 
   4  -5  -5  197.58   23.50 
  -4  -5   5  255.17   24.60 
   4  -5  -5  215.58   22.90 
   4   5  -5  249.38   23.50 
  -4   5   5  288.17   25.20 
  -3  -5   5   27.20    8.00 
   3  -5  -5    5.30    5.90 
  -3   5   5   14.20    7.00 
   2  -5  -5   92.49   15.30 
  -2  -5   5  117.29   13.90 
   2   5  -5  106.79   12.90 
  -2   5   5  116.99   14.00 
  -1  -5   5 1077.69   80.19 
   1  -5  -5  973.00   79.69 
   1   5  -5  950.00   79.79 
  -1   5   5 1073.79   80.39 
   0  -5  -5   35.30    7.60 
   0  -5   5   53.09    9.50 
   0   5  -5   43.40    8.00 
   1  -5   5   37.50   10.40 
  -1   5  -5   33.90    7.40 
   1   5   5   41.90    8.90 
   2  -5   5   -2.80    6.70 
   2   5   5    2.50    6.00 
   3  -5   5   18.60    9.90 
   3   5   5   12.30    7.90 
   4  -5   5   12.80   10.40 
   5   5   5    3.60    9.50 
   6  -5   5   18.20   16.50 
   6   5   5  -19.90    8.40 
   7  -6  -5   -1.80    4.70 
   7   6  -5    1.30    6.50 
   6  -6  -5    8.40    5.80 
   6   6  -5    6.30    6.60 
   5  -6  -5   85.09   12.30 
  -5   6   5   94.29   14.80 
   5   6  -5   89.59   12.80 
   4  -6  -5  417.76   41.10 
  -4  -6   5  503.15   42.00 
   4   6  -5  436.86   40.40 
  -4   6   5  569.34   42.50 
  -3  -6   5   75.99   12.10 
   3  -6  -5   76.89   12.30 
  -3   6   5   80.19   12.20 
  -2  -6   5   30.40    7.80 
  -2   6   5   26.50    8.00 
   2   6  -5   27.00    6.40 
   1  -6  -5  710.03   59.99 
  -1  -6   5  820.52   61.09 
   1   6  -5  709.73   60.19 
  -1   6   5  776.62   60.79 
   0  -6  -5   72.19   10.40 
   0  -6   5   82.89   12.30 
   0   6  -5   80.69   10.90 
   1  -6   5   86.09   14.30 
  -1   6  -5   75.09   11.10 
   1   6   5   57.69   10.90 
   2  -6   5   29.10    9.80 
   2   6   5   25.40    8.80 
   3  -6   5    7.50    8.60 
   3   6   5   12.70    7.10 
   4  -6   5   -2.80    8.10 
   4   6   5   -3.20    7.60 
   5   6   5  -10.80    7.60 
   6  -6   5    1.60   14.90 
   7  -7  -5   42.80    8.00 
   7   7  -5   46.20   10.00 
   6  -7  -5  122.59   13.90 
   6   7  -5  105.89   15.60 
   5  -7  -5   97.69   13.30 
  -5   7   5  119.59   16.60 
   5   7  -5  119.69   14.90 
  -4  -7   5  212.08   21.40 
   4  -7  -5  156.08   19.90 
   4   7  -5  186.68   19.60 
   3  -7  -5    1.30    5.50 
  -3  -7   5   11.70    6.60 
  -3   7   5    9.90    6.50 
   3   7  -5   12.30    6.70 
  -2  -7   5    6.40    5.60 
   2   7  -5    5.30    4.50 
  -2   7   5    5.80    6.20 
  -1  -7   5   59.39   11.00 
   1  -7  -5   57.99    9.30 
  -1   7   5   59.39   10.30 
   1   7  -5   57.09    9.70 
   0  -7   5  129.59   14.70 
   0  -7  -5  105.79   12.80 
   0   7  -5   94.09   12.90 
   0   7   5  105.99   15.10 
   1  -7   5  215.78   24.80 
   1   7   5  166.98   19.50 
  -1   7  -5  179.48   18.80 
   2  -7   5   17.00    8.90 
   2   7   5   18.70    8.00 
   3  -7   5   23.50   10.10 
   3   7   5   -1.20    6.30 
   4  -7   5   -3.60    9.10 
   4   7   5   10.40    7.30 
   5  -7   5   11.60   11.60 
   5   7   5   10.90    8.10 
   6  -7   5   18.50   14.60 
   7  -8  -5    8.80    5.40 
   7   8  -5   10.30    7.20 
   6  -8  -5   77.39   11.20 
   6   8  -5   66.99   11.70 
   5  -8  -5   51.09    8.90 
  -5   8   5   58.69   12.00 
   5   8  -5   47.80    9.80 
  -4  -8   5    6.00    6.60 
   4  -8  -5   -5.00    5.80 
   4   8  -5   10.90    7.00 
  -4   8   5   -5.10    7.50 
   3  -8  -5    3.20    5.90 
  -3  -8   5    5.70    6.00 
  -3   8   5    1.60    6.30 
   3   8  -5    9.00    6.50 
  -2  -8   5  153.08   16.30 
   2   8  -5  113.49   15.90 
  -2   8   5  155.48   17.00 
   1  -8  -5   23.70    6.30 
   1   8  -5   16.90    6.00 
  -1   8   5   25.80    7.60 
   0  -8   5   97.39   13.10 
   0  -8  -5   79.29   11.00 
   0   8  -5   88.39   11.60 
   0   8   5   83.09   12.40 
   1  -8   5   10.00   11.40 
  -1   8  -5   12.60    6.10 
   1   8   5   25.90    7.70 
   2  -8   5   27.90    9.70 
   2   8   5    8.30    7.60 
   3  -8   5   56.39   13.40 
   3   8   5   26.30    9.00 
   4  -8   5  -16.40    8.80 
   4   8   5   24.00    9.30 
   5  -8   5    2.50   14.30 
   5   8   5   25.30   10.50 
   6  -8   5    8.30   17.40 
   6   8   5   21.80   11.40 
   7  -9  -5   -3.00    4.00 
   7   9  -5    6.50    7.20 
   6  -9  -5   40.10    7.60 
   6   9  -5   36.30    9.30 
   5  -9  -5   53.79    8.90 
   5   9  -5   49.20    9.50 
  -5   9   5   55.29   11.10 
   4  -9  -5  138.69   17.50 
  -4  -9   5  153.48   18.70 
   4   9  -5  147.39   17.90 
  -4   9   5  167.68   18.60 
  -3  -9   5   22.40    7.80 
  -3   9   5   35.50    8.80 
   3   9  -5   19.40    7.40 
  -2  -9   5   64.99   11.10 
  -2   9   5   70.19   11.50 
   1  -9  -5   17.50    5.90 
  -1  -9   5   22.60    8.20 
   1   9  -5   15.60    6.10 
  -1   9   5   18.30    7.10 
   0  -9   5   11.50    7.10 
   0  -9  -5    6.80    5.10 
   0   9   5    5.50    5.90 
   0   9  -5    2.20    4.90 
   1  -9   5  155.58   23.00 
   1   9   5  134.39   17.30 
  -1   9  -5  144.29   16.80 
   2  -9   5   35.80   10.40 
   2   9   5   19.60    8.40 
   3  -9   5   31.30   10.80 
   3   9   5   25.90    9.00 
   4  -9   5    2.40   11.20 
   4   9   5   19.00    8.50 
   5  -9   5    2.50   13.60 
   5   9   5   -9.60    8.60 
   7 -10  -5   22.10    5.80 
   7  10  -5   16.60    8.30 
   6 -10  -5   30.70    6.90 
   6  10  -5   28.90    8.30 
   5 -10  -5    2.70    5.90 
   5 -10  -5    6.30    5.20 
   5  10  -5    3.50    5.80 
  -5  10   5    6.50    7.10 
   4 -10  -5   50.99   10.70 
  -4 -10   5   61.89   11.80 
   4  10  -5   56.29   10.50 
  -4  10   5   89.19   13.40 
  -3 -10   5   23.60    7.80 
  -3  10   5   19.10    7.80 
   3  10  -5   19.80    7.70 
  -2 -10   5  141.29   16.00 
  -2  10   5  124.89   15.90 
   1 -10  -5  124.99   14.90 
  -1 -10   5  156.18   15.80 
   1  10  -5  112.59   14.80 
  -1  10   5  138.49   16.30 
   0 -10  -5  342.47   29.70 
   0  10   5  323.07   30.90 
   0  10  -5  340.87   30.40 
   1 -10   5   34.40   10.70 
   1  10   5   33.00    9.00 
  -1  10  -5   39.10    8.30 
   2 -10   5   -3.20    7.90 
   2  10   5   -2.90    6.00 
  -2  10  -5    3.20    9.30 
   3 -10   5   -7.50    7.90 
   3  10   5   13.40    7.60 
   4 -10   5    5.40   10.50 
   4  10   5    4.00    7.90 
   5 -10   5   -7.30   12.60 
   5  10   5   -2.60    9.60 
   7 -11  -5   23.40    5.80 
   7  11  -5   16.50    8.20 
   6 -11  -5    3.40    4.60 
   6  11  -5   14.20    7.20 
   5 -11  -5    1.60    4.50 
   5 -11  -5    1.40    5.50 
   5  11  -5    7.90    6.10 
  -5  11   5   -5.60    6.40 
  -4 -11   5   -2.30    5.70 
   4 -11  -5   -8.80    5.40 
  -4  11   5    4.90    6.90 
   4  11  -5    1.70    6.20 
   3 -11  -5    5.10    6.50 
  -3 -11   5    1.30    5.70 
   3  11  -5   -6.20    5.90 
  -3  11   5    0.90    6.50 
  -2 -11   5  264.77   25.20 
  -2  11   5  262.77   25.30 
   1 -11  -5  219.58   20.50 
  -1 -11   5  231.48   21.50 
  -1  11   5  189.18   21.10 
   1  11  -5  176.08   19.90 
   0 -11  -5  239.78   24.20 
   0  11   5  245.08   24.40 
   0  11  -5  251.37   24.20 
   1 -11   5   44.10   11.90 
   1  11   5   36.80    9.40 
  -1  11  -5   38.00    8.90 
   2 -11   5  -11.40    6.70 
   2  11   5   -7.30    5.70 
  -2  11  -5   -9.10    6.30 
   3 -11   5    7.80    9.20 
   3  11   5   -5.40    6.80 
   4 -11   5   14.30   11.40 
   4  11   5   -0.80    7.30 
   5 -11   5   33.30   15.00 
   5  11   5   10.90    9.60 
   7 -12  -5   -4.80    3.90 
   7  12  -5    9.80    7.30 
   6 -12  -5    9.90    4.70 
   6  12  -5    5.30    6.80 
   5 -12  -5   12.40    5.60 
  -4 -12   5   -1.50    5.90 
   4  12  -5    7.40    6.70 
  -4  12   5   -7.20    6.20 
   3 -12  -5   17.80    6.60 
  -3 -12   5   -0.70    5.30 
   3  12  -5    6.50    6.40 
  -3  12   5    4.10    7.10 
  -2 -12   5   10.40    7.00 
  -2  12   5   21.70    8.40 
  -1 -12   5   53.09   10.50 
   1 -12  -5   38.80    8.50 
   1  12  -5   46.60    9.50 
  -1  12   5   49.50   10.10 
   0 -12   5   52.79   11.90 
   0  12  -5   68.39   11.10 
   0  12   5   65.59   11.60 
   1 -12   5   51.69   12.90 
   1  12   5   48.40   10.90 
  -1  12  -5   58.19   10.70 
   2 -12   5    0.50    7.80 
  -2  12  -5   -2.60    6.20 
   2  12   5    7.70    6.90 
   3 -12   5   13.00    8.60 
   3  12   5    4.30    7.30 
   4 -12   5   28.00   13.30 
   4  12   5   14.10    8.80 
   5 -12   5   28.20   13.40 
   5  12   5   18.10   11.10 
   7 -13  -5    1.20    4.00 
   7  13  -5   -2.90    6.70 
   6 -13  -5   -2.30    4.00 
   6 -13  -5  -11.90    6.50 
   6  13  -5   -1.90    6.40 
   5 -13  -5    9.50    5.10 
   5 -13  -5   -2.60    5.70 
   5  13  -5   -5.70    6.70 
   4 -13  -5   28.40    8.90 
  -4  13   5   59.69   10.50 
   4  13  -5   46.10    9.40 
   3 -13  -5    6.50    5.90 
  -3 -13   5    2.10    6.00 
  -3  13   5    6.90    7.30 
   3  13  -5   -0.80    6.50 
  -2 -13   5   43.30    9.80 
  -2  13   5   50.69   10.40 
   1 -13  -5   42.60    8.50 
  -1 -13   5   44.50    9.70 
  -1  13   5   30.40   10.20 
   0 -13   5   69.29   11.70 
   0  13  -5   58.39   10.20 
   0  13   5   51.39   10.70 
   1 -13   5   52.69   10.90 
  -1  13  -5   49.99    9.40 
   1  13   5   30.50    9.50 
   2 -13   5   88.59   14.60 
  -2  13  -5   65.79   12.10 
   2  13   5   63.19   12.50 
   3 -13   5   -5.00    7.80 
   3  13   5    4.30    8.30 
   4 -13   5   49.99   16.50 
   4  13   5   43.00   12.60 
   5 -13   5   15.20   14.80 
   5  13   5   -0.10    9.10 
   7 -14  -5   -0.50    3.90 
   7  14  -5   -5.60    6.20 
   6 -14  -5   12.90    6.00 
   6 -14  -5    6.80    4.20 
   6  14  -5   -9.80    5.90 
   5 -14  -5   43.90   10.70 
   5  14  -5   54.89   10.00 
   4 -14  -5    9.50    5.50 
   4  14  -5    1.80    5.80 
  -4  14   5   10.20    7.00 
   3 -14  -5   23.40    7.10 
  -3 -14   5   17.60    7.80 
  -3  14   5    1.20    7.20 
   3  14  -5   33.20    8.70 
  -2 -14   5   92.79   13.90 
   2  14  -5   72.89   12.00 
  -2  14   5   80.39   13.20 
  -1 -14   5    7.60    7.00 
   1 -14  -5    5.80    5.60 
   0 -14   5   43.80   10.30 
   0  14   5   14.90    8.60 
   0  14  -5   41.10    9.10 
   1 -14   5   79.09   13.20 
   1  14   5   58.49   12.40 
  -1  14  -5   90.09   13.70 
   2 -14   5  149.99   18.50 
   2  14   5   93.49   16.00 
  -2  14  -5  112.49   15.50 
   3 -14   5   -1.50    8.70 
   3  14   5   -5.20    7.70 
   4 -14   5    4.80   11.40 
   4  14   5   -6.70    8.40 
   5  14   5   -3.40   10.20 
   7 -15  -5   -0.40    3.70 
   6  15  -5    8.40    6.80 
   5 -15  -5    4.70    4.30 
   5  15  -5    3.60    6.60 
   4 -15  -5   65.09   10.80 
   4  15  -5   63.29   11.00 
  -4  15   5   97.19   13.10 
   3 -15  -5   15.70    7.00 
  -3 -15   5   39.10    9.50 
  -3  15   5   48.00    9.30 
   3  15  -5   23.10    8.10 
   2 -15  -5  166.08   21.70 
  -2 -15   5  209.98   21.60 
   2  15  -5  189.38   21.20 
  -2  15   5  207.18   21.70 
   1 -15  -5    7.40    5.60 
  -1 -15   5   10.80    7.50 
   0 -15   5    3.00    7.00 
   0  15  -5    7.90    6.20 
   0  15   5    5.20    7.30 
   1 -15   5   37.30   10.10 
  -1  15  -5   36.60    8.60 
   1  15   5   10.40    8.40 
   2 -15   5    9.90    8.00 
  -2  15  -5   -0.10    6.10 
   2  15   5    2.80    6.80 
   3 -15   5    4.30    8.50 
   3  15   5   -0.50    7.30 
   4 -15   5   44.70   14.60 
   4  15   5   13.90   10.40 
   5 -15   5   16.40   10.70 
   5  15   5    0.90    9.40 
   7  16  -5    4.60    7.10 
   6 -16  -5    1.10    3.40 
   6  16  -5    2.50    6.50 
   5 -16  -5   37.00    6.10 
   5 -16  -5   19.70    6.80 
   5  16  -5   38.40    8.90 
   4 -16  -5    0.20    5.30 
  -4  16   5   11.00    6.90 
   4  16  -5   14.60    6.70 
  -3 -16   5   10.50    7.20 
   3 -16  -5    8.60    7.00 
   3  16  -5   23.70    8.00 
  -3  16   5   30.10    8.60 
   2 -16  -5   12.20    7.80 
  -2 -16   5    6.60    7.10 
   2  16  -5    7.80    8.10 
  -2  16   5   16.50    8.40 
   1 -16  -5   18.80    6.60 
  -1 -16   5   -2.70    6.70 
  -1  16   5    1.80    7.60 
   0 -16   5   59.89   11.90 
   0  16   5   36.00   10.80 
   0  16  -5   45.30   11.30 
   1 -16   5   29.00    9.50 
   1  16   5   12.30    8.70 
  -1  16  -5   21.80    8.00 
   2 -16   5   44.00   10.60 
  -2  16  -5   38.10    9.10 
   2  16   5   32.60   10.20 
   3 -16   5   -7.90    8.90 
   3  16   5    7.90    8.20 
   4 -16   5   21.10   11.20 
   4  16   5    3.50    9.60 
   5 -16   5    0.70   13.40 
   7  17  -5    9.60    7.90 
   6 -17  -5    9.10    3.50 
   6  17  -5    7.90    7.00 
   5 -17  -5   10.40    6.20 
   5 -17  -5   18.30    4.80 
   5  17  -5   16.10    7.40 
   4 -17  -5  108.59   13.40 
  -4  17   5  109.79   14.60 
   4  17  -5  104.59   15.00 
   3 -17  -5    5.60    5.90 
  -3 -17   5   17.10    7.70 
   3  17  -5   23.20    8.50 
  -3  17   5   24.00    7.80 
   2 -17  -5  349.77   33.80 
  -2 -17   5  417.26   35.50 
  -2  17   5  373.36   35.30 
   2  17  -5  389.66   34.50 
  -1 -17   5   -1.00    6.60 
   1 -17  -5   -0.70    6.00 
  -1  17   5    5.90    8.10 
   0 -17   5    9.20    7.50 
   0  17   5    8.80    8.60 
   1 -17   5   80.09   13.60 
   1  17   5   47.60   11.80 
  -1  17  -5   54.09   10.80 
   2 -17   5   27.50    9.20 
   2  17   5   28.10    9.70 
  -2  17  -5   15.90    7.40 
   3 -17   5    3.90    7.60 
   3  17   5   -9.90    7.30 
   4 -17   5   17.90   10.70 
   4  17   5   -5.60    8.40 
   5 -17   5   11.30   10.50 
   5  17   5   -4.70   10.20 
   7  18  -5    1.80    7.10 
   6 -18  -5    2.40    2.90 
   6  18  -5   -3.00    6.30 
   5 -18  -5   10.80    4.00 
   5 -18  -5    8.10    5.50 
   5  18  -5    2.10    6.40 
   4 -18  -5    8.30    5.70 
  -4  18   5   17.60    6.60 
   4  18  -5    0.00    7.30 
   3 -18  -5  381.16   33.20 
  -3 -18   5  338.37   34.40 
   3  18  -5  384.46   33.80 
  -3  18   5  398.26   33.70 
   2 -18  -5  508.45   45.60 
  -2 -18   5  585.24   47.40 
  -2  18   5  531.45   47.10 
   2  18  -5  558.24   46.30 
   1 -18  -5   -4.20    5.50 
  -1 -18   5    7.70    7.30 
  -1  18   5   -0.20    7.60 
   1  18  -5    2.10    7.10 
   0 -18   5   29.00    9.50 
   0  18   5   27.10   10.10 
   1 -18   5   69.19   12.60 
  -1  18  -5   61.79   11.20 
   1  18   5   62.79   12.90 
   2 -18   5   -3.50    6.70 
   2  18   5   -8.00    6.20 
  -2  18  -5   -2.50    6.30 
   3 -18   5    5.40    7.70 
   3  18   5   -8.30    6.90 
   4 -18   5   23.10   10.00 
   4  18   5   -5.90    8.80 
   5 -18   5    2.80    9.70 
   5  18   5   -4.40   11.80 
   6 -19  -5   14.20    3.60 
   6  19  -5    8.00    7.70 
   5 -19  -5    4.80    5.60 
   5 -19  -5   -2.60    3.20 
   5  19  -5   -0.10    6.20 
   4 -19  -5    5.30    5.90 
  -4  19   5   17.40    6.80 
   4  19  -5    2.90    7.50 
   3 -19  -5   53.59    9.50 
  -3  19   5   41.40    9.50 
   3  19  -5   48.00    9.80 
   2 -19  -5  450.85   40.00 
  -2 -19   5  481.25   41.70 
   2  19  -5  480.45   40.80 
  -2  19   5  458.15   41.20 
   1 -19  -5  -11.90    5.70 
  -1 -19   5   -3.50    6.50 
   1  19  -5    2.60    7.40 
  -1  19   5    5.30    7.40 
   0 -19   5  194.18   20.40 
   0  19   5  128.99   19.90 
   1 -19   5   95.19   14.20 
   1  19   5   70.29   13.30 
  -1  19  -5   62.59   13.30 
   2 -19   5    4.10    6.80 
   2  19   5    0.20    7.10 
  -2  19  -5    5.30    6.30 
   3 -19   5   10.70    7.30 
   3  19   5    9.10    8.60 
   4 -19   5   13.10    8.60 
   4  19   5    4.50   10.50 
   5  19   5  -10.00   10.50 
   6  20  -5    9.50    7.90 
   5 -20  -5    7.20    3.40 
   5 -20  -5    3.40    5.30 
   5  20  -5   10.30    7.10 
   4 -20  -5   48.10    8.30 
  -4  20   5   50.69    9.30 
   4  20  -5   46.10    9.70 
   3 -20  -5   67.19   10.80 
   3  20  -5   83.69   12.80 
  -3  20   5   79.99   12.10 
   2 -20  -5    6.30    5.70 
  -2 -20   5    5.70    6.90 
  -2  20   5   -6.90    7.20 
   2  20  -5    5.70    7.50 
  -1 -20   5   -2.70    6.30 
  -1  20   5    6.00    7.90 
   1  20  -5   -3.70    6.90 
   0 -20   5    4.90    7.50 
   0  20   5   15.20    8.80 
   1 -20   5   70.69   12.30 
   1  20   5   41.20   11.10 
   2 -20   5   10.20    7.60 
  -2  20  -5  -13.20    5.90 
   2  20   5   -0.40    8.80 
   3 -20   5    0.50    7.10 
  -3  20  -5   15.10    9.00 
   3  20   5   -5.20    8.40 
   4 -20   5   -6.80    8.20 
   4  20   5   -3.20    9.20 
   5  20   5   14.60   12.00 
   6  21  -5    1.00    7.40 
   5 -21  -5    2.60    3.00 
   5  21  -5   -1.20    6.20 
   4 -21  -5  -12.40    4.80 
   4  21  -5    5.30    6.90 
  -4  21   5   -3.60    5.10 
   3 -21  -5    6.60    6.00 
   3  21  -5    2.10    7.10 
  -3  21   5    5.60    6.50 
   2 -21  -5  192.88   20.10 
  -2 -21   5  201.18   21.90 
   2  21  -5  214.08   21.10 
  -2  21   5  161.28   21.00 
  -1 -21   5   17.80    8.00 
  -1  21   5   29.70   10.10 
   1  21  -5   16.50    8.40 
   0 -21   5  125.19   16.30 
   0  21   5   90.19   15.80 
   1 -21   5    4.90    6.60 
   1  21   5   -1.50    7.10 
   2 -21   5   24.40    8.50 
   2  21   5   -5.80   10.40 
  -2  21  -5   13.20    7.10 
   3 -21   5   17.60    7.50 
   3  21   5    9.80    9.30 
  -3  21  -5  -11.40    7.00 
   4 -21   5    9.20    7.90 
   4  21   5   -4.00    9.30 
   5  22  -5   -0.80    6.40 
   4 -22  -5   41.70    7.50 
  -4  22   5   34.00    7.90 
   4  22  -5   17.10    8.70 
   3 -22  -5  156.08   17.10 
   3  22  -5  167.48   18.60 
  -3  22   5  160.08   17.60 
  -2 -22   5   26.60    9.10 
   2 -22  -5   31.40    7.60 
   2  22  -5   31.60    9.00 
  -2  22   5   26.40    8.90 
  -1 -22   5    3.90    6.60 
  -1  22   5    0.30    7.40 
   1  22  -5   -2.80    6.50 
   0 -22   5   16.00    8.20 
   0  22  -5   27.90    8.20 
   0  22   5   15.60    8.80 
   1 -22   5   15.00    9.00 
   1  22   5   28.90    9.60 
   2 -22   5   -2.80    6.70 
   2  22   5   15.60    9.10 
  -2  22  -5    2.50    7.10 
   3 -22   5    1.10    7.40 
  -3  22  -5   -7.00    7.40 
   3  22   5    2.50    8.70 
   4 -22   5   -1.80    9.40 
   4  22   5   13.30    9.90 
   6  23  -5   31.10    9.40 
   5  23  -5   -4.40    6.40 
   4 -23  -5    1.50    5.10 
  -4  23   5   19.10    5.80 
   4  23  -5   10.90    7.90 
   3 -23  -5   32.30    7.20 
  -3  23   5   27.30    7.90 
   3  23  -5   33.10    9.20 
   2 -23  -5    9.30    6.10 
  -2  23   5    2.10    9.40 
   2  23  -5   22.10    8.20 
  -1 -23   5   18.40    8.00 
  -1  23   5   26.50    9.30 
   1  23  -5    9.40    7.40 
   0 -23   5  161.58   18.30 
   0  23   5  105.69   18.50 
   0  23  -5  142.99   16.40 
   1 -23   5  408.06   33.70 
   1  23   5  307.37   34.80 
   2 -23   5   -4.00    6.70 
   2  23   5  -14.90    7.60 
  -2  23  -5   -8.10    7.00 
   3  23   5  -10.30    8.90 
   6  24  -5    9.20    8.00 
   5  24  -5    1.20    7.20 
   4  24  -5   -1.30    7.20 
   3 -24  -5    5.00    5.30 
  -3  24   5    3.10    6.40 
   2 -24  -5    9.10    5.90 
  -2  24   5   11.70   13.40 
   2  24  -5    6.40    7.10 
  -1 -24   5   -2.30    6.10 
  -1  24   5   -4.30    7.80 
   1  24  -5   11.80    7.00 
   0 -24   5  190.78   21.10 
   0  24  -5  175.38   19.30 
   0  24   5  194.98   23.70 
   1 -24   5  424.56   34.40 
   1  24   5  286.97   35.70 
  -1  24  -5  383.06   32.10 
   2 -24   5   84.99   13.30 
  -2  24  -5   48.80   10.60 
   2  24   5   38.40   12.40 
   3  24   5   -7.80   10.30 
   4  24   5   11.00   15.10 
   6  25  -5    3.00    7.70 
   5  25  -5    1.60    7.30 
   4  25  -5   -1.50    6.90 
   3 -25  -5   24.70    6.30 
  -3  25   5   21.40    7.60 
   3  25  -5   38.60    9.50 
   2 -25  -5   34.60    8.00 
   2  25  -5   24.80    8.70 
  -1 -25   5    4.90    6.40 
   1  25  -5   -0.20    6.70 
  -1  25   5   -4.20    7.70 
   0 -25   5   15.30    7.70 
   0  25   5  -11.40    8.10 
   0  25  -5   11.70    7.10 
   1 -25   5   42.40    9.30 
   1  25   5   21.40    9.90 
  -1  25  -5   18.60    7.20 
   2 -25   5    0.10    5.70 
  -2  25  -5   -0.50    7.60 
   2  25   5    3.30    9.30 
   3  25   5    7.00   10.50 
   4  25   5    2.90   11.80 
   5  26  -5    7.10    8.10 
   4  26  -5   25.70    9.20 
   3 -26  -5   15.40    5.20 
  -3  26   5    8.60    6.50 
   3  26  -5   21.10    8.50 
   2 -26  -5    7.00    5.20 
   2  26  -5    1.10    6.90 
  -2  26   5  -15.80    8.70 
   1  26  -5    3.60    6.60 
  -1  26   5    1.70    8.10 
   0 -26   5    9.50    7.60 
   0  26  -5   11.00    7.10 
   0  26   5   28.20   10.50 
   1 -26   5    7.00    6.40 
   1  26   5   -6.90    8.70 
  -1  26  -5    2.70    5.30 
   2 -26   5    9.80    6.90 
   2  26   5   29.10    9.80 
  -2  26  -5   12.00    7.60 
   3 -26   5    3.90    6.50 
   3  26   5   -1.50   10.50 
   4  26   5   -0.80   11.60 
   5  27  -5   10.80    8.30 
   4  27  -5   19.20    8.40 
   3 -27  -5   16.90    4.90 
  -3  27   5   10.20    6.80 
   3  27  -5   14.00    8.20 
   2 -27  -5   -6.30    4.90 
  -2  27   5   15.80    9.50 
   2  27  -5    0.70    7.20 
   1  27  -5    5.30    6.50 
  -1  27   5    2.50    8.80 
   0 -27   5  -11.80    5.40 
   0  27   5  -12.30    8.80 
   0  27  -5    1.00    6.30 
   1 -27   5   21.50    7.70 
  -1  27  -5   12.20    6.10 
   2 -27   5   14.00    6.80 
  -2  27  -5   -4.00    7.70 
   3 -27   5  -13.00    5.10 
  -3  27  -5   10.80    6.10 
   3  27   5    0.90    9.50 
   4  28  -5    1.40    7.70 
  -3  28   5   -7.80    5.50 
   3  28  -5    6.10    7.30 
   2 -28  -5   -0.20    4.70 
  -2  28   5    0.40    7.80 
   2  28  -5    2.60    7.50 
   1  28  -5    5.90    7.20 
   0  28  -5   -5.10    5.60 
   0  28   5    8.90    9.80 
   1 -28   5   52.59   11.70 
  -1  28  -5   63.79    9.90 
   1  28   5   23.50   11.00 
   2 -28   5   -3.30    6.30 
   2  28   5   18.90    9.50 
   3  28   5   28.40   12.50 
   5  29  -5   19.10    9.10 
   4  29  -5   42.40   10.90 
   3  29  -5   23.40    8.50 
  -3  29   5   11.20    6.40 
   2 -29  -5   12.70    6.40 
   2  29  -5    4.80   10.00 
  -2  29   5   12.30    7.90 
  -1  29   5   -7.10    8.60 
   1  29  -5   -1.80    6.30 
   0  29   5   10.20    9.80 
   0  29  -5    1.80    5.70 
   1  29   5    9.80    9.20 
  -1  29  -5   12.80    6.20 
   2  29   5   -7.00    9.30 
   3  29   5    7.00   12.00 
   4  30  -5   21.20    9.70 
  -3  30   5   -7.20    5.70 
   3  30  -5   -3.80    7.20 
   2  30  -5   -3.60    7.20 
  -1  30   5  -22.60    8.60 
   1  30  -5   -6.60    6.40 
   0  30  -5    7.10    6.10 
   0  30   5   11.30   10.00 
  -1  30  -5   16.70    6.30 
   1  30   5   17.00   10.00 
   2  30   5   -9.80    8.80 
   3  30   5    4.00   14.00 
   4  31  -5   21.10    9.50 
   3  31  -5   29.40    9.40 
  -2  31   5  -15.60    7.20 
   2  31  -5    8.20    6.90 
  -1  31   5   29.90    9.90 
   1  31  -5    9.10    6.70 
   0  31  -5   -2.40    5.40 
   0  31   5   10.60   10.00 
   1  31   5  -11.40    9.20 
  -1  31  -5   -7.40    4.90 
   2  31   5   15.80   11.00 
   4  32  -5  -18.90    7.60 
   3  32  -5    5.60    8.00 
  -2  32   5   22.60    8.60 
   2  32  -5    8.00    7.40 
   1  32  -5    5.70    6.30 
   0  32  -5   -2.60    4.90 
   0  32   5   11.20   10.40 
  -1  32  -5   17.20    6.00 
   1  32   5   -1.40    9.20 
   2  32   5  -16.80   10.10 
   3  33  -5   -1.00    7.10 
   2  33  -5    9.80    7.00 
  -2  33   5  -10.00    8.10 
  -1  33   5   -2.50    9.10 
   1  33  -5   -4.90    6.40 
   0  33  -5    2.00    5.50 
   1  33   5   14.00   11.90 
  -1  33  -5   -2.30    4.80 
   2  33   5   -7.80    9.40 
   3  34  -5   -0.30    8.00 
  -2  34   5   14.80    9.20 
   2  34  -5   30.60    8.80 
   1  34  -5   -0.10    6.30 
   0  34   5    1.10   11.30 
  -1  34  -5   -0.30    4.90 
   1  34   5    0.50   11.00 
  -2  35   5   -6.90    9.00 
   2  35  -5   10.20    7.60 
   1  35  -5    3.60    6.00 
   0  35  -5   12.00    6.50 
   1  35   5   29.90   12.20 
   1  36  -5   16.40    6.40 
  -1  36   5   16.80   10.10 
   0  36  -5    9.10    6.20 
   0  36   5   25.90   10.80 
   7   0  -6   -1.20    6.20 
   6   0  -6   16.40    7.20 
   5   0  -6   -2.10    5.90 
  -5   0   6   11.10    7.90 
  -4   0   6   99.49   15.20 
  -3   0   6   -4.40    6.00 
  -2   0   6   77.79   12.50 
  -1   0   6   -2.70    5.50 
   0   0   6   63.59   11.50 
   1   0   6   -5.00    6.20 
   2   0   6  149.69   21.10 
   3   0   6  -17.00    7.70 
   4   0   6  248.18   32.60 
   5   0   6   -3.30   11.00 
   7  -1  -6    3.90    6.20 
   7   1  -6    0.40    6.30 
   6  -1  -6    4.00    5.70 
   6   1  -6    6.30    8.00 
  -5  -1   6   -8.50    5.50 
   5   1  -6   -1.10    6.00 
  -5   1   6   -8.90    5.70 
  -4  -1   6   91.59   14.60 
  -4   1   6   90.19   14.70 
  -3  -1   6    1.10    6.20 
  -3   1   6    1.10    6.40 
  -2  -1   6    8.20    6.90 
  -2   1   6   18.80    7.60 
  -1  -1   6    8.50    6.50 
  -1   1   6    4.80    6.70 
   0  -1   6    7.80    6.80 
   0   1   6   11.50    7.30 
   1  -1   6   31.00    9.90 
   1   1   6   17.00    8.20 
   2  -1   6   17.80    9.10 
   2   1   6   21.90    9.30 
   3  -1   6   37.90   11.10 
   3   1   6   23.50   10.70 
   4  -1   6  138.49   25.70 
   4   1   6  194.38   27.80 
   5  -1   6   -0.10   12.00 
   5   1   6  -21.30    9.40 
   7  -2  -6   -5.00    5.40 
   7   2  -6   10.00    7.10 
   6  -2  -6   -0.40    6.10 
  -5  -2   6   40.40   10.40 
   5  -2  -6   22.10    8.20 
   5   2  -6   40.10    9.60 
  -5   2   6   24.80    9.60 
  -4  -2   6   -2.00    6.10 
  -4   2   6    8.30    7.00 
   4   2  -6   -4.00    6.10 
  -3  -2   6   12.30    7.00 
  -3   2   6    2.20    6.90 
  -2  -2   6  229.38   22.70 
  -2   2   6  212.68   22.50 
  -1  -2   6    0.80    5.60 
  -1   2   6   -2.30    5.40 
   0  -2   6    5.90    6.70 
   0   2   6    2.50    5.60 
   1  -2   6    8.10    7.90 
   1   2   6   11.00    7.40 
   2  -2   6   27.80   11.00 
   2   2   6   26.70    9.30 
   3  -2   6   15.90   11.60 
   3   2   6   37.10   11.50 
   4  -2   6   24.20   12.80 
   4   2   6   26.30   13.00 
   5  -2   6   18.20   13.10 
   5   2   6   -1.20   11.40 
   7  -3  -6    2.30    5.70 
   7   3  -6   13.80    7.70 
   6  -3  -6    5.60    6.20 
   6   3  -6    7.40    6.90 
   5  -3  -6   38.20    9.10 
  -5  -3   6   29.10    9.50 
   5   3  -6   28.60    8.80 
  -5   3   6   40.40   10.50 
  -4  -3   6  106.89   16.20 
   4   3  -6   86.99   14.00 
  -4   3   6  102.89   15.70 
  -3  -3   6   -0.70    6.10 
  -3   3   6   -7.10    5.60 
  -2  -3   6   -1.00    5.50 
  -2   3   6    5.30    6.70 
  -1  -3   6   14.70    7.10 
  -1   3   6   12.00    7.60 
   0  -3   6   26.00    8.40 
   0   3   6    6.10    6.40 
   1  -3   6   19.70    9.00 
   1   3   6   -2.90    6.60 
   2  -3   6   40.30   12.00 
   2   3   6   33.70   10.30 
   3  -3   6    7.20    9.30 
   3   3   6   11.10    8.90 
   4  -3   6   33.30   13.40 
   4   3   6    4.10    9.50 
   5  -3   6   13.10   14.30 
   5   3   6   35.90   15.00 
   7  -4  -6    4.50    5.90 
   7   4  -6   -2.30    6.60 
   6  -4  -6   -0.20    5.90 
   6   4  -6    6.60    6.70 
  -5  -4   6   -2.40    6.20 
   5  -4  -6    1.10    6.20 
   5   4  -6   -5.10    5.90 
  -5   4   6    0.70    6.90 
  -4  -4   6  195.38   22.10 
   4   4  -6  177.38   21.50 
  -4   4   6  217.38   22.70 
  -3  -4   6    4.00    6.50 
  -3   4   6    3.30    7.00 
  -2  -4   6  373.26   33.70 
  -2   4   6  378.66   34.30 
  -1  -4   6  140.49   16.80 
  -1   4   6  137.49   17.60 
   0  -4   6  283.57   26.60 
   0   4   6  240.18   25.60 
   1  -4   6   12.90    8.70 
   1   4   6   13.20    7.50 
   2  -4   6   12.00    8.70 
   2   4   6    1.90    7.10 
   3  -4   6   12.90    9.90 
   3   4   6    3.50    9.00 
   4   4   6   -0.10    8.20 
   5  -4   6    2.10   12.20 
   5   4   6    2.40   10.20 
   7  -5  -6    4.00    6.10 
   7   5  -6   -2.90    7.00 
   6  -5  -6    2.60    6.00 
   6   5  -6    0.90    6.80 
   5  -5  -6    4.60    6.20 
  -5  -5   6   11.80    7.80 
   5   5  -6   10.00    7.20 
  -5   5   6    5.30    7.70 
  -4  -5   6   24.10    8.80 
  -4   5   6   16.60    8.70 
   4   5  -6   29.40    8.80 
  -3  -5   6  259.07   26.80 
  -3   5   6  296.37   27.70 
  -2  -5   6  228.58   23.00 
  -2   5   6  225.98   23.50 
  -1  -5   6   37.50    9.40 
  -1   5   6   35.30    9.40 
   0  -5   6   72.59   12.40 
   0   5   6   44.60   10.40 
   1  -5   6    4.90    7.70 
   1   5   6    9.50    7.00 
   2  -5   6    0.40    8.10 
   2   5   6    7.50    7.40 
   3  -5   6   -5.30    9.40 
   3   5   6   19.50    8.60 
   4   5   6    6.40    7.70 
   5  -5   6   -4.90   12.20 
   5   5   6   -5.50    9.20 
   7   6  -6    9.00    7.80 
   6  -6  -6   -4.60    5.70 
   6   6  -6    0.90    7.00 
   5  -6  -6   40.10    9.00 
  -5  -6   6   30.90    9.90 
  -5   6   6   28.50   10.40 
   5   6  -6   60.29   11.00 
  -4  -6   6   63.59   12.60 
  -4   6   6   94.79   14.50 
   4   6  -6   65.09   12.10 
  -3  -6   6  148.39   18.70 
  -3   6   6  164.48   19.30 
  -2  -6   6   10.20    6.50 
  -2   6   6   11.90    7.40 
  -1  -6   6    9.90    6.50 
  -1   6   6    3.30    6.90 
   0  -6   6   20.80    8.20 
   0   6   6   31.00    8.80 
   1  -6   6   13.10    8.50 
   1   6   6   -0.40    6.40 
   2  -6   6    1.20    8.00 
   2   6   6   14.20    7.30 
   3  -6   6   -4.30    9.30 
   4  -6   6   19.70   11.00 
   4   6   6    2.10    8.10 
   5  -6   6  -10.80   13.70 
   5   6   6    5.50   10.10 
   7  -7  -6   18.10    6.90 
   7   7  -6   17.70    8.60 
   6  -7  -6    8.30    6.30 
   6   7  -6    8.40    7.50 
  -5  -7   6    5.80    7.10 
   5  -7  -6   -0.10    5.20 
   5   7  -6   -5.20    5.40 
  -5   7   6    4.50    6.80 
  -4  -7   6  380.56   35.40 
   4   7  -6  370.16   35.20 
  -4   7   6  407.76   36.10 
  -3  -7   6  213.48   24.00 
  -3   7   6  251.47   24.80 
  -2  -7   6  138.69   17.30 
  -2   7   6  139.89   18.30 
  -1  -7   6   -6.90    5.40 
  -1   7   6   -9.00    5.90 
   0  -7   6   -0.10    7.00 
   0   7   6    5.30    6.50 
   1  -7   6   48.60   11.80 
   1   7   6   32.40    9.60 
   2  -7   6   -4.60    7.30 
   2   7   6   -7.30    6.20 
   3  -7   6   13.70   10.20 
   4  -7   6   -2.40   12.10 
   4   7   6    1.70    7.70 
   5  -7   6   -5.30   13.30 
   5   7   6    4.60    8.90 
   7  -8  -6    9.00    6.20 
   7   8  -6   -7.00    6.70 
   6  -8  -6   -2.00    5.50 
   6   8  -6    7.60    7.50 
   5  -8  -6    3.40    5.30 
  -5  -8   6    5.80    7.30 
  -5   8   6    1.10    7.00 
   5   8  -6    5.60    6.50 
  -4  -8   6  200.48   23.20 
   4   8  -6  221.48   23.30 
  -4   8   6  247.48   24.80 
  -3  -8   6   -3.30    6.20 
  -3   8   6   -0.10    6.70 
  -2  -8   6   30.80    8.90 
  -2   8   6   50.69   10.80 
  -1  -8   6   14.20    7.60 
  -1   8   6   11.70    7.80 
   0  -8   6   11.00    7.70 
   0   8   6    4.10    6.70 
   1  -8   6    2.40    7.70 
   1   8   6   15.40    8.10 
   2  -8   6    1.00    8.20 
   2   8   6    2.30    6.90 
   3  -8   6   -3.00    9.10 
   3   8   6    0.20    7.10 
   4  -8   6  -19.20    9.70 
   4   8   6    8.80    9.30 
   5  -8   6  -23.90   10.20 
   5   8   6   -4.40    9.30 
   7  -9  -6   22.50    6.70 
   7   9  -6   22.60    9.20 
   6  -9  -6   11.80    6.00 
   6   9  -6   -1.70    6.90 
   5  -9  -6   30.30    8.00 
  -5   9   6   52.59   11.10 
  -4  -9   6   22.40    7.90 
   4   9  -6   14.70    7.80 
  -4   9   6    9.90    7.50 
  -3  -9   6   13.80    7.70 
  -3   9   6    7.20    7.60 
  -2  -9   6   -4.30    5.80 
  -2   9   6   12.20    8.20 
  -1  -9   6   -9.50    5.30 
  -1   9   6  -13.00    6.10 
   0  -9   6  332.57   29.90 
   0   9   6  265.17   29.10 
   1  -9   6  120.69   17.00 
   1   9   6   67.59   13.50 
   2  -9   6    5.20    9.20 
   2   9   6    6.90    7.30 
   3  -9   6   -2.70    8.70 
   3   9   6   11.70    7.50 
   4  -9   6   -1.70   11.20 
   4   9   6    8.10    9.10 
   5   9   6   -4.30    9.90 
   7 -10  -6   -2.10    4.90 
   7  10  -6    7.40    8.30 
   6 -10  -6    3.70    5.20 
   6  10  -6   -2.80    7.10 
   5 -10  -6    9.70    6.00 
   5  10  -6    1.40    6.30 
  -5  10   6    9.30    8.20 
  -4 -10   6   35.40    9.80 
  -4  10   6   34.10   10.30 
   4  10  -6   43.60   10.10 
  -3 -10   6    8.00    6.60 
   3 -10  -6   -6.80    6.50 
  -3  10   6    2.00    7.70 
  -2 -10   6    2.80    6.50 
  -2  10   6   12.50    7.80 
  -1 -10   6    6.80    7.20 
  -1  10   6   -4.00    6.90 
   0 -10   6    9.40    7.80 
   0  10   6    9.60    7.70 
   1 -10   6   46.60   11.90 
   1  10   6   33.30   10.00 
   2 -10   6   12.50    9.40 
   2  10   6   -3.70    6.40 
   3  10   6   -7.00    6.20 
   4 -10   6   20.90   13.90 
   4  10   6  -11.30    8.40 
   5 -10   6  -12.80   13.50 
   5  10   6    3.00   11.40 
   7 -11  -6    4.90    5.40 
   7  11  -6   10.70    8.10 
   6 -11  -6   10.60    5.70 
   6  11  -6   12.70    8.40 
   5 -11  -6   11.00    6.30 
   5  11  -6    8.40    7.20 
  -5  11   6   28.20    9.50 
  -4 -11   6    1.90    5.90 
   4  11  -6    0.90    6.40 
  -4  11   6    4.00    7.20 
  -3 -11   6    2.70    6.20 
   3 -11  -6    0.10    6.80 
  -3  11   6   10.30    7.30 
   3  11  -6   12.30    8.10 
  -2 -11   6    2.80    6.80 
  -2  11   6    4.90    7.70 
  -1 -11   6    1.30    6.90 
  -1  11   6   -6.10    6.40 
   0  11   6   69.99   13.20 
   1 -11   6   59.59   13.00 
   1  11   6   21.50    8.60 
   2 -11   6   20.00   10.40 
   2  11   6    3.70    7.50 
   3 -11   6    5.00   10.20 
   3  11   6    2.10    7.60 
   4 -11   6   15.10   14.00 
   4  11   6    3.20    8.40 
   5 -11   6   18.10   15.20 
   7 -12  -6    9.00    5.30 
   7  12  -6   12.60    8.30 
   6 -12  -6    0.00    4.90 
   6  12  -6    5.60    7.60 
   5 -12  -6   39.10    8.20 
  -5  12   6   31.20   10.20 
   5  12  -6   22.80    8.50 
  -4 -12   6    7.70    6.70 
  -4  12   6   23.40    8.50 
   4  12  -6   15.40    7.60 
   3 -12  -6    9.20    7.00 
  -3 -12   6    4.90    6.80 
   3  12  -6    1.20    7.30 
  -3  12   6    5.40    7.70 
  -2 -12   6   25.90    9.60 
  -2  12   6   35.00   10.50 
  -1 -12   6   34.20   10.30 
  -1  12   6   48.80   11.10 
   0 -12   6   21.30    9.30 
   0  12   6   15.60    8.60 
   1 -12   6    0.00    8.00 
   1  12   6    2.60    7.30 
   2 -12   6   -0.80    7.80 
   2  12   6    1.80    6.70 
   3 -12   6    3.10   10.40 
   3  12   6   -2.20    7.70 
   4 -12   6    2.60   12.60 
   4  12   6   -6.60    7.60 
   5 -12   6    3.20   16.00 
   5  12   6    1.90    9.10 
   7 -13  -6   -0.10    4.50 
   6 -13  -6   -7.40    4.40 
   6  13  -6    2.80    7.60 
   5 -13  -6    6.80    5.80 
   5  13  -6   10.80    8.10 
  -5  13   6    9.30    8.70 
   4 -13  -6    4.40    7.80 
  -4 -13   6   23.20    7.90 
   4  13  -6   27.40    8.80 
  -4  13   6   31.40    8.70 
  -3 -13   6   13.20    6.90 
   3 -13  -6    0.10    5.80 
   3  13  -6    4.50    7.10 
  -3  13   6    7.40    7.30 
  -2 -13   6    4.70    7.30 
  -2  13   6   -4.70    7.80 
  -1 -13   6    2.10    6.80 
  -1  13   6    8.00    8.30 
   0 -13   6    5.00    7.30 
   0  13   6    0.50    7.50 
   1 -13   6   12.60    8.30 
   1  13   6    1.80    7.90 
   2 -13   6   45.90   12.80 
   2  13   6   29.10   10.00 
   3 -13   6   75.49   17.00 
   3  13   6   30.50   10.90 
   4 -13   6   21.30   12.90 
   4  13   6    4.00    8.70 
   5  13   6   13.70   10.60 
   7 -14  -6   11.60    4.70 
   7  14  -6   12.60    8.20 
   6 -14  -6   21.80    5.80 
   6  14  -6   17.70    8.70 
   5 -14  -6    1.20    5.10 
   5  14  -6    5.70    7.40 
  -5  14   6    2.30    7.30 
   4 -14  -6   14.10    7.80 
  -4 -14   6   11.30    7.40 
   4  14  -6    9.10    7.20 
  -4  14   6   16.10    7.70 
   3 -14  -6   10.10    6.10 
  -3 -14   6   -7.10    5.20 
  -3  14   6  -10.20    6.20 
   3  14  -6   -3.10    6.70 
  -2 -14   6   28.10    8.80 
  -2  14   6   25.30    9.80 
  -1 -14   6    5.70    7.90 
  -1  14   6   -2.90    7.80 
   0 -14   6   15.20    8.70 
   0  14   6    7.90    8.00 
   1 -14   6    2.70    7.30 
   1  14   6    6.20    8.20 
   2 -14   6    4.20    9.30 
   2  14   6    1.10    7.60 
   3 -14   6   37.80   13.30 
   3  14   6    3.30    8.70 
   4 -14   6    0.30   13.00 
   4  14   6    1.70    9.50 
   5  14   6    2.60   10.80 
   7 -15  -6   -3.80    3.80 
   7  15  -6   13.80    8.40 
   6 -15  -6    7.30    4.60 
   6  15  -6    3.90    7.50 
   5 -15  -6   17.40    5.90 
  -5  15   6   16.20    8.40 
   5  15  -6   19.40    8.50 
   4 -15  -6   16.20    7.10 
  -4  15   6   30.10    9.10 
   3 -15  -6  -10.70    5.50 
  -3 -15   6    3.00    6.60 
  -3  15   6   17.20    7.90 
   3  15  -6    7.20    7.60 
  -2 -15   6   -0.30    6.30 
  -2  15   6    2.30    7.80 
  -1 -15   6   10.20    7.80 
  -1  15   6   23.90    9.60 
   0 -15   6    0.80    7.60 
   0  15   6   16.70    8.70 
   1 -15   6   -3.20    7.10 
   1  15   6   -3.30    6.70 
   2 -15   6   60.89   13.90 
   3 -15   6   92.99   17.60 
   3  15   6   50.89   13.40 
   4 -15   6   14.30   18.10 
   4  15   6  -13.60    8.70 
   7  16  -6    8.20    8.50 
   6 -16  -6    3.90    4.40 
   6  16  -6    1.50    7.70 
   5 -16  -6   16.00    7.10 
   5 -16  -6   19.00    6.00 
  -5  16   6   27.90    8.80 
   5  16  -6   14.00    8.20 
  -4 -16   6    0.20    6.10 
   4 -16  -6   10.10    6.60 
  -4  16   6    0.70    7.00 
   4  16  -6    1.80    7.10 
   3 -16  -6    7.10    6.00 
  -3 -16   6   -4.20    5.50 
  -3  16   6  -15.50    6.10 
   3  16  -6   -9.10    6.00 
  -2 -16   6   97.99   16.10 
   2  16  -6  105.59   16.10 
  -2  16   6  115.29   17.30 
  -1 -16   6   75.19   13.70 
  -1  16   6   64.49   14.00 
   0 -16   6   30.70    9.80 
   0  16   6   22.70    9.60 
   1 -16   6   18.00    9.30 
   1  16   6   11.70    8.50 
   2 -16   6   18.60    9.90 
   2  16   6    9.90    8.60 
   3 -16   6   17.50   12.30 
   3  16   6   14.00    8.90 
   4 -16   6    3.30   12.30 
   4  16   6    7.60    9.70 
   6 -17  -6    5.20    4.40 
   6  17  -6   -7.10    6.80 
   5 -17  -6   18.60    7.10 
   5 -17  -6   17.90    6.00 
  -5  17   6   38.30    9.50 
   5  17  -6   28.20    8.80 
   4 -17  -6    6.90    6.00 
   4  17  -6   -2.80    6.80 
  -4  17   6    0.60    8.30 
   3 -17  -6   -0.10    5.90 
  -3 -17   6    1.40    5.80 
   3  17  -6   -0.30    7.00 
  -3  17   6    5.10    7.00 
  -2 -17   6  319.07   30.70 
  -2  17   6  316.37   31.50 
   2  17  -6  291.67   30.10 
  -1 -17   6  441.16   39.30 
  -1  17   6  408.16   40.40 
   0 -17   6    8.10    8.40 
   0  17   6    7.90    7.90 
   1 -17   6   18.60    9.20 
   1  17   6   14.10    8.70 
   2 -17   6  -10.30    7.30 
   2  17   6    1.30    8.20 
   3 -17   6   14.70   10.50 
   3  17   6   -5.20    6.80 
   4 -17   6   -7.80   12.20 
   4  17   6   10.30    9.90 
   6 -18  -6   -1.00    4.30 
   6  18  -6    3.40    7.50 
   5 -18  -6   35.60    8.50 
   5 -18  -6   18.80    7.30 
   5  18  -6   18.90    9.00 
   4 -18  -6    5.20    6.80 
   4  18  -6   -3.10    6.80 
  -3 -18   6    5.20    6.80 
   3 -18  -6   10.70    6.40 
   3  18  -6   13.00    8.60 
  -3  18   6   14.20    7.60 
  -2 -18   6   60.09   12.50 
   2  18  -6   56.29   12.30 
  -2  18   6   52.69   13.10 
  -1 -18   6   55.59   12.30 
  -1  18   6   44.10   12.30 
   0 -18   6    8.10    7.80 
   0  18   6    2.60    8.40 
   1 -18   6   16.30    8.80 
   1  18   6   23.90    9.40 
   2 -18   6   -4.90    7.40 
   2  18   6    0.20    8.00 
   3 -18   6    4.00    9.80 
   3  18   6    1.70    8.90 
   4 -18   6  -17.10   10.50 
   4  18   6  -13.10    8.60 
   6  19  -6    9.30    8.20 
   5 -19  -6   -2.30    6.90 
  -5  19   6   11.10    6.60 
   5  19  -6   -4.00    7.50 
   4 -19  -6    6.00    6.90 
   4  19  -6   19.20    8.80 
   3 -19  -6   46.60    9.90 
  -3 -19   6   37.20    9.90 
  -3  19   6   34.80    9.80 
   3  19  -6   49.50   10.70 
  -2 -19   6   29.40    9.70 
   2  19  -6   21.90   10.00 
  -2  19   6   20.20   10.30 
  -1 -19   6  199.28   21.60 
  -1  19   6  141.79   21.10 
   0 -19   6   81.59   14.40 
   0  19   6   46.50   12.00 
   1 -19   6    8.00    7.90 
   1  19   6   13.40    8.40 
   2 -19   6   -5.40    8.90 
   2  19   6   11.70    9.10 
   3 -19   6    3.40    8.80 
   3  19   6    5.60    9.00 
   4 -19   6   30.70   13.10 
   5 -20  -6    8.60    4.40 
  -5  20   6   -1.60    6.10 
   5  20  -6   13.00    7.90 
   4 -20  -6    6.90    6.50 
  -4  20   6   -0.40    8.40 
   4  20  -6    9.00    8.30 
   3 -20  -6   92.39   14.90 
  -3  20   6  123.39   16.20 
   3  20  -6  124.39   18.70 
  -2 -20   6   20.30    8.70 
  -2  20   6    8.50    9.70 
   2  20  -6   10.50    8.50 
  -1 -20   6   57.49   12.40 
  -1  20   6   29.10   10.60 
   0 -20   6  135.99   18.60 
   0  20   6  124.09   19.30 
   1 -20   6   16.10    9.20 
   1  20   6    4.40    7.70 
   2 -20   6    9.10    8.20 
   2  20   6   -4.10    7.70 
   3 -20   6   10.20    8.80 
   3  20   6   -6.00    8.20 
   4 -20   6   11.60   10.50 
   4  20   6   -5.00    9.60 
   6  21  -6   20.50    9.60 
   5 -21  -6   11.80    4.40 
  -5  21   6   24.70    7.60 
   5  21  -6    6.10    8.30 
   4 -21  -6   18.40    6.50 
   4  21  -6    6.60    8.00 
  -4  21   6    9.40    7.00 
  -3 -21   6    0.00    6.40 
   3 -21  -6   -5.50    6.10 
  -3  21   6   -4.10    6.50 
   3  21  -6   -1.80   12.50 
  -2 -21   6  197.38   22.90 
  -2  21   6  204.88   23.90 
   2  21  -6  178.38   22.30 
  -1 -21   6   59.69   12.70 
   1  21  -6   60.49   12.10 
  -1  21   6   44.60   12.00 
   0 -21   6   23.40    9.00 
   1 -21   6   19.10    9.40 
   1  21   6  -14.60    8.80 
   2 -21   6  -17.00    7.20 
   2  21   6  -15.40    7.60 
   3 -21   6   -5.80    9.30 
   3  21   6    0.00    8.70 
   4 -21   6   -2.50    9.90 
   4  21   6    3.90   10.80 
   6  22  -6    3.80    8.10 
   5 -22  -6    9.20    4.10 
  -5  22   6   11.50    6.60 
   5  22  -6    3.80    7.80 
   4 -22  -6   -6.60    6.50 
   4  22  -6    1.90    7.80 
  -4  22   6   -2.20    6.40 
   3 -22  -6   20.80    7.50 
  -3  22   6   -0.10    6.90 
   3  22  -6    0.70    7.50 
  -2 -22   6   22.60    9.80 
  -2  22   6   28.40   10.70 
   2  22  -6   22.30    9.60 
  -1 -22   6   -9.50    6.20 
   1  22  -6    0.50    7.70 
  -1  22   6   -0.50    8.40 
   0 -22   6    0.90    6.80 
   0  22   6    2.80    8.30 
   1 -22   6  150.78   20.20 
   1  22   6  102.39   25.30 
   2 -22   6   51.59   12.70 
   3 -22   6   -1.10    7.80 
   3  22   6    2.90    9.70 
   4 -22   6    0.00    9.30 
   4  22   6   -2.30    9.40 
   6  23  -6    7.90    8.30 
   5 -23  -6   -2.20    3.20 
   5  23  -6   -4.00    7.80 
   4  23  -6    0.80    8.20 
  -4  23   6    6.40    6.50 
   3 -23  -6   -2.30    6.60 
  -3  23   6   14.90    7.60 
   3  23  -6    2.40    8.10 
  -2 -23   6   12.10    8.50 
  -2  23   6   11.60    9.70 
   2  23  -6   -1.60    7.50 
  -1 -23   6    4.80    7.00 
   1  23  -6   -0.20    8.30 
  -1  23   6  -12.70    8.20 
   0 -23   6    5.10    8.10 
   0  23   6    0.90    9.60 
   1 -23   6   23.80   10.40 
   1  23   6   29.50   11.50 
   2 -23   6   33.20   10.80 
   2  23   6    5.10   10.30 
   3 -23   6    1.60    8.90 
   3  23   6   14.70   10.60 
   5  24  -6    3.00    7.90 
  -4  24   6   -6.40    6.20 
   4  24  -6   -2.70    7.90 
   3 -24  -6    3.40    6.10 
   3  24  -6    2.10    8.10 
  -3  24   6    0.50    6.80 
  -2 -24   6   27.70   11.60 
  -2  24   6   36.40   11.50 
   2  24  -6   21.90   10.00 
  -1 -24   6    9.80    8.30 
  -1  24   6   30.30   10.50 
   1  24  -6   12.10    8.90 
   0 -24   6   25.60   10.10 
   0  24  -6   14.00    8.20 
   0  24   6   34.00   11.20 
   1  24   6   90.59   16.80 
   2 -24   6   73.39   15.60 
   2  24   6   10.70   11.00 
   3 -24   6  -10.80    7.90 
   3  24   6   -1.10   10.00 
   5  25  -6   -3.10    7.70 
  -4  25   6    3.30    6.20 
   4  25  -6    3.20    8.60 
   3 -25  -6    3.10    6.60 
  -3  25   6   16.90    7.40 
   3  25  -6    8.30    8.50 
  -2  25   6   -6.70    9.10 
  -1 -25   6   -3.90    6.30 
  -1  25   6   22.40   10.60 
   1  25  -6   -0.20    7.00 
   0 -25   6    6.20    7.30 
   0  25   6    8.30   10.10 
   0  25  -6   -6.30    6.50 
   1  25   6   52.69   13.40 
   2 -25   6   47.40   13.50 
   2  25   6    8.50   11.40 
   3 -25   6   -5.40    7.80 
   3  25   6   -3.90   10.80 
   4  26  -6    0.90    8.60 
  -4  26   6   11.40    6.70 
   3 -26  -6   10.30    7.00 
  -3  26   6   -5.50    6.80 
   3  26  -6   17.00    9.20 
  -2  26   6    6.70    9.30 
   2  26  -6   -1.70    8.50 
  -1 -26   6    5.90    7.90 
  -1  26   6  -10.40    9.50 
   1  26  -6    1.20    7.90 
   0 -26   6    0.30    7.10 
   0  26   6    7.80    9.70 
   0  26  -6    0.80    6.80 
   1 -26   6    2.90    7.50 
  -1  26  -6   -0.40    6.40 
   1  26   6  -14.80    8.30 
   2 -26   6   19.00    9.40 
   2  26   6   29.20   11.70 
   3 -26   6    5.40    7.50 
   5  27  -6   12.20    9.50 
  -4  27   6   10.30    6.40 
   4  27  -6  -13.10    7.60 
   3  27  -6  -10.90    8.00 
  -3  27   6    9.50    7.60 
  -2  27   6   13.10    9.50 
   2  27  -6    7.70    8.40 
  -1 -27   6    8.60    8.50 
   1  27  -6    9.40    8.20 
  -1  27   6   12.60   10.30 
   0 -27   6   27.80    9.90 
   0  27  -6   30.80    8.90 
   0  27   6  -13.00   10.50 
   1 -27   6   11.80    7.20 
  -1  27  -6    1.80    5.90 
   1  27   6   -6.00    9.10 
   2 -27   6  -12.30    6.10 
  -2  27  -6  -10.00    6.50 
   3  27   6  -13.10    9.70 
   5  28  -6    7.20    9.10 
   4  28  -6    8.20    9.00 
  -4  28   6   12.30    6.60 
   3  28  -6   19.60    9.30 
  -3  28   6  -17.40    7.20 
   2  28  -6   -5.70    7.40 
  -2  28   6   -0.70    8.10 
  -1  28   6   -6.70    9.20 
   1  28  -6    1.20    6.80 
   0 -28   6   -1.50    6.40 
   0  28  -6   12.20    7.20 
   0  28   6   -5.90   15.60 
   1 -28   6   10.30    7.80 
  -1  28  -6   -0.80    6.20 
   1  28   6    1.40    9.20 
   2 -28   6   43.20   10.50 
  -2  28  -6   14.10    8.50 
   2  28   6   15.10   11.10 
   4  29  -6    0.60    8.30 
   3  29  -6   15.60    9.40 
  -3  29   6   37.20   10.10 
   2  29  -6  -12.00    7.30 
  -1  29   6    2.70    9.60 
   1  29  -6   11.00    8.50 
   0 -29   6   -3.50    6.80 
   0  29  -6   -1.60    6.80 
   1 -29   6   12.80    8.70 
   1  29   6   -4.10    9.60 
  -1  29  -6   -5.50    6.70 
   2 -29   6    4.10    7.00 
  -2  29  -6   16.20    7.60 
   2  29   6    1.80   11.10 
   4  30  -6   -5.50    8.20 
   3  30  -6   -6.20    8.10 
  -2  30   6   24.10    9.30 
   2  30  -6   10.40    8.30 
   1  30  -6   12.70   11.00 
  -1  30   6  -14.40    9.50 
   0  30  -6    1.60    7.20 
   0  30   6   18.40   10.40 
   1 -30   6    8.60    7.50 
   1  30   6   16.50   10.20 
  -1  30  -6    0.10    6.60 
   2 -30   6   13.60    7.40 
  -2  30  -6   -7.80    7.10 
   2  30   6    7.70   11.70 
   3  31  -6    3.40    8.70 
   2  31  -6    1.70    8.30 
  -1  31   6   19.20   10.20 
   1  31  -6  -15.10    6.90 
   0  31   6    4.30    9.80 
   0  31  -6    3.50    6.90 
  -1  31  -6   -7.30    5.90 
   1  31   6   -3.90    9.40 
   3  32  -6   -8.30    8.20 
   2  32  -6   16.30    9.30 
  -2  32   6   39.30   10.60 
   1  32  -6    3.70    7.20 
  -1  32   6  -22.50   10.10 
   0  32   6    5.40   10.70 
   0  32  -6    8.20    6.80 
  -1  32  -6    6.40    7.00 
   1  32   6  -13.80   10.40 
   3  33  -6   39.70   11.20 
  -2  33   6    5.80    8.90 
   2  33  -6    8.90    8.70 
  -1  33   6   21.90   11.50 
   1  33  -6    4.20    7.40 
   0  33   6    2.10   10.30 
   0  33  -6    7.10    6.90 
  -2  34   6   -4.60    9.00 
   2  34  -6    9.80    8.20 
   1  34  -6   -2.10    7.40 
  -1  34   6  -13.10   13.10 
   0  34   6   21.90   11.50 
   0  34  -6    2.50    6.80 
   7   0  -7   42.60   10.90 
   6   0  -7   -4.90    6.30 
  -6   0   7    7.20    8.40 
   5   0  -7  121.39   17.10 
  -5   0   7  103.69   17.00 
  -4   0   7    1.90    6.60 
  -3   0   7    1.00    7.10 
  -2   0   7   -4.90    5.40 
  -1   0   7   -3.90    6.70 
   0   0   7   -6.50    6.30 
   1   0   7   -7.90    6.40 
   2   0   7    5.80    7.50 
   3   0   7   87.09   18.00 
   5   0   7   -0.70   14.60 
   7  -1  -7   10.90    7.70 
   7   1  -7   12.00    8.50 
   6  -1  -7    1.80    6.60 
   6   1  -7   10.70    7.50 
  -6   1   7    5.10    8.20 
  -5  -1   7   -2.20    6.20 
   5  -1  -7    2.10    6.80 
  -5   1   7    2.20    6.90 
   5   1  -7   10.30    7.60 
  -4  -1   7   11.30    7.90 
  -4   1   7    7.50    7.70 
  -3  -1   7    6.00    7.10 
  -3   1   7    0.30    6.80 
  -2  -1   7    3.90    6.30 
  -2   1   7   -7.10    5.90 
  -1  -1   7    2.40    7.00 
  -1   1   7    4.60    6.80 
   0  -1   7   -6.30    7.40 
   0   1   7    5.40    7.50 
   1  -1   7   -5.60    6.50 
   1   1   7    4.70    6.00 
   2  -1   7   13.80    8.50 
   2   1   7   17.20    8.80 
   3  -1   7  262.27   30.00 
   3   1   7  182.78   29.40 
   4  -1   7   28.30   15.70 
   4   1   7    7.00   12.10 
   5  -1   7   20.90   16.40 
   5   1   7   19.70   14.90 
   7  -2  -7   -3.90    6.40 
   7   2  -7    2.50    8.00 
   6  -2  -7    3.80    6.70 
  -6   2   7  -13.60    7.10 
   6   2  -7   -7.70    6.60 
   5  -2  -7    9.40    7.80 
  -5  -2   7    4.20    7.60 
  -5   2   7    4.00    7.70 
   5   2  -7    8.90    8.00 
  -4  -2   7   31.10    9.40 
  -4   2   7   12.30    8.30 
  -3  -2   7   -0.50    7.10 
  -3   2   7    7.60    7.60 
  -2  -2   7    6.00    7.20 
  -1  -2   7   -3.50    6.70 
  -1   2   7   -3.90    7.10 
   0  -2   7    1.80    7.50 
   0   2   7    2.20    7.90 
   1  -2   7   -4.80    6.90 
   1   2   7    3.20    7.20 
   2  -2   7  103.69   16.70 
   2   2   7   56.39   14.70 
   3  -2   7   47.90   15.60 
   3   2   7   76.19   15.20 
   4  -2   7   82.49   21.00 
   4   2   7   72.99   18.20 
   5  -2   7  -17.80   12.10 
   7  -3  -7    8.00    7.30 
   7   3  -7   15.90    8.50 
   6   3  -7   11.10    8.00 
  -5  -3   7   -4.90    5.90 
   5  -3  -7   13.70    7.50 
  -5   3   7   11.10    7.90 
   5   3  -7   12.80    8.10 
  -4  -3   7    2.80    6.80 
  -4   3   7   11.50    7.80 
  -3  -3   7   18.70    8.10 
  -3   3   7   13.80    8.20 
  -2  -3   7   60.29   11.80 
  -2   3   7   44.10   11.30 
  -1  -3   7   75.29   13.40 
  -1   3   7   47.80   12.00 
   0  -3   7  268.47   26.20 
   0   3   7  205.28   25.70 
   1  -3   7   33.50   10.60 
   1   3   7   32.20   10.20 
   2  -3   7   15.30   10.00 
   2   3   7   36.30   10.60 
   3  -3   7   10.60   11.30 
   3   3   7   -7.60    8.40 
   4  -3   7   12.30   12.50 
   4   3   7   12.60   11.50 
   5  -3   7    8.70   11.70 
   7  -4  -7   22.20    8.30 
   7   4  -7   34.70   10.50 
   6   4  -7    0.40    7.00 
  -6   4   7    7.50   10.60 
   5  -4  -7   14.10    8.00 
  -5   4   7    8.20    7.70 
  -4  -4   7   65.19   12.80 
  -4   4   7   66.19   13.40 
  -3  -4   7    9.40    8.10 
  -3   4   7   11.70    8.30 
  -2  -4   7  107.39   15.80 
  -2   4   7  106.19   16.60 
  -1  -4   7  118.89   17.70 
  -1   4   7  118.99   18.00 
   0  -4   7  138.19   19.10 
   0   4   7  106.09   17.30 
   1  -4   7    6.10    8.00 
   1   4   7    0.80    6.80 
   2  -4   7   12.10    9.60 
   2   4   7    5.80    8.20 
   3  -4   7   -2.70    9.80 
   3   4   7    4.90   10.20 
   4  -4   7   -8.40   11.90 
   4   4   7   21.90   11.80 
   5  -4   7  -12.90   18.10 
   7  -5  -7    5.60    6.70 
   7   5  -7    2.90    8.20 
   6  -5  -7   -1.40    6.60 
  -6   5   7   -8.40    7.60 
   6   5  -7    7.30    7.90 
  -5  -5   7   27.40   10.30 
   5  -5  -7   28.10    9.20 
  -5   5   7   51.19   11.70 
   5   5  -7   55.89   13.30 
  -4  -5   7  201.38   23.00 
  -4   5   7  223.08   24.20 
  -3  -5   7  584.24   50.69 
  -3   5   7  593.84   51.69 
  -2  -5   7   34.20    9.60 
  -2   5   7   26.70   10.30 
  -1  -5   7   49.00   11.00 
  -1   5   7   52.39   12.30 
   0  -5   7  176.68   22.30 
   0   5   7  167.28   20.90 
   1  -5   7   25.00    9.80 
   1   5   7   12.80    8.30 
   2  -5   7   46.20   13.70 
   2   5   7   20.90    9.70 
   3   5   7    6.40    8.90 
   4  -5   7   17.90   12.80 
   4   5   7   -5.30   10.50 
   7  -6  -7    8.00    6.90 
   7   6  -7    4.60    8.40 
   6  -6  -7   -0.80    6.10 
  -6   6   7   -0.90    8.10 
   6   6  -7    8.40    8.10 
   5  -6  -7    2.30    6.30 
  -5  -6   7   -5.10    6.20 
  -5   6   7   -3.00    7.10 
   5   6  -7    8.50    8.00 
  -4  -6   7   39.60   10.60 
   4   6  -7   38.40   10.30 
  -4   6   7   53.49   12.20 
  -3  -6   7  351.06   33.80 
  -3   6   7  355.16   34.40 
  -2  -6   7  119.69   16.60 
  -2   6   7  113.69   17.40 
  -1  -6   7    9.70    8.00 
  -1   6   7   27.40   10.00 
   0  -6   7   28.50   10.30 
   0   6   7   24.00   10.00 
   1  -6   7   19.90    9.90 
   1   6   7    5.60    7.10 
   2  -6   7  -10.80    8.40 
   3   6   7    5.00    7.90 
   4  -6   7   20.70   13.60 
   4   6   7  -10.40   10.30 
   7  -7  -7    4.00    6.30 
   7   7  -7   14.20    8.70 
   6  -7  -7   -4.10    5.60 
  -6   7   7    0.70    8.20 
   6   7  -7   -5.20    7.10 
  -5  -7   7   22.80    9.60 
   5  -7  -7   12.40    7.60 
   5   7  -7   27.30    9.40 
  -5   7   7   33.70   10.10 
  -4  -7   7   64.19   12.80 
  -4   7   7   86.09   14.60 
   4   7  -7   76.69   13.40 
  -3  -7   7   90.19   15.10 
  -3   7   7   91.29   15.80 
  -2  -7   7  126.39   17.30 
  -2   7   7  123.09   18.30 
  -1  -7   7   90.99   15.10 
  -1   7   7   71.79   14.20 
   0   7   7   40.90   11.20 
   1  -7   7   -2.40    7.00 
   1   7   7    9.40    7.30 
   2  -7   7   -8.30    8.20 
   2   7   7   -0.50    8.70 
   3   7   7    1.70    8.60 
   4  -7   7    4.10   15.60 
   4   7   7   -9.10    8.90 
   7  -8  -7    3.30    6.20 
   7   8  -7    4.50    8.20 
   6  -8  -7   14.70    7.00 
   6   8  -7   -2.80    7.20 
  -6   8   7    1.80    8.00 
  -5  -8   7    9.50    7.40 
   5  -8  -7   12.00    7.20 
   5   8  -7    8.30    8.20 
  -5   8   7    7.00    7.80 
  -4  -8   7   11.40    7.00 
  -4   8   7   12.90    8.40 
   4   8  -7   -8.90    6.60 
  -3  -8   7  175.18   22.10 
  -3   8   7  222.98   23.70 
  -2  -8   7   -1.70    6.80 
  -2   8   7    8.20    8.10 
  -1  -8   7    4.10    7.40 
  -1   8   7   -2.90    8.20 
   0  -8   7   13.30    9.10 
   0   8   7   10.00    7.80 
   1  -8   7   10.70    8.10 
   1   8   7    8.60    7.80 
   2  -8   7    5.10    8.40 
   2   8   7   17.00    8.60 
   3  -8   7   -3.80   12.20 
   3   8   7   12.50    8.90 
   4  -8   7   -1.00   13.50 
   4   8   7   20.00   11.60 
   7  -9  -7   10.70    6.30 
   7   9  -7    3.80    8.80 
   6  -9  -7   -2.00    5.50 
  -6   9   7    3.80    8.20 
   6   9  -7    6.80    8.00 
  -5  -9   7   30.70   10.30 
   5  -9  -7   30.10    8.80 
   5   9  -7   19.30    9.70 
  -5   9   7   49.50   12.20 
  -4  -9   7   17.00    7.60 
  -4   9   7   -3.50    7.30 
   4   9  -7   22.50    8.50 
  -3  -9   7  164.28   20.20 
  -3   9   7  181.28   21.60 
  -2  -9   7   19.50    8.60 
  -2   9   7   28.50   10.30 
  -1  -9   7   10.30    7.70 
  -1   9   7    3.20    8.30 
   0  -9   7   72.59   15.00 
   0   9   7   42.40   10.90 
   1  -9   7   43.20   12.50 
   1   9   7   24.30    9.60 
   2  -9   7    8.70   10.60 
   2   9   7    2.40    7.40 
   3  -9   7   11.00   13.30 
   3   9   7  -13.10    8.90 
   4  -9   7   -6.90   12.20 
   4   9   7   15.40   12.50 
   7 -10  -7  -16.10    6.30 
   6 -10  -7    0.00    5.50 
  -6  10   7   -6.20    7.60 
   6  10  -7   -0.40    8.00 
  -5 -10   7   16.20    8.30 
   5 -10  -7    0.90    6.00 
  -5  10   7   11.50    8.40 
   5  10  -7    6.90    7.10 
  -4 -10   7   11.80    9.80 
   4  10  -7   -9.20    7.00 
  -4  10   7  -11.60    6.40 
  -3 -10   7   43.60   10.50 
  -3  10   7   46.10   11.40 
  -2 -10   7    1.80    6.10 
  -2  10   7    5.40    8.40 
  -1 -10   7   29.70    9.50 
  -1  10   7   30.40   10.50 
   0 -10   7  144.39   18.90 
   0  10   7   85.99   15.50 
   1  10   7   92.99   16.50 
   2 -10   7   11.80   10.10 
   2  10   7   -4.70    6.70 
   3 -10   7   15.90   14.00 
   3  10   7  -11.80    8.90 
   4  10   7    3.00   10.70 
   7  11  -7    4.20   10.80 
   6 -11  -7   -5.80    5.00 
   6  11  -7    0.00    7.90 
  -6  11   7   20.10    9.60 
  -5 -11   7   10.40    8.10 
   5 -11  -7    6.30    6.30 
   5  11  -7   18.40    9.20 
  -5  11   7   16.90    8.30 
  -4 -11   7   11.40   10.40 
   4  11  -7   -4.40   10.90 
  -4  11   7   15.20    8.40 
  -3 -11   7   45.60   11.00 
  -3  11   7   51.09   12.20 
  -2 -11   7   -2.80    6.10 
  -2  11   7   -2.80    7.70 
  -1 -11   7   -3.50    6.60 
  -1  11   7   10.80    8.80 
   0 -11   7    0.30    6.90 
   0  11   7    9.00    8.40 
   1 -11   7    5.90    8.60 
   1  11   7   13.40    7.80 
   2 -11   7   -4.80    9.90 
   2  11   7    5.60    6.80 
   3 -11   7   20.60   14.10 
   3  11   7    0.70    8.10 
   4 -11   7  -12.70   13.40 
   4  11   7   -6.60   10.60 
   7 -12  -7   -0.30    5.40 
   7  12  -7   17.30    9.20 
   6 -12  -7    2.30    5.50 
   6  12  -7    2.10    8.10 
  -6  12   7    4.00    8.00 
  -5 -12   7   16.00    9.00 
   5 -12  -7   26.00    7.80 
   5  12  -7   21.40    9.10 
  -5  12   7   53.59   12.30 
  -4 -12   7   31.70    9.70 
  -4  12   7   13.70    9.00 
   4  12  -7   25.70    9.30 
  -3 -12   7   -2.30    5.70 
  -3  12   7   -1.70    6.90 
  -2 -12   7   13.00    8.00 
  -2  12   7   29.10   10.10 
  -1 -12   7   -3.90    6.40 
  -1  12   7   12.60    9.40 
   0 -12   7   26.50    9.50 
   0  12   7   -4.50    7.20 
   1 -12   7    9.00    8.90 
   1  12   7   15.90    7.20 
   2 -12   7   -2.30   10.50 
   2  12   7   -0.30    6.40 
   3 -12   7  -10.70   13.60 
   3  12   7    1.90    9.60 
   4 -12   7   -0.20   14.40 
   4  12   7    0.20    9.70 
   7 -13  -7    9.60    6.00 
   7  13  -7   -3.20    8.00 
   6 -13  -7    6.70    5.90 
  -6  13   7    4.20    8.20 
   6  13  -7   12.00    9.10 
   5 -13  -7   51.49    9.90 
  -5 -13   7   38.10   10.70 
  -5  13   7   71.89   13.60 
   5  13  -7   40.90   11.20 
  -4 -13   7    2.10    6.40 
   4  13  -7   16.10    8.30 
  -4  13   7    7.50    8.10 
  -3 -13   7    6.80    6.60 
  -3  13   7   22.20    8.70 
   3  13  -7    0.70    6.80 
  -2 -13   7   -6.30    5.50 
  -2  13   7   -2.70    7.70 
  -1 -13   7    2.10    7.70 
  -1  13   7    3.00    8.20 
   0 -13   7   -4.70    6.80 
   0  13   7   13.40    8.90 
   1 -13   7    9.20    9.10 
   1  13   7   11.60    8.50 
   2 -13   7   -5.20    9.10 
   2  13   7   -1.00    6.40 
   3 -13   7    9.40   14.80 
   3  13   7   -8.00    9.10 
   4 -13   7   -3.40   17.10 
   6 -14  -7    4.60    5.20 
  -6  14   7   16.10    8.30 
   6  14  -7   -3.00    7.70 
  -5  14   7    2.20    8.10 
   5  14  -7   -5.10    6.70 
  -4 -14   7   12.50    6.70 
   4  14  -7    4.80    7.10 
  -4  14   7    2.40    7.30 
  -3 -14   7    5.90    6.90 
   3  14  -7    8.40    7.60 
  -3  14   7   -8.20    7.50 
  -2 -14   7    2.30    6.90 
  -2  14   7  -16.40    7.10 
  -1 -14   7   35.30   10.50 
  -1  14   7   26.30   10.10 
   0 -14   7   20.50    9.60 
   0  14   7    5.00    8.30 
   1 -14   7   -5.40    8.20 
   1  14   7    2.30   10.40 
   2 -14   7   43.10   14.30 
   2  14   7   23.90    9.60 
   3 -14   7   40.30   17.20 
   3  14   7   30.30   12.70 
   4 -14   7    3.20   16.70 
   4  14   7    5.00   12.60 
   6 -15  -7    6.70    5.50 
   6  15  -7   16.60    9.30 
  -5  15   7   48.20   11.70 
   5  15  -7   53.39   12.00 
  -4 -15   7   -4.20    5.70 
  -4  15   7    6.30    7.90 
   4  15  -7   11.30    8.20 
  -3 -15   7   -3.80    6.30 
   3  15  -7    9.90    8.10 
  -3  15   7   24.70    8.80 
  -2 -15   7   14.50    8.60 
  -2  15   7   20.70   10.10 
  -1 -15   7   45.60   12.30 
  -1  15   7   28.70   10.60 
   0 -15   7    9.60    8.10 
   0  15   7    8.70    8.40 
   1 -15   7    4.50    8.80 
   2 -15   7   23.90   11.90 
   2  15   7    6.50    9.40 
   3 -15   7   -6.00   13.20 
   3  15   7   -3.10    8.10 
   4 -15   7  -10.60   15.40 
   4  15   7    2.80   10.70 
   6 -16  -7   39.10    7.80 
   6  16  -7   57.39   12.60 
   5  16  -7   -3.10    7.50 
  -5  16   7    5.30    7.60 
  -4 -16   7   17.40    8.50 
   4  16  -7    0.90    7.40 
  -4  16   7   29.50    9.90 
  -3  16   7  -10.30    7.10 
  -2 -16   7   60.59   12.70 
  -2  16   7   56.19   14.20 
  -1 -16   7   36.20   11.10 
  -1  16   7   30.40   11.30 
   0 -16   7   17.90    8.90 
   0  16   7  -11.70    7.60 
   1 -16   7    2.80    8.20 
   1  16   7   11.30    9.30 
   2 -16   7    1.60   11.20 
   2  16   7   -2.60    8.50 
   3 -16   7   -6.70   13.00 
   3  16   7   -4.50    8.80 
   4 -16   7  -27.80   16.30 
   4  16   7   14.30   10.30 
   6 -17  -7    0.60    4.60 
   6  17  -7   -6.60   10.60 
   5  17  -7    8.60    8.70 
  -5  17   7    3.20    6.60 
  -4 -17   7    7.60    7.10 
   4  17  -7    0.90    7.50 
  -3 -17   7   -5.60    5.40 
   3  17  -7   -1.70    7.40 
  -3  17   7    1.50    7.30 
  -2 -17   7   -0.80    6.20 
  -2  17   7   23.20   10.80 
  -1 -17   7  136.49   18.50 
  -1  17   7   79.29   16.30 
   0 -17   7   58.69   13.70 
   0  17   7   35.10   11.10 
   1 -17   7    3.90    8.40 
   1  17   7    6.30    8.20 
   2 -17   7    4.60   10.50 
   2  17   7    4.00    9.20 
   3  17   7  -11.60    7.20 
   4 -17   7   17.40   14.70 
   4  17   7  -16.10    9.30 
   6 -18  -7   -3.20    4.20 
   6  18  -7   10.80   11.60 
   5 -18  -7    2.60    4.70 
  -5  18   7   -4.90    6.90 
   5  18  -7    4.20    7.90 
  -4 -18   7    5.50    7.60 
   4  18  -7   15.40    8.80 
  -4  18   7   25.90    8.70 
  -3 -18   7   11.00    8.10 
  -3  18   7   16.40    9.30 
   3  18  -7   15.80   10.30 
  -2 -18   7    2.60    7.30 
  -2  18   7    2.90    9.50 
  -1 -18   7  300.37   29.00 
  -1  18   7  201.78   29.20 
   0  18   7   87.49   16.30 
   1 -18   7   -4.40    8.60 
   1  18   7    3.40    8.60 
   2 -18   7    3.60   10.50 
   2  18   7    3.70    9.70 
   3 -18   7   -6.10   13.30 
   3  18   7   -6.40    8.40 
   6 -19  -7   -7.40    3.90 
   6  19  -7    3.60    9.00 
   5 -19  -7   -6.30    4.50 
  -5  19   7   11.80    7.40 
   5  19  -7    5.50    9.00 
  -4 -19   7    5.70    7.00 
   4  19  -7   -4.20    7.40 
  -4  19   7  -11.50    6.80 
  -3 -19   7   42.20   11.60 
  -3  19   7   19.10   10.50 
   3  19  -7   50.19   12.50 
  -2 -19   7  283.87   30.00 
   2  19  -7  274.17   29.70 
  -2  19   7  274.77   31.00 
  -1 -19   7  335.57   32.90 
  -1  19   7  259.07   32.10 
   0 -19   7   22.50   10.60 
   0  19   7   22.40   11.30 
   1 -19   7   15.50   10.70 
   1  19   7   13.30    9.10 
   2 -19   7   -3.50   11.40 
   2  19   7    5.90    9.50 
   3 -19   7   23.10   12.40 
   3  19   7    5.50    9.30 
   6  20  -7   -9.40    7.60 
   5 -20  -7   21.80    6.20 
   5  20  -7   37.80   11.10 
  -5  20   7   24.20    8.90 
  -4 -20   7   -2.70    7.00 
  -4  20   7   -5.90    7.20 
   4  20  -7    1.50    8.20 
  -3 -20   7   34.70   11.10 
   3  20  -7   38.80   11.30 
  -3  20   7   40.30   11.10 
  -2  20   7  177.08   24.10 
  -1 -20   7   14.50   10.10 
  -1  20   7   32.80   11.80 
   0 -20   7   26.20   10.60 
   0  20   7   28.00   12.10 
   1 -20   7    4.90   10.10 
   2 -20   7   -1.30   11.60 
   2  20   7   18.20   11.80 
   3 -20   7   20.80   14.70 
   3  20   7  -19.20    9.30 
   6  21  -7    7.20    8.90 
   5 -21  -7   14.40    5.40 
   5  21  -7   21.30    9.80 
   4  21  -7  -13.00    8.30 
  -4  21   7    0.10    7.20 
  -3 -21   7    1.80    6.80 
   3  21  -7   -0.10    8.90 
  -3  21   7   -4.30    8.50 
  -2 -21   7    4.70    8.10 
  -2  21   7    2.80   10.00 
   2  21  -7   14.80   11.00 
  -1 -21   7   49.99   12.50 
  -1  21   7   33.80   12.60 
   0 -21   7   61.29   14.10 
   1 -21   7   30.50   11.70 
   1  21   7   -0.90    8.20 
   2 -21   7    0.60    9.60 
   2  21   7   -8.70    9.80 
   3 -21   7   -6.90   11.60 
  -5  22   7   -5.50    6.70 
   5  22  -7    4.00    9.30 
   4  22  -7   10.90    9.90 
  -4  22   7    8.10    7.70 
  -3 -22   7   42.00   12.10 
  -3  22   7    7.90    8.20 
   3  22  -7    3.50    8.40 
  -2 -22   7    5.10    7.80 
  -2  22   7  -14.10    9.00 
   2  22  -7    6.00    9.30 
  -1 -22   7   12.70    8.90 
   1  22  -7   -2.40    8.60 
  -1  22   7   16.10   10.30 
   0 -22   7   13.80   10.40 
   0  22   7   -3.60   10.50 
   1 -22   7   23.00   10.90 
   1  22   7   23.90   10.60 
   2 -22   7   73.59   16.90 
   2  22   7   28.20   12.50 
   3 -22   7   17.70   12.20 
   3  22   7    1.40   10.90 
   5 -23  -7    4.70    4.10 
  -5  23   7   15.70    7.40 
  -4  23   7    5.50    7.40 
   4  23  -7   13.20   10.20 
  -3 -23   7    7.40    8.20 
   3  23  -7   14.30    9.40 
  -3  23   7   -7.20    7.80 
  -2 -23   7   10.00    9.50 
   2  23  -7    8.00    9.50 
  -2  23   7   14.20   10.40 
  -1 -23   7   -3.90   11.20 
  -1  23   7    8.30   10.70 
   1  23  -7   15.60   10.00 
   0 -23   7   -3.00    8.80 
   0  23   7    6.60   10.50 
   1 -23   7   98.29   17.90 
   2 -23   7  100.79   24.00 
   2  23   7   24.80   13.80 
   3 -23   7   23.00   12.30 
   3  23   7   -4.10    9.40 
   5  24  -7   29.90   12.60 
  -5  24   7  -16.10    7.40 
  -4  24   7   -1.00    7.20 
   4  24  -7    0.20    9.30 
  -3 -24   7   23.10   10.90 
  -3  24   7   17.70    8.80 
   3  24  -7   21.40   10.60 
  -2 -24   7    4.50    8.10 
   2  24  -7    7.60    8.70 
  -2  24   7    5.60    9.90 
  -1 -24   7    5.20    8.60 
  -1  24   7   29.30   11.20 
   0 -24   7   23.90   10.80 
   0  24   7    2.30   10.30 
   1 -24   7   -0.10   10.80 
   2 -24   7   21.30   11.20 
   2  24   7    1.00   11.50 
   5  25  -7   -1.60    8.80 
  -4  25   7   17.60    7.90 
  -3  25   7   -8.30    7.00 
   3  25  -7    7.30    9.50 
  -2 -25   7   11.10    9.00 
   2  25  -7   -2.60    9.10 
  -2  25   7   16.00   10.40 
  -1 -25   7  -10.80    7.40 
  -1  25   7  -14.70    8.70 
   1  25  -7   -6.30    7.90 
   0 -25   7    7.40    9.10 
   0  25  -7    3.10    7.80 
   0  25   7   -6.40    8.80 
   1 -25   7   41.30   14.70 
   1  25   7   31.50   11.00 
   2 -25   7   22.30   12.10 
   2  25   7    7.40   11.40 
   5  26  -7    6.60   10.00 
   4  26  -7   -4.80    8.80 
  -4  26   7   -3.40    7.40 
  -3  26   7   22.30    7.90 
   3  26  -7   12.80   10.40 
  -2 -26   7    0.50    7.60 
  -2  26   7  -11.20    8.60 
   2  26  -7  -11.70    7.70 
  -1 -26   7   -2.20    8.00 
   1  26  -7    9.00    8.20 
  -1  26   7  -15.40    9.60 
   0 -26   7   47.40   13.70 
   0  26  -7   37.30   10.50 
   1 -26   7   -7.00    7.90 
   1  26   7   -4.50    9.80 
   2 -26   7   21.10   13.00 
   2  26   7  -14.30   11.10 
   4  27  -7    2.10    9.10 
  -4  27   7   17.90    8.20 
  -3  27   7   -5.40    7.30 
   3  27  -7   -2.90    9.00 
  -2 -27   7  -13.00    6.60 
  -2  27   7  -16.20    8.70 
   2  27  -7    8.50    9.10 
  -1 -27   7   15.20   10.70 
   1  27  -7    5.80    9.40 
  -1  27   7    7.40   16.20 
   0  27   7    5.60   10.00 
   1 -27   7    5.90    9.40 
   1  27   7   -2.10   10.30 
  -1  27  -7   -8.10    7.40 
   2 -27   7   16.10   11.10 
  -4  28   7  -12.20    7.70 
  -3  28   7    1.50    8.30 
   3  28  -7  -12.00    9.70 
  -2  28   7   -3.70    8.20 
   2  28  -7  -15.10    7.80 
  -1 -28   7   -4.70    6.70 
   1  28  -7   -4.60    8.10 
  -1  28   7   -6.40   13.10 
   0 -28   7   -2.50    8.50 
   0  28   7   -1.70   10.30 
   1 -28   7   -7.60    6.60 
   1  28   7   22.40   11.90 
  -1  28  -7   -0.80    6.60 
   4  29  -7   10.10   10.70 
   3  29  -7   22.10   11.30 
  -3  29   7   27.70    9.40 
  -2  29   7   15.00    9.50 
   2  29  -7    7.80   10.00 
  -1 -29   7   -2.70    8.80 
  -1  29   7   -0.70   11.10 
   1  29  -7   -8.20    8.50 
   0 -29   7   16.80    9.30 
   0  29   7  -10.50   10.10 
   0  29  -7   12.10    8.00 
   1 -29   7   13.60   11.30 
  -1  29  -7    4.40    9.20 
   1  29   7   -8.90   10.70 
  -3  30   7   20.70    9.20 
   3  30  -7    5.30   11.10 
  -2  30   7   26.40    9.90 
   2  30  -7    7.30   10.20 
   1  30  -7    9.50    8.50 
  -1  30   7   -7.60   10.70 
   0 -30   7    4.50    7.20 
   0  30  -7    8.50    8.20 
   0  30   7  -13.90   11.10 
   1 -30   7   11.10   10.20 
  -1  30  -7    5.50    8.80 
   1  30   7    4.50   11.10 
   3  31  -7  -20.40    8.40 
  -2  31   7  -10.60    9.50 
   2  31  -7   15.60   11.00 
  -1  31   7   10.20   10.40 
   1  31  -7    9.90    9.00 
   0 -31   7   -3.70    7.10 
   0  31  -7   -2.60    7.60 
   0  31   7   14.60   11.70 
  -2  32   7   32.40   13.00 
   2  32  -7   26.20   10.40 
   1  32  -7   -0.30    8.70 
  -1  32   7   24.30   11.30 
   7   0  -8    3.80    8.60 
   6   0  -8    5.90    7.80 
  -6   0   8   14.20    8.70 
   5   0  -8   -5.10    7.40 
  -5   0   8   -2.80    7.30 
  -4   0   8   -0.90    6.80 
  -3   0   8   -1.80    6.70 
  -2   0   8    4.00    7.00 
  -1   0   8   -0.90    6.70 
   0   0   8    7.40    8.50 
   2   0   8   -4.60    8.50 
   3   0   8    0.50   10.60 
   4   0   8   80.89   22.00 
   7  -1  -8   10.80    9.30 
   7   1  -8    4.70    8.30 
  -6  -1   8    5.10    8.60 
   6  -1  -8   21.30    9.50 
  -6   1   8    7.80    9.40 
   6   1  -8   12.80    8.80 
  -5  -1   8    3.70    7.70 
   5  -1  -8    8.50    7.60 
  -5   1   8    3.50    7.10 
   5   1  -8   -2.80    7.60 
  -4  -1   8   23.20    9.50 
  -4   1   8   20.10    8.90 
  -3  -1   8    5.20    6.90 
  -3   1   8   -4.30    6.50 
  -2  -1   8    1.40    5.70 
  -2   1   8   -0.10    7.00 
  -1  -1   8  -10.50    6.00 
  -1   1   8    4.50    7.50 
   0  -1   8   -7.10    7.30 
   0   1   8   -2.20    6.70 
   2  -1   8   14.90   10.30 
   2   1   8    9.40   10.20 
   3  -1   8   28.60   13.50 
   3   1   8   -5.10   10.70 
   4  -1   8   35.70   17.20 
   4   1   8   39.20   19.40 
   7  -2  -8   16.60    8.90 
   7   2  -8    6.70    8.70 
   6  -2  -8   13.30    8.80 
  -6  -2   8   19.60    9.80 
   6   2  -8   10.90    8.60 
  -6   2   8   19.40    9.70 
  -5  -2   8   -4.50    6.30 
   5  -2  -8   -1.00    6.80 
   5   2  -8    6.10    7.80 
  -4  -2   8    3.80    8.00 
  -4   2   8    0.20    6.10 
  -3  -2   8   -2.50    6.30 
  -3   2   8    1.50    6.60 
  -2  -2   8    8.60    7.50 
  -2   2   8    3.40    7.90 
  -1  -2   8   13.20    9.00 
  -1   2   8   -1.80    7.30 
   0  -2   8   -2.40    6.80 
   0   2   8    2.60    6.70 
   1  -2   8    1.10    8.20 
   2  -2   8    5.40   10.00 
   2   2   8   12.00   10.20 
   3  -2   8    1.80   13.20 
   3   2   8  -12.50    9.70 
   4  -2   8  -13.80   12.70 
   4   2   8   -3.50   11.80 
   7  -3  -8   -3.60    7.10 
   7   3  -8   -0.60    7.70 
  -6  -3   8  -10.20    7.50 
   6  -3  -8    1.00    6.90 
   6   3  -8    3.70    8.20 
  -6   3   8  -15.60    7.40 
   5  -3  -8   35.30   11.60 
  -5  -3   8   17.70    9.30 
  -5   3   8   28.00   13.20 
   5   3  -8    2.90    7.80 
  -4   3   8    0.80    7.00 
  -3  -3   8   54.89   11.50 
  -3   3   8   34.90   10.90 
  -2  -3   8    0.70    7.20 
  -2   3   8   10.60    7.90 
  -1  -3   8   10.70    8.20 
  -1   3   8   11.80    8.00 
   0  -3   8   25.40    9.70 
   0   3   8   12.70    8.50 
   1  -3   8   16.60   10.80 
   1   3   8   -6.10    6.40 
   2  -3   8  -18.40    9.40 
   2   3   8    7.10    9.70 
   3  -3   8   18.70   14.70 
   3   3   8   16.10   11.60 
   4  -3   8   16.00   14.10 
   4   3   8   -3.30   12.70 
   7  -4  -8    3.10    7.40 
   7   4  -8   -4.70    7.80 
  -6  -4   8   11.10    9.10 
   6  -4  -8   11.30    7.40 
   6   4  -8    8.50    8.40 
  -6   4   8   -1.80    8.60 
  -5  -4   8   -6.90    5.40 
   5   4  -8  -12.20    6.00 
  -4  -4   8   -4.40    7.90 
  -4   4   8  -10.10    6.20 
  -3  -4   8  105.59   17.00 
  -3   4   8  104.99   17.30 
  -2  -4   8   45.10   11.10 
  -2   4   8   39.50   11.30 
  -1  -4   8   19.00    8.10 
  -1   4   8   -1.80    8.00 
   0  -4   8   21.10    9.90 
   0   4   8   11.20    8.80 
   1  -4   8   43.60   13.80 
   1   4   8   20.20    9.70 
   2  -4   8   31.80   12.30 
   2   4   8   15.00   10.20 
   3  -4   8   -8.50   11.40 
   3   4   8   -6.00   10.70 
   4  -4   8  -15.90   14.50 
   7  -5  -8   -0.20    7.00 
   7   5  -8   -0.50    9.50 
   6  -5  -8   -7.90    6.70 
  -6  -5   8    9.00    8.90 
  -6   5   8   12.70    9.10 
   6   5  -8   -5.50    7.70 
  -5  -5   8    4.10    7.40 
  -5   5   8   35.60   14.90 
   5   5  -8   11.40    8.80 
  -4  -5   8   16.60    8.40 
  -4   5   8   16.50    9.50 
  -3  -5   8   29.00   10.20 
  -3   5   8   27.80   10.40 
  -2  -5   8   -3.80    6.30 
  -2   5   8   -0.30    7.60 
  -1  -5   8   18.10    9.70 
  -1   5   8   17.40    9.30 
   0  -5   8   65.19   13.40 
   0   5   8   64.69   13.70 
   1  -5   8    1.60    9.60 
   1   5   8   11.40    7.80 
   2  -5   8    6.90   11.00 
   2   5   8   12.40    9.40 
   3  -5   8   16.00   14.50 
   3   5   8   13.30    9.30 
   4  -5   8   18.50   19.50 
   7  -6  -8   -8.20    5.90 
  -6  -6   8   -2.40    7.70 
   6  -6  -8    2.30    6.90 
  -6   6   8   11.90    9.40 
   6   6  -8   10.80    9.10 
  -5  -6   8    4.40    7.30 
   5   6  -8   12.00    8.30 
  -5   6   8    0.30    7.90 
  -4  -6   8   -2.00    6.60 
  -3  -6   8  540.55   48.80 
  -3   6   8  552.64   49.50 
  -2  -6   8  310.17   30.70 
  -2   6   8  305.57   32.20 
  -1  -6   8   -1.90    6.20 
  -1   6   8   -4.50    7.40 
   0  -6   8    2.50    8.60 
   0   6   8   -2.90    6.60 
   1   6   8    2.70    7.40 
   2  -6   8   -5.20   10.80 
   2   6   8   -8.00    7.60 
   3  -6   8   -3.30   12.30 
   3   6   8   -8.90    9.30 
   4  -6   8  -16.90   14.60 
   4   6   8   -7.60   10.80 
   7  -7  -8   -2.70    6.30 
   7   7  -8   18.80   10.80 
  -6  -7   8    9.10    8.80 
   6  -7  -8   -1.10    6.80 
  -6   7   8    1.60    8.20 
   6   7  -8    2.50    8.10 
  -5  -7   8   -1.50    7.00 
  -5   7   8   13.40    8.80 
   5   7  -8    3.70    8.00 
  -4  -7   8    7.20    6.90 
  -4   7   8    5.40    7.80 
  -3  -7   8   -3.50    6.00 
  -3   7   8   28.20   10.30 
  -2  -7   8  176.28   20.40 
  -2   7   8  143.29   22.00 
  -1  -7   8    3.40    6.90 
  -1   7   8   -0.70    8.00 
   0  -7   8   15.20    8.90 
   0   7   8   -6.60    7.30 
   1  -7   8   30.50   12.70 
   1   7   8   10.80    8.10 
   2  -7   8   13.30   11.80 
   2   7   8    0.00    8.90 
   3  -7   8   10.60   11.70 
   3   7   8   -5.90    9.60 
   4  -7   8   31.10   20.70 
   4   7   8   -6.30   11.40 
   6  -8  -8   -7.60    5.90 
  -6   8   8    6.60    8.50 
   6   8  -8   -6.50    7.20 
  -5  -8   8    4.80    7.60 
   5   8  -8   17.20    9.70 
  -5   8   8    1.10    8.50 
  -4  -8   8   22.90    9.00 
  -4   8   8    4.10    8.80 
  -3   8   8    2.80    8.20 
  -2  -8   8    0.00    6.50 
  -2   8   8   -3.90    8.00 
  -1  -8   8   16.00    7.50 
  -1   8   8   -4.80    8.00 
   0  -8   8    5.30    7.90 
   0   8   8    7.10    7.90 
   1  -8   8   31.40   13.00 
   1   8   8   19.40    8.80 
   2  -8   8    5.20   13.10 
   2   8   8  -12.10    8.10 
   3  -8   8    9.80   14.70 
   3   8   8    9.10    8.90 
   4  -8   8   13.80   17.70 
   4   8   8   18.50   13.20 
   6  -9  -8    3.20    6.60 
  -6   9   8   -2.80    7.60 
   6   9  -8   -4.30    7.50 
  -5  -9   8    2.50    6.50 
  -5   9   8   10.20    8.80 
   5   9  -8   -5.40    8.10 
  -4   9   8   16.40    9.10 
   4   9  -8    6.50    7.90 
  -3   9   8   43.60   12.20 
  -2  -9   8   22.30    8.70 
  -2   9   8    5.10    8.70 
  -1   9   8    0.90    8.00 
   0  -9   8   -6.70    7.10 
   0   9   8   10.80    8.90 
   1  -9   8   -4.90   10.20 
   1   9   8   16.20    9.10 
   2  -9   8   27.80   14.10 
   2   9   8   10.30   10.30 
   3  -9   8  -23.00   12.30 
   3   9   8   -1.70    9.70 
   4  -9   8   11.60   20.70 
   4   9   8   10.10   12.10 
   6 -10  -8   14.10    7.70 
  -6  10   8    8.50    9.90 
   6  10  -8    5.90    9.70 
  -5 -10   8  -10.30    5.60 
  -5  10   8   -0.40    8.40 
   5  10  -8    3.80    8.30 
  -4 -10   8   24.00    9.10 
   4  10  -8   16.60    9.30 
  -4  10   8   15.70    9.60 
  -3 -10   8    5.40    7.10 
  -3  10   8    5.80    8.80 
  -2 -10   8   34.70   10.20 
  -2  10   8   41.60   11.90 
  -1 -10   8   11.80    7.60 
  -1  10   8    4.10    9.10 
   0 -10   8    3.20    8.20 
   0  10   8   20.80   12.50 
   1 -10   8   22.80   12.60 
   1  10   8    6.50    9.10 
   2 -10   8   12.90   12.10 
   2  10   8   -0.30    8.70 
   3 -10   8    1.30   14.60 
   3  10   8    0.20    9.40 
   4  10   8    8.80   11.60 
   6 -11  -8    4.10    8.20 
   6  11  -8   13.30   10.10 
  -5 -11   8    2.80    7.30 
   5  11  -8    2.60    8.10 
  -5  11   8   -1.00    8.60 
  -4 -11   8    6.80    7.20 
   4  11  -8   -2.50    7.70 
  -4  11   8    5.00    8.30 
  -3 -11   8   -0.60    6.10 
  -3  11   8   -2.60    7.40 
  -2 -11   8    0.50    6.50 
  -2  11   8    2.30    8.60 
  -1 -11   8   17.70    9.60 
  -1  11   8   -1.00    8.70 
   0 -11   8   11.90    8.00 
   1 -11   8   17.30   12.70 
   1  11   8    4.50    6.80 
   2 -11   8   20.80   14.50 
   2  11   8   23.10   11.20 
   3 -11   8    8.50   17.20 
   3  11   8   12.10   10.50 
  -6  12   8    1.60   10.00 
   6  12  -8   -4.00    8.40 
  -5 -12   8    3.30    6.90 
  -5  12   8   17.60    9.80 
   5  12  -8   -4.90    7.70 
  -4 -12   8    3.60    6.80 
   4  12  -8   10.40    8.40 
  -4  12   8    7.70    8.80 
  -3 -12   8    0.10    6.00 
  -3  12   8   15.30   10.10 
  -2 -12   8    6.10    9.60 
  -2  12   8   15.30    9.40 
  -1 -12   8    5.20    7.90 
  -1  12   8    0.60    8.60 
   0 -12   8    8.30    8.90 
   0  12   8   -2.50   10.00 
   1  12   8   -4.20    7.50 
   2 -12   8   17.50   14.60 
   2  12   8   13.90   10.30 
   3 -12   8   22.60   15.90 
   3  12   8   -4.30    9.70 
   6 -13  -8    0.10    6.90 
   6  13  -8   -7.90    8.40 
  -6  13   8   16.70    9.20 
  -5 -13   8   -0.30    7.00 
  -5  13   8   -1.40    8.50 
   5  13  -8    5.00    8.50 
  -4 -13   8   -1.70    5.30 
  -4  13   8    3.40    7.80 
   4  13  -8   33.20    9.50 
  -3 -13   8   -4.10    6.90 
  -3  13   8    8.40    9.30 
  -2  13   8   -4.70    7.80 
  -1 -13   8   20.70    9.80 
  -1  13   8   12.90    8.60 
   0 -13   8    1.00    8.00 
   0  13   8    6.10    9.00 
   1  13   8   11.70    9.30 
   2 -13   8   22.80   15.40 
   2  13   8   11.70    9.90 
   3 -13   8   12.10   17.90 
   3  13   8    3.10    9.80 
   6 -14  -8   -6.00    5.40 
  -6  14   8   -7.40    7.90 
  -5 -14   8    4.30    7.70 
   5  14  -8   -9.30    8.60 
  -5  14   8   12.20    8.60 
  -4 -14   8    2.70    7.20 
   4  14  -8    7.60    8.20 
  -4  14   8   -1.60    7.90 
  -3  14   8    7.70    9.70 
  -2 -14   8   -1.60    6.00 
  -2  14   8    0.80    8.90 
  -1 -14   8    5.60    8.80 
  -1  14   8    6.20    9.30 
   0 -14   8    6.00    9.10 
   0  14   8  -10.50    9.20 
   1  14   8    5.40    9.20 
   2 -14   8   10.60   13.70 
   2  14   8  -10.30    8.70 
   3 -14   8   17.50   15.50 
   3  14   8  -11.60   12.00 
   6 -15  -8    9.80    6.80 
   6  15  -8   34.70   12.10 
  -6  15   8   26.10   10.20 
  -5 -15   8    4.40    8.70 
   5  15  -8   12.40    9.90 
  -5  15   8    8.40    9.30 
  -4 -15   8    2.80    7.20 
  -4  15   8    1.80    8.00 
   4  15  -8    4.80    7.70 
  -3 -15   8   -2.70    6.40 
  -3  15   8    8.20    9.20 
  -2 -15   8    3.90    7.80 
  -2  15   8   20.80   10.90 
  -1  15   8    8.30    9.30 
   0 -15   8   -1.30   10.20 
   0  15   8   -4.10    7.60 
   1  15   8  -10.50    8.30 
   2 -15   8   -7.30   11.30 
   2  15   8    5.60    9.30 
   3 -15   8   34.00   19.50 
   6 -16  -8   -4.30    5.00 
  -6  16   8   11.50    8.50 
   6  16  -8    8.80    8.80 
  -5 -16   8    8.30    7.90 
  -5  16   8   -5.20    8.40 
   5  16  -8    3.90    9.90 
  -4 -16   8   -5.40    6.30 
   4  16  -8  -12.50    7.90 
  -4  16   8   -5.80    7.20 
  -3 -16   8    0.10    6.80 
   3  16  -8    0.50    8.20 
  -2 -16   8   -1.90    7.40 
  -2  16   8   -1.90   10.60 
  -1 -16   8   22.10   13.90 
  -1  16   8    8.50   10.30 
   0  16   8    1.40    8.50 
   1  16   8    2.20   10.00 
   2 -16   8  -13.40   11.90 
   2  16   8   13.90    9.90 
   3 -16   8   37.70   17.70 
   3  16   8    1.10   10.70 
   6 -17  -8   13.40    6.40 
  -6  17   8    3.00    8.30 
   6  17  -8    8.60    9.90 
  -5 -17   8   18.10   10.30 
   5  17  -8   33.40   11.40 
  -5  17   8   46.80   11.60 
  -4 -17   8   11.20    7.70 
   4  17  -8    6.40    9.30 
  -4  17   8   -9.70    8.00 
  -3 -17   8    9.60    7.70 
   3  17  -8  -10.30    8.80 
  -3  17   8   13.90    9.10 
  -2 -17   8    4.10    8.20 
  -2  17   8   14.30   11.00 
  -1 -17   8   18.60   10.90 
  -1  17   8   23.10   18.80 
   0  17   8   32.20   11.90 
   1 -17   8   -9.70   12.90 
   1  17   8   -3.80    9.00 
   2 -17   8    2.70   11.90 
   2  17   8  -13.40    8.50 
   3 -17   8   31.20   20.00 
   3  17   8   19.40   11.30 
   6 -18  -8    0.20    5.30 
  -6  18   8   25.30    8.80 
   6  18  -8    2.20   10.00 
   5  18  -8    6.10    9.70 
  -4 -18   8    3.80    8.40 
   4  18  -8   -6.10    8.30 
  -4  18   8   12.20    8.70 
  -3 -18   8   15.60    8.60 
   3  18  -8   -3.50    9.10 
  -3  18   8   10.80   10.60 
  -2 -18   8   24.90   11.10 
  -2  18   8   40.80   13.70 
  -1 -18   8  330.97   35.30 
   0  18   8  186.18   26.60 
   1 -18   8   -8.60    9.60 
   1  18   8   -4.10    8.30 
   2 -18   8   22.80   13.90 
   2  18   8    3.40    9.70 
   3 -18   8    3.60   19.90 
   3  18   8  -16.00   10.40 
  -5  19   8    8.60    7.50 
   5  19  -8   -1.00    9.80 
  -4 -19   8   17.00    9.40 
  -4  19   8   19.80    9.40 
   4  19  -8    3.00    9.60 
  -3 -19   8    7.60    8.10 
   3  19  -8   -4.20    9.10 
  -3  19   8   -1.90    8.40 
  -2 -19   8   34.40   11.00 
  -2  19   8   44.50   14.00 
  -1 -19   8  116.99   21.00 
   0 -19   8   12.40   10.20 
   0  19   8   -4.10   10.20 
   1 -19   8  -13.10    9.40 
   1  19   8    4.60    9.60 
   2 -19   8   24.40   14.10 
   2  19   8   14.40   12.10 
   3 -19   8    5.80   18.60 
   3  19   8   22.00   12.70 
  -5  20   8    4.20    8.70 
  -4 -20   8   -4.20    6.90 
   4  20  -8   21.90   11.30 
  -4  20   8   -7.20    8.10 
  -3 -20   8   -0.20    7.50 
   3  20  -8    3.30    8.70 
  -3  20   8   11.20   10.20 
  -2 -20   8   -6.00    7.80 
  -2  20   8   11.40   12.30 
   2  20  -8    2.20    8.80 
  -1 -20   8   96.29   18.00 
  -1  20   8   61.09   15.90 
   0 -20   8   29.90   13.80 
   0  20   8    1.90   10.30 
   1 -20   8   27.30   13.80 
   1  20   8    3.40   10.00 
   2 -20   8   -9.00   14.00 
   2  20   8   12.90   11.50 
  -5  21   8   -1.30    7.70 
   5  21  -8   18.70   10.70 
  -4 -21   8   -6.40    7.10 
   4  21  -8   12.50   11.20 
  -4  21   8   12.30    8.50 
  -3 -21   8   -6.30    6.80 
   3  21  -8   -4.50    9.40 
  -3  21   8   -2.00    8.80 
  -2 -21   8    9.60    8.80 
   2  21  -8   18.60   10.50 
  -2  21   8   20.80   12.00 
  -1 -21   8   32.90   12.30 
  -1  21   8   13.00   12.30 
   0 -21   8    0.80    9.90 
   0  21   8   -1.20   10.30 
   1 -21   8   -0.80   11.90 
   1  21   8   -4.00   10.40 
   2 -21   8   30.10   18.50 
  -5  22   8    3.70    8.20 
   5  22  -8    4.20   10.80 
  -4 -22   8   12.70    9.40 
   4  22  -8   22.80   12.30 
  -4  22   8   13.70    9.10 
  -3 -22   8    3.10    8.20 
  -3  22   8   15.10    9.50 
   3  22  -8    7.80    9.70 
  -2 -22   8   18.10    9.20 
  -2  22   8   -7.50   10.90 
  -1 -22   8    4.00    8.90 
  -1  22   8   -4.60    9.60 
   0 -22   8   27.50   13.80 
   0  22   8    2.60   10.90 
   1 -22   8    3.10   10.80 
   1  22   8   11.10   11.30 
   2 -22   8   -7.90   14.20 
  -5  23   8   11.30    8.30 
   5  23  -8   14.60   10.30 
  -4  23   8   23.10    9.10 
   4  23  -8    2.00   10.50 
  -3 -23   8    3.80    7.80 
   3  23  -8    2.10    9.40 
  -3  23   8  -22.30    8.60 
  -2 -23   8   13.90   10.30 
  -2  23   8   -6.00   15.40 
   2  23  -8    6.20    9.20 
  -1 -23   8   10.20   10.10 
  -1  23   8   29.90   12.10 
   0 -23   8    9.40   10.60 
   0  23   8  -12.30   10.50 
   1 -23   8   12.40   13.30 
   1  23   8   -6.40   10.00 
   2 -23   8    3.70   13.70 
   2  23   8   11.70   11.60 
   4  24  -8    2.80   11.30 
  -4  24   8  -10.60    7.50 
  -3 -24   8    4.50    9.10 
   3  24  -8   11.90   11.00 
  -3  24   8   30.70   10.00 
  -2 -24   8   10.60   10.00 
   2  24  -8  -12.50    8.80 
  -1 -24   8    7.70    9.10 
  -1  24   8   -2.90   10.50 
   1  24  -8   -4.00    8.50 
   0 -24   8    1.20    9.10 
   0  24   8  -10.00   10.70 
   1 -24   8  -23.20   10.60 
   1  24   8   15.00   12.20 
  -4  25   8  -10.70    7.50 
  -3 -25   8    2.70    9.10 
  -3  25   8  -16.80    8.50 
   3  25  -8   -6.90    9.90 
  -2 -25   8    6.80    9.20 
  -2  25   8   -2.40   13.90 
   2  25  -8    8.50   10.80 
  -1 -25   8    5.90    9.80 
  -1  25   8  -14.60   10.10 
   1  25  -8   -3.90    9.00 
   0 -25   8    6.00   10.30 
   0  25   8   10.40   12.20 
   1 -25   8    5.00   11.50 
   1  25   8   -4.90   10.90 
  -4  26   8   -1.60    7.90 
   4  26  -8    2.90   10.80 
  -3 -26   8    8.90    9.30 
  -3  26   8   20.80    9.50 
   3  26  -8    3.70   11.00 
  -2 -26   8   11.10    9.30 
  -2  26   8  -16.20   11.20 
   2  26  -8   -1.00    9.70 
  -1 -26   8    3.40    9.20 
  -1  26   8   16.00   12.00 
   1  26  -8  -18.20    8.60 
   0 -26   8   43.90   15.00 
   0  26  -8   42.20   12.20 
   0  26   8   30.50   14.60 
   1 -26   8   -6.50    9.70 
   1  26   8   17.50   12.40 
  -3  27   8   -6.10    8.50 
   3  27  -8  -12.80   10.00 
  -2 -27   8    5.70    9.10 
   2  27  -8  -13.70    9.50 
  -2  27   8   22.30   11.30 
  -1 -27   8   -4.70    8.20 
   1  27  -8   -6.10    9.20 
  -1  27   8   -4.50   11.60 
   0 -27   8   -2.70    8.30 
   0  27  -8   -6.30    7.70 
   0  27   8   14.80   14.00 
   3  28  -8    4.30   11.10 
  -3  28   8    6.50    9.70 
  -2 -28   8   -0.40   10.50 
  -2  28   8  -20.20   10.50 
   2  28  -8    5.80   10.20 
  -1 -28   8   -1.40    7.90 
   1  28  -8   -5.80    9.30 
  -1  28   8    7.30   11.60 
   0 -28   8   20.40   11.80 
   0  28  -8   16.10    9.40 
   0  28   8   19.70   14.30 
  -2 -29   8   -1.60    9.60 
   2  29  -8    0.20   11.70 
  -2  29   8   28.30   11.00 
  -1 -29   8   16.70   11.00 
  -1  29   8  -24.10   12.00 
   1  29  -8   15.40   11.10 
   6   0  -9  -12.50    8.50 
  -6   0   9    3.20    8.90 
  -5   0   9    9.90    8.40 
  -4   0   9   -4.60    7.50 
  -3   0   9   -8.00    6.00 
  -2   0   9   -1.00    7.30 
  -1   0   9   33.90   11.50 
   0   0   9    0.10    8.60 
   1   0   9   -2.00   10.20 
   2   0   9    1.70   10.80 
   3   0   9  -14.70   13.50 
   6  -1  -9   18.70    9.60 
  -6  -1   9    4.00    9.20 
   6   1  -9   12.10   10.40 
  -6   1   9   11.00    9.90 
  -5  -1   9   12.60    8.90 
  -5   1   9    2.10    7.70 
   5   1  -9    6.70    8.50 
  -4  -1   9   -4.00    7.70 
  -4   1   9    1.60    7.80 
  -3  -1   9    4.80    7.30 
  -3   1   9    3.00    7.30 
  -2  -1   9  -11.60    6.40 
  -2   1   9   -3.40    6.90 
  -1  -1   9   -5.30    8.10 
  -1   1   9    9.00    7.90 
   0  -1   9    8.60    9.30 
   0   1   9   -5.40    8.60 
   1  -1   9   16.70   10.90 
   1   1   9   14.70   10.70 
   2  -1   9    0.30   11.10 
   2   1   9   -2.80   10.50 
   3  -1   9    1.20   12.70 
   3   1   9    0.30   12.90 
   6  -2  -9   43.30   12.20 
  -6  -2   9   33.70   12.90 
  -6   2   9   42.90   13.40 
   6   2  -9   41.80   13.50 
  -5  -2   9   -3.00    6.70 
   5   2  -9    5.20    8.00 
  -5   2   9    0.60    7.60 
  -4  -2   9    9.70    7.60 
  -4   2   9    1.10    7.70 
  -3  -2   9   -4.60    6.20 
  -3   2   9   -3.80    6.50 
  -2  -2   9   11.70    7.80 
  -2   2   9   -7.40    7.30 
  -1  -2   9   -4.90    8.50 
  -1   2   9   -2.20    7.20 
   0  -2   9   -1.00    9.40 
   0   2   9    8.90    8.30 
   1  -2   9    7.40   11.10 
   1   2   9   -8.00    8.80 
   2  -2   9   17.40   12.00 
   2   2   9   -7.30   10.60 
   3  -2   9   -8.20   12.10 
   3   2   9   12.70   12.40 
  -6  -3   9   18.10   10.80 
   6  -3  -9   12.50    9.60 
  -6   3   9   15.20   10.00 
   6   3  -9    8.70   10.30 
  -5  -3   9    5.40    7.60 
  -5   3   9    0.10    8.30 
   5   3  -9   -1.00    8.00 
  -4  -3   9   12.80    8.90 
  -4   3   9   22.80    9.80 
  -3  -3   9   36.00    9.90 
  -3   3   9    4.20    9.10 
  -2  -3   9   38.40   10.60 
  -2   3   9   33.70   11.60 
  -1  -3   9  -10.00    7.10 
  -1   3   9   -3.20    7.90 
   0  -3   9   -5.90    9.30 
   0   3   9    5.20    8.80 
   1  -3   9   36.50   14.50 
   1   3   9    1.20    9.30 
   2  -3   9    4.00   11.80 
   2   3   9    5.50   11.70 
   3  -3   9   43.50   16.10 
   6  -4  -9   11.00    8.70 
  -6  -4   9    3.30    8.70 
   6   4  -9   13.70    9.60 
  -6   4   9    9.20    9.90 
  -5  -4   9   -5.10    6.70 
  -5   4   9    8.90    8.90 
   5   4  -9    1.60    8.00 
  -4  -4   9    8.10    8.40 
  -4   4   9   30.80   10.50 
  -3  -4   9   78.49   15.30 
  -3   4   9   77.99   15.20 
  -2  -4   9   87.39   15.40 
  -2   4   9  104.79   17.80 
  -1  -4   9    3.50    8.20 
  -1   4   9   -1.40    8.50 
   0  -4   9   13.70   10.20 
   0   4   9    9.90    9.10 
   1  -4   9   74.29   17.50 
   1   4   9   36.50   13.20 
   2  -4   9   -1.30   12.10 
   2   4   9  -21.50   10.10 
   3  -4   9   -3.10   15.10 
  -6  -5   9    5.90    8.40 
   6  -5  -9    7.60    7.80 
   6   5  -9   -3.40    9.40 
  -6   5   9   -7.90    8.80 
  -5  -5   9    0.80    7.00 
   5   5  -9    6.00    8.60 
  -4  -5   9    9.60    7.90 
  -4   5   9    9.60    7.90 
  -3  -5   9   23.80    9.90 
  -3   5   9   28.40   11.30 
  -2  -5   9  127.99   18.60 
  -2   5   9  142.49   22.30 
  -1  -5   9    0.50    8.30 
  -1   5   9    6.60    7.60 
   0  -5   9   14.00   10.90 
   0   5   9   23.70   10.50 
   1  -5   9   11.80   11.40 
   1   5   9    8.50    9.60 
   2  -5   9    9.60   13.90 
   2   5   9   25.50   12.00 
   3  -5   9   15.80   20.10 
   6  -6  -9    9.80    7.50 
  -6  -6   9    8.60    8.70 
  -6   6   9    9.30    9.00 
   6   6  -9   20.80   10.80 
  -5  -6   9   -6.40    7.20 
  -5   6   9   18.10   10.10 
   5   6  -9   17.00   10.30 
  -4  -6   9   14.30    8.50 
  -4   6   9    1.00    8.00 
  -3  -6   9   36.20   11.00 
  -3   6   9   19.50   10.30 
  -2  -6   9   17.50    9.20 
  -2   6   9   26.90   11.80 
  -1  -6   9   -8.20    6.50 
  -1   6   9    3.90    9.00 
   0  -6   9   11.40    9.50 
   0   6   9   14.00    7.80 
   1  -6   9    9.50   12.20 
   1   6   9    5.60   10.60 
   2  -6   9    8.20   14.00 
   2   6   9   12.20   12.10 
   3  -6   9   -6.30   15.70 
   3   6   9    3.60   11.50 
  -6  -7   9   -5.70    7.50 
   6  -7  -9   -0.70    7.10 
  -6   7   9    3.40    8.90 
   6   7  -9    5.00    9.40 
  -5  -7   9    1.80    7.70 
  -5   7   9    4.50    9.10 
   5   7  -9   -2.30    8.70 
  -4  -7   9   53.19   11.70 
  -4   7   9   43.70   11.90 
  -3  -7   9   53.29   12.40 
  -3   7   9   63.99   14.40 
  -2  -7   9  154.68   21.20 
  -2   7   9  133.69   22.10 
  -1  -7   9   14.10    8.20 
  -1   7   9   16.80    9.70 
   0  -7   9   -4.70    9.50 
   0   7   9   16.20    8.40 
   1  -7   9   38.90   14.20 
   1   7   9   18.30   10.20 
   2  -7   9    3.00   11.50 
   2   7   9    0.90   11.00 
   3  -7   9    5.30   15.80 
   3   7   9  -20.90   10.20 
   6  -8  -9    2.10    6.40 
   6   8  -9  -19.50   11.90 
  -6   8   9   -5.70    8.00 
  -5  -8   9   11.10    8.80 
   5   8  -9   -4.40    7.40 
  -5   8   9    7.50    9.70 
  -4  -8   9   34.70   11.40 
  -4   8   9   68.79   15.00 
  -3  -8   9    1.90    6.80 
  -3   8   9   21.00   10.40 
  -2  -8   9   10.40    8.80 
  -2   8   9    3.80    9.50 
  -1  -8   9   15.90    9.60 
  -1   8   9   19.80   11.20 
   0  -8   9  -13.10    7.90 
   0   8   9   -8.00    7.30 
   1  -8   9   -5.70   10.40 
   1   8   9   -2.90    8.50 
   2  -8   9   32.90   19.50 
   2   8   9   15.20   11.30 
   3  -8   9   26.60   20.30 
   3   8   9  -14.30   10.60 
   6  -9  -9   10.30    6.40 
  -6  -9   9   -2.70   12.30 
  -6   9   9    3.90    9.00 
  -5  -9   9    1.40    7.80 
   5   9  -9   -4.70    8.10 
  -5   9   9    2.00    8.80 
  -4  -9   9   49.40   12.40 
  -4   9   9   59.79   14.60 
  -3  -9   9   14.00    7.80 
  -3   9   9   11.10    9.30 
  -2  -9   9   23.30    9.80 
  -2   9   9   19.70   11.10 
  -1  -9   9   -1.80    7.80 
  -1   9   9    9.00   10.20 
   0  -9   9  -10.00    7.80 
   0   9   9   10.60    8.60 
   1  -9   9   20.10   13.50 
   1   9   9    6.60   10.10 
   2  -9   9   14.60   14.80 
   2   9   9    6.50   10.00 
   3  -9   9   -0.20   16.70 
   3   9   9   15.90   12.80 
   6 -10  -9  -12.00    5.60 
  -6 -10   9    8.10    8.60 
   6  10  -9  -13.30    8.70 
  -6  10   9    5.50    8.90 
  -5 -10   9   -3.50    7.30 
  -5  10   9    4.00    8.90 
   5  10  -9   -3.10    8.20 
  -4 -10   9    0.40    6.40 
  -4  10   9   17.50    9.40 
  -3 -10   9   -5.80    6.20 
  -2 -10   9   -5.60    6.90 
  -2  10   9   -7.20    8.90 
  -1 -10   9    0.60    7.90 
  -1  10   9   10.30   10.20 
   0 -10   9   -3.30    9.40 
   0  10   9   11.10   10.10 
   1 -10   9   -1.10   10.30 
   1  10   9   25.50   10.10 
   2 -10   9   -7.40   11.50 
   2  10   9   -8.00    9.40 
   3 -10   9   14.10   22.50 
   3  10   9  -14.90    9.40 
  -6 -11   9   10.90    9.90 
   6 -11  -9    1.90    6.70 
   6  11  -9    7.40   10.20 
  -6  11   9   12.20    9.00 
  -5 -11   9  -15.30    6.00 
  -5  11   9    9.80    9.40 
   5  11  -9   -2.10    8.60 
  -4 -11   9    4.20    7.70 
   4  11  -9    2.80    8.30 
  -4  11   9   25.30   10.60 
  -3 -11   9   -8.60    6.80 
  -3  11   9    1.90    8.40 
  -2 -11   9   14.50    8.70 
  -2  11   9    1.60    8.60 
  -1 -11   9    5.50    8.80 
  -1  11   9   -6.00    9.30 
   0 -11   9    3.70    8.10 
   0  11   9   -2.90    9.30 
   1 -11   9   21.30   14.70 
   1  11   9    1.70    9.00 
   2 -11   9   -7.70   17.90 
   2  11   9   -7.90    9.40 
   3 -11   9  -26.10   19.80 
   3  11   9    2.00   10.20 
   6 -12  -9   13.40    7.50 
  -6 -12   9    6.50    9.80 
   6  12  -9   18.90   10.40 
  -6  12   9   13.80    9.40 
  -5 -12   9   11.70    7.50 
  -5  12   9   -4.80    8.50 
   5  12  -9    1.90    9.20 
  -4 -12   9    6.50    7.90 
   4  12  -9    1.40    8.80 
  -4  12   9  -18.60    7.70 
  -3 -12   9    3.20    7.30 
  -3  12   9   -3.60    9.80 
  -2 -12   9   -0.30    7.70 
  -2  12   9    5.80   10.00 
  -1 -12   9   -3.90    7.80 
  -1  12   9   -4.30    9.00 
   0 -12   9    8.90   10.70 
   0  12   9   18.20   12.20 
   1 -12   9    5.00   12.20 
   1  12   9   13.20    9.90 
   2 -12   9  -21.20   17.40 
   2  12   9  -11.40    8.80 
   6 -13  -9    2.00    6.10 
   6  13  -9   -4.90    9.70 
  -6  13   9  -13.30    8.20 
  -5 -13   9  -12.00    6.80 
   5  13  -9   -7.10    8.90 
  -5  13   9    3.70    8.60 
  -4 -13   9   -7.20    6.20 
  -4  13   9   -9.70    8.00 
   4  13  -9    3.80    8.70 
  -3 -13   9   -2.60    7.30 
  -3  13   9    9.30   10.00 
  -2 -13   9   20.40    9.60 
  -2  13   9    7.90   10.40 
  -1 -13   9   25.90   10.70 
  -1  13   9   -5.20    8.60 
   0 -13   9   22.30   12.40 
   0  13   9   -2.90    9.70 
   1 -13   9    3.40   12.10 
   1  13   9   -1.20    9.30 
   2 -13   9    8.10   15.60 
   2  13   9   47.20   17.40 
  -5 -14   9    9.20    8.60 
  -5  14   9   -2.00    9.20 
   5  14  -9   -5.90    9.00 
  -4 -14   9    9.60    8.10 
  -4  14   9  -12.20    8.00 
   4  14  -9    8.70    9.30 
  -3 -14   9   -2.50    7.00 
  -3  14   9   -6.10    8.80 
  -2 -14   9   -6.20    7.20 
  -2  14   9   17.70   11.70 
  -1 -14   9   -5.40    8.10 
  -1  14   9    3.30    9.80 
   0 -14   9   -2.90   10.10 
   0  14   9  -12.90    8.80 
   1 -14   9    0.00   11.40 
   1  14   9   10.40   10.80 
   2 -14   9   16.20   16.80 
  -5  15   9   -1.80    9.00 
  -4 -15   9   -5.20    7.00 
   4  15  -9   -1.10    8.70 
  -4  15   9    1.10    8.80 
  -3 -15   9   -1.00    7.10 
  -3  15   9    5.10   10.10 
  -2 -15   9   25.60   10.20 
  -2  15   9    9.40   11.90 
  -1 -15   9   29.50   12.40 
  -1  15   9   51.59   13.90 
   0 -15   9    1.30   10.80 
   0  15   9   -0.40    9.10 
   1 -15   9  -15.20   11.60 
   1  15   9    4.00   11.00 
   2 -15   9   -7.40   13.10 
   2  15   9   -3.50   11.40 
  -5 -16   9   29.20   10.90 
   5  16  -9   12.30   12.20 
  -5  16   9   43.40   11.10 
  -4 -16   9    5.90    7.80 
   4  16  -9   -1.20    8.50 
  -4  16   9   10.00   10.10 
  -3 -16   9    4.30    8.50 
  -3  16   9    4.00   11.10 
  -2 -16   9   31.50   11.60 
  -2  16   9   23.60   13.00 
  -1 -16   9   12.40   12.20 
  -1  16   9   38.40   12.40 
   0 -16   9    9.20   12.10 
   0  16   9  -17.20    9.10 
   1 -16   9   23.30   15.50 
   1  16   9   -0.30   10.60 
   2 -16   9  -11.20   14.00 
   2  16   9  -15.90    8.70 
  -5 -17   9    0.20    8.60 
  -5  17   9  -15.50    8.80 
   5  17  -9    8.10   10.30 
  -4 -17   9   19.90   10.00 
   4  17  -9    3.80    9.70 
  -4  17   9    2.70    9.90 
  -3 -17   9    2.10    8.00 
  -3  17   9    7.30   10.40 
   3  17  -9    5.70    8.90 
  -2 -17   9   13.00    9.40 
  -2  17   9    8.40   12.00 
  -1 -17   9   80.59   17.10 
  -1  17   9    4.30   12.60 
   0 -17   9   44.00   16.20 
   0  17   9   23.80   12.90 
   1 -17   9   27.40   14.80 
   1  17   9    5.80   10.60 
   2 -17   9    4.20   19.00 
   2  17   9   12.00   10.20 
  -5 -18   9   11.60    9.60 
  -5  18   9   16.50    9.40 
   5  18  -9   18.50   12.30 
  -4 -18   9   13.00    9.40 
   4  18  -9    3.60   10.40 
  -4  18   9    9.60   10.60 
  -3 -18   9    8.60    8.60 
   3  18  -9    8.70    9.80 
  -3  18   9   12.40    9.90 
  -2 -18   9   22.70   11.20 
  -2  18   9   27.70   12.10 
  -1 -18   9   13.70   10.60 
  -1  18   9   41.60   13.30 
   0 -18   9    7.40   11.40 
   0  18   9   30.80   12.90 
   1 -18   9  -26.70   11.90 
   1  18   9   19.90   12.30 
   2 -18   9  -24.80   16.20 
   2  18   9   -8.70    9.50 
  -5 -19   9   -7.90    6.80 
   5  19  -9   -6.10    9.90 
  -4 -19   9   -4.60    7.40 
   4  19  -9    2.90   10.80 
  -3 -19   9    1.60    8.30 
   3  19  -9   -2.30   10.30 
  -3  19   9   19.00   10.10 
  -2 -19   9   11.10    9.70 
  -2  19   9   -4.80   11.10 
  -1 -19   9   56.99   15.80 
  -1  19   9   19.30   13.50 
   0 -19   9   72.39   16.70 
   0  19   9   30.70   14.20 
   1 -19   9   15.00   15.10 
   1  19   9  -14.10   11.00 
  -4  20   9   12.30    8.70 
  -3 -20   9  -13.40    6.20 
   3  20  -9  -16.30    9.30 
  -3  20   9    5.30    9.60 
  -2 -20   9   -3.40    8.60 
  -2  20   9   21.10   11.90 
  -1 -20   9    4.90   10.90 
  -1  20   9  -17.70   10.40 
   0 -20   9   74.59   19.40 
   0  20   9    6.80   12.80 
   1 -20   9    1.40   13.90 
   1  20   9   -2.70   15.00 
  -4 -21   9   17.30   10.80 
   4  21  -9   41.60   16.60 
  -3 -21   9    4.70    9.10 
  -3  21   9   33.90   11.50 
   3  21  -9   -6.10    9.50 
  -2 -21   9   -9.80    8.30 
  -2  21   9   35.70   14.20 
   2  21  -9   -5.60    8.70 
  -1 -21   9   32.80   14.30 
  -1  21   9   39.40   14.40 
   0 -21   9   19.70   13.40 
   0  21   9    1.60   11.20 
   1 -21   9   30.80   15.90 
  -4 -22   9   35.90   12.30 
  -4  22   9   59.19   12.40 
   4  22  -9   57.59   15.30 
  -3 -22   9    1.20    8.20 
   3  22  -9    6.50   10.90 
  -2 -22   9   -2.30    8.60 
   2  22  -9  -14.40    8.90 
  -2  22   9   13.50   12.20 
  -1 -22   9   -5.80    9.20 
  -1  22   9   -1.30   12.40 
   0 -22   9   18.30   14.70 
   0  22   9  -15.00   11.10 
   1 -22   9  -10.10   13.50 
   1  22   9   10.70   11.70 
  -4 -23   9    1.00    9.40 
   4  23  -9    5.00   11.80 
  -3 -23   9   -6.10    7.90 
   3  23  -9   -7.10   10.70 
  -3  23   9   -4.90    9.50 
  -2 -23   9   -7.00    8.20 
  -2  23   9   14.50   13.20 
   2  23  -9  -11.20   10.10 
  -1 -23   9   -8.10   10.50 
  -1  23   9   24.10   13.60 
   0 -23   9    2.70   11.10 
   0  23   9   14.60   12.60 
  -3  24   9   -8.10    9.40 
  -2 -24   9    3.90    8.40 
  -2  24   9   -3.10   11.90 
   2  24  -9    4.80   11.30 
  -1 -24   9    9.10   11.40 
  -1  24   9    8.80   13.50 
   0 -24   9   -7.90    9.90 
   0  24   9   19.40   13.40 
  -3 -25   9    2.30    9.00 
  -3  25   9   -6.80    9.00 
   3  25  -9   14.60   13.30 
  -2 -25   9   13.10    9.80 
   2  25  -9   18.10   11.80 
  -2  25   9  -29.10   11.20 
  -1 -25   9   10.00   11.40 
  -1  25   9  -19.40   12.20 
   1  25  -9  -15.70   10.90 
  -2 -26   9   -0.50   10.20 
  -2  26   9  -17.10   11.20 
  -1 -26   9   -0.50    9.20 
  -1  26   9    0.50   12.70 
  -5   0  10   -1.80    9.00 
  -4   0  10   12.30    8.70 
  -3   0  10  -10.80    6.60 
  -2   0  10  -14.30    6.80 
  -1   0  10  -10.10    8.50 
   0   0  10    1.90   10.40 
   1   0  10   -7.10   11.50 
  -6  -1  10   31.60   17.90 
  -6   1  10   17.90   14.20 
  -5  -1  10   15.60   10.70 
  -5   1  10   22.30   10.90 
  -4  -1  10    2.40    8.20 
  -4   1  10    1.20    8.00 
  -3  -1  10    4.60    8.30 
  -3   1  10   10.80    8.30 
  -2  -1  10    6.20    8.00 
  -2   1  10    9.10    8.10 
  -1  -1  10    9.00    8.70 
  -1   1  10    8.50   10.70 
   0  -1  10   -1.40    9.70 
   0   1  10    1.70    9.90 
   1  -1  10   -5.60   10.20 
   1   1  10    5.50   12.70 
   2   1  10   26.90   16.30 
  -5  -2  10    6.20    9.30 
  -5   2  10   -8.00    8.20 
  -4  -2  10    1.20    8.00 
  -4   2  10    4.60    8.30 
  -3  -2  10   -7.40    6.90 
  -3   2  10   -7.00    6.40 
  -2  -2  10   23.90    9.50 
  -2   2  10   23.10   11.10 
  -1  -2  10   19.10    9.70 
  -1   2  10   21.60   10.10 
   0  -2  10   15.20   10.50 
   0   2  10    3.40   10.00 
   1  -2  10   14.70   12.90 
   1   2  10   -9.50   10.70 
   2   2  10    8.50   13.50 
  -5  -3  10    1.90    9.40 
  -5   3  10    6.20    8.70 
  -4  -3  10    2.20    8.20 
  -4   3  10    0.30    8.40 
  -3  -3  10    7.60    8.20 
  -3   3  10    0.70    8.30 
  -2  -3  10    7.40    8.60 
  -2   3  10    1.10    9.40 
  -1  -3  10   -0.50    8.10 
  -1   3  10   -5.50    8.80 
   0  -3  10    6.30    9.80 
   0   3  10   -2.80    9.10 
   1  -3  10    3.40   11.60 
   1   3  10   -4.00   10.30 
   2   3  10   12.50   12.80 
  -5  -4  10   -3.00    7.80 
   5   4 -10   -1.80    8.70 
  -5   4  10    0.00    8.40 
  -4  -4  10    8.70    8.40 
  -4   4  10   17.60    9.10 
  -3  -4  10   -9.60    6.70 
  -3   4  10    3.80    8.60 
  -2  -4  10   16.00    9.60 
  -2   4  10   17.00   10.80 
  -1  -4  10    7.50    9.70 
  -1   4  10   27.70   11.80 
   0  -4  10    4.00   10.00 
   0   4  10  -10.40    8.20 
   1  -4  10    6.00   11.30 
   1   4  10    3.80    9.80 
   2   4  10   -0.20   10.40 
  -5  -5  10    9.40    8.10 
   5   5 -10   -2.40    8.90 
  -5   5  10    6.80    9.30 
  -4  -5  10    6.50    7.80 
  -4   5  10   -3.40    8.60 
  -3  -5  10   19.40    9.00 
  -3   5  10    2.90    9.50 
  -2  -5  10   73.59   16.00 
  -2   5  10   58.19   14.70 
  -1  -5  10   59.79   14.70 
  -1   5  10   32.40   13.60 
   0  -5  10  -12.00    9.50 
   0   5  10   -9.20    8.60 
   1  -5  10   17.50   11.20 
   1   5  10   12.20   11.50 
   2   5  10   25.00   13.40 
  -5  -6  10   -4.40    7.50 
  -5   6  10    7.20    9.80 
   5   6 -10   -7.00    8.00 
  -4  -6  10    9.20    8.00 
  -4   6  10   -3.20    8.90 
  -3  -6  10   -6.50    7.20 
  -3   6  10   -6.70    8.70 
  -2  -6  10   53.09   13.50 
  -2   6  10   52.59   14.90 
  -1  -6  10   55.09   14.70 
  -1   6  10   22.00   12.70 
   0  -6  10   14.40   10.80 
   0   6  10   -2.10   10.00 
   1  -6  10   -4.30   11.90 
   1   6  10   10.40   12.30 
   2   6  10   20.20   14.60 
  -5  -7  10   -8.60    9.60 
   5   7 -10   -1.40   10.50 
  -5   7  10   -8.80    8.70 
  -4  -7  10   14.90    9.20 
  -4   7  10   10.90   10.40 
  -3  -7  10   43.30   12.10 
  -3   7  10   54.49   14.00 
  -2  -7  10    9.70    8.40 
  -2   7  10    3.70    9.90 
  -1  -7  10   14.00   10.00 
  -1   7  10   11.70   10.40 
   0  -7  10  -16.10   10.10 
   0   7  10  -19.50    8.90 
   1  -7  10    4.60   13.70 
   1   7  10    9.70   10.10 
   2   7  10    9.90   12.40 
  -5   8  10    4.40    9.90 
  -4  -8  10   -1.90    7.60 
  -4   8  10    6.70   10.00 
  -3  -8  10   98.59   17.60 
  -3   8  10   88.09   17.30 
  -2  -8  10   54.79   13.60 
  -2   8  10   17.50   12.60 
  -1  -8  10    3.50    8.80 
  -1   8  10  -14.40   10.00 
   0  -8  10   -4.20    9.10 
   0   8  10   14.50   11.80 
   1  -8  10    7.30   17.20 
   1   8  10   -7.30    9.40 
   2   8  10    0.90   11.60 
  -5  -9  10   -4.60    8.80 
  -5   9  10   15.60   10.40 
   5   9 -10    4.50   13.30 
  -4  -9  10    5.40    7.40 
  -3  -9  10    5.10    8.00 
  -3   9  10    2.50   10.40 
  -2  -9  10    9.90    8.70 
  -2   9  10    3.70   10.20 
  -1  -9  10   25.70   12.70 
  -1   9  10    8.60   11.20 
   0  -9  10  -15.20    8.70 
   0   9  10   -2.10   10.10 
   1  -9  10   -4.70   12.70 
   1   9  10   15.40   11.20 
   2   9  10    1.00   11.40 
  -5 -10  10    0.70    7.60 
  -5  10  10   -5.20    9.00 
   5  10 -10   -4.70    8.80 
  -4 -10  10    9.50    8.70 
  -4  10  10   -1.00    9.20 
  -3 -10  10   22.90   10.20 
  -3  10  10   31.10   13.00 
  -2 -10  10    2.90    9.00 
  -2  10  10  -19.90    9.00 
  -1 -10  10    7.80    9.80 
  -1  10  10   -8.60   10.20 
   0 -10  10    1.40   11.10 
   0  10  10  -16.50    9.80 
   1 -10  10   -1.20   13.10 
  -5 -11  10    6.30    7.70 
   5  11 -10   -2.80    7.50 
  -5  11  10    0.50    9.70 
  -4 -11  10    8.50    8.60 
  -4  11  10    2.50    9.70 
  -3 -11  10    4.80    9.80 
  -3  11  10   37.20   12.90 
  -2 -11  10  -13.20    7.50 
  -2  11  10   -7.80   11.00 
  -1 -11  10   -8.00    8.60 
  -1  11  10   17.80   11.40 
   0 -11  10   -2.10   10.50 
   0  11  10    9.90   11.70 
   1 -11  10    2.80   16.30 
  -5 -12  10    4.30    8.20 
   5  12 -10   -5.00    8.50 
  -5  12  10   -0.40    9.50 
  -4 -12  10   -6.30    7.30 
   4  12 -10   -5.00    8.60 
  -4  12  10    3.20    9.50 
  -3 -12  10   -5.20    7.90 
  -3  12  10    4.60   10.90 
  -2 -12  10   -4.10    8.40 
  -2  12  10   20.20   12.20 
  -1 -12  10    7.50   10.30 
  -1  12  10   -5.40   10.80 
   0 -12  10   -9.90   10.40 
   0  12  10    9.00   12.30 
   1 -12  10   -9.50   12.60 
   1  12  10   19.80   12.80 
  -5 -13  10   -2.50    7.20 
   5  13 -10    8.70   10.30 
  -5  13  10   36.30   12.10 
  -4 -13  10    0.80   10.20 
   4  13 -10  -11.90    9.70 
  -4  13  10  -17.80    9.50 
  -3 -13  10    7.30    8.80 
  -3  13  10   -9.20   10.00 
  -2 -13  10   -8.80    7.90 
  -2  13  10   -2.10   12.50 
  -1 -13  10  -14.30    9.00 
  -1  13  10    8.80   11.50 
   0 -13  10  -10.50   10.00 
   0  13  10   21.00   12.50 
   1 -13  10    5.30   15.90 
   1  13  10   -2.20   10.20 
  -5 -14  10   12.90    9.40 
  -5  14  10   17.00   10.00 
   5  14 -10   -2.60    9.80 
  -4  14  10   22.00   10.80 
  -3 -14  10    5.10    8.70 
  -3  14  10    0.10   10.10 
  -2 -14  10   16.40   10.00 
  -2  14  10   -3.50    9.60 
  -1 -14  10    7.70   10.00 
  -1  14  10  -16.90   10.10 
   0 -14  10   -9.90   12.40 
   0  14  10    3.50   11.50 
   1 -14  10   13.40   14.60 
   1  14  10    9.50   11.90 
  -4 -15  10   -7.60    6.40 
   4  15 -10   -4.70    9.70 
  -4  15  10    8.90   11.50 
  -3 -15  10    0.60    7.60 
  -3  15  10   -1.90   10.70 
  -2 -15  10    5.60    8.80 
  -2  15  10   -6.20   11.00 
  -1 -15  10   11.20   12.10 
  -1  15  10   16.80   11.50 
   0 -15  10  -11.70   11.30 
   0  15  10    6.60   11.10 
   1 -15  10   -4.30   13.70 
   1  15  10    5.00   11.80 
  -4 -16  10   12.10    8.90 
   4  16 -10   22.00   11.40 
  -4  16  10   10.10   10.70 
  -3 -16  10  -15.60    8.00 
  -3  16  10    7.40   11.10 
  -2 -16  10  -14.90    9.10 
  -2  16  10   14.60   12.60 
  -1 -16  10    4.80   10.60 
  -1  16  10   18.80   13.30 
   0 -16  10   -3.50   11.60 
   0  16  10    8.40   12.40 
   1 -16  10    9.40   19.00 
   1  16  10   -7.20   11.40 
  -4 -17  10   -1.80    7.80 
   4  17 -10   -0.80    9.90 
  -4  17  10   22.30   11.80 
  -3 -17  10   18.30   14.80 
  -3  17  10   -5.00   11.90 
  -2 -17  10   -9.40    7.70 
  -2  17  10    5.20   12.20 
  -1 -17  10   10.80   14.40 
  -1  17  10    4.10   13.70 
   0 -17  10   22.10   16.40 
  -4 -18  10    4.60    7.90 
   4  18 -10    4.10   10.10 
  -4  18  10    2.80   10.90 
  -3  18  10   13.50   11.40 
  -2 -18  10    5.50    8.70 
  -2  18  10  -22.80    9.90 
  -1 -18  10   36.20   12.70 
  -1  18  10    9.30   13.40 
   0 -18  10   66.29   22.30 
  -3 -19  10   10.70   10.50 
  -3  19  10  -17.20   11.00 
   3  19 -10   21.30   12.60 
  -2 -19  10   -7.50    9.90 
  -2  19  10   -3.10   11.80 
  -1 -19  10   38.10   15.50 
  -1  19  10   35.30   15.60 
   0 -19  10   33.80   18.40 
   0  19  10   21.70   15.50 
  -3 -20  10    9.20    9.10 
  -3  20  10    1.70   12.10 
   3  20 -10    7.00   10.70 
  -2  20  10   14.20   13.70 
  -1 -20  10   -2.60   11.80 
  -1  20  10    8.30   13.90 
  -2  21  10   10.80   12.20 
  -1 -21  10   -2.30   12.60 
  -1  21  10    0.70   13.70 
  -4   0  11  -10.70   10.10 
  -3   0  11    8.50    8.80 
  -2   0  11   -6.10    8.00 
  -4   1  11   -4.70    8.60 
  -3  -1  11   -2.50    8.20 
  -3   1  11   13.60    9.60 
  -2  -1  11    8.10    9.50 
  -2   1  11    8.80    8.60 
  -1  -1  11   17.50   10.80 
  -1   1  11    7.50   10.80 
   0   1  11   -8.20   12.00 
  -4   2  11  -12.10    8.50 
  -3  -2  11   -7.80    7.60 
  -3   2  11    2.60    8.80 
  -2  -2  11    8.50    8.90 
  -2   2  11   -5.40    8.40 
  -1  -2  11   10.20   10.20 
  -1   2  11   11.20   12.10 
   0  -2  11   17.00   15.30 
   0   2  11   18.50   12.30 
  -4   3  11    5.10    9.80 
  -3  -3  11    5.10    8.50 
  -3   3  11   -3.80    8.00 
  -2  -3  11   -3.30    8.50 
  -2   3  11    8.80    8.80 
  -1  -3  11    9.30   11.20 
  -1   3  11   -3.40   10.90 
   0   3  11    0.00   11.00 
  -4  -4  11    7.20   12.30 
  -4   4  11   -3.40    9.20 
  -3  -4  11   10.20    9.60 
  -3   4  11   11.20    9.50 
  -2  -4  11    8.50    9.90 
  -2   4  11    5.70   10.40 
  -1  -4  11   24.40   12.10 
  -1   4  11   23.00   14.10 
   0   4  11   -0.50   10.60 
  -4  -5  11   13.60    9.70 
  -4   5  11    2.30   10.70 
  -3  -5  11   -8.80    7.80 
  -3   5  11    7.40    9.80 
  -2  -5  11    4.00    8.50 
  -2   5  11  -11.00    7.80 
  -1   5  11   -4.20   11.40 
   0   5  11  -13.90   10.40 
  -4  -6  11   -0.30    9.00 
  -4   6  11    0.90    9.30 
  -3   6  11    9.40   10.30 
  -2  -6  11   14.50   11.90 
  -2   6  11   24.90   12.30 
  -1  -6  11   13.70   11.30 
  -1   6  11    5.40   13.10 
   0  -6  11   -5.10   14.90 
   0   6  11   19.30   11.70 
  -4  -7  11   12.50    8.60 
  -4   7  11  -14.10    9.70 
  -3   7  11   12.60   11.10 
  -2  -7  11   -1.40    8.50 
  -2   7  11    9.80   10.60 
  -1  -7  11   32.80   17.00 
  -1   7  11   25.90   14.50 
   0  -7  11   -2.00   12.10 
   0   7  11   27.10   13.40 
  -4  -8  11   11.00    8.80 
  -4   8  11   14.60   10.70 
  -3   8  11    0.10   10.00 
  -2  -8  11   16.70   12.10 
  -2   8  11   -9.30    9.30 
  -1   8  11  -24.00   14.90 
   0  -8  11   -1.80   12.20 
   0   8  11   25.00   11.90 
  -4  -9  11    8.80    8.70 
  -4   9  11   -1.20    9.90 
  -3  -9  11    5.80    8.90 
  -3   9  11   -8.10   10.70 
  -2   9  11   15.00   12.10 
   0  -9  11    9.00   11.30 
   0   9  11   -9.40   11.40 
  -4 -10  11   -0.70    7.40 
  -4  10  11   10.70   11.20 
  -3 -10  11   15.70    9.40 
  -3  10  11   35.10   13.30 
  -2  10  11   -2.50   12.00 
   0 -10  11  -11.10   13.90 
   0  10  11   -5.20   10.60 
  -4 -11  11   -0.10    8.00 
  -4  11  11   -0.40   11.10 
  -3 -11  11   -2.40    8.80 
  -3  11  11    0.50   11.80 
  -2 -11  11   -0.50   10.20 
  -2  11  11    5.60   13.90 
  -1  11  11   -6.00   11.60 
   0 -11  11   17.90   13.80 
   0  11  11   20.50   12.50 
  -3 -12  11   -1.30    8.30 
  -3  12  11   22.40   11.90 
  -2 -12  11   -0.90    9.20 
  -2  12  11   -1.70   14.00 
  -1 -12  11   -4.60   10.30 
  -1  12  11   -3.80   11.10 
  -3  13  11   -4.20   10.80 
  -2 -13  11   13.10   10.70 
  -2  13  11    1.10   16.80 
  -1 -13  11   21.70   12.40 
  -1  13  11    7.00   12.80 
  -3 -14  11   -0.10    9.10 
  -3  14  11  -12.60   11.80 
  -2 -14  11   17.60   11.30 
  -1 -14  11    8.00   12.30 
  -1  14  11   16.90   13.30 
  -2 -15  11   -5.00    9.40 
   0   0   0    0.00    0.00 
  
_computing_structure_solution     'SHELXT 2014/5 (Sheldrick, 2014)' 
; 
_shelx_hkl_checksum   55089 
  
