# Supplementary material for: Guest-host doped strategy for constructing ultralong-lifetime near-infrared organic phosphorescence materials for bioimaging
Source: Nat Commun. 2022 Jan 10;13:186. doi: 10.1038/s41467-021-27914-0 (PMC8748955; doi:10.1038/s41467-021-27914-0)
Supplement: Supplementary file 3 — Source Data [file 41467_2021_27914_MOESM3_ESM.zip › Single crystals/MOPy.cif]

 
data_mo_ddz20043_0m 
  
_audit_creation_method            SHELXL-2013 
_chemical_name_systematic 
; 
 ? 
; 
_chemical_name_common             ? 
_chemical_melting_point           ? 
_chemical_formula_moiety          ? 
_chemical_formula_sum 
 'C23 H16 O' 
_chemical_formula_weight          308.36 
  
loop_ 
 _atom_type_symbol 
 _atom_type_description 
 _atom_type_scat_dispersion_real 
 _atom_type_scat_dispersion_imag 
 _atom_type_scat_source 
 'C'  'C'   0.0033   0.0016 
 'International Tables Vol C Tables 4.2.6.8 and 6.1.1.4' 
 'H'  'H'   0.0000   0.0000 
 'International Tables Vol C Tables 4.2.6.8 and 6.1.1.4' 
 'O'  'O'   0.0106   0.0060 
 'International Tables Vol C Tables 4.2.6.8 and 6.1.1.4' 
  
_space_group_crystal_system       monoclinic 
_space_group_IT_number            14 
_space_group_name_H-M_alt         'P 21/n' 
_space_group_name_Hall            '-P 2yn' 
  
_shelx_space_group_comment 
; 
The symmetry employed for this shelxl refinement is uniquely defined 
by the following loop, which should always be used as a source of 
symmetry information in preference to the above space-group names. 
They are only intended as comments. 
; 
  
loop_ 
 _space_group_symop_operation_xyz 
 'x, y, z' 
 '-x+1/2, y+1/2, -z+1/2' 
 '-x, -y, -z' 
 'x-1/2, -y-1/2, z-1/2' 
  
_cell_length_a                    6.5840(2) 
_cell_length_b                    28.5613(7) 
_cell_length_c                    8.6513(2) 
_cell_angle_alpha                 90 
_cell_angle_beta                  106.5940(10) 
_cell_angle_gamma                 90 
_cell_volume                      1559.10(7) 
_cell_formula_units_Z             4 
_cell_measurement_temperature     193(2) 
_cell_measurement_reflns_used     9992 
_cell_measurement_theta_min       5.116 
_cell_measurement_theta_max       54.980 
  
_exptl_crystal_description        prismatic 
_exptl_crystal_colour             colorless 
_exptl_crystal_density_meas       ? 
_exptl_crystal_density_method     ? 
_exptl_crystal_density_diffrn     1.314 
_exptl_crystal_F_000              648 
_exptl_transmission_factor_min    ? 
_exptl_transmission_factor_max    ? 
_exptl_crystal_size_max           0.200 
_exptl_crystal_size_mid           0.150 
_exptl_crystal_size_min           0.120 
_exptl_absorpt_coefficient_mu     0.079 
_shelx_estimated_absorpt_T_min    0.984 
_shelx_estimated_absorpt_T_max    0.991 
_exptl_absorpt_correction_type    multi-scan 
_exptl_absorpt_correction_T_min   0.6385 
_exptl_absorpt_correction_T_max   0.7456 
_exptl_absorpt_process_details    sadabs 
  
_exptl_special_details 
; 
 ? 
; 
  
_diffrn_ambient_temperature       193(2) 
_diffrn_radiation_wavelength      0.71073 
_diffrn_radiation_type            MoK\a 
_diffrn_source                    ? 
_diffrn_measurement_device_type   'Bruker APEX-II CCD' 
_diffrn_measurement_method        '\f and \w scans' 
_diffrn_detector_area_resol_mean  ? 
_diffrn_reflns_number             23819 
_diffrn_reflns_av_unetI/netI      0.0215 
_diffrn_reflns_av_R_equivalents   0.0408 
_diffrn_reflns_limit_h_min        -8 
_diffrn_reflns_limit_h_max        8 
_diffrn_reflns_limit_k_min        -35 
_diffrn_reflns_limit_k_max        35 
_diffrn_reflns_limit_l_min        -10 
_diffrn_reflns_limit_l_max        10 
_diffrn_reflns_theta_min          2.558 
_diffrn_reflns_theta_max          25.999 
_diffrn_reflns_theta_full         25.242 
_diffrn_measured_fraction_theta_max   0.994 
_diffrn_measured_fraction_theta_full  0.994 
_diffrn_reflns_Laue_measured_fraction_max    0.994 
_diffrn_reflns_Laue_measured_fraction_full   0.994 
_diffrn_reflns_point_group_measured_fraction_max   0.994 
_diffrn_reflns_point_group_measured_fraction_full  0.994 
_reflns_number_total              3046 
_reflns_number_gt                 2632 
_reflns_threshold_expression      'I > 2\s(I)' 
_reflns_Friedel_coverage          0.000 
_reflns_Friedel_fraction_max      . 
_reflns_Friedel_fraction_full     . 
  
_reflns_special_details 
; 
 Reflections were merged by SHELXL according to the crystal 
 class for the calculation of statistics and refinement. 
  
 _reflns_Friedel_fraction is defined as the number of unique 
 Friedel pairs measured divided by the number that would be 
 possible theoretically, ignoring centric projections and 
 systematic absences. 
; 
  
_computing_data_collection        'Bruker APEX2' 
_computing_cell_refinement        'Bruker SAINT' 
_computing_data_reduction         'Bruker SAINT' 
_computing_structure_solution     'SHELXS-97 (Sheldrick 2008)' 
_computing_structure_refinement   'SHELXL-2013 (Sheldrick, 2013)' 
_computing_molecular_graphics     'Bruker SHELXTL' 
_computing_publication_material   'Bruker SHELXTL' 
  
_refine_special_details 
; 
 ? 
; 
_refine_ls_structure_factor_coef  Fsqd 
_refine_ls_matrix_type            full 
_refine_ls_weighting_scheme       calc 
_refine_ls_weighting_details 
'w=1/[\s^2^(Fo^2^)+(0.0416P)^2^+0.3472P] where P=(Fo^2^+2Fc^2^)/3' 
_atom_sites_solution_primary      ? 
_atom_sites_solution_secondary    ? 
_atom_sites_solution_hydrogens    geom 
_refine_ls_hydrogen_treatment     constr 
_refine_ls_extinction_method      SHELXL 
_refine_ls_extinction_coef        0.039(6) 
_refine_ls_extinction_expression 
 'Fc^*^=kFc[1+0.001xFc^2^\l^3^/sin(2\q)]^-1/4^' 
_refine_ls_number_reflns          3046 
_refine_ls_number_parameters      219 
_refine_ls_number_restraints      0 
_refine_ls_R_factor_all           0.0428 
_refine_ls_R_factor_gt            0.0358 
_refine_ls_wR_factor_ref          0.0949 
_refine_ls_wR_factor_gt           0.0894 
_refine_ls_goodness_of_fit_ref    1.035 
_refine_ls_restrained_S_all       1.035 
_refine_ls_shift/su_max           0.000 
_refine_ls_shift/su_mean          0.000 
  
loop_ 
 _atom_site_label 
 _atom_site_type_symbol 
 _atom_site_fract_x 
 _atom_site_fract_y 
 _atom_site_fract_z 
 _atom_site_U_iso_or_equiv 
 _atom_site_adp_type 
 _atom_site_occupancy 
 _atom_site_site_symmetry_order 
 _atom_site_calc_flag 
 _atom_site_refinement_flags_posn 
 _atom_site_refinement_flags_adp 
 _atom_site_refinement_flags_occupancy 
 _atom_site_disorder_assembly 
 _atom_site_disorder_group 
O1 O 0.33192(14) 0.07978(3) 0.30758(10) 0.0442(3) Uani 1 1 d . . . . . 
C1 C 0.28385(17) 0.30947(4) 0.31523(12) 0.0290(3) Uani 1 1 d . . . . . 
C2 C 0.43721(18) 0.30182(4) 0.22833(13) 0.0323(3) Uani 1 1 d . . . . . 
H2 H 0.4703 0.2706 0.2062 0.039 Uiso 1 1 calc R U . . . 
C3 C 0.53569(19) 0.33755(4) 0.17714(14) 0.0347(3) Uani 1 1 d . . . . . 
H3 H 0.6324 0.3309 0.1169 0.042 Uiso 1 1 calc R U . . . 
C4 C 0.49721(18) 0.38523(4) 0.21184(13) 0.0336(3) Uani 1 1 d . . . . . 
C5 C 0.5971(2) 0.42291(4) 0.16059(16) 0.0442(3) Uani 1 1 d . . . . . 
H5 H 0.6927 0.4173 0.0986 0.053 Uiso 1 1 calc R U . . . 
C6 C 0.5579(2) 0.46835(5) 0.19941(17) 0.0501(4) Uani 1 1 d . . . . . 
H6 H 0.6263 0.4936 0.1631 0.060 Uiso 1 1 calc R U . . . 
C7 C 0.4207(2) 0.47752(4) 0.29014(16) 0.0470(3) Uani 1 1 d . . . . . 
H7 H 0.3985 0.5089 0.3176 0.056 Uiso 1 1 calc R U . . . 
C8 C 0.31414(19) 0.44113(4) 0.34218(14) 0.0388(3) Uani 1 1 d . . . . . 
C9 C 0.1632(2) 0.44894(5) 0.43143(16) 0.0472(4) Uani 1 1 d . . . . . 
H9 H 0.1407 0.4800 0.4626 0.057 Uiso 1 1 calc R U . . . 
C10 C 0.0553(2) 0.41448(5) 0.47130(15) 0.0455(3) Uani 1 1 d . . . . . 
H10 H -0.0460 0.4214 0.5272 0.055 Uiso 1 1 calc R U . . . 
C11 C 0.08702(18) 0.36642(4) 0.43212(13) 0.0359(3) Uani 1 1 d . . . . . 
C12 C 0.24107(17) 0.35656(4) 0.35011(12) 0.0298(3) Uani 1 1 d . . . . . 
C13 C 0.35218(18) 0.39420(4) 0.30223(12) 0.0313(3) Uani 1 1 d . . . . . 
C14 C -0.02916(19) 0.32932(5) 0.46862(14) 0.0410(3) Uani 1 1 d . . . . . 
H14 H -0.1364 0.3354 0.5197 0.049 Uiso 1 1 calc R U . . . 
C15 C 0.01004(19) 0.28387(4) 0.43127(14) 0.0390(3) Uani 1 1 d . . . . . 
H15 H -0.0741 0.2594 0.4548 0.047 Uiso 1 1 calc R U . . . 
C16 C 0.16901(18) 0.27270(4) 0.36025(13) 0.0322(3) Uani 1 1 d . . . . . 
C17 C 0.21696(18) 0.22252(4) 0.34022(13) 0.0335(3) Uani 1 1 d . . . . . 
C18 C 0.05964(19) 0.19111(4) 0.25842(14) 0.0371(3) Uani 1 1 d . . . . . 
H18 H -0.0793 0.2024 0.2081 0.045 Uiso 1 1 calc R U . . . 
C19 C 0.10291(19) 0.14413(4) 0.24970(14) 0.0385(3) Uani 1 1 d . . . . . 
H19 H -0.0058 0.1234 0.1933 0.046 Uiso 1 1 calc R U . . . 
C20 C 0.30544(19) 0.12700(4) 0.32321(13) 0.0349(3) Uani 1 1 d . . . . . 
C21 C 0.46393(19) 0.15735(4) 0.40536(14) 0.0373(3) Uani 1 1 d . . . . . 
H21 H 0.6024 0.1459 0.4562 0.045 Uiso 1 1 calc R U . . . 
C22 C 0.41811(19) 0.20461(4) 0.41247(14) 0.0367(3) Uani 1 1 d . . . . . 
H22 H 0.5274 0.2253 0.4683 0.044 Uiso 1 1 calc R U . . . 
C23 C 0.5334(2) 0.06041(5) 0.38767(17) 0.0516(4) Uani 1 1 d . . . . . 
H23A H 0.6422 0.0751 0.3467 0.077 Uiso 1 1 calc R U . . . 
H23B H 0.5314 0.0266 0.3676 0.077 Uiso 1 1 calc R U . . . 
H23C H 0.5656 0.0661 0.5039 0.077 Uiso 1 1 calc R U . . . 
  
loop_ 
 _atom_site_aniso_label 
 _atom_site_aniso_U_11 
 _atom_site_aniso_U_22 
 _atom_site_aniso_U_33 
 _atom_site_aniso_U_23 
 _atom_site_aniso_U_13 
 _atom_site_aniso_U_12 
O1 0.0496(5) 0.0308(5) 0.0453(5) -0.0004(4) 0.0024(4) -0.0010(4) 
C1 0.0301(6) 0.0310(6) 0.0225(5) 0.0001(4) 0.0021(4) 0.0020(4) 
C2 0.0355(6) 0.0305(6) 0.0291(5) -0.0032(4) 0.0066(5) 0.0039(5) 
C3 0.0349(6) 0.0387(6) 0.0319(6) -0.0018(5) 0.0118(5) 0.0016(5) 
C4 0.0345(6) 0.0345(6) 0.0288(5) 0.0003(4) 0.0043(5) -0.0015(5) 
C5 0.0455(7) 0.0435(7) 0.0426(7) 0.0031(5) 0.0111(6) -0.0076(6) 
C6 0.0543(8) 0.0374(7) 0.0516(8) 0.0070(6) 0.0039(6) -0.0112(6) 
C7 0.0524(8) 0.0286(6) 0.0488(7) -0.0024(5) -0.0036(6) -0.0002(5) 
C8 0.0410(7) 0.0322(6) 0.0349(6) -0.0042(5) -0.0023(5) 0.0051(5) 
C9 0.0481(8) 0.0419(7) 0.0447(7) -0.0153(6) 0.0021(6) 0.0157(6) 
C10 0.0428(7) 0.0547(8) 0.0371(6) -0.0112(6) 0.0085(5) 0.0163(6) 
C11 0.0342(6) 0.0440(7) 0.0266(5) -0.0025(5) 0.0039(4) 0.0072(5) 
C12 0.0301(6) 0.0335(6) 0.0221(5) -0.0010(4) 0.0014(4) 0.0042(4) 
C13 0.0327(6) 0.0296(6) 0.0265(5) -0.0010(4) 0.0004(4) 0.0032(4) 
C14 0.0348(6) 0.0568(8) 0.0326(6) 0.0017(5) 0.0115(5) 0.0062(6) 
C15 0.0355(6) 0.0473(7) 0.0329(6) 0.0077(5) 0.0078(5) -0.0022(5) 
C16 0.0318(6) 0.0355(6) 0.0252(5) 0.0038(4) 0.0015(4) 0.0001(5) 
C17 0.0362(6) 0.0329(6) 0.0283(5) 0.0056(4) 0.0042(5) -0.0024(5) 
C18 0.0333(6) 0.0391(6) 0.0337(6) 0.0064(5) 0.0010(5) -0.0021(5) 
C19 0.0393(7) 0.0367(6) 0.0339(6) 0.0015(5) 0.0013(5) -0.0090(5) 
C20 0.0430(7) 0.0301(6) 0.0291(5) 0.0040(4) 0.0065(5) -0.0028(5) 
C21 0.0349(6) 0.0354(6) 0.0360(6) 0.0056(5) 0.0012(5) 0.0002(5) 
C22 0.0358(6) 0.0330(6) 0.0352(6) 0.0029(5) 0.0004(5) -0.0060(5) 
C23 0.0585(9) 0.0367(7) 0.0514(8) 0.0008(6) 0.0025(7) 0.0084(6) 
  
_geom_special_details 
; 
 All esds (except the esd in the dihedral angle between two l.s. planes) 
 are estimated using the full covariance matrix.  The cell esds are taken 
 into account individually in the estimation of esds in distances, angles 
 and torsion angles; correlations between esds in cell parameters are only 
 used when they are defined by crystal symmetry.  An approximate (isotropic) 
 treatment of cell esds is used for estimating esds involving l.s. planes. 
; 
  
loop_ 
 _geom_bond_atom_site_label_1 
 _geom_bond_atom_site_label_2 
 _geom_bond_distance 
 _geom_bond_site_symmetry_2 
 _geom_bond_publ_flag 
O1 C20 1.3716(14) . ? 
O1 C23 1.4219(16) . ? 
C1 C16 1.4123(15) . ? 
C1 C12 1.4240(15) . ? 
C1 C2 1.4374(16) . ? 
C2 C3 1.3498(16) . ? 
C2 H2 0.9500 . ? 
C3 C4 1.4326(16) . ? 
C3 H3 0.9500 . ? 
C4 C5 1.3977(16) . ? 
C4 C13 1.4197(16) . ? 
C5 C6 1.3832(19) . ? 
C5 H5 0.9500 . ? 
C6 C7 1.380(2) . ? 
C6 H6 0.9500 . ? 
C7 C8 1.3985(18) . ? 
C7 H7 0.9500 . ? 
C8 C13 1.4241(15) . ? 
C8 C9 1.4395(19) . ? 
C9 C10 1.316(2) . ? 
C9 H9 0.9500 . ? 
C10 C11 1.4433(17) . ? 
C10 H10 0.9500 . ? 
C11 C14 1.3948(18) . ? 
C11 C12 1.4221(16) . ? 
C12 C13 1.4268(16) . ? 
C14 C15 1.3800(18) . ? 
C14 H14 0.9500 . ? 
C15 C16 1.3936(17) . ? 
C15 H15 0.9500 . ? 
C16 C17 1.4883(15) . ? 
C17 C22 1.3905(16) . ? 
C17 C18 1.3999(16) . ? 
C18 C19 1.3782(17) . ? 
C18 H18 0.9500 . ? 
C19 C20 1.3919(16) . ? 
C19 H19 0.9500 . ? 
C20 C21 1.3861(16) . ? 
C21 C22 1.3885(16) . ? 
C21 H21 0.9500 . ? 
C22 H22 0.9500 . ? 
C23 H23A 0.9800 . ? 
C23 H23B 0.9800 . ? 
C23 H23C 0.9800 . ? 
  
loop_ 
 _geom_angle_atom_site_label_1 
 _geom_angle_atom_site_label_2 
 _geom_angle_atom_site_label_3 
 _geom_angle 
 _geom_angle_site_symmetry_1 
 _geom_angle_site_symmetry_3 
 _geom_angle_publ_flag 
C20 O1 C23 117.51(9) . . ? 
C16 C1 C12 119.34(10) . . ? 
C16 C1 C2 122.85(10) . . ? 
C12 C1 C2 117.74(10) . . ? 
C3 C2 C1 122.11(10) . . ? 
C3 C2 H2 118.9 . . ? 
C1 C2 H2 118.9 . . ? 
C2 C3 C4 121.31(11) . . ? 
C2 C3 H3 119.3 . . ? 
C4 C3 H3 119.3 . . ? 
C5 C4 C13 119.16(11) . . ? 
C5 C4 C3 122.55(11) . . ? 
C13 C4 C3 118.29(10) . . ? 
C6 C5 C4 120.52(13) . . ? 
C6 C5 H5 119.7 . . ? 
C4 C5 H5 119.7 . . ? 
C7 C6 C5 120.94(12) . . ? 
C7 C6 H6 119.5 . . ? 
C5 C6 H6 119.5 . . ? 
C6 C7 C8 120.79(12) . . ? 
C6 C7 H7 119.6 . . ? 
C8 C7 H7 119.6 . . ? 
C7 C8 C13 118.82(12) . . ? 
C7 C8 C9 122.99(12) . . ? 
C13 C8 C9 118.18(12) . . ? 
C10 C9 C8 122.13(11) . . ? 
C10 C9 H9 118.9 . . ? 
C8 C9 H9 118.9 . . ? 
C9 C10 C11 121.62(12) . . ? 
C9 C10 H10 119.2 . . ? 
C11 C10 H10 119.2 . . ? 
C14 C11 C12 118.55(11) . . ? 
C14 C11 C10 122.93(12) . . ? 
C12 C11 C10 118.51(11) . . ? 
C11 C12 C1 120.34(10) . . ? 
C11 C12 C13 119.57(10) . . ? 
C1 C12 C13 120.09(10) . . ? 
C4 C13 C8 119.75(11) . . ? 
C4 C13 C12 120.35(10) . . ? 
C8 C13 C12 119.90(11) . . ? 
C15 C14 C11 120.69(11) . . ? 
C15 C14 H14 119.7 . . ? 
C11 C14 H14 119.7 . . ? 
C14 C15 C16 122.19(11) . . ? 
C14 C15 H15 118.9 . . ? 
C16 C15 H15 118.9 . . ? 
C15 C16 C1 118.69(11) . . ? 
C15 C16 C17 118.86(10) . . ? 
C1 C16 C17 122.41(10) . . ? 
C22 C17 C18 117.63(11) . . ? 
C22 C17 C16 120.55(10) . . ? 
C18 C17 C16 121.67(10) . . ? 
C19 C18 C17 121.13(11) . . ? 
C19 C18 H18 119.4 . . ? 
C17 C18 H18 119.4 . . ? 
C18 C19 C20 120.21(11) . . ? 
C18 C19 H19 119.9 . . ? 
C20 C19 H19 119.9 . . ? 
O1 C20 C21 124.54(10) . . ? 
O1 C20 C19 115.64(10) . . ? 
C21 C20 C19 119.82(11) . . ? 
C20 C21 C22 119.29(11) . . ? 
C20 C21 H21 120.4 . . ? 
C22 C21 H21 120.4 . . ? 
C21 C22 C17 121.93(11) . . ? 
C21 C22 H22 119.0 . . ? 
C17 C22 H22 119.0 . . ? 
O1 C23 H23A 109.5 . . ? 
O1 C23 H23B 109.5 . . ? 
H23A C23 H23B 109.5 . . ? 
O1 C23 H23C 109.5 . . ? 
H23A C23 H23C 109.5 . . ? 
H23B C23 H23C 109.5 . . ? 
  
loop_ 
 _geom_torsion_atom_site_label_1 
 _geom_torsion_atom_site_label_2 
 _geom_torsion_atom_site_label_3 
 _geom_torsion_atom_site_label_4 
 _geom_torsion 
 _geom_torsion_site_symmetry_1 
 _geom_torsion_site_symmetry_2 
 _geom_torsion_site_symmetry_3 
 _geom_torsion_site_symmetry_4 
 _geom_torsion_publ_flag 
C16 C1 C2 C3 175.64(10) . . . . ? 
C12 C1 C2 C3 -1.49(15) . . . . ? 
C1 C2 C3 C4 2.14(17) . . . . ? 
C2 C3 C4 C5 179.91(11) . . . . ? 
C2 C3 C4 C13 0.08(16) . . . . ? 
C13 C4 C5 C6 0.98(18) . . . . ? 
C3 C4 C5 C6 -178.84(11) . . . . ? 
C4 C5 C6 C7 0.4(2) . . . . ? 
C5 C6 C7 C8 -1.4(2) . . . . ? 
C6 C7 C8 C13 1.05(18) . . . . ? 
C6 C7 C8 C9 -177.43(12) . . . . ? 
C7 C8 C9 C10 175.96(12) . . . . ? 
C13 C8 C9 C10 -2.52(18) . . . . ? 
C8 C9 C10 C11 2.01(19) . . . . ? 
C9 C10 C11 C14 -178.10(12) . . . . ? 
C9 C10 C11 C12 0.76(17) . . . . ? 
C14 C11 C12 C1 -3.77(15) . . . . ? 
C10 C11 C12 C1 177.32(10) . . . . ? 
C14 C11 C12 C13 175.97(10) . . . . ? 
C10 C11 C12 C13 -2.93(15) . . . . ? 
C16 C1 C12 C11 1.16(15) . . . . ? 
C2 C1 C12 C11 178.40(9) . . . . ? 
C16 C1 C12 C13 -178.58(9) . . . . ? 
C2 C1 C12 C13 -1.34(14) . . . . ? 
C5 C4 C13 C8 -1.34(16) . . . . ? 
C3 C4 C13 C8 178.49(10) . . . . ? 
C5 C4 C13 C12 177.28(10) . . . . ? 
C3 C4 C13 C12 -2.89(15) . . . . ? 
C7 C8 C13 C4 0.34(16) . . . . ? 
C9 C8 C13 C4 178.89(10) . . . . ? 
C7 C8 C13 C12 -178.29(10) . . . . ? 
C9 C8 C13 C12 0.26(16) . . . . ? 
C11 C12 C13 C4 -176.22(9) . . . . ? 
C1 C12 C13 C4 3.52(15) . . . . ? 
C11 C12 C13 C8 2.39(15) . . . . ? 
C1 C12 C13 C8 -177.86(9) . . . . ? 
C12 C11 C14 C15 2.37(16) . . . . ? 
C10 C11 C14 C15 -178.78(11) . . . . ? 
C11 C14 C15 C16 1.75(18) . . . . ? 
C14 C15 C16 C1 -4.38(16) . . . . ? 
C14 C15 C16 C17 173.37(10) . . . . ? 
C12 C1 C16 C15 2.85(15) . . . . ? 
C2 C1 C16 C15 -174.24(10) . . . . ? 
C12 C1 C16 C17 -174.82(9) . . . . ? 
C2 C1 C16 C17 8.10(16) . . . . ? 
C15 C16 C17 C22 -120.21(12) . . . . ? 
C1 C16 C17 C22 57.45(15) . . . . ? 
C15 C16 C17 C18 55.30(15) . . . . ? 
C1 C16 C17 C18 -127.04(12) . . . . ? 
C22 C17 C18 C19 -0.09(17) . . . . ? 
C16 C17 C18 C19 -175.73(11) . . . . ? 
C17 C18 C19 C20 0.20(18) . . . . ? 
C23 O1 C20 C21 3.07(17) . . . . ? 
C23 O1 C20 C19 -176.90(11) . . . . ? 
C18 C19 C20 O1 179.95(11) . . . . ? 
C18 C19 C20 C21 -0.02(18) . . . . ? 
O1 C20 C21 C22 179.77(11) . . . . ? 
C19 C20 C21 C22 -0.26(18) . . . . ? 
C20 C21 C22 C17 0.37(18) . . . . ? 
C18 C17 C22 C21 -0.20(18) . . . . ? 
C16 C17 C22 C21 175.49(11) . . . . ? 
  
_refine_diff_density_max    0.176 
_refine_diff_density_min   -0.134 
_refine_diff_density_rms    0.028 
  
_shelxl_version_number 2013-4 
  
_shelx_res_file 
; 
TITL mo_ddz20043_0m_a.res in P2(1)/n 
CELL 0.71073 6.584 28.5613 8.6513 90 106.594 90 
ZERR 4 0.0002 0.0007 0.0002 0 0.001 0 
LATT 1 
SYMM 0.5-X,0.5+Y,0.5-Z 
SFAC C  H  O 
UNIT 92 64 4 
OMIT 0 2 0 
OMIT  -3.00  52.00 
L.S. 8 
ACTA 
BOND $H 
FMAP 2 
PLAN 20 
LIST 4 
conf 
htab 
mpla c1 > c15 
mpla c17 > c22 
wpdb -1 
size 0.20 0.15 0.12 
TEMP -80.15 
WGHT    0.041600    0.347200 
EXTI    0.038674 
FVAR       1.22920 
O1    3    0.331922    0.079783    0.307580    11.00000    0.04962    0.03083 = 
         0.04530   -0.00042    0.00245   -0.00099 
C1    1    0.283854    0.309474    0.315231    11.00000    0.03009    0.03102 = 
         0.02251    0.00012    0.00214    0.00204 
C2    1    0.437214    0.301818    0.228328    11.00000    0.03553    0.03052 = 
         0.02912   -0.00319    0.00655    0.00394 
AFIX  43 
H2    2    0.470329    0.270610    0.206211    11.00000   -1.20000 
AFIX   0 
C3    1    0.535688    0.337551    0.177137    11.00000    0.03490    0.03868 = 
         0.03195   -0.00180    0.01175    0.00158 
AFIX  43 
H3    2    0.632434    0.330949    0.116897    11.00000   -1.20000 
AFIX   0 
C4    1    0.497213    0.385233    0.211841    11.00000    0.03455    0.03448 = 
         0.02882    0.00034    0.00433   -0.00145 
C5    1    0.597106    0.422910    0.160593    11.00000    0.04555    0.04348 = 
         0.04258    0.00314    0.01110   -0.00758 
AFIX  43 
H5    2    0.692704    0.417265    0.098609    11.00000   -1.20000 
AFIX   0 
C6    1    0.557873    0.468346    0.199411    11.00000    0.05431    0.03743 = 
         0.05164    0.00702    0.00386   -0.01120 
AFIX  43 
H6    2    0.626297    0.493596    0.163107    11.00000   -1.20000 
AFIX   0 
C7    1    0.420725    0.477523    0.290140    11.00000    0.05241    0.02861 = 
         0.04885   -0.00239   -0.00359   -0.00016 
AFIX  43 
H7    2    0.398465    0.508934    0.317566    11.00000   -1.20000 
AFIX   0 
C8    1    0.314136    0.441133    0.342182    11.00000    0.04104    0.03224 = 
         0.03491   -0.00422   -0.00229    0.00510 
C9    1    0.163173    0.448938    0.431429    11.00000    0.04807    0.04188 = 
         0.04470   -0.01526    0.00210    0.01569 
AFIX  43 
H9    2    0.140701    0.479966    0.462561    11.00000   -1.20000 
AFIX   0 
C10   1    0.055262    0.414477    0.471298    11.00000    0.04283    0.05468 = 
         0.03712   -0.01120    0.00851    0.01634 
AFIX  43 
H10   2   -0.046027    0.421409    0.527240    11.00000   -1.20000 
AFIX   0 
C11   1    0.087023    0.366421    0.432123    11.00000    0.03420    0.04400 = 
         0.02663   -0.00251    0.00392    0.00724 
C12   1    0.241068    0.356563    0.350106    11.00000    0.03009    0.03346 = 
         0.02207   -0.00104    0.00142    0.00422 
C13   1    0.352184    0.394205    0.302232    11.00000    0.03271    0.02959 = 
         0.02651   -0.00100    0.00036    0.00323 
C14   1   -0.029163    0.329323    0.468625    11.00000    0.03485    0.05676 = 
         0.03259    0.00168    0.01147    0.00619 
AFIX  43 
H14   2   -0.136397    0.335413    0.519729    11.00000   -1.20000 
AFIX   0 
C15   1    0.010041    0.283866    0.431273    11.00000    0.03554    0.04728 = 
         0.03289    0.00774    0.00784   -0.00223 
AFIX  43 
H15   2   -0.074148    0.259366    0.454758    11.00000   -1.20000 
AFIX   0 
C16   1    0.169011    0.272701    0.360250    11.00000    0.03183    0.03549 = 
         0.02520    0.00381    0.00149    0.00006 
C17   1    0.216957    0.222521    0.340225    11.00000    0.03621    0.03286 = 
         0.02834    0.00563    0.00416   -0.00237 
C18   1    0.059644    0.191109    0.258418    11.00000    0.03327    0.03908 = 
         0.03368    0.00635    0.00100   -0.00213 
AFIX  43 
H18   2   -0.079304    0.202368    0.208055    11.00000   -1.20000 
AFIX   0 
C19   1    0.102914    0.144130    0.249698    11.00000    0.03930    0.03673 = 
         0.03386    0.00152    0.00129   -0.00902 
AFIX  43 
H19   2   -0.005831    0.123371    0.193335    11.00000   -1.20000 
AFIX   0 
C20   1    0.305439    0.127005    0.323211    11.00000    0.04301    0.03013 = 
         0.02908    0.00396    0.00650   -0.00277 
C21   1    0.463932    0.157345    0.405355    11.00000    0.03494    0.03543 = 
         0.03597    0.00559    0.00122    0.00022 
AFIX  43 
H21   2    0.602432    0.145922    0.456243    11.00000   -1.20000 
AFIX   0 
C22   1    0.418108    0.204614    0.412471    11.00000    0.03577    0.03303 = 
         0.03515    0.00289    0.00036   -0.00598 
AFIX  43 
H22   2    0.527383    0.225325    0.468333    11.00000   -1.20000 
AFIX   0 
C23   1    0.533438    0.060405    0.387670    11.00000    0.05847    0.03670 = 
         0.05145    0.00085    0.00253    0.00843 
AFIX 137 
H23A  2    0.642217    0.075131    0.346708    11.00000   -1.50000 
H23B  2    0.531383    0.026613    0.367637    11.00000   -1.50000 
H23C  2    0.565608    0.066115    0.503868    11.00000   -1.50000 
AFIX   0 
HKLF 4 
  
REM  mo_ddz20043_0m_a.res in P2(1)/n 
REM R1 =  0.0358 for    2632 Fo > 4sig(Fo)  and  0.0428 for all    3046 data 
REM    219 parameters refined using      0 restraints 
  
END 
  
WGHT      0.0410      0.3514 
  
REM No hydrogen bonds found for HTAB generation 
  
REM Highest difference peak  0.176,  deepest hole -0.134,  1-sigma level  0.028 
Q1    1   0.4654  0.3883  0.2810  11.00000  0.05    0.18 
Q2    1   0.5871  0.4020  0.2179  11.00000  0.05    0.16 
Q3    1   0.3101  0.4176  0.3079  11.00000  0.05    0.15 
Q4    1   0.2792  0.3319  0.3444  11.00000  0.05    0.15 
Q5    1   0.0832  0.3475  0.4947  11.00000  0.05    0.15 
Q6    1   0.2674  0.2896  0.3732  11.00000  0.05    0.15 
Q7    1   0.2794  0.3772  0.3023  11.00000  0.05    0.14 
Q8    1   0.2010  0.3617  0.4206  11.00000  0.05    0.14 
Q9    1   0.2292  0.4431  0.3740  11.00000  0.05    0.14 
Q10   1   0.5475  0.3624  0.2170  11.00000  0.05    0.14 
Q11   1   0.3853  0.3915  0.2183  11.00000  0.05    0.14 
Q12   1   0.1707  0.4301  0.5007  11.00000  0.05    0.14 
Q13   1   0.3403  0.3072  0.2615  11.00000  0.05    0.13 
Q14   1   0.1571  0.2135  0.2632  11.00000  0.05    0.13 
Q15   1   0.1460  0.3630  0.3743  11.00000  0.05    0.13 
Q16   1   0.3266  0.2143  0.3357  11.00000  0.05    0.13 
Q17   1   0.3750  0.1365  0.4139  11.00000  0.05    0.13 
Q18   1   0.4116  0.1449  0.3075  11.00000  0.05    0.13 
Q19   1   0.4134  0.3222  0.1475  11.00000  0.05    0.12 
Q20   1   0.1438  0.2792  0.4371  11.00000  0.05    0.12 
; 
_shelx_res_checksum   17299 
  
_shelx_hkl_file 
; 
   1   0   0    0.30    0.30 
   1   0   0   -0.20    0.20 
  -1   0   0   -0.30    0.30 
  -1   0   0    0.00    0.20 
  -1   0   0    0.30    0.20 
   1   0   0   -0.40    0.30 
  -3   0   0    1.10    0.70 
   3   0   0   -1.30    0.80 
  -3   0   0    1.20    1.30 
   3   0   0   -0.20    1.10 
   3   0   0   -0.80    0.50 
  -3   0   0    0.20    0.80 
  -4   0   0  178.38    9.50 
  -4   0   0  156.28   15.50 
  -4   0   0  164.88   11.50 
   4   0   0  157.38   14.40 
   4   0   0  172.08   11.10 
   4   0   0  180.78   12.20 
  -5   0   0    3.80    1.60 
   5   0   0   -0.90    3.00 
   5   0   0   -0.90    1.70 
   5   0   0    0.00    2.40 
  -5   0   0   -2.80    1.90 
  -6   0   0    5.10    1.90 
   6   0   0   16.20    5.70 
   6   0   0    6.50    3.00 
  -6   0   0    8.80    4.90 
   6   0   0    1.70    2.60 
   7   0   0   -1.00    2.70 
  -7   0   0   -2.60    4.30 
   7   0   0    8.00    5.00 
   7   0   0    3.50    3.30 
   8   0   0  133.39   13.30 
   8   0   0  129.89   14.00 
   1  -1   0   97.99    4.80 
   1  -1   0  112.29    5.40 
  -1  -1   0  100.49    4.60 
  -1  -1   0  101.99    5.10 
   1   1   0  103.09    5.20 
   1   1   0   75.89    5.70 
  -1   1   0   98.19    5.10 
  -1   1   0  102.29    4.70 
   1   1   0   90.49    4.60 
   2  -1   0  127.69    7.60 
  -2  -1   0  111.59    8.80 
  -2  -1   0  120.59    6.20 
   2  -1   0  120.69    6.80 
  -2  -1   0  123.69    7.30 
   2  -1   0  138.99    9.60 
   2   1   0  118.69    6.60 
  -2   1   0  122.19    6.30 
   2   1   0  121.99    7.40 
   2   1   0  105.39    8.70 
  -2   1   0  114.19    7.10 
  -2   1   0  121.69    9.20 
  -3  -1   0   27.40    5.60 
   3  -1   0   33.20    4.00 
   3  -1   0   25.20    3.30 
   3  -1   0   22.10    4.90 
  -3  -1   0   25.30    2.70 
  -3  -1   0   32.50    3.80 
   3   1   0   33.40    4.00 
  -3   1   0   28.90    2.90 
  -3   1   0   26.20    4.10 
   3   1   0   27.70    5.90 
  -3   1   0   40.00    5.70 
   3   1   0   30.60    3.50 
   4  -1   0  115.09    8.70 
  -4  -1   0  117.99    9.40 
   4  -1   0  120.69    9.80 
   4  -1   0  135.09   12.90 
  -4  -1   0  117.89    7.20 
   4   1   0  112.09    8.40 
   4   1   0  116.19    9.50 
  -4   1   0  107.29   11.80 
   4   1   0  115.49   12.00 
  -4   1   0  113.39    7.30 
  -4   1   0  104.29    8.70 
  -5  -1   0  173.78    9.80 
   5  -1   0  190.98   14.00 
   5  -1   0  162.88   12.20 
  -5  -1   0  184.88   17.10 
   5  -1   0  153.38   15.60 
  -5   1   0  169.68   10.50 
   5   1   0  165.28   13.10 
   5   1   0  158.78   16.20 
   5   1   0  160.08   11.70 
  -5   1   0  165.38   16.60 
  -6  -1   0    7.40    2.50 
  -6  -1   0   10.10    4.90 
   6  -1   0    7.10    3.70 
   6  -1   0    4.00    3.20 
   6  -1   0   12.10    5.90 
   6   1   0    8.00    3.70 
  -6   1   0    8.40    2.80 
  -6   1   0   11.10    5.00 
   6   1   0   17.40    4.50 
   6   1   0   11.30    4.90 
   7  -1   0    1.40    3.20 
  -7  -1   0    6.40    6.00 
   7  -1   0    2.70    4.80 
   7  -1   0   10.20    4.60 
   7   1   0    5.60    6.70 
  -7   1   0    6.20    5.10 
   7   1   0   12.20    3.80 
   7   1   0   10.80    3.80 
   8  -1   0    2.80    5.20 
   8  -1   0   -4.60    3.80 
   8   1   0   -1.10    4.60 
   8   1   0   -4.00    3.40 
   0   2   0    0.00    0.10 
  -1  -2   0  176.78    7.50 
   1  -2   0  166.88    9.20 
   1  -2   0  176.38    8.20 
   1  -2   0  181.08    8.70 
  -1  -2   0  188.78    8.20 
   1   2   0  177.48    7.60 
   1   2   0  182.08    9.50 
  -1   2   0  191.38    7.80 
  -1   2   0  189.28    8.20 
   1   2   0  182.08    8.10 
  -2  -2   0  135.59    8.00 
  -2  -2   0  115.59    9.20 
  -2  -2   0  143.19    6.90 
   2  -2   0  146.09    8.30 
   2  -2   0  146.79    7.70 
   2  -2   0  132.29    9.70 
  -2   2   0  145.39    8.10 
   2   2   0  143.49    8.10 
  -2   2   0  150.48    7.20 
  -2   2   0  140.39   10.10 
   2   2   0  131.99    9.80 
   2   2   0  139.79    7.30 
  -3  -2   0  647.04   32.20 
   3  -2   0  671.53   32.60 
   3  -2   0  672.13   27.80 
   3  -2   0  654.93   28.80 
  -3  -2   0  676.43   26.10 
  -3  -2   0  644.14   28.40 
  -3   2   0  658.03   28.40 
   3   2   0  662.23   28.60 
   3   2   0  638.94   27.10 
   3   2   0  609.34   31.90 
  -3   2   0  715.63   26.60 
  -3   2   0  624.74   32.20 
  -4  -2   0  909.01   37.90 
   4  -2   0  779.12   41.80 
   4  -2   0  901.51   38.40 
  -4  -2   0  899.31   34.00 
   4  -2   0  873.01   36.80 
  -4  -2   0  843.72   43.00 
  -4   2   0  892.71   34.40 
  -4   2   0  807.22   36.90 
   4   2   0  853.91   36.00 
  -4   2   0  842.42   43.00 
   4   2   0  882.61   37.90 
   4   2   0  799.62   42.40 
  -5  -2   0   14.60    2.80 
   5  -2   0   15.80    5.70 
   5  -2   0    6.50    3.20 
  -5  -2   0   14.20    4.90 
   5  -2   0   14.90    4.20 
  -5   2   0   12.80    5.10 
   5   2   0   16.00    5.50 
  -5   2   0   12.70    2.90 
   5   2   0   14.10    4.30 
   5   2   0   13.50    3.60 
  -6  -2   0   28.20    8.10 
   6  -2   0   27.20    6.20 
  -6  -2   0   35.90    4.10 
   6  -2   0   32.10    6.40 
   6   2   0   23.70    6.40 
  -6   2   0   29.60    8.70 
   6   2   0   21.50    5.00 
   6   2   0   27.90    7.90 
   7  -2   0   39.90    7.60 
   7  -2   0   51.99   11.20 
  -7  -2   0   38.00   10.60 
   7  -2   0   28.00    7.00 
   7   2   0   36.30   10.80 
  -7   2   0   42.30    9.90 
   7   2   0   35.60    6.70 
   7   2   0   26.50    6.20 
   8  -2   0    2.50    4.30 
   8  -2   0    5.40    3.20 
   8   2   0   -4.90    3.90 
   8   2   0    6.00    3.50 
   0  -3   0   -0.10    0.10 
   0  -3   0    0.10    0.10 
   0   3   0   -0.10    0.10 
  -1  -3   0  553.94   20.80 
   1  -3   0  527.75   22.20 
   1  -3   0  551.04   20.90 
  -1  -3   0  505.95   22.00 
   1  -3   0  538.05   20.60 
  -1  -3   0  546.65   20.10 
   1   3   0  537.65   20.00 
   1   3   0  540.95   20.70 
  -1   3   0  561.14   20.50 
   1   3   0  530.85   22.40 
  -1   3   0  537.15   20.70 
   2  -3   0  113.59    6.60 
  -2  -3   0   97.99    8.10 
  -2  -3   0  112.19    6.80 
   2  -3   0  101.19    6.90 
  -2  -3   0   99.09    5.50 
   2  -3   0   99.39    8.20 
   2   3   0  101.69    8.40 
  -2   3   0  109.89    6.70 
   2   3   0  124.69    6.30 
  -2   3   0  112.29    6.00 
   2   3   0   97.39    6.50 
  -2   3   0   99.79    8.30 
  -3  -3   0   51.59    5.30 
  -3  -3   0   46.30    6.50 
   3  -3   0   54.79    5.60 
   3  -3   0   57.49    7.10 
   3  -3   0   51.89    4.80 
  -3  -3   0   52.39    4.10 
   3   3   0   59.19    7.20 
  -3   3   0   56.59    5.20 
  -3   3   0   55.59    4.40 
   3   3   0   48.50    4.40 
  -3   3   0   53.59    7.00 
   3   3   0   59.19    5.50 
  -4  -3   0 3760.02  139.09 
   4  -3   0 3737.63  138.29 
   4  -3   0 3657.23  145.19 
   4  -3   0 3984.50  140.59 
  -4  -3   0 3913.41  134.99 
  -4  -3   0 3818.92  145.59 
   4   3   0 3818.92  139.39 
   4   3   0 3402.56  144.69 
   4   3   0 3796.72  137.19 
  -4   3   0 3848.52  139.29 
  -4   3   0 3550.34  145.39 
  -4   3   0 3913.71  135.69 
   5  -3   0    9.00    3.90 
   5  -3   0   15.70    4.20 
  -5  -3   0    7.80    2.10 
  -5  -3   0    0.80    3.40 
   5  -3   0    7.80    4.60 
  -5   3   0   16.50    3.10 
   5   3   0   10.00    3.50 
   5   3   0   13.10    5.60 
   5   3   0    9.70    2.80 
  -5   3   0   15.30    6.10 
   6  -3   0    6.10    4.20 
  -6  -3   0   10.50    5.00 
   6  -3   0    0.40    2.70 
   6  -3   0    5.50    3.20 
   6   3   0    8.70    4.90 
   6   3   0    1.10    2.60 
   6   3   0    1.00    4.30 
  -6   3   0   -1.10    3.10 
   7  -3   0    8.10    3.60 
  -7  -3   0    3.80    3.20 
  -7  -3   0    1.30    5.70 
   7  -3   0    2.70    3.30 
   7  -3   0   -1.40    5.50 
   7   3   0   -1.50    2.70 
   7   3   0   -2.80    5.40 
  -7   3   0    2.80    4.80 
   7   3   0   -2.80    2.50 
   8  -3   0   81.39   11.20 
   8  -3   0   74.59   12.20 
   8   3   0   60.29    9.20 
   8   3   0   78.59   10.60 
   1  -4   0  407.66   16.30 
  -1  -4   0  380.76   17.40 
  -1  -4   0  406.16   16.10 
   1  -4   0  418.36   16.10 
   1  -4   0  383.56   17.30 
  -1  -4   0  415.16   15.60 
  -1   4   0  415.06   15.90 
   1   4   0  401.86   17.80 
   1   4   0  404.96   15.90 
  -1   4   0  404.96   16.10 
   1   4   0  412.86   15.40 
   2  -4   0   67.19    5.20 
  -2  -4   0   66.89    4.10 
   2  -4   0   65.29    6.30 
  -2  -4   0   63.49    6.10 
   2  -4   0   71.19    4.90 
  -2  -4   0   55.89    4.70 
  -2   4   0   63.09    6.40 
  -2   4   0   71.19    4.50 
   2   4   0   73.39    5.10 
   2   4   0   64.19    6.40 
   2   4   0   56.39    4.90 
  -2   4   0   66.19    4.90 
   3  -4   0 1796.62   66.59 
  -3  -4   0 1691.83   77.19 
  -3  -4   0 1706.73   66.99 
   3  -4   0 1813.72   67.79 
   3  -4   0 1743.73   71.49 
   3   4   0 1831.42   67.19 
  -3   4   0 1866.91   65.09 
   3   4   0 1585.24   70.99 
   3   4   0 1822.22   65.49 
  -3   4   0 1691.03   71.79 
  -3   4   0 1744.73   66.79 
   4  -4   0    8.50    3.90 
  -4  -4   0   13.50    3.40 
   4  -4   0    4.80    2.40 
  -4  -4   0    7.90    3.40 
  -4  -4   0    5.60    2.00 
   4  -4   0    4.30    2.70 
   4   4   0   12.10    3.00 
  -4   4   0    5.60    3.10 
   4   4   0    7.80    3.80 
  -4   4   0    4.80    2.20 
  -4   4   0    5.50    2.10 
   4   4   0    9.30    3.10 
   5  -4   0  203.18   17.90 
   5  -4   0  173.58   13.10 
  -5  -4   0  201.28   10.40 
   5  -4   0  197.78   14.80 
  -5  -4   0  196.48   17.60 
  -5   4   0  204.48   11.40 
  -5   4   0  168.98   19.00 
   5   4   0  172.98   13.50 
   5   4   0  157.28   11.50 
   6  -4   0   -1.50    2.20 
   6  -4   0   -5.70    2.30 
   6  -4   0    5.10    3.90 
  -6  -4   0    3.80    3.90 
  -6  -4   0    1.00    1.50 
   6   4   0    0.60    1.90 
   6   4   0    1.40    2.30 
  -6   4   0   -7.60    3.40 
   6   4   0    0.40    3.60 
  -7  -4   0  139.99    9.60 
   7  -4   0  142.59   14.90 
  -7  -4   0  147.49   19.00 
   7  -4   0  127.49   17.70 
   7  -4   0  124.29   13.20 
   7   4   0  149.29   12.30 
   7   4   0  137.29   20.20 
  -7   4   0  180.58   20.70 
   7   4   0  158.48   15.00 
   8  -4   0   47.10    9.70 
   8  -4   0   17.90    7.00 
   8   4   0   29.30    7.50 
   8   4   0   33.80    7.00 
   0  -5   0    1.50    0.40 
   0  -5   0    0.30    0.30 
   0   5   0    0.80    0.50 
   0   5   0    0.70    0.50 
   0   5   0    0.50    0.40 
   0   5   0    1.30    0.40 
  -1  -5   0  619.04   23.80 
  -1  -5   0  609.24   25.40 
   1  -5   0  630.54   25.40 
  -1  -5   0  632.04   23.40 
   1  -5   0  632.84   24.00 
   1  -5   0  616.44   24.00 
  -1  -5   0  614.04   23.10 
   1   5   0  623.54   25.90 
   1   5   0  655.43   23.20 
  -1   5   0  611.54   24.10 
   1   5   0  619.74   23.60 
  -1   5   0  640.84   23.80 
   2  -5   0  167.48   10.90 
  -2  -5   0  160.68   10.70 
  -2  -5   0  161.28    8.90 
   2  -5   0  166.38    8.80 
  -2  -5   0  157.78    7.70 
   2  -5   0  163.58    9.20 
   2   5   0  143.59    8.60 
  -2   5   0  157.68    8.10 
  -2   5   0  157.78   11.10 
   2   5   0  161.18    8.80 
   2   5   0  148.79   10.70 
  -2   5   0  161.98    8.70 
  -3  -5   0  266.77   14.60 
   3  -5   0  276.97   14.40 
   3  -5   0  273.17   15.10 
  -3  -5   0  275.57   17.70 
   3  -5   0  265.37   17.40 
  -3  -5   0  285.67   12.60 
  -3   5   0  280.27   13.20 
   3   5   0  281.77   14.70 
  -3   5   0  273.07   18.10 
   3   5   0  282.47   13.20 
  -3   5   0  280.17   14.50 
   3   5   0  239.68   17.20 
  -4  -5   0   12.60    4.10 
  -4  -5   0   25.50    2.90 
   4  -5   0   20.40    4.30 
   4  -5   0   20.40    5.30 
   4  -5   0   19.90    4.40 
  -4  -5   0   18.40    3.80 
  -4   5   0   17.50    3.80 
   4   5   0   22.80    3.80 
   4   5   0   17.40    5.50 
  -4   5   0   24.20    3.30 
   4   5   0   22.30    4.40 
  -4   5   0   17.80    4.90 
  -5  -5   0    7.80    2.00 
   5  -5   0    5.60    2.70 
   5  -5   0    9.30    3.90 
  -5  -5   0    4.90    2.90 
   5  -5   0    3.80    2.60 
   5   5   0   -0.80    2.10 
   5   5   0    5.20    2.30 
   5   5   0   10.40    5.40 
  -5   5   0    3.70    2.10 
  -5   5   0    2.40    4.00 
  -6  -5   0  177.18   18.50 
   6  -5   0  168.88   14.90 
   6  -5   0  167.98   18.00 
  -6  -5   0  182.28   10.10 
   6  -5   0  167.98   14.10 
   6   5   0  186.08   12.70 
   6   5   0  178.58   18.50 
   6   5   0  165.48   15.00 
  -6   5   0  190.78   19.70 
  -7  -5   0  640.54   41.50 
  -7  -5   0  577.34   25.10 
   7  -5   0  584.94   32.50 
   7  -5   0  515.05   45.50 
   7  -5   0  565.94   33.80 
   7   5   0  556.74   28.40 
   7   5   0  566.54   32.40 
   7   5   0  531.95   58.49 
  -7   5   0  608.74   41.60 
   8  -5   0   54.39   11.40 
   8  -5   0   78.39   11.00 
   8   5   0   93.59   11.60 
   0  -6   0    8.10    0.90 
   0  -6   0    9.30    1.10 
   0   6   0    8.20    1.30 
   0   6   0    8.10    1.10 
   0   6   0    8.50    1.00 
   0   6   0    9.00    1.40 
  -1  -6   0  751.52   30.70 
  -1  -6   0  783.12   28.40 
   1  -6   0  784.62   30.60 
   1  -6   0  797.22   29.40 
  -1  -6   0  783.02   29.00 
  -1  -6   0  797.12   28.70 
   1  -6   0  775.52   29.20 
  -1   6   0  784.72   29.20 
   1   6   0  735.53   28.50 
  -1   6   0  764.52   28.90 
  -1   6   0  710.13   30.80 
   1   6   0  757.32   31.20 
   1   6   0  789.22   28.60 
  -2  -6   0 2185.78   79.19 
  -2  -6   0 2164.58   80.69 
   2  -6   0 2295.37   80.69 
   2  -6   0 2301.27   83.89 
   2  -6   0 2231.18   81.09 
   2   6   0 2170.18   78.89 
   2   6   0 2234.28   80.39 
  -2   6   0 2280.37   79.89 
  -2   6   0 2116.99   84.29 
  -2   6   0 2231.88   80.49 
   2   6   0 2011.30   83.79 
   3  -6   0   66.29    5.90 
  -3  -6   0   64.49    7.50 
   3  -6   0   68.29    6.30 
  -3  -6   0   70.79    6.10 
  -3  -6   0   71.39    4.70 
   3  -6   0   60.29    7.30 
  -3   6   0   58.19    5.50 
   3   6   0   55.99    7.50 
  -3   6   0   64.69    4.90 
   3   6   0   61.69    5.60 
  -3   6   0   59.19    7.80 
   3   6   0   66.79    4.90 
   4  -6   0  468.75   23.90 
  -4  -6   0  476.45   27.40 
   4  -6   0  426.46   26.70 
  -4  -6   0  468.85   19.60 
  -4  -6   0  485.15   23.60 
   4   6   0  418.06   27.20 
  -4   6   0  455.85   28.20 
  -4   6   0  439.86   21.20 
   4   6   0  472.65   21.00 
   4   6   0  482.15   23.20 
  -5  -6   0  150.88    8.40 
   5  -6   0  128.69   11.30 
  -5  -6   0  141.09   14.50 
   5  -6   0  153.58   15.20 
   5  -6   0  140.99   12.20 
   5   6   0  113.99   14.00 
  -5   6   0  147.99   29.70 
   5   6   0  134.49    9.60 
   5   6   0  136.29   11.40 
  -6  -6   0  427.46   18.90 
  -6  -6   0  454.95   31.20 
   6  -6   0  404.66   30.00 
   6  -6   0  458.05   26.90 
   6   6   0  425.66   21.80 
   6   6   0  415.66   25.00 
  -6   6   0  417.76   31.50 
   6   6   0  390.16   30.40 
   7  -6   0  188.78   17.10 
   7  -6   0  191.48   16.30 
  -7  -6   0  249.28   23.50 
  -7  -6   0  177.98   11.60 
  -7   6   0  172.78   21.60 
   7   6   0  202.48   19.30 
   7   6   0  188.28   16.50 
   8  -6   0   -5.70    3.80 
   8  -6   0   -1.10    5.10 
   8   6   0   -1.00    4.10 
   0  -7   0   -0.30    0.30 
   0  -7   0    1.80    0.60 
   0   7   0    0.40    0.50 
   0   7   0   -0.10    0.40 
   0   7   0    0.80    0.50 
   0   7   0    0.60    0.60 
   1  -7   0 2661.43   95.19 
  -1  -7   0 2770.02   94.89 
   1  -7   0 2919.21   97.19 
  -1  -7   0 2673.83   94.99 
  -1  -7   0 2600.94   94.39 
   1  -7   0 2642.24   95.29 
   1  -7   0 2706.93   95.59 
  -1  -7   0 2488.15   97.79 
  -1   7   0 2631.64   97.49 
   1   7   0 2579.34   94.69 
   1   7   0 2608.64   94.39 
  -1   7   0 2803.72   95.69 
   1   7   0 2705.43   97.79 
  -1   7   0 2598.84   94.89 
  -2  -7   0   15.50    1.70 
  -2  -7   0   16.10    2.70 
   2  -7   0   13.20    2.80 
   2  -7   0   20.90    2.70 
   2  -7   0   13.80    2.60 
  -2  -7   0   17.30    3.70 
  -2  -7   0   18.00    2.10 
  -2   7   0   14.60    2.50 
   2   7   0   17.70    2.70 
   2   7   0   12.90    3.10 
  -2   7   0   13.70    3.50 
   2   7   0   18.90    1.90 
  -2   7   0   18.60    2.30 
   3  -7   0  192.08   14.20 
  -3  -7   0  201.78   14.30 
  -3  -7   0  192.38    9.80 
  -3  -7   0  209.78   12.00 
   3  -7   0  205.68   11.80 
   3  -7   0  207.88   12.40 
  -3   7   0  202.38   11.40 
   3   7   0  193.38    9.90 
  -3   7   0  182.18   14.50 
   3   7   0  174.18   14.30 
   3   7   0  198.58   11.50 
  -3   7   0  206.98   10.70 
  -4  -7   0   91.69    8.10 
  -4  -7   0   81.69    9.90 
   4  -7   0   94.79    8.50 
  -4  -7   0   82.09    5.70 
   4  -7   0   89.19    8.00 
   4  -7   0   89.59   10.40 
   4   7   0   91.29    7.80 
  -4   7   0   83.39    6.60 
   4   7   0   72.19   10.50 
  -4   7   0   68.99    9.80 
   4   7   0   93.09    6.60 
   5  -7   0    8.70    3.80 
  -5  -7   0    3.30    3.30 
   5  -7   0    8.10    3.50 
   5  -7   0    6.10    3.20 
   5   7   0    5.30    2.90 
   5   7   0    7.20    3.00 
   5   7   0    8.30    2.30 
  -6  -7   0   43.50    9.80 
   6  -7   0   59.59    9.90 
   6  -7   0   51.29   10.20 
   6  -7   0   48.10    8.50 
  -6  -7   0   49.40    4.60 
   6   7   0   51.89    6.00 
  -6   7   0   42.80   10.30 
   6   7   0   64.29    8.30 
   6   7   0   50.79   11.90 
   7  -7   0  238.38   23.80 
  -7  -7   0  282.27   26.20 
   7  -7   0  281.57   21.50 
  -7  -7   0  272.57   13.60 
   7   7   0  262.47   19.90 
   7   7   0  239.28   15.50 
  -7   7   0  256.27   26.40 
   8  -7   0   53.59    9.90 
   8  -7   0   34.00    8.40 
   8   7   0   58.59   10.50 
  -1  -8   0  426.66   16.60 
   1  -8   0  433.66   17.70 
  -1  -8   0  445.46   17.10 
   1  -8   0  448.06   17.20 
  -1  -8   0  381.36   17.20 
  -1  -8   0  436.16   19.10 
   1  -8   0  446.96   18.80 
   1  -8   0  420.46   17.30 
   1   8   0  418.86   16.40 
  -1   8   0  409.06   16.90 
   1   8   0  411.06   16.90 
  -1   8   0  404.16   19.10 
  -1   8   0  425.66   17.50 
   1   8   0  398.96   19.20 
   2  -8   0  578.44   26.00 
   2  -8   0  537.15   23.70 
  -2  -8   0  535.05   21.50 
  -2  -8   0  549.95   23.40 
  -2  -8   0  543.65   22.20 
   2  -8   0  579.44   23.70 
  -2  -8   0  557.54   26.00 
  -2   8   0  575.84   23.20 
   2   8   0  565.64   22.80 
   2   8   0  563.84   21.60 
   2   8   0  538.65   26.70 
  -2   8   0  530.35   26.50 
  -2   8   0  562.14   23.10 
   3  -8   0 1714.43   63.89 
  -3  -8   0 1611.54   60.79 
   3  -8   0 1701.93   67.79 
  -3  -8   0 1716.13   67.89 
   3  -8   0 1604.64   64.09 
  -3  -8   0 1637.04   63.69 
  -3   8   0 1725.23   62.19 
  -3   8   0 1660.23   63.09 
   3   8   0 1508.05   68.09 
   3   8   0 1680.13   63.09 
   3   8   0 1690.53   60.69 
  -3   8   0 1527.85   68.39 
   4  -8   0    4.20    2.20 
   4  -8   0    6.60    2.90 
  -4  -8   0    0.80    1.90 
   4  -8   0    5.10    2.80 
  -4  -8   0    6.60    1.70 
  -4  -8   0    4.90    2.80 
  -4   8   0    7.40    2.10 
  -4   8   0    9.80    4.20 
   4   8   0    4.60    2.40 
   4   8   0    3.10    1.70 
   4   8   0    3.50    1.50 
  -5  -8   0  114.49    7.10 
  -5  -8   0  127.49   14.00 
   5  -8   0  131.09   11.60 
   5  -8   0  133.09   13.90 
   5  -8   0  122.89   11.00 
   5   8   0  107.49   13.50 
   5   8   0  101.59    7.80 
   5   8   0  122.89   10.20 
   6  -8   0    0.90    4.00 
  -6  -8   0    3.60    1.90 
   6  -8   0    1.30    2.80 
  -6  -8   0   16.00    6.30 
   6  -8   0    8.90    4.00 
   6   8   0    1.40    2.10 
   6   8   0    4.00    4.90 
   6   8   0    9.00    3.60 
  -6   8   0    3.40    4.40 
   7  -8   0  267.57   21.60 
   7  -8   0  291.87   21.20 
  -7  -8   0  285.67   13.80 
  -7  -8   0  293.27   26.20 
   7   8   0  277.87   20.20 
  -7   8   0  294.97   27.40 
   7   8   0  272.67   15.90 
   8  -8   0   96.79   13.10 
   8   8   0  120.29   12.60 
   0  -9   0    0.70    0.70 
   0  -9   0    2.20    0.60 
   0   9   0    0.60    0.60 
   0   9   0    1.90    0.60 
   0   9   0    0.80    0.60 
   0   9   0    1.20    1.00 
  -1  -9   0  566.64   22.00 
   1  -9   0  557.74   22.60 
   1  -9   0  574.64   22.50 
  -1  -9   0  567.84   22.30 
   1  -9   0  598.24   23.20 
  -1  -9   0  600.44   22.60 
   1  -9   0  585.54   24.20 
  -1  -9   0  610.14   24.80 
  -1   9   0  565.34   22.90 
  -1   9   0  558.14   22.30 
  -1   9   0  543.65   24.70 
   1   9   0  568.64   21.70 
   1   9   0  547.75   25.00 
   1   9   0  558.84   22.40 
  -2  -9   0 1792.42   67.19 
   2  -9   0 1977.00   68.19 
   2  -9   0 1817.92   67.69 
  -2  -9   0 1794.92   70.09 
  -2  -9   0 1760.52   65.99 
  -2  -9   0 1788.52   65.09 
   2  -9   0 1831.62   69.79 
  -2   9   0 1804.82   66.69 
   2   9   0 1799.72   66.19 
   2   9   0 1765.32   71.19 
  -2   9   0 1725.03   70.99 
  -3  -9   0  199.98   14.30 
   3  -9   0  196.28   11.80 
   3  -9   0  177.98   11.90 
  -3  -9   0  188.48   11.60 
  -3  -9   0  178.38    9.60 
   3  -9   0  183.18   13.70 
  -3   9   0  186.68   10.60 
  -3   9   0  179.68   14.60 
   3   9   0  173.08   14.60 
   3   9   0  200.98   11.10 
   3   9   0  202.08    9.40 
   4  -9   0  175.28   12.50 
  -4  -9   0  197.38   13.20 
  -4  -9   0  187.78    9.90 
   4  -9   0  182.18   15.40 
  -4  -9   0  202.38   16.00 
   4  -9   0  202.38   13.70 
   4   9   0  169.68   15.80 
   4   9   0  201.18   10.40 
   4   9   0  189.88   12.30 
  -4   9   0  200.28   11.50 
  -4   9   0  185.58   16.40 
  -5  -9   0   44.80    9.40 
  -5  -9   0   47.10    4.10 
   5  -9   0   49.20    7.90 
   5  -9   0   39.30    7.30 
   5  -9   0   49.50    9.10 
   5   9   0   36.10    6.40 
   5   9   0   41.70    9.40 
   5   9   0   36.30    4.30 
   6  -9   0    2.70    3.70 
   6  -9   0    4.60    3.00 
   6  -9   0    6.00    2.80 
  -6  -9   0   -1.30    1.30 
  -6  -9   0   -2.30    3.70 
  -6   9   0    2.00    3.50 
   6   9   0   -5.60    3.90 
   6   9   0    3.70    2.00 
   6   9   0    2.10    2.60 
  -7  -9   0   52.19   11.70 
   7  -9   0   53.19   10.30 
   7  -9   0   49.90    9.70 
  -7   9   0   54.79   14.30 
   7   9   0   50.79    5.60 
   7   9   0   32.60    7.30 
   0 -10   0   26.40    2.60 
   0 -10   0   25.40    2.10 
   0  10   0   27.70    2.60 
   0  10   0   27.90    2.30 
   0  10   0   23.70    4.20 
   0  10   0   28.50    3.20 
  -1 -10   0  368.96   16.00 
   1 -10   0  380.06   16.10 
   1 -10   0  394.76   17.10 
  -1 -10   0  350.16   14.90 
   1 -10   0  376.66   15.30 
  -1 -10   0  357.96   14.90 
   1 -10   0  371.46   15.50 
  -1 -10   0  378.76   17.50 
   1  10   0  354.76   14.40 
  -1  10   0  354.06   17.60 
   1  10   0  357.96   17.90 
  -1  10   0  346.57   15.00 
   1  10   0  317.37   16.50 
  -1  10   0  361.16   15.80 
   2 -10   0  161.48    9.60 
  -2 -10   0  164.08    7.90 
  -2 -10   0  168.98   11.30 
   2 -10   0  161.08    9.60 
  -2 -10   0  163.88    9.40 
  -2 -10   0  163.38    8.60 
   2 -10   0  168.68   11.00 
  -2  10   0  152.18    9.00 
  -2  10   0  153.88    8.80 
   2  10   0  166.78   12.00 
  -2  10   0  152.28   11.60 
   2  10   0  167.18    8.60 
  -3 -10   0 1468.65   52.39 
  -3 -10   0 1376.86   53.29 
   3 -10   0 1333.07   60.69 
  -3 -10   0 1397.76   55.79 
  -3 -10   0 1475.25   59.89 
   3 -10   0 1422.76   59.39 
  -3  10   0 1441.16   55.09 
  -3  10   0 1435.96   54.69 
   3  10   0 1495.65   52.39 
   3  10   0 1484.95   54.99 
   3  10   0 1320.57   60.89 
  -3  10   0 1356.56   61.09 
  -4 -10   0   26.10    4.60 
   4 -10   0   14.80    4.00 
  -4 -10   0   19.10    2.70 
   4 -10   0   21.10    6.10 
   4 -10   0   19.10    4.30 
  -4 -10   0   17.00    4.80 
  -4  10   0   16.10    5.20 
   4  10   0   19.70    4.10 
   4  10   0   24.70    2.90 
   4  10   0   20.00    5.90 
   5 -10   0    3.10    3.00 
   5 -10   0    8.40    3.40 
  -5 -10   0    8.40    1.60 
   5 -10   0    5.10    2.60 
  -5 -10   0    6.90    4.00 
   5  10   0    7.10    2.60 
  -5  10   0    8.30    6.00 
   5  10   0    5.80    2.00 
   5  10   0    8.60    4.10 
  -6 -10   0   11.10    4.40 
   6 -10   0    8.00    3.40 
   6 -10   0    6.00    4.70 
  -6 -10   0    8.40    2.00 
   6 -10   0    3.60    2.50 
   6  10   0    2.30    1.80 
  -6  10   0    6.00    5.20 
   6  10   0    6.60    3.50 
   6  10   0    8.20    5.30 
  -7 -10   0   17.80    7.20 
   7 -10   0   15.40    5.90 
  -7  10   0   16.90    8.30 
   7  10   0   20.60    5.40 
   7  10   0   21.20    3.50 
   0 -11   0    3.60    0.90 
   0 -11   0    3.40    1.10 
   0  11   0    3.80    1.20 
   0  11   0    5.20    1.60 
   0  11   0    4.20    1.20 
   0  11   0    5.60    1.20 
  -1 -11   0 1189.88   45.10 
  -1 -11   0 1125.89   41.90 
  -1 -11   0 1209.68   42.90 
   1 -11   0 1169.48   43.30 
   1 -11   0 1176.68   44.40 
  -1 -11   0 1115.79   41.90 
   1 -11   0 1173.28   42.70 
   1 -11   0 1110.89   42.10 
   1  11   0 1059.89   42.40 
   1  11   0 1128.79   41.40 
   1  11   0 1086.49   45.60 
  -1  11   0 1085.89   42.90 
  -1  11   0 1068.69   45.00 
  -2 -11   0 1461.65   52.09 
   2 -11   0 1449.46   54.69 
  -2 -11   0 1392.36   53.99 
   2 -11   0 1442.26   53.89 
   2 -11   0 1436.56   56.59 
  -2 -11   0 1489.95   57.49 
   2 -11   0 1454.05   54.79 
   2  11   0 1324.27   58.19 
   2  11   0 1468.45   52.89 
  -2  11   0 1385.86   53.39 
  -2  11   0 1407.86   53.99 
  -2  11   0 1365.16   58.19 
   3 -11   0  119.69    9.00 
  -3 -11   0  102.69    8.10 
  -3 -11   0  112.49    6.40 
   3 -11   0  107.69   10.00 
  -3 -11   0  110.89   10.30 
   3 -11   0  108.79    8.60 
   3  11   0  111.09   11.10 
  -3  11   0  112.19   11.20 
  -3  11   0  109.59    7.90 
   3  11   0  105.29    7.50 
   3  11   0  126.89    6.60 
  -3  11   0  111.89    7.80 
  -4 -11   0  273.17   19.20 
   4 -11   0  272.87   19.20 
   4 -11   0  277.97   17.00 
  -4 -11   0  268.47   16.50 
  -4 -11   0  269.87   13.00 
  -4 -11   0  266.27   12.60 
   4 -11   0  246.98   16.10 
   4  11   0  279.37   15.50 
   4  11   0  281.27   12.70 
  -4  11   0  259.57   20.60 
   4  11   0  256.97   20.20 
   5 -11   0    4.80    4.30 
   5 -11   0    1.90    2.80 
  -5 -11   0    6.80    3.10 
  -5 -11   0    9.40    1.90 
   5 -11   0   11.70    3.80 
  -5  11   0    2.20    3.70 
   5  11   0    7.80    2.10 
   5  11   0    6.10    2.70 
   5  11   0    3.30    3.90 
   6 -11   0   10.60    5.00 
   6 -11   0   11.60    4.80 
  -6 -11   0   11.00    5.30 
  -6 -11   0   19.00    2.50 
   6 -11   0   10.80    5.30 
   6  11   0   16.20    4.80 
   6  11   0    9.20    5.80 
   6  11   0   10.70    2.60 
  -6  11   0    0.90    4.60 
  -7 -11   0    1.10    4.60 
   7 -11   0    2.70    3.30 
  -7 -11   0   -0.10    1.80 
   7 -11   0   -7.10    3.50 
   7  11   0   -6.00    2.40 
  -7  11   0    5.70    7.00 
   7  11   0    2.60    1.70 
   0 -12   0  846.72   33.20 
   0 -12   0  855.31   32.10 
   0  12   0  879.61   34.90 
   0  12   0  905.41   35.30 
   0  12   0  815.32   33.40 
   0  12   0  871.51   32.50 
   1 -12   0   10.20    2.00 
  -1 -12   0   11.60    2.80 
   1 -12   0   14.10    2.60 
   1 -12   0   12.50    2.60 
  -1 -12   0   10.30    1.90 
   1 -12   0   12.70    2.20 
  -1 -12   0   11.70    1.90 
  -1  12   0   11.80    2.30 
   1  12   0   11.20    2.10 
   1  12   0   12.00    1.50 
   1  12   0    9.90    2.60 
  -2 -12   0   98.19    6.70 
  -2 -12   0   86.19    6.10 
   2 -12   0   92.29    6.80 
   2 -12   0   95.19    7.90 
   2 -12   0   82.69    6.70 
  -2 -12   0   97.09    8.30 
   2 -12   0   93.59    6.50 
  -2 -12   0   98.39    5.50 
   2  12   0   92.49    5.70 
  -2  12   0   78.19    8.10 
   2  12   0   83.89    8.50 
  -2  12   0   93.69    6.70 
  -2  12   0   91.29    6.10 
  -3 -12   0   13.80    4.00 
   3 -12   0    9.00    2.50 
  -3 -12   0   13.50    3.10 
  -3 -12   0    8.00    2.00 
   3 -12   0   10.70    3.00 
   3 -12   0   13.30    3.50 
  -3 -12   0   10.70    1.90 
   3  12   0   14.20    4.90 
   3  12   0    5.10    2.00 
  -3  12   0   11.70    2.60 
  -3  12   0    7.00    3.20 
  -4 -12   0   16.30    4.80 
   4 -12   0   29.70    5.60 
   4 -12   0   17.50    4.20 
  -4 -12   0   24.10    2.80 
   4 -12   0   19.90    4.90 
  -4 -12   0   23.10    3.00 
   4  12   0   22.50    4.10 
   4  12   0   19.00    6.10 
   4  12   0   23.40    2.70 
  -4  12   0   10.90    4.50 
  -5 -12   0    6.10    1.60 
   5 -12   0   -1.10    2.50 
  -5 -12   0    5.60    3.80 
   5 -12   0    8.50    3.70 
  -5 -12   0    3.70    1.50 
   5 -12   0    8.70    3.60 
   5  12   0    4.50    2.60 
   5  12   0    1.90    1.40 
  -5  12   0   10.10    4.20 
   5  12   0   -3.40    3.70 
  -6 -12   0   14.90    2.80 
   6 -12   0   26.60    5.70 
   6 -12   0   20.20    9.00 
  -6 -12   0   16.60    2.50 
  -6 -12   0   24.00    7.90 
   6  12   0   22.80    4.80 
  -6  12   0    6.40    4.40 
   6  12   0   11.90    6.50 
   6  12   0   18.70    2.90 
  -7 -12   0   47.00    4.30 
   7 -12   0   26.80    8.10 
   7 -12   0   33.70    8.30 
  -7 -12   0   47.60   10.70 
   7  12   0   31.70    6.80 
  -7  12   0   31.00   10.60 
   7  12   0   41.50    6.10 
   0 -13   0    4.80    1.30 
   0 -13   0    1.40    0.90 
   0  13   0    2.80    1.30 
   0  13   0    3.00    1.20 
   0  13   0    1.80    1.40 
  -1 -13   0 4336.57  155.88 
  -1 -13   0 4526.85  159.78 
   1 -13   0 4712.13  159.08 
   1 -13   0 4500.55  157.68 
   1 -13   0 4427.46  156.68 
  -1 -13   0 4410.56  156.08 
   1 -13   0 4432.96  156.18 
  -1  13   0 4259.37  157.38 
   1  13   0 4181.18  160.18 
   1  13   0 4274.07  156.78 
   1  13   0 4485.65  155.38 
  -1  13   0 4325.47  160.28 
   2 -13   0  593.54   24.80 
  -2 -13   0  601.44   23.40 
   2 -13   0  576.94   26.80 
  -2 -13   0  568.04   24.50 
   2 -13   0  606.04   27.50 
  -2 -13   0  568.54   24.90 
  -2 -13   0  632.24   28.30 
   2 -13   0  601.94   25.70 
   2  13   0  594.34   29.60 
  -2  13   0  525.85   28.70 
  -2  13   0  581.14   24.40 
   2  13   0  598.54   23.60 
   3 -13   0  137.29   10.00 
  -3 -13   0  133.09    8.30 
  -3 -13   0  132.29    9.50 
   3 -13   0  126.89   11.00 
  -3 -13   0  135.69    7.20 
  -3 -13   0  136.29   11.50 
   3 -13   0  131.09    9.90 
   3  13   0  148.09    8.70 
   3  13   0  119.99   11.80 
  -3  13   0  117.69   12.20 
  -3  13   0  137.99    9.10 
  -3  13   0  124.19    8.60 
   4 -13   0    3.70    2.60 
   4 -13   0    9.90    3.00 
  -4 -13   0   11.40    2.20 
  -4 -13   0    8.10    1.80 
  -4 -13   0    4.60    2.40 
   4 -13   0   11.90    4.30 
   4  13   0   10.50    2.70 
   4  13   0    8.00    4.10 
   5 -13   0  221.98   18.70 
  -5 -13   0  223.98   11.10 
   5 -13   0  234.98   17.00 
  -5 -13   0  224.08   18.90 
  -5 -13   0  235.58   11.20 
   5 -13   0  234.98   16.60 
   5  13   0  203.88   19.80 
   5  13   0  241.18   15.00 
   5  13   0  234.08   11.10 
  -5  13   0  175.88   18.50 
   6 -13   0   24.30    6.30 
  -6 -13   0   20.00    2.80 
  -6 -13   0   16.10    5.30 
  -6 -13   0   15.30    2.30 
   6 -13   0   21.30    6.10 
   6  13   0   13.20    4.50 
   6  13   0   18.20    2.70 
   6  13   0   11.60    6.60 
  -6  13   0   17.50    8.00 
  -7 -13   0   -3.60    5.10 
   7 -13   0    1.50    3.70 
  -7 -13   0    7.30    2.70 
   7 -13   0   10.50    4.90 
  -7  13   0    7.30   10.30 
   7  13   0    0.90    4.00 
   0 -14   0 3946.11  142.79 
   0 -14   0 3991.50  141.39 
   0  14   0 4104.49  144.99 
   0  14   0 3706.73  142.89 
   0  14   0 4173.58  145.49 
   0  14   0 4070.79  141.79 
   1 -14   0 1295.17   49.30 
  -1 -14   0 1316.77   52.29 
   1 -14   0 1383.16   51.69 
  -1 -14   0 1336.57   48.90 
   1 -14   0 1336.87   50.39 
   1 -14   0 1336.47   48.90 
  -1 -14   0 1286.47   48.50 
   1  14   0 1308.07   48.10 
   1  14   0 1248.28   49.50 
  -1  14   0 1304.07   52.79 
  -1  14   0 1281.37   50.09 
   1  14   0 1260.97   52.89 
  -2 -14   0  294.27   14.90 
   2 -14   0  319.47   17.00 
   2 -14   0  299.87   15.80 
   2 -14   0  306.67   15.60 
   2 -14   0  297.07   14.70 
  -2 -14   0  301.37   13.40 
  -2 -14   0  349.37   18.30 
  -2 -14   0  299.67   14.70 
  -2  14   0  266.27   23.20 
   2  14   0  283.77   18.30 
   2  14   0  290.47   13.40 
  -2  14   0  316.87   15.70 
  -2  14   0  306.77   14.50 
   3 -14   0   10.60    2.80 
   3 -14   0   13.50    3.30 
  -3 -14   0   10.80    2.30 
   3 -14   0   10.10    3.20 
  -3 -14   0    8.20    1.70 
   3 -14   0    8.70    2.80 
  -3 -14   0    8.60    3.00 
   3  14   0    5.50    2.90 
  -3  14   0   10.10    2.50 
   3  14   0    9.90    2.60 
   4 -14   0   29.50    5.90 
   4 -14   0   25.90    5.60 
   4 -14   0   27.10    5.50 
  -4 -14   0   30.60    3.00 
  -4 -14   0   18.20    4.80 
  -4 -14   0   30.20    3.50 
   4  14   0   32.20    8.50 
   4  14   0   36.10    4.60 
  -4  14   0   22.90    6.90 
   5 -14   0   73.69   10.20 
  -5 -14   0   53.39    4.30 
   5 -14   0   59.49    9.60 
   5 -14   0   61.49    7.80 
  -5 -14   0   62.99    4.60 
  -5 -14   0   55.79   10.70 
   5  14   0   68.09   13.50 
  -5  14   0   34.40    8.40 
   5  14   0   59.79    6.80 
  -6 -14   0  116.09    6.10 
  -6 -14   0  115.49   14.50 
   6 -14   0  106.19   12.20 
   6 -14   0  116.99   13.30 
   6 -14   0  129.89   18.00 
  -6 -14   0  119.29    6.60 
  -6  14   0  116.09   16.40 
   6  14   0  131.29   11.30 
   6  14   0   87.89   14.10 
   7 -14   0   29.30    7.30 
   7 -14   0   25.40    9.00 
  -7 -14   0   61.19   13.40 
   7  14   0   40.00    8.10 
   0 -15   0    4.40    1.40 
   0 -15   0    2.30    1.10 
   0  15   0    1.60    1.20 
   0  15   0    4.20    1.40 
   0  15   0    5.00    1.80 
   0  15   0    2.00    1.70 
  -1 -15   0  157.48   10.80 
   1 -15   0  163.18    9.70 
  -1 -15   0  158.48    8.40 
  -1 -15   0  167.78    8.80 
   1 -15   0  164.88   10.50 
   1 -15   0  161.08    9.00 
   1 -15   0  166.78    8.70 
   1  15   0  162.58   10.50 
  -1  15   0  168.38   11.60 
   1  15   0  157.78   11.50 
  -1  15   0  154.58    9.50 
   1  15   0  164.28    8.10 
   1  15   0  146.59    9.00 
   2 -15   0  258.37   14.20 
   2 -15   0  276.57   14.00 
   2 -15   0  239.48   12.70 
  -2 -15   0  240.68   13.00 
  -2 -15   0  253.97   13.00 
  -2 -15   0  265.67   15.90 
   2 -15   0  256.67   14.90 
  -2 -15   0  241.08   11.60 
  -2  15   0  253.27   16.80 
  -2  15   0  243.38   12.50 
  -2  15   0  254.57   13.60 
   2  15   0  227.88   16.30 
   2  15   0  238.28   11.60 
  -3 -15   0   14.70    2.10 
   3 -15   0   13.40    3.90 
   3 -15   0   16.50    4.10 
  -3 -15   0   10.00    2.40 
   3 -15   0   10.90    2.90 
  -3 -15   0   11.30    2.90 
  -3 -15   0   10.50    3.30 
   3 -15   0   11.70    3.00 
  -3  15   0   13.70    3.90 
   3  15   0   14.10    2.80 
   3  15   0    9.20    3.60 
  -3  15   0   14.90    2.90 
  -4 -15   0   59.59    8.30 
   4 -15   0   55.99    7.20 
  -4 -15   0   55.69    4.20 
   4 -15   0   58.39    7.30 
   4 -15   0   62.59    8.40 
  -4 -15   0   52.49    5.10 
   4  15   0   54.49    8.70 
  -4  15   0   56.69    9.10 
   4  15   0   62.19    6.00 
   5 -15   0   36.80    7.80 
  -5 -15   0   32.00    7.80 
  -5 -15   0   30.50    3.10 
  -5 -15   0   33.90    3.70 
   5 -15   0   43.60    9.80 
   5 -15   0   30.80    6.90 
  -5  15   0   32.30    9.30 
   5  15   0   26.30    8.40 
   5  15   0   34.20    5.80 
   6 -15   0   62.59    8.70 
  -6 -15   0   63.69   12.90 
  -6 -15   0   61.39    4.00 
   6 -15   0   76.29   11.50 
   6 -15   0   55.69   10.20 
  -6  15   0   41.50   11.10 
   6  15   0   73.79    8.00 
   6  15   0   41.20   10.40 
   7 -15   0   -2.70    4.90 
   7 -15   0    1.30    4.10 
  -7 -15   0   -7.40    5.00 
   7  15   0   -1.30    2.60 
   0 -16   0  149.88    7.70 
   0 -16   0  141.59    8.70 
   0  16   0  164.38   10.80 
   0  16   0  151.28    8.10 
   0  16   0  157.98   10.40 
   0  16   0  143.59    9.10 
  -1 -16   0  542.05   22.70 
  -1 -16   0  584.44   26.80 
   1 -16   0  549.95   23.60 
  -1 -16   0  560.24   23.30 
   1 -16   0  583.94   23.10 
   1 -16   0  585.24   25.90 
  -1  16   0  550.74   26.90 
   1  16   0  560.04   25.80 
   1  16   0  578.34   22.50 
   1  16   0  532.65   23.90 
   1  16   0  558.04   27.40 
  -1  16   0  533.15   24.50 
  -2 -16   0  414.86   19.30 
  -2 -16   0  412.06   17.80 
   2 -16   0  417.96   19.90 
   2 -16   0  427.06   20.70 
   2 -16   0  449.76   21.80 
  -2 -16   0  427.56   19.50 
  -2 -16   0  449.26   22.70 
  -2  16   0  398.56   20.30 
  -2  16   0  385.16   23.20 
   2  16   0  368.96   23.00 
   2  16   0  408.06   17.60 
  -2  16   0  426.06   20.00 
   3 -16   0    9.50    3.10 
   3 -16   0   12.50    3.60 
  -3 -16   0   14.40    3.20 
  -3 -16   0   21.90    5.60 
  -3 -16   0   14.40    3.10 
   3 -16   0   15.50    3.50 
  -3 -16   0   11.40    2.20 
  -3  16   0   17.40    5.10 
   3  16   0   15.20    2.90 
   3  16   0   19.70    5.60 
   4 -16   0   28.80    5.70 
  -4 -16   0   28.60    6.90 
  -4 -16   0   26.70    3.60 
  -4 -16   0   29.50    3.00 
   4 -16   0   28.40    6.00 
   4 -16   0   33.20    6.50 
   4  16   0   27.40    4.60 
   4  16   0   20.50    6.20 
  -4  16   0   18.00    5.80 
   5 -16   0 1032.20   50.29 
  -5 -16   0 1034.20   38.90 
  -5 -16   0 1054.69   37.90 
   5 -16   0  870.51   58.29 
   5 -16   0  967.40   47.50 
  -5 -16   0 1105.49   51.79 
   5  16   0 1050.79   43.50 
  -5  16   0  945.01   54.09 
   5  16   0  910.01   53.29 
   6 -16   0   -0.80    3.00 
  -6 -16   0    3.50    1.60 
  -6 -16   0   -5.00    3.50 
   6 -16   0   -2.30    3.00 
   6 -16   0    1.80    3.60 
  -6 -16   0    1.60    1.00 
  -6  16   0   13.90    6.90 
   6  16   0   -0.60    2.20 
   6  16   0    3.30    5.00 
  -7 -16   0    4.70    7.00 
   7 -16   0   10.70    5.60 
   7 -16   0    7.00    5.30 
   7  16   0   -5.30    3.30 
   0 -17   0   -1.00    0.70 
   0 -17   0    0.50    0.80 
   0 -17   0   -0.40    0.70 
   0  17   0    1.70    1.40 
   0  17   0   -1.50    0.80 
   0  17   0    1.10    1.20 
   0  17   0   -0.30    1.00 
   1 -17   0   15.40    2.90 
   1 -17   0   22.50    2.60 
  -1 -17   0   12.40    2.50 
   1 -17   0   17.40    3.90 
   1 -17   0   17.40    3.20 
  -1 -17   0   14.50    2.50 
   1  17   0   18.10    3.20 
   1  17   0   10.70    3.10 
  -1  17   0   13.70    2.90 
  -1  17   0   14.70    4.20 
   1  17   0   10.50    2.80 
   1  17   0   14.40    2.40 
   2 -17   0   42.90    4.40 
   2 -17   0   41.10    5.70 
  -2 -17   0   47.40    4.80 
  -2 -17   0   46.90    6.10 
  -2 -17   0   41.40    3.80 
   2 -17   0   42.70    4.90 
   2 -17   0   43.50    5.10 
  -2 -17   0   47.70    4.60 
   2  17   0   49.20    3.90 
   2  17   0   47.90    6.90 
  -2  17   0   40.60    6.50 
  -3 -17   0   -1.40    1.20 
   3 -17   0    1.00    1.80 
  -3 -17   0   -0.50    1.60 
   3 -17   0    2.30    1.80 
  -3 -17   0    0.80    0.90 
  -3 -17   0   -1.90    1.20 
   3 -17   0   -1.80    1.20 
   3  17   0   -0.40    2.90 
  -3  17   0    1.20    2.40 
   3  17   0    0.90    1.20 
  -4 -17   0  682.23   27.10 
  -4 -17   0  649.74   29.00 
   4 -17   0  711.73   35.90 
   4 -17   0  714.73   34.20 
   4 -17   0  742.23   34.80 
  -4 -17   0  780.22   37.70 
   4  17   0  697.63   30.10 
   4  17   0  603.44   38.30 
  -4  17   0  629.44   38.80 
   5 -17   0  187.08   15.30 
  -5 -17   0  170.88    8.30 
   5 -17   0  177.98   20.20 
   5 -17   0  178.68   15.00 
  -5 -17   0  160.78    9.20 
  -5 -17   0  203.38   17.60 
   5  17   0  143.19   17.10 
   5  17   0  173.28   11.90 
  -5  17   0  130.29   16.90 
   6 -17   0  188.88   17.30 
  -6 -17   0  189.68    7.90 
  -6 -17   0  196.18   19.60 
   6 -17   0  189.08   20.10 
   6 -17   0  210.28   17.80 
  -6  17   0  154.78   21.20 
   6  17   0  196.38   14.20 
   6  17   0  149.59   20.80 
  -7 -17   0   10.70    7.90 
   7 -17   0   -3.10    4.20 
   7  17   0    5.60    3.40 
   0 -18   0  260.67   12.30 
   0 -18   0  254.77   11.60 
   0 -18   0  246.88   13.10 
   0  18   0  245.38   15.00 
   0  18   0  247.48   12.10 
   0  18   0  240.48   14.70 
   0  18   0  215.28   17.40 
  -1 -18   0   20.50    2.70 
  -1 -18   0   22.60    2.90 
   1 -18   0   20.70    2.50 
   1 -18   0   21.90    4.40 
   1 -18   0   16.40    3.40 
   1 -18   0   23.00    3.60 
  -1  18   0   16.70    4.20 
   1  18   0   21.50    4.20 
   1  18   0   16.20    4.00 
  -1  18   0   20.00    3.70 
   1  18   0   17.60    3.20 
   1  18   0   21.70    2.60 
   2 -18   0   10.40    3.00 
   2 -18   0   10.00    3.00 
  -2 -18   0    6.00    2.80 
  -2 -18   0   11.90    2.20 
   2 -18   0    9.10    2.20 
  -2 -18   0    9.10    2.50 
   2 -18   0   11.20    3.00 
  -2 -18   0   12.50    2.80 
   2  18   0    9.00    3.20 
   2  18   0    6.10    1.60 
  -2  18   0    8.70    3.00 
   2  18   0    6.80    1.90 
  -3 -18   0  247.98   14.10 
  -3 -18   0  288.57   18.40 
  -3 -18   0  251.47   14.90 
   3 -18   0  276.47   16.20 
   3 -18   0  284.77   17.00 
   3 -18   0  223.98   16.10 
  -3 -18   0  239.28   11.90 
   3  18   0  218.78   18.70 
  -3  18   0  231.68   18.90 
   3  18   0  255.97   12.80 
  -4 -18   0  265.07   12.40 
   4 -18   0  258.97   17.60 
  -4 -18   0  301.17   20.70 
  -4 -18   0  258.77   14.30 
   4 -18   0  277.77   18.60 
   4 -18   0  283.67   19.60 
   4  18   0  266.47   22.20 
   4  18   0  299.17   15.10 
  -4  18   0  241.18   21.40 
   5 -18   0   48.30    8.70 
  -5 -18   0   65.59    9.50 
   5 -18   0   59.89    8.30 
  -5 -18   0   62.99    5.10 
   5 -18   0   55.09   11.40 
  -5 -18   0   53.69    3.90 
  -5  18   0   35.40    9.10 
   5  18   0   65.29   12.50 
   5  18   0   45.00    6.00 
   6 -18   0  995.90   52.79 
   6 -18   0 1109.09   53.59 
  -6 -18   0 1238.78   58.59 
   6  18   0 1145.19   48.30 
  -6  18   0  980.70   60.29 
   7 -18   0    6.90    4.90 
   7 -18   0   18.10    5.90 
   7  18   0   10.40    3.40 
   0 -19   0   -2.20    0.80 
   0 -19   0   -1.30    0.80 
   0 -19   0   -1.20    0.90 
   0  19   0   -0.70    1.20 
   0  19   0    0.20    1.40 
   0  19   0   -0.60    1.10 
   0  19   0    3.80    1.70 
   1 -19   0  106.09    6.80 
   1 -19   0  112.09    7.40 
  -1 -19   0  102.69    7.20 
  -1 -19   0   98.09    6.60 
   1 -19   0  116.39    8.40 
   1 -19   0   95.89    8.50 
  -1  19   0   90.99    7.60 
   1  19   0  113.49    8.00 
   1  19   0  107.39    9.00 
   1  19   0  119.69    6.90 
   1  19   0   98.09    9.60 
  -1  19   0  108.39    9.90 
  -2 -19   0   -1.00    1.40 
  -2 -19   0   -0.60    0.80 
   2 -19   0    0.80    1.60 
   2 -19   0    2.70    1.40 
  -2 -19   0   -1.50    1.30 
  -2 -19   0    0.80    1.50 
   2  19   0    0.60    1.00 
   2  19   0    3.00    1.40 
  -2  19   0    1.30    1.70 
   2  19   0    2.00    2.20 
  -3 -19   0  651.53   32.50 
  -3 -19   0  588.54   28.20 
   3 -19   0  624.64   32.00 
   3 -19   0  628.14   29.40 
  -3 -19   0  614.34   24.80 
  -3 -19   0  592.34   27.30 
   3 -19   0  605.54   30.10 
   3  19   0  585.74   34.30 
  -3  19   0  529.25   33.20 
   3  19   0  623.44   25.60 
   4 -19   0   10.90    4.00 
  -4 -19   0   25.50    6.70 
   4 -19   0   26.20    9.40 
   4 -19   0   21.90    5.40 
  -4 -19   0   17.30    3.70 
  -4 -19   0   19.40    2.60 
  -4  19   0   16.50    5.60 
   4  19   0   18.20    3.60 
   4  19   0   15.90    5.10 
   5 -19   0   37.20    7.90 
   5 -19   0   35.10    7.70 
  -5 -19   0   28.70    7.20 
  -5 -19   0   34.60    4.10 
  -5 -19   0   35.30    3.10 
   5 -19   0   45.00    8.80 
  -5  19   0   28.40    8.70 
   5  19   0   24.20    5.00 
   5  19   0   26.70    7.70 
   6 -19   0   -4.80    4.10 
  -6 -19   0    0.60    4.90 
   6 -19   0    2.30    4.50 
   6  19   0    3.10    3.20 
  -6  19   0   -8.60    6.20 
   7 -19   0   21.30    7.20 
   7 -19   0   21.30    7.70 
   7  19   0   14.20    5.10 
   0 -20   0  307.47   15.40 
   0 -20   0  301.57   14.30 
   0 -20   0  283.67   13.30 
   0  20   0  284.97   17.20 
   0  20   0  289.17   17.50 
   0  20   0  297.17   14.20 
   0  20   0  275.17   15.30 
   1 -20   0   10.80    3.00 
   1 -20   0   11.60    3.20 
   1 -20   0   10.80    2.80 
  -1 -20   0   11.30    2.40 
  -1 -20   0    9.10    2.40 
   1 -20   0   12.90    3.70 
   1  20   0   13.20    2.50 
   1  20   0   12.40    5.10 
  -1  20   0    9.30    3.80 
  -1  20   0    9.40    2.80 
   1  20   0   10.60    3.70 
   1  20   0   12.00    3.60 
   2 -20   0    2.00    1.40 
   2 -20   0    2.40    1.70 
  -2 -20   0    2.90    2.10 
   2 -20   0    6.20    2.70 
   2 -20   0    3.30    2.20 
  -2 -20   0   -0.50    1.60 
  -2 -20   0    1.60    1.70 
  -2 -20   0    2.00    1.40 
   2  20   0    0.50    1.30 
  -2  20   0    4.00    2.80 
   2  20   0    0.10    2.50 
  -3 -20   0   50.39    4.40 
   3 -20   0   44.60    6.40 
  -3 -20   0   54.49    5.90 
   3 -20   0   60.19    8.00 
  -3 -20   0   49.30    6.20 
  -3 -20   0   52.79    7.90 
   3 -20   0   44.40    6.00 
   3  20   0   46.90    9.20 
  -3  20   0   41.70    8.30 
   3  20   0   56.79    5.00 
   4 -20   0    1.30    2.50 
   4 -20   0    1.40    2.80 
  -4 -20   0   11.10    4.60 
  -4 -20   0    5.10    2.30 
  -4 -20   0    4.80    1.70 
   4 -20   0    4.30    3.30 
  -4  20   0    8.60    4.40 
   4  20   0    4.60    4.10 
   4  20   0    4.30    2.30 
  -5 -20   0  237.88   12.20 
  -5 -20   0  262.67   20.70 
   5 -20   0  218.28   17.80 
   5 -20   0  260.17   19.90 
   5 -20   0  245.08   18.90 
  -5 -20   0  237.48   10.60 
   5  20   0  245.98   14.70 
   5  20   0  179.68   26.90 
  -5  20   0  201.98   22.00 
  -6 -20   0   42.40    9.50 
   6 -20   0   37.40    8.30 
   6 -20   0   43.00    8.60 
   6  20   0   36.80    6.20 
  -6  20   0   26.70    8.90 
   0 -21   0   -0.40    1.20 
   0 -21   0    2.70    1.60 
   0 -21   0    2.60    1.40 
   0  21   0    0.70    2.00 
   0  21   0    0.70    1.70 
   0  21   0    3.10    1.30 
   0  21   0    1.90    2.90 
  -1 -21   0   29.70    4.50 
  -1 -21   0   27.00    3.70 
  -1 -21   0   32.10    4.40 
   1 -21   0   26.00    4.70 
   1 -21   0   28.20    3.60 
   1 -21   0   29.30    3.90 
   1 -21   0   34.70    6.10 
   1  21   0   28.80    4.80 
  -1  21   0   32.00    6.30 
  -1  21   0   34.70    6.20 
   1  21   0   39.30    5.80 
   1  21   0   25.70    5.50 
   1  21   0   28.70    3.50 
   2 -21   0  705.83   31.30 
  -2 -21   0  662.43   32.80 
  -2 -21   0  646.34   28.70 
  -2 -21   0  647.64   27.30 
   2 -21   0  673.73   29.80 
   2 -21   0  640.54   31.40 
  -2 -21   0  645.04   29.40 
   2  21   0  598.04   28.60 
   2  21   0  617.84   34.50 
   2  21   0  703.03   27.20 
  -2  21   0  632.14   34.50 
   3 -21   0   19.10    4.80 
   3 -21   0   20.20    5.00 
  -3 -21   0   22.80    6.20 
  -3 -21   0   21.60    4.40 
   3 -21   0   22.60    4.80 
  -3 -21   0   21.80    3.00 
   3  21   0   15.60    5.20 
  -3  21   0   20.30    6.50 
   3  21   0   19.60    3.30 
  -4 -21   0  132.29    9.70 
   4 -21   0  149.39   12.90 
  -4 -21   0  158.98   14.70 
  -4 -21   0  132.89    7.80 
   4 -21   0  155.78   13.50 
   4 -21   0  145.09   13.00 
  -4  21   0  118.59   14.90 
   4  21   0  136.89   19.10 
  -5 -21   0    2.60    2.30 
   5 -21   0   -5.90    2.90 
   5 -21   0    1.60    2.70 
   5 -21   0    3.10    3.70 
  -5 -21   0    0.20    1.20 
  -5  21   0   -3.00    3.80 
   5  21   0    6.00    5.20 
   5  21   0   -0.50    2.10 
   6 -21   0   10.40    5.00 
   6 -21   0    3.30    4.00 
  -6 -21   0    3.70    4.60 
   6  21   0    6.70    3.10 
  -6  21   0   11.70   10.30 
   0 -22   0  117.29    8.60 
   0 -22   0  115.49    7.20 
   0 -22   0  108.99    9.40 
   0  22   0  118.29   10.60 
   0  22   0   98.19   12.20 
   0  22   0  113.29   10.30 
   1 -22   0 2165.98   81.29 
   1 -22   0 2089.29   77.89 
   1 -22   0 2153.38   79.39 
  -1 -22   0 2144.59   79.19 
  -1 -22   0 1997.10   78.09 
  -1 -22   0 2253.17   81.59 
   1  22   0 1993.80   80.29 
  -1  22   0 2123.79   83.39 
  -1  22   0 2028.40   84.59 
   1  22   0 2138.09   83.09 
   2 -22   0 1308.37   55.09 
  -2 -22   0 1283.07   52.79 
   2 -22   0 1329.07   54.49 
  -2 -22   0 1468.35   57.89 
  -2 -22   0 1298.77   51.69 
   2 -22   0 1309.27   52.89 
  -2 -22   0 1132.99   52.69 
   2  22   0 1329.57   49.80 
  -2  22   0 1212.88   58.29 
   2  22   0 1345.57   55.49 
   2  22   0 1285.37   59.99 
  -3 -22   0   85.59   10.10 
   3 -22   0   73.09    8.40 
   3 -22   0   78.09    8.20 
   3 -22   0  102.59   10.00 
  -3 -22   0   83.19    6.00 
  -3 -22   0   74.79    7.30 
  -3  22   0   74.89   10.40 
   3  22   0   63.49   17.30 
   3  22   0   77.19    6.10 
   4 -22   0   10.40    4.20 
   4 -22   0   15.90    4.60 
   4 -22   0   25.40    6.20 
  -4 -22   0   21.50    3.90 
  -4 -22   0   13.90    2.50 
  -4 -22   0   11.80    4.70 
   4  22   0   10.70    2.80 
  -4  22   0   16.20    6.30 
   4  22   0    9.30    5.80 
   5 -22   0    6.20    3.50 
   5 -22   0    4.50    3.10 
   5 -22   0   -0.50    2.70 
  -5 -22   0    4.80    6.80 
  -5 -22   0    1.20    2.20 
   5  22   0    2.60    4.30 
  -5  22   0   11.80    6.30 
   6 -22   0    6.20    4.40 
  -6 -22   0   -3.70    4.00 
   6 -22   0    8.50    5.70 
   6  22   0    0.10    2.50 
   0 -23   0    3.30    1.50 
   0 -23   0    5.30    2.20 
   0 -23   0    2.70    1.70 
   0  23   0    4.30    2.50 
   0  23   0    2.60    2.20 
   0  23   0    2.70    2.10 
  -1 -23   0 1384.26   53.49 
   1 -23   0 1399.26   53.69 
   1 -23   0 1384.56   55.49 
  -1 -23   0 1334.77   52.29 
   1 -23   0 1387.86   52.19 
  -1 -23   0 1435.86   55.79 
   1  23   0 1351.26   52.09 
   1  23   0 1228.28   54.29 
   1  23   0 1391.66   57.49 
   1  23   0 1302.37   59.29 
  -1  23   0 1364.16   59.29 
   2 -23   0  385.86   22.00 
   2 -23   0  375.76   20.00 
  -2 -23   0  378.66   20.30 
  -2 -23   0  366.76   19.10 
  -2 -23   0  393.86   18.30 
   2 -23   0  386.16   21.50 
   2  23   0  399.46   17.80 
  -2  23   0  347.17   24.30 
   2  23   0  432.06   23.00 
   2  23   0  352.46   24.80 
   2  23   0  350.96   19.40 
   3 -23   0   23.50    5.50 
  -3 -23   0   24.60    5.70 
   3 -23   0   22.00    6.80 
   3 -23   0   21.80    5.00 
  -3 -23   0   28.20    4.90 
  -3 -23   0   19.40    3.30 
   3  23   0   19.80    3.30 
  -3  23   0   20.10    6.00 
   3  23   0   15.10    5.60 
  -4 -23   0    3.00    1.50 
   4 -23   0    6.20    3.60 
   4 -23   0   10.50    3.90 
  -4 -23   0   11.30    6.30 
   4 -23   0    5.00    3.70 
  -4 -23   0    5.40    2.90 
  -4  23   0    1.60    3.20 
   4  23   0   10.30    5.10 
   4  23   0    3.90    2.10 
   5 -23   0   24.60    7.00 
  -5 -23   0   20.00    2.60 
  -5 -23   0   22.40    7.40 
   5 -23   0   26.30    7.00 
  -5 -23   0   25.00    4.00 
   5  23   0   14.20    7.00 
  -5  23   0    8.60    5.20 
   5  23   0   25.40    4.40 
  -6 -23   0    7.80    7.20 
   6 -23   0    7.20    5.10 
   6 -23   0   17.70    6.70 
   6  23   0    6.90    2.90 
   0 -24   0  151.68   10.60 
   0 -24   0  163.28    9.90 
   0 -24   0  163.58    9.20 
   0  24   0  147.09    9.60 
   0  24   0  147.29   12.60 
   0  24   0  143.99   12.60 
  -1 -24   0   87.19    7.00 
  -1 -24   0   90.29    7.70 
   1 -24   0   97.29    7.80 
   1 -24   0  109.29    9.10 
   1 -24   0   75.59    8.10 
   1  24   0   98.89    7.10 
   1  24   0   95.39   10.60 
  -1  24   0  101.69   10.90 
   1  24   0   98.09    9.80 
   2 -24   0  146.89   10.80 
  -2 -24   0  150.38    9.60 
  -2 -24   0  136.79   11.00 
   2 -24   0  161.48   12.40 
  -2 -24   0  149.99   10.40 
   2 -24   0  156.18   12.60 
   2  24   0  154.88    9.20 
  -2  24   0  136.09   14.10 
   2  24   0  125.79   10.20 
   2  24   0  145.99   14.70 
   2  24   0  140.59   12.30 
   3 -24   0  256.57   16.90 
   3 -24   0  271.97   18.40 
  -3 -24   0  250.37   15.80 
  -3 -24   0  288.17   19.70 
   3 -24   0  286.17   18.50 
   3  24   0  245.08   21.10 
   3  24   0  221.78   13.00 
  -3  24   0  251.07   21.30 
  -4 -24   0    2.20    1.50 
  -4 -24   0   -0.70    2.30 
   4 -24   0   -1.80    2.70 
   4 -24   0    0.00    2.10 
  -4 -24   0   -5.70    2.80 
   4 -24   0    6.10    3.80 
   4  24   0   -3.30    1.20 
  -4  24   0    5.50    3.70 
   4  24   0    0.80    3.50 
  -5 -24   0   10.50    2.00 
  -5 -24   0   17.90    6.40 
   5 -24   0    5.00    4.70 
   5 -24   0   12.20    4.90 
  -5  24   0    7.40    6.70 
   5  24   0    2.90    2.60 
   6 -24   0   11.60    5.80 
  -6 -24   0    1.00    6.20 
   6  24   0   18.10    4.00 
   0 -25   0    8.70    2.90 
   0 -25   0    4.90    1.80 
   0 -25   0    1.70    2.00 
   0  25   0    0.80    2.00 
   0  25   0    3.40    2.00 
   1 -25   0   22.10    4.10 
   1 -25   0   17.40    4.10 
  -1 -25   0   19.30    4.00 
  -1 -25   0   21.70    3.70 
   1  25   0   20.40    3.60 
   1  25   0   14.70    4.20 
   1  25   0   18.20    5.10 
  -1  25   0   24.30    6.30 
   2 -25   0   22.30    4.60 
   2 -25   0   19.90    5.00 
  -2 -25   0   21.00    6.00 
   2 -25   0   26.90    6.10 
  -2 -25   0   19.80    3.70 
   2  25   0   20.00    5.70 
   2  25   0    9.50    3.20 
  -2  25   0   17.90    6.00 
   2  25   0   17.80    3.30 
  -3 -25   0  557.34   24.20 
   3 -25   0  515.65   29.40 
   3 -25   0  547.45   29.90 
   3 -25   0  568.94   28.70 
  -3 -25   0  538.15   27.40 
  -3 -25   0  631.74   32.90 
   3  25   0  540.45   24.20 
  -3  25   0  497.25   33.80 
   3  25   0  540.35   34.70 
  -4 -25   0   15.30    2.80 
  -4 -25   0   10.50    5.60 
  -4 -25   0    7.70    4.00 
   4 -25   0   11.90    4.50 
   4 -25   0   14.00    5.30 
   4 -25   0   12.40    4.60 
  -4  25   0    4.90    4.90 
   4  25   0   18.00    3.40 
  -5 -25   0   -0.40    1.40 
   5 -25   0   -2.60    3.10 
   5 -25   0    3.40    3.20 
  -5 -25   0    4.60    4.00 
  -5  25   0    6.40    6.00 
   5  25   0   -1.10    2.00 
   6 -25   0   -1.30    4.80 
  -6 -25   0    9.50    7.40 
   6 -25   0    3.60    4.70 
   6  25   0    1.20    2.80 
   0 -26   0  114.19    8.50 
   0 -26   0  119.39    9.60 
   0  26   0  133.59    8.90 
   0  26   0  131.99   12.00 
   1 -26   0  172.88   11.20 
   1 -26   0  164.08   12.30 
  -1 -26   0  165.18   11.00 
   1  26   0  137.89    9.50 
  -1  26   0  154.38   14.30 
   1  26   0  169.98   13.60 
  -2 -26   0    3.60    1.80 
   2 -26   0    1.00    2.00 
   2 -26   0    4.90    2.90 
   2 -26   0   -3.10    1.90 
   2  26   0    1.60    1.70 
   2  26   0    2.40    2.30 
  -2  26   0    1.50    3.10 
  -3 -26   0    8.60    4.10 
   3 -26   0    3.20    3.00 
   3 -26   0   23.00    5.00 
  -3 -26   0   10.40    3.00 
  -3 -26   0    8.10    3.90 
   3 -26   0   12.10    4.10 
   3  26   0   13.40    3.20 
   3  26   0   11.50    4.40 
  -3  26   0    3.70    4.70 
   4 -26   0    9.80    3.90 
   4 -26   0    5.40    3.70 
   4 -26   0    8.30    4.50 
  -4 -26   0   10.40    4.20 
   4  26   0    7.80    2.50 
  -4  26   0    9.50    5.60 
   5 -26   0    6.40    4.30 
  -5 -26   0    3.10    1.70 
   5 -26   0    2.00    3.80 
  -5 -26   0   -2.40    3.60 
  -5  26   0    5.60    6.90 
   5  26   0   -0.50    1.80 
   0 -27   0    0.50    1.90 
   0 -27   0    3.30    1.70 
   0  27   0    1.40    2.90 
   0  27   0    3.60    1.70 
  -1 -27   0  227.18   13.90 
   1 -27   0  231.38   13.90 
   1 -27   0  231.28   15.60 
   1  27   0  232.58   16.90 
  -1  27   0  199.58   17.00 
   1  27   0  238.18   12.90 
   2 -27   0   -0.60    2.40 
   2 -27   0   -2.60    2.10 
   2 -27   0    4.60    2.80 
  -2 -27   0    2.50    1.70 
   2  27   0    1.20    2.50 
  -2  27   0   -2.90    2.50 
   2  27   0    7.20    2.30 
   3 -27   0    3.30    3.10 
   3 -27   0    2.30    2.70 
   3 -27   0   -4.00    2.20 
  -3 -27   0    2.20    1.60 
   3  27   0    0.90    2.20 
   3  27   0    2.70    1.80 
  -3  27   0    5.20    4.50 
  -4 -27   0   14.80    4.80 
  -4 -27   0   13.40    5.10 
   4 -27   0    2.50    3.80 
   4 -27   0    6.30    3.90 
   4  27   0    6.10    2.60 
  -4  27   0    6.80    5.40 
  -5 -27   0    4.20    4.60 
   5 -27   0   -6.90    4.50 
   5 -27   0    2.90    4.40 
  -5 -27   0    4.20    3.10 
   5  27   0    3.80    2.70 
   0 -28   0  190.38   13.40 
   0 -28   0  209.78   12.30 
   0  28   0  202.58   12.30 
   0  28   0  194.08   15.90 
  -1 -28   0   63.29    6.70 
  -1 -28   0   53.59    5.80 
   1 -28   0   59.99    8.00 
   1 -28   0   56.09    6.60 
   1  28   0   63.49    6.10 
  -1  28   0   56.39    8.50 
   1  28   0   59.29    8.20 
   2 -28   0   25.80    5.80 
   2 -28   0   25.20    5.10 
  -2 -28   0   25.50    4.60 
   2 -28   0   31.70    6.10 
  -2  28   0   13.80    4.60 
   2  28   0   27.70    6.50 
   2  28   0   23.80    4.00 
   3 -28   0   53.19    7.50 
  -3 -28   0   39.30    4.80 
   3 -28   0   56.59    7.90 
   3  28   0   40.50    4.80 
   3  28   0   42.70    6.90 
  -3  28   0   47.10   10.00 
   4 -28   0   26.80    6.10 
  -4 -28   0   11.60    4.80 
  -4 -28   0   15.70    3.10 
   4 -28   0   12.70    4.90 
   4  28   0   10.20    3.30 
  -4  28   0   10.80    6.00 
   5 -28   0   -1.60    4.30 
   5 -28   0    9.90    5.30 
  -5 -28   0   -4.80    3.90 
   5  28   0    6.00    2.70 
   0 -29   0    0.20    1.70 
   0 -29   0    0.60    1.90 
   0  29   0    0.80    2.00 
   0  29   0    4.80    2.70 
   1 -29   0   -0.10    2.20 
  -1 -29   0    0.50    1.70 
  -1 -29   0    2.60    2.10 
   1 -29   0   -0.70    2.00 
  -1  29   0   -1.50    2.80 
   1  29   0   -0.30    1.60 
   2 -29   0   57.19    7.60 
  -2 -29   0   44.30    5.50 
   2 -29   0   44.50    7.10 
   2  29   0   48.10    5.30 
  -2  29   0   55.09   10.50 
   2  29   0   38.50    7.40 
  -3 -29   0   49.00    5.60 
   3 -29   0   50.99   11.80 
   3 -29   0   53.69    7.10 
   3 -29   0   42.00    8.20 
   3  29   0   39.60    5.10 
  -3  29   0   34.10    8.50 
   3  29   0   63.59    9.10 
  -4 -29   0   -1.90    2.80 
  -4 -29   0    1.50    2.10 
   4 -29   0   -4.80    1.80 
   4 -29   0    3.90    3.50 
   4  29   0   -3.70    1.90 
  -4  29   0   15.40    5.90 
  -5 -29   0    2.40    5.20 
   5 -29   0    4.80    4.50 
   5 -29   0    5.40    5.10 
   5  29   0    2.20    2.70 
   0 -30   0    2.60    2.10 
   0 -30   0    3.50    2.60 
   0  30   0    6.10    2.50 
   0  30   0    1.70    2.70 
  -1 -30   0   40.60    5.00 
   1 -30   0   49.40    6.70 
   1 -30   0   36.50    6.00 
  -1 -30   0   38.60    5.50 
  -1  30   0   34.50    7.80 
   1  30   0   29.20    6.30 
   1  30   0   35.70    5.50 
   2 -30   0   42.80    7.70 
   2 -30   0   41.00    7.00 
  -2 -30   0   40.90    5.30 
   2  30   0   40.10    7.70 
   2  30   0   39.70    5.00 
  -2  30   0   31.20    8.20 
   3 -30   0   95.09   11.30 
   3 -30   0  103.59   10.90 
  -3 -30   0  110.49    8.40 
  -3  30   0   87.69   13.70 
   3  30   0  119.39   12.70 
   3  30   0   98.79    8.10 
   4 -30   0    9.60    5.40 
   4 -30   0    8.70    5.00 
  -4 -30   0   14.20    3.70 
   4  30   0    9.20    3.70 
   4  30   0   22.70    6.30 
  -4  30   0   -4.70    8.80 
   0 -31   0    2.50    1.80 
   0 -31   0    1.90    1.90 
   0  31   0   -1.90    1.40 
   1 -31   0    4.70    3.40 
  -1 -31   0    5.00    2.40 
  -1 -31   0    3.10    2.50 
   1 -31   0   13.30    3.50 
   1  31   0    9.10    2.90 
   1  31   0    7.60    5.10 
  -1  31   0    8.90    4.50 
  -2 -31   0    5.80    2.90 
   2 -31   0   -4.10    2.70 
   2 -31   0    6.20    3.50 
   2  31   0    3.40    1.90 
   2  31   0    0.60    2.10 
  -2  31   0   -0.50    3.60 
   3 -31   0    9.60    4.10 
   3 -31   0    2.90    3.70 
  -3 -31   0   -1.50    2.60 
   3  31   0    5.60    3.90 
  -3  31   0   -0.30    4.40 
   3  31   0    7.20    3.10 
  -4 -31   0   20.40    4.10 
   4 -31   0   15.50    5.40 
   4 -31   0   31.20    8.80 
   4  31   0   26.30    4.80 
   4  31   0   30.00    7.80 
   0 -32   0    5.50    3.10 
   0 -32   0    1.70    2.40 
   0  32   0    5.50    2.70 
   0  32   0    2.90    5.10 
   1 -32   0    4.60    3.00 
   1 -32   0   -0.20    2.60 
  -1 -32   0    2.30    2.40 
  -1 -32   0    5.30    2.60 
   1  32   0    1.90    3.40 
  -1  32   0    2.00    3.50 
   1  32   0    3.00    2.30 
   2 -32   0    9.40    3.90 
  -2 -32   0    3.60    2.30 
   2 -32   0    3.20    3.30 
   2  32   0    1.80    2.80 
   2  32   0    4.60    3.30 
  -2  32   0    1.30    4.60 
  -3 -32   0    3.50    2.30 
   3 -32   0    4.60    3.80 
   3 -32   0    4.90    5.10 
   3  32   0   -1.30    3.60 
  -3  32   0    6.90    6.00 
   4 -32   0  186.58   17.00 
   4 -32   0  186.68   18.10 
  -4 -32   0  201.38   12.50 
   4  32   0  175.78   12.20 
   4  32   0  188.68   18.40 
   0 -33   0   -1.90    2.10 
   0 -33   0    1.10    2.60 
   0  33   0    2.80    3.90 
  -1 -33   0   54.79    6.80 
  -1 -33   0   51.19    6.20 
   1 -33   0   47.80    8.50 
   1 -33   0   52.09    7.00 
  -1  33   0   36.50    8.10 
   1  33   0   48.40    6.00 
   1  33   0   53.89    8.70 
  -2 -33   0   26.70    6.10 
   2 -33   0   26.80    6.70 
   2 -33   0   26.30    5.90 
   2  33   0   24.90    6.40 
   2  33   0   13.60    3.70 
  -2  33   0   17.50    7.30 
   3 -33   0   48.20    9.30 
  -3 -33   0   52.89    6.90 
   3 -33   0   48.30    9.30 
   3  33   0   51.39    9.20 
   3  33   0   48.10    6.20 
   0 -34   0   23.60    5.10 
   0 -34   0   16.60    5.40 
   0  34   0   33.80    8.10 
  -1 -34   0   73.99    7.20 
   1 -34   0   40.00    8.10 
  -1 -34   0   61.29    7.70 
  -1  34   0   47.90   10.40 
   1  34   0   64.39    7.20 
   1  34   0   67.59   10.30 
  -2 -34   0   40.50    6.90 
   2 -34   0   32.60    6.80 
  -2 -34   0   40.60    6.30 
   2 -34   0   22.30    6.20 
   2  34   0   36.30    8.30 
   2  34   0   37.30    5.80 
  -2  34   0   47.60   11.10 
   3 -34   0    6.00    5.00 
   3 -34   0    9.00    4.60 
  -3 -34   0    9.70    4.20 
   3  34   0   10.20    5.20 
   3  34   0   15.20    3.70 
   0 -35   0    3.40    3.70 
   0 -35   0    3.70    3.20 
   0  35   0    7.60    5.20 
   1 -35   0   46.50    8.90 
  -1 -35   0   56.39    6.60 
   1 -35   0   46.00    7.40 
  -1 -35   0   44.30    7.90 
   1  35   0   54.19   10.70 
  -1  35   0   23.50    8.50 
   1  35   0   40.80    6.80 
   2 -35   0   -2.00    3.10 
  -2 -35   0    4.10    2.90 
   2 -35   0    2.20    3.20 
   2  35   0    2.20    3.20 
   2  35   0   -3.40    2.40 
   0 -36   0  604.94   33.10 
   0 -36   0  624.14   30.10 
   0  36   0  594.24   38.30 
   1 -36   0    6.90    4.10 
  -1 -36   0   10.00    4.40 
  -1 -36   0    2.80    3.30 
   1 -36   0   10.30    4.60 
  -1  36   0    1.80    5.90 
   1  36   0    8.00    5.70 
   1  36   0    0.10    3.00 
   0 -37   0    6.60    4.10 
   0 -37   0   11.70    4.50 
   0  37   0    3.60    5.90 
   8   0  -1   -4.70    3.80 
   8   0  -1    3.40    4.00 
  -8   0   1   -5.10    7.60 
  -7   0   1   15.30    6.40 
   7   0  -1    8.60    6.50 
   7   0  -1   12.90    5.00 
   7   0  -1    3.40    4.00 
   6   0  -1    5.50    3.60 
   6   0  -1    1.20    2.20 
   6   0  -1    3.80    2.40 
  -6   0   1    1.80    4.10 
   5   0  -1   15.50    5.30 
  -5   0   1   20.80    3.90 
   5   0  -1   15.90    4.00 
   5   0  -1   17.30    4.20 
  -5   0   1   13.50    5.60 
   4   0  -1   -0.30    0.80 
  -4   0   1    1.80    1.30 
  -4   0   1    0.70    1.40 
   4   0  -1    2.00    1.60 
   4   0  -1    2.60    2.00 
   3   0  -1  369.46   21.40 
  -3   0   1  323.27   20.60 
   3   0  -1  350.66   17.50 
   3   0  -1  365.56   17.60 
  -3   0   1  361.66   16.80 
  -3   0   1  352.86   17.50 
   2   0  -1    0.50    0.70 
   2   0  -1   -0.10    0.70 
   2   0  -1    0.00    0.50 
  -2   0   1    2.40    1.00 
  -2   0   1   -0.40    0.60 
  -2   0   1    0.20    0.50 
   0   0  -1    0.20    0.30 
   0   0  -1    0.20    0.20 
   2   0   1    0.10    0.40 
   2   0   1    0.90    1.00 
  -2   0  -1    0.20    1.00 
   2   0   1   -1.20    0.50 
  -2   0  -1    0.50    0.50 
  -2   0  -1   -0.20    0.60 
   3   0   1  123.19   10.90 
  -3   0  -1  125.19    6.50 
   3   0   1  115.59    7.20 
   3   0   1  135.89    9.20 
  -3   0  -1  125.09    8.50 
   4   0   1   -0.10    1.70 
  -4   0  -1    0.50    1.40 
  -4   0  -1   -0.80    1.70 
   4   0   1    1.00    1.10 
  -4   0  -1   -0.80    0.80 
   4   0   1   -2.10    0.90 
  -5   0  -1    1.20    2.40 
   5   0   1   -1.20    1.60 
   5   0   1    3.40    2.40 
  -5   0  -1   -1.30    1.20 
   5   0   1    2.10    2.70 
  -6   0  -1    9.60    4.70 
   6   0   1   -3.80    2.10 
   6   0   1   -2.20    2.00 
  -6   0  -1   -2.10    1.50 
   6   0   1    1.50    3.60 
  -7   0  -1   36.70   11.20 
   7   0   1   44.30    8.90 
   7   0   1   51.19    7.10 
   8  -1  -1    5.60    4.50 
  -8  -1   1   -4.60    7.90 
  -8   1   1   10.00    8.50 
   8   1  -1   16.10    5.20 
   8   1  -1    2.70    4.30 
   7  -1  -1   11.30    4.40 
   7  -1  -1    4.10    4.00 
   7  -1  -1    2.70    4.30 
  -7  -1   1   -4.70    4.20 
   7   1  -1   16.10    6.30 
   7   1  -1    0.70    3.20 
  -7   1   1    4.10    4.30 
   7   1  -1    2.80    3.30 
   6  -1  -1   12.50    3.60 
  -6  -1   1    5.70    3.00 
  -6  -1   1   17.50    6.80 
   6  -1  -1    6.70    4.70 
   6  -1  -1    3.10    3.50 
   6   1  -1   10.50    4.30 
  -6   1   1    4.70    4.40 
   6   1  -1    5.60    4.40 
   6   1  -1    6.10    3.10 
   5  -1  -1    4.50    3.00 
   5  -1  -1   12.90    3.70 
  -5  -1   1    4.90    3.50 
   5  -1  -1    1.40    2.10 
   5   1  -1   10.70    3.30 
  -5   1   1   -0.30    2.40 
   5   1  -1    3.30    4.00 
  -5   1   1    7.20    2.60 
   5   1  -1    9.70    3.20 
  -4  -1   1   -0.70    1.20 
  -4  -1   1    0.60    1.10 
   4  -1  -1    2.90    1.60 
   4  -1  -1    4.50    2.40 
  -4  -1   1    0.10    2.10 
   4  -1  -1   -0.90    1.10 
  -4   1   1    2.90    2.90 
  -4   1   1   -0.10    1.20 
   4   1  -1   -2.10    1.80 
   4   1  -1   -1.00    1.10 
   4   1  -1    0.30    1.20 
  -4   1   1    3.00    1.40 
   3  -1  -1   19.40    3.50 
  -3  -1   1   10.60    3.20 
  -3  -1   1   14.80    2.80 
   3  -1  -1   18.00    3.30 
   3  -1  -1   15.60    3.80 
  -3  -1   1   12.20    2.80 
  -3   1   1   15.00    3.00 
   3   1  -1   19.20    3.40 
  -3   1   1   15.40    4.50 
   3   1  -1   15.90    4.30 
  -3   1   1   16.80    3.00 
   3   1  -1   10.60    2.60 
  -2  -1   1  815.22   35.20 
  -2  -1   1  789.02   31.80 
   2  -1  -1  842.32   32.00 
  -2  -1   1  862.41   34.20 
   2  -1  -1  785.42   34.90 
   2  -1  -1  811.82   32.40 
   2   1  -1  848.92   32.50 
  -2   1   1  750.22   34.80 
  -2   1   1  796.12   31.80 
   2   1  -1  782.12   34.90 
   2   1  -1  799.12   31.70 
  -2   1   1  792.52   31.80 
  -1  -1   1 1742.23   59.99 
   1  -1  -1 1707.53   61.89 
   1  -1  -1 1396.86   60.99 
   1  -1  -1 1699.33   60.89 
  -1  -1   1 1724.73   60.89 
   1   1  -1 1716.03   60.89 
  -1   1   1 1757.22   59.89 
   1   1  -1 1689.63   61.89 
  -1   1   1 1722.03   60.79 
  -1   1   1 1520.05   62.19 
   0  -1  -1  523.15   19.50 
   0  -1  -1  566.54   20.60 
   0   1  -1  560.74   19.90 
   0   1  -1  541.35   20.60 
   2  -1   1  130.39    7.90 
  -2  -1  -1  136.59    7.70 
   2  -1   1  133.69    6.50 
  -2  -1  -1  131.79    5.80 
   2  -1   1  108.69    8.80 
   2   1   1  126.89    7.80 
  -2   1  -1  129.49    6.20 
   2   1   1  119.49    9.10 
  -2   1  -1  116.49    9.00 
  -2   1  -1  123.89    7.40 
   2   1   1  132.29    6.20 
   3  -1   1   90.09    9.20 
  -3  -1  -1   96.39    5.30 
   3  -1   1   97.39    7.60 
  -3  -1  -1   93.99    7.20 
   3  -1   1   99.39    6.40 
  -3   1  -1   96.89    5.60 
   3   1   1   98.79    7.80 
   3   1   1   88.69    9.10 
  -3   1  -1  112.19    7.80 
   3   1   1  102.79    6.30 
  -4  -1  -1   69.99    4.80 
   4  -1   1   62.49    8.90 
  -4  -1  -1   76.59    9.30 
   4  -1   1   74.69    6.40 
  -4  -1  -1   63.79    6.60 
   4  -1   1   76.79    7.70 
  -4   1  -1   63.89   12.10 
   4   1   1   67.59    9.00 
   4   1   1   66.69    5.90 
  -4   1  -1   77.79    5.30 
   4   1   1   68.19    7.20 
   5  -1   1  212.18   18.70 
  -5  -1  -1  200.08   18.10 
   5  -1   1  180.48   12.70 
  -5  -1  -1  206.38   10.70 
   5  -1   1  239.58   16.50 
  -5   1  -1  213.68   18.60 
   5   1   1  216.88   19.00 
  -5   1  -1  207.38   11.20 
   5   1   1  198.18   12.70 
   5   1   1  195.58   15.10 
   6  -1   1    1.80    3.10 
  -6  -1  -1   11.30    5.40 
   6  -1   1    2.10    2.50 
   6  -1   1   10.60    5.80 
  -6   1  -1    6.00    4.00 
   6   1   1   -1.90    2.80 
  -6   1  -1    8.40    2.30 
   6   1   1    4.20    4.00 
   7  -1   1    7.10    3.30 
  -7  -1  -1   -0.30    5.50 
   7  -1   1   -2.10    3.10 
  -7  -1  -1    2.70    3.20 
   7   1   1    0.30    2.20 
   7   1   1    9.10    3.60 
  -7   1  -1    8.40    7.30 
   8  -2  -1   10.60    6.10 
   8  -2  -1   12.40    4.80 
  -8  -2   1    4.90    7.70 
   8   2  -1    5.90    4.70 
  -8   2   1   12.60   10.70 
   8   2  -1    6.80    5.10 
   7  -2  -1   34.10    9.60 
  -7  -2   1   28.30    8.50 
   7  -2  -1   30.00    6.40 
   7  -2  -1   37.80    7.80 
   7   2  -1   27.30    6.50 
   7   2  -1   42.00   10.40 
  -7   2   1   27.20    8.10 
   7   2  -1   28.90    7.30 
   6  -2  -1   -1.40    3.20 
  -6  -2   1    4.60    4.30 
   6  -2  -1    5.60    3.00 
  -6   2   1    4.90    3.30 
   6   2  -1    5.20    2.90 
   6   2  -1    3.10    3.60 
   6   2  -1    5.80    3.00 
  -5  -2   1   43.10    5.00 
   5  -2  -1   41.60    8.80 
   5  -2  -1   38.90    6.70 
   5  -2  -1   47.60    6.50 
  -5  -2   1   43.10    9.50 
  -5   2   1   44.00    5.20 
   5   2  -1   42.00    7.00 
   5   2  -1   29.00    7.50 
   5   2  -1   29.10    5.70 
  -5   2   1   28.40    7.30 
   4  -2  -1  383.36   20.20 
  -4  -2   1  370.16   18.10 
   4  -2  -1  386.16   20.20 
  -4  -2   1  395.56   24.80 
  -4  -2   1  367.66   19.80 
   4  -2  -1  355.96   23.70 
   4   2  -1  401.46   20.20 
   4   2  -1  349.07   23.70 
  -4   2   1  382.56   18.30 
  -4   2   1  385.76   19.90 
   4   2  -1  380.46   19.70 
  -4   2   1  371.26   24.50 
   3  -2  -1   32.70    4.10 
  -3  -2   1   36.00    5.80 
  -3  -2   1   34.40    3.70 
   3  -2  -1   27.70    5.60 
   3  -2  -1   29.20    3.90 
  -3  -2   1   32.80    4.10 
   3   2  -1   32.10    6.60 
   3   2  -1   29.50    3.70 
  -3   2   1   39.50    4.30 
  -3   2   1   34.30    6.80 
   3   2  -1   29.30    3.80 
  -3   2   1   30.70    3.60 
  -2  -2   1  636.74   34.50 
   2  -2  -1  752.62   33.30 
  -2  -2   1  793.22   30.50 
   2  -2  -1  791.92   30.40 
  -2  -2   1  730.13   33.20 
   2  -2  -1  788.12   31.00 
   2   2  -1  812.12   30.90 
  -2   2   1  682.63   33.00 
   2   2  -1  733.43   33.30 
  -2   2   1  805.92   30.40 
   2   2  -1  783.22   30.20 
  -2   2   1  796.82   30.40 
   1  -2  -1  333.07   14.90 
  -1  -2   1  297.87   14.70 
  -1  -2   1  336.47   13.20 
   1  -2  -1  327.67   14.00 
  -1  -2   1  321.87   14.00 
   1   2  -1  313.27   14.80 
  -1   2   1  340.87   14.00 
   1   2  -1  320.27   13.00 
   1   2  -1  328.87   14.00 
  -1   2   1  324.67   13.10 
  -1  -2  -1 3373.16  119.49 
  -1  -2  -1 3385.16  120.59 
   1  -2   1 3417.56  120.89 
   1   2   1 3358.76  120.99 
  -1   2  -1 3377.36  120.89 
  -2  -2  -1   21.60    2.60 
   2  -2   1   22.00    2.20 
  -2  -2  -1   24.00    1.70 
   2  -2   1   22.10    3.50 
   2  -2   1   25.90    3.10 
  -2   2  -1   24.60    2.20 
  -2   2  -1   19.70    2.60 
   2   2   1   23.20    2.90 
   2   2   1   21.10    1.90 
  -2   2  -1   35.80    4.40 
   2   2   1   27.30    3.90 
   3  -2   1  335.27   15.20 
   3  -2   1  324.17   17.10 
  -3  -2  -1  326.17   16.50 
   3  -2   1  310.77   19.40 
  -3  -2  -1  329.77   13.40 
   3   2   1  306.37   19.40 
  -3   2  -1  344.07   14.40 
  -3   2  -1  322.57   16.40 
   3   2   1  318.47   14.50 
   3   2   1  329.87   16.90 
  -4  -2  -1  106.99   11.10 
  -4  -2  -1  104.09    8.70 
  -4  -2  -1  104.19    6.00 
   4  -2   1  111.59    9.50 
   4  -2   1  100.59   11.10 
   4  -2   1  108.29    8.00 
  -4   2  -1  103.99    6.70 
   4   2   1   99.89    7.40 
   4   2   1  112.09    9.40 
   4   2   1   97.99   11.20 
   5  -2   1 1320.27   55.59 
   5  -2   1 1234.38   60.49 
   5  -2   1 1150.18   51.59 
  -5  -2  -1 1363.86   60.99 
  -5  -2  -1 1312.67   47.90 
   5   2   1 1351.16   55.39 
  -5   2  -1 1210.28   51.39 
   5   2   1 1199.48   60.49 
   5   2   1 1241.68   50.89 
  -5   2  -1 1294.07   60.89 
  -6  -2  -1   -3.30    3.00 
   6  -2   1    7.20    2.60 
   6  -2   1   -2.20    2.60 
  -6  -2  -1    0.50    1.60 
   6   2   1    0.00    2.20 
  -6   2  -1   -0.80    3.50 
  -6   2  -1   -0.50    1.60 
   6   2   1    4.00    3.50 
  -7  -2  -1   10.30    7.20 
   7  -2   1    9.10    4.60 
  -7  -2  -1   14.80    3.90 
   7  -2   1   20.90    5.90 
   7   2   1   16.50    4.20 
  -7   2  -1   16.40   10.00 
   7   2   1   15.00    4.60 
   8  -3  -1   -6.10    3.80 
   8  -3  -1   -1.30    4.10 
  -8  -3   1    7.70    7.70 
  -8   3   1    9.50   11.00 
   8   3  -1    0.70    3.20 
   8   3  -1   -5.40    3.30 
  -7  -3   1   36.70    9.10 
   7  -3  -1   41.80    9.80 
   7  -3  -1   17.10    5.40 
   7  -3  -1   32.20    7.30 
   7   3  -1   43.60    8.40 
   7   3  -1   21.30    6.00 
  -7   3   1   25.10    8.80 
   7   3  -1   14.50    7.60 
  -6  -3   1    6.40    4.00 
  -6  -3   1    9.00    2.80 
   6  -3  -1    1.90    2.60 
   6  -3  -1   10.20    5.20 
   6   3  -1   11.10    4.90 
   6   3  -1   10.00    4.50 
   6   3  -1    6.90    3.00 
  -6   3   1   19.60    6.70 
  -5  -3   1  625.44   26.90 
   5  -3  -1  581.74   35.20 
   5  -3  -1  605.24   30.20 
  -5  -3   1  584.24   35.50 
   5  -3  -1  561.84   29.60 
  -5   3   1  607.34   27.00 
   5   3  -1  601.84   29.70 
  -5   3   1  587.14   36.00 
   5   3  -1  554.64   35.10 
   5   3  -1  622.94   29.40 
   4  -3  -1  194.78   13.00 
   4  -3  -1  186.88   12.70 
  -4  -3   1  193.98   11.30 
  -4  -3   1  201.28   13.10 
  -4  -3   1  211.88   16.80 
   4  -3  -1  190.08   16.10 
   4   3  -1  202.68   12.70 
  -4   3   1  176.38   15.80 
   4   3  -1  182.98   15.80 
   4   3  -1  189.98   12.60 
  -4   3   1  195.28   11.40 
  -4   3   1  201.48   12.80 
   3  -3  -1 2333.97   85.89 
  -3  -3   1 2350.66   85.89 
   3  -3  -1 2168.98   89.99 
  -3  -3   1 2288.47   84.69 
   3  -3  -1 2290.57   86.09 
  -3  -3   1 2192.98   90.29 
  -3   3   1 2234.68   90.89 
  -3   3   1 2298.67   84.59 
   3   3  -1 2353.26   85.59 
   3   3  -1 2384.16   85.59 
  -3   3   1 2311.77   85.49 
   2  -3  -1  336.77   17.50 
  -2  -3   1  315.07   17.30 
  -2  -3   1  326.57   14.80 
  -2  -3   1  270.07   16.10 
   2  -3  -1  313.57   14.60 
   2  -3  -1  314.67   15.10 
   2   3  -1  326.07   14.50 
  -2   3   1  326.07   14.60 
   2   3  -1  312.57   14.90 
  -2   3   1  317.57   17.50 
  -2   3   1  314.17   14.60 
   2   3  -1  357.66   18.00 
  -1  -3   1 2900.41  101.89 
   1  -3  -1 2809.92  102.69 
   1  -3  -1 2792.62  101.79 
  -1  -3   1 2864.31  102.79 
   1   3  -1 2949.21  101.79 
   1   3  -1 2727.83  102.79 
  -1   3   1 2872.11  101.59 
   0  -3   1   99.89    4.80 
   0  -3   1  108.39    4.70 
   0  -3   1  110.39    5.50 
   0  -3   1  107.49    5.40 
   0  -3  -1  104.29    4.90 
   0  -3  -1   96.59    5.00 
   0   3  -1  108.69    5.40 
   0   3  -1   99.69    5.30 
   0   3  -1  110.29    4.60 
   0   3  -1  109.29    4.90 
   0   3   1  108.69    5.10 
   0   3  -1  111.39    4.80 
  -2  -3  -1   15.70    2.60 
  -2  -3  -1   12.00    1.10 
   2  -3   1   11.50    2.50 
   2  -3   1   17.30    3.60 
   2  -3   1   14.40    1.80 
   2   3   1   11.30    2.70 
  -2   3  -1   11.60    2.80 
  -2   3  -1   12.80    2.30 
   2   3   1   15.90    2.70 
  -2   3  -1   15.70    1.80 
   2   3   1   14.00    1.40 
   3  -3   1  214.28   13.00 
   3  -3   1  224.58   15.50 
  -3  -3  -1  222.18   12.50 
  -3  -3  -1  227.38    9.40 
   3  -3   1  222.68   11.50 
   3   3   1  222.48   10.60 
   3   3   1  216.58   12.70 
   3   3   1  195.98   14.90 
  -3   3  -1  233.88   12.60 
  -3   3  -1  223.38   10.70 
   4  -3   1   65.69    6.10 
   4  -3   1   57.79    8.50 
   4  -3   1   68.29    7.20 
  -4  -3  -1   59.79    6.30 
  -4  -3  -1   58.89    4.00 
   4   3   1   58.19    6.50 
  -4   3  -1   60.79    5.00 
   4   3   1   50.59    5.00 
   4   3   1   54.89   10.00 
   5  -3   1  265.57   21.80 
   5  -3   1  265.37   16.70 
  -5  -3  -1  326.97   23.10 
   5  -3   1  309.07   19.60 
  -5  -3  -1  317.27   13.70 
   5   3   1  317.77   19.20 
   5   3   1  264.97   15.50 
   5   3   1  277.47   22.60 
  -5   3  -1  289.87   22.80 
  -5   3  -1  305.37   15.10 
   6  -3   1   -4.50    1.70 
   6  -3   1   -2.20    2.10 
   6  -3   1   -0.40    2.90 
  -6  -3  -1    5.50    4.40 
  -6  -3  -1    2.70    1.60 
   6   3   1    1.50    2.90 
  -6   3  -1   -2.50    3.20 
   6   3   1   -0.90    2.60 
  -7  -3  -1   36.50   10.30 
   7  -3   1   35.70    8.00 
  -7  -3  -1   51.29    7.10 
   7  -3   1   38.60    7.60 
  -7   3  -1   35.60   11.40 
   7   3   1   46.50    6.40 
   7   3   1   42.30    7.80 
  -8  -4   1   -0.60    7.70 
   8  -4  -1    1.40    4.70 
   8  -4  -1    4.50    4.10 
   8   4  -1    6.50    3.90 
   8   4  -1   -7.20    3.60 
   7  -4  -1   -0.80    3.10 
  -7  -4   1    7.70    6.10 
   7  -4  -1    2.90    3.80 
   7  -4  -1    6.50    4.90 
   7   4  -1    1.00    5.60 
  -7   4   1    7.20    6.00 
   7   4  -1    4.30    4.20 
   7   4  -1    3.90    3.30 
   6  -4  -1   34.80    9.50 
   6  -4  -1   43.10   10.00 
   6  -4  -1   59.49    8.10 
  -6  -4   1   53.39    5.70 
  -6  -4   1   55.19   12.20 
   6   4  -1   40.10    8.70 
  -6   4   1   48.90   11.20 
   6   4  -1   47.20    9.90 
   6   4  -1   42.30    7.00 
   5  -4  -1  131.89   14.40 
   5  -4  -1  117.49   10.90 
  -5  -4   1  123.39   13.90 
   5  -4  -1  121.19   10.90 
  -5  -4   1  117.49    8.80 
   5   4  -1  137.29   11.00 
  -5   4   1  155.88   15.60 
   5   4  -1  118.69   14.00 
  -5   4   1  128.49    9.30 
   5   4  -1  128.59   10.20 
   4  -4  -1 1341.67   53.29 
   4  -4  -1 1242.18   57.89 
   4  -4  -1 1328.77   53.19 
  -4  -4   1 1327.27   50.59 
  -4  -4   1 1273.97   52.69 
  -4  -4   1 1367.86   59.29 
  -4   4   1 1281.97   52.19 
   4   4  -1 1312.17   52.39 
  -4   4   1 1299.87   50.49 
   4   4  -1 1143.99   57.39 
   4   4  -1 1305.87   51.99 
  -4   4   1 1192.58   58.29 
   3  -4  -1  600.34   26.80 
   3  -4  -1  619.74   26.70 
  -3  -4   1  592.84   30.30 
   3  -4  -1  633.34   30.80 
  -3  -4   1  575.84   26.30 
  -3  -4   1  588.14   25.50 
   3   4  -1  610.54   26.20 
   3   4  -1  566.84   30.20 
   3   4  -1  597.14   26.00 
  -3   4   1  582.94   30.70 
  -3   4   1  612.14   25.50 
  -3   4   1  580.24   26.00 
  -2  -4   1   56.59    6.00 
   2  -4  -1   70.09    5.20 
   2  -4  -1   76.99    7.00 
   2  -4  -1   71.09    5.60 
  -2  -4   1   76.59    5.40 
   2   4  -1   76.19    5.20 
   2   4  -1   80.29    5.50 
  -2   4   1   72.59    5.20 
   2   4  -1   69.19    6.70 
  -2   4   1   69.29    6.90 
  -2   4   1   68.29    5.00 
   1  -4  -1  301.57   13.70 
  -1  -4   1  285.87   12.00 
   1  -4  -1  291.27   12.90 
  -1  -4   1  282.47   13.60 
   1  -4  -1  276.87   12.70 
  -1  -4   1  307.97   13.10 
  -1   4   1  278.07   12.50 
  -1   4   1  301.57   11.90 
   1   4  -1  295.57   12.80 
  -1   4   1  266.67   13.80 
   1   4  -1  293.67   11.80 
   0  -4   1  642.24   24.70 
   0  -4   1  717.83   25.20 
   0  -4  -1  656.03   24.40 
   0  -4   1  645.44   24.00 
   0  -4   1  646.44   24.10 
   0  -4  -1  613.74   24.10 
   0   4   1  627.74   23.90 
   0   4  -1  655.83   24.10 
   0   4   1  677.23   24.50 
   0   4  -1  621.94   24.00 
   0   4  -1  651.23   23.90 
   0   4  -1  636.64   24.70 
   1  -4   1 1502.65   54.49 
  -1  -4  -1 1416.96   53.79 
   1  -4   1 1563.54   54.09 
   1  -4   1 1496.95   54.29 
   1  -4   1 1509.85   55.19 
   1   4   1 1558.94   53.99 
  -1   4  -1 1409.26   54.39 
   1   4   1 1530.75   55.89 
  -1   4  -1 1476.45   54.09 
  -1   4  -1 1445.46   55.49 
   2  -4   1  680.23   30.20 
   2  -4   1  682.83   26.80 
  -2  -4  -1  666.33   27.60 
   2  -4   1  752.12   29.00 
  -2  -4  -1  691.33   24.50 
   2   4   1  642.94   30.40 
  -2   4  -1  695.33   27.90 
   2   4   1  695.43   28.00 
  -2   4  -1  700.43   26.70 
   2   4   1  682.73   25.10 
  -2   4  -1  654.53   30.40 
  -3  -4  -1  318.07   16.80 
  -3  -4  -1  355.16   13.40 
   3  -4   1  320.57   19.80 
   3  -4   1  325.77   15.80 
   3  -4   1  351.96   18.00 
  -3   4  -1  353.46   15.30 
   3   4   1  339.67   14.60 
  -3   4  -1  344.27   16.90 
   3   4   1  317.17   20.10 
   3   4   1  360.06   17.60 
   4  -4   1   36.40    6.10 
  -4  -4  -1   40.40    3.10 
  -4  -4  -1   47.50    5.40 
  -4  -4  -1   29.80    6.10 
   4  -4   1   43.60    8.40 
   4  -4   1   38.20    4.90 
   4   4   1   42.50    5.30 
  -4   4  -1   45.20    4.30 
   4   4   1   41.40    4.10 
  -5  -4  -1  337.47   23.90 
   5  -4   1  314.17   23.90 
   5  -4   1  356.36   21.30 
  -5  -4  -1  321.07   14.40 
   5  -4   1  332.27   18.90 
   5   4   1  312.97   16.70 
   5   4   1  312.07   24.40 
   5   4   1  348.97   20.30 
  -5   4  -1  329.77   16.50 
  -6  -4  -1  119.89   14.50 
   6  -4   1  124.49   11.00 
   6  -4   1   91.59   13.00 
   6  -4   1  120.89   12.10 
  -6  -4  -1  119.89    7.30 
   6   4   1   99.59   14.40 
   6   4   1  120.79    9.20 
  -6   4  -1  104.79   14.20 
   6   4   1  123.49   11.70 
   7  -4   1   61.19   10.70 
   7  -4   1   66.09    8.90 
  -7  -4  -1   70.49   13.40 
   7   4   1   86.69    8.20 
   7   4   1   77.59   11.80 
  -7   4  -1   79.89   16.00 
  -8  -5   1   41.50   11.60 
   8  -5  -1   36.80    8.60 
   8  -5  -1   27.70    7.20 
   8   5  -1   22.30    6.20 
   8   5  -1    9.20    5.10 
   7  -5  -1  132.29   17.60 
  -7  -5   1  157.98   19.00 
   7  -5  -1  140.99   14.50 
   7  -5  -1  154.18   15.10 
   7   5  -1  145.19   12.50 
  -7   5   1  144.39   19.30 
   7   5  -1  132.99   18.90 
   7   5  -1  159.48   14.50 
   6  -5  -1  742.73   44.60 
   6  -5  -1  757.52   39.40 
  -6  -5   1  828.52   33.80 
   6  -5  -1  708.13   38.30 
  -6  -5   1  841.92   46.90 
  -6   5   1  732.63   46.00 
   6   5  -1  848.92   52.99 
   6   5  -1  745.93   45.70 
   6   5  -1  816.52   37.00 
   5  -5  -1   49.70   10.00 
  -5  -5   1   53.49   10.30 
  -5  -5   1   46.40    5.30 
   5  -5  -1   42.30    7.30 
   5  -5  -1   44.60    6.40 
   5   5  -1   52.09    6.20 
   5   5  -1   42.10    6.90 
  -5   5   1   48.30    9.80 
   5   5  -1   35.50    7.90 
   4  -5  -1  113.19   10.50 
  -4  -5   1  117.99    9.80 
  -4  -5   1  124.49   12.60 
   4  -5  -1  122.29    9.90 
  -4  -5   1  126.29    8.60 
   4  -5  -1  119.49   12.10 
   4   5  -1  129.99    9.60 
   4   5  -1  119.49   12.40 
   4   5  -1  122.49    9.20 
  -4   5   1  122.09   12.80 
  -4   5   1  136.79    9.90 
  -3  -5   1    7.70    2.90 
   3  -5  -1   10.60    3.40 
   3  -5  -1   20.20    3.90 
  -3  -5   1   21.50    3.70 
  -3  -5   1   18.20    3.20 
   3  -5  -1   18.20    3.50 
   3   5  -1   21.10    5.30 
  -3   5   1   12.40    4.00 
   3   5  -1   11.00    2.70 
   3   5  -1   11.10    2.60 
  -3   5   1   16.10    3.20 
  -3   5   1   14.00    2.70 
   2  -5  -1  484.25   21.10 
   2  -5  -1  499.55   23.30 
  -2  -5   1  449.46   22.80 
   2  -5  -1  508.55   20.60 
  -2  -5   1  469.95   20.40 
   2   5  -1  504.25   20.20 
   2   5  -1  476.45   20.40 
  -2   5   1  431.06   23.00 
  -2   5   1  480.25   20.20 
   2   5  -1  430.56   22.90 
  -2   5   1  487.35   20.20 
  -1  -5   1  136.19    7.40 
   1  -5  -1  132.29    6.40 
   1  -5  -1  144.69    8.00 
  -1  -5   1  123.19    6.80 
   1  -5  -1  136.59    7.40 
  -1  -5   1  139.29    8.00 
  -1   5   1  138.99    8.30 
  -1   5   1  136.49    6.30 
   1   5  -1  132.99    8.10 
   1   5  -1  133.69    6.30 
   1   5  -1  132.59    7.10 
   0  -5  -1    3.90    1.00 
   0  -5   1    3.20    0.90 
   0  -5   1    2.40    0.80 
   0  -5  -1    4.20    0.90 
   0  -5  -1    3.40    0.30 
   0  -5   1    4.30    0.80 
   0   5   1    4.40    0.40 
   0   5  -1    2.50    0.70 
   0   5  -1    2.60    1.00 
   0   5   1    3.90    1.00 
   0   5  -1    6.00    1.20 
   0   5  -1    3.80    0.80 
   0   5   1    3.50    0.70 
   1  -5   1 3318.87  116.49 
  -1  -5  -1 3253.87  115.89 
   1  -5   1 3291.77  117.29 
  -1   5  -1 3202.08  116.19 
   1   5   1 3345.77  115.89 
  -1   5  -1 3271.97  117.89 
   1   5   1 3318.07  114.09 
  -1   5  -1 3328.47  116.49 
   1   5   1 3168.08  117.99 
  -2  -5  -1 1460.05   54.09 
   2  -5   1 1499.35   53.29 
   2  -5   1 1412.76   56.49 
   2  -5   1 1466.45   54.89 
  -2  -5  -1 1438.86   50.19 
   2   5   1 1489.75   54.19 
  -2   5  -1 1429.16   53.89 
   2   5   1 1442.96   50.49 
  -2   5  -1 1383.06   57.19 
  -2   5  -1 1471.35   53.19 
   2   5   1 1300.07   56.79 
  -3  -5  -1   44.80    4.80 
   3  -5   1   53.99    5.70 
  -3  -5  -1   51.59    2.80 
   3  -5   1   50.49    6.60 
   3  -5   1   56.29    4.80 
  -3  -5  -1   39.90    5.80 
   3   5   1   52.29    7.20 
  -3   5  -1   48.90    4.20 
   3   5   1   47.80    5.10 
  -3   5  -1   37.00    8.50 
   4  -5   1   29.20    6.70 
   4  -5   1   37.70    4.50 
  -4  -5  -1   36.00    4.90 
  -4  -5  -1   40.00    6.30 
   4  -5   1   32.00    5.60 
   4   5   1   32.90    3.60 
  -4   5  -1   35.50    3.90 
   4   5   1   32.60    5.60 
   4   5   1   45.30    8.90 
   5  -5   1 1300.67   56.69 
   5  -5   1 1325.17   54.19 
  -5  -5  -1 1302.77   47.90 
   5  -5   1 1322.47   61.89 
  -5  -5  -1 1331.47   61.09 
  -5   5  -1 1305.57   50.99 
   5   5   1 1340.77   55.89 
   5   5   1 1235.68   50.49 
   5   5   1 1209.08   61.79 
   6  -5   1    3.40    3.40 
  -6  -5  -1    0.30    3.80 
   6  -5   1    5.60    2.90 
   6  -5   1    5.70    3.20 
   6   5   1   -0.80    2.10 
  -6   5  -1    4.00    3.50 
   6   5   1   11.10    5.50 
   7  -5   1    2.50    3.40 
  -7  -5  -1   -0.70    6.10 
   7   5   1   -2.60    3.50 
  -7   5  -1   -1.00    6.40 
   7   5   1    1.10    2.40 
   8  -6  -1   11.20    4.90 
  -8  -6   1   12.20    9.30 
   8  -6  -1    7.40    6.00 
   8   6  -1    9.00    4.70 
   8   6  -1   18.00    6.00 
  -7  -6   1  290.37   26.90 
   7  -6  -1  281.37   21.60 
   7  -6  -1  326.17   27.30 
   7  -6  -1  314.87   24.00 
   7   6  -1  301.17   19.10 
   7   6  -1  272.47   26.80 
  -7   6   1  311.07   28.80 
   7   6  -1  275.07   20.50 
   6  -6  -1   79.79   10.40 
  -6  -6   1   71.19    7.00 
   6  -6  -1   73.79   11.90 
   6  -6  -1   78.79   10.40 
  -6  -6   1   81.59   12.30 
  -6   6   1   83.09   13.40 
   6   6  -1   81.39    8.30 
   6   6  -1   56.49   15.10 
   6   6  -1   64.89   13.90 
   5  -6  -1  325.77   19.80 
   5  -6  -1  308.47   19.30 
   5  -6  -1  309.97   23.30 
  -5  -6   1  314.07   23.50 
  -5  -6   1  315.87   16.30 
   5   6  -1  320.87   18.70 
   5   6  -1  296.47   17.40 
  -5   6   1  276.97   23.00 
   5   6  -1  321.27   24.30 
   4  -6  -1  390.56   20.20 
   4  -6  -1  378.76   20.30 
  -4  -6   1  354.06   19.50 
  -4  -6   1  365.76   17.90 
   4  -6  -1  344.77   23.10 
  -4  -6   1  353.86   23.40 
   4   6  -1  369.46   19.20 
   4   6  -1  336.17   23.40 
  -4   6   1  349.47   18.80 
  -4   6   1  369.16   18.00 
  -4   6   1  364.56   24.50 
   4   6  -1  363.66   18.60 
   3  -6  -1  401.86   23.10 
   3  -6  -1  424.46   20.70 
  -3  -6   1  420.26   23.70 
   3  -6  -1  454.25   20.60 
  -3  -6   1  420.66   19.40 
  -3  -6   1  421.46   20.20 
   3   6  -1  411.56   19.40 
  -3   6   1  409.56   24.20 
  -3   6   1  431.16   19.20 
   3   6  -1  378.26   23.20 
   3   6  -1  436.16   19.70 
  -3   6   1  413.76   19.60 
  -2  -6   1  197.08   10.40 
   2  -6  -1  204.08   12.60 
   2  -6  -1  200.58   11.10 
   2  -6  -1  199.48   10.50 
  -2  -6   1  212.38   12.90 
  -2  -6   1  197.28   10.60 
  -2   6   1  189.88   12.90 
   2   6  -1  214.88   10.60 
  -2   6   1  202.18   10.20 
  -2   6   1  196.48   10.30 
   2   6  -1  172.68   14.50 
   2   6  -1  204.68   10.10 
  -1  -6   1    4.90    1.40 
   1  -6  -1    5.40    1.60 
   1  -6  -1    5.80    1.20 
   1  -6  -1    8.10    1.80 
  -1  -6   1    5.60    1.20 
  -1  -6   1    4.00    1.10 
  -1  -6   1    5.40    1.60 
  -1   6   1    5.90    1.30 
   1   6  -1    7.20    1.50 
  -1   6   1    6.00    1.10 
   1   6  -1    5.10    1.00 
  -1   6   1    7.20    1.90 
   1   6  -1    5.00    1.50 
   0  -6  -1 1699.83   59.49 
   0  -6  -1 1588.34   58.79 
   0  -6  -1 1564.34   57.19 
   0  -6   1 1604.94   58.99 
   0   6   1 1610.04   58.29 
   0   6   1 1681.93   57.29 
   0   6  -1 1669.63   59.59 
   0   6   1 1649.83   59.49 
   0   6  -1 1653.03   58.69 
   1  -6   1  319.07   13.30 
  -1  -6  -1  307.67   12.60 
   1  -6   1  315.27   13.40 
   1  -6   1  312.97   13.20 
  -1  -6  -1  299.17   11.30 
   1  -6   1  305.17   13.70 
   1   6   1  293.67   11.20 
   1   6   1  295.27   12.40 
  -1   6  -1  292.07   14.30 
   1   6   1  275.67   14.30 
  -1   6  -1  306.47   13.30 
  -1   6  -1  315.77   13.20 
   2  -6   1   31.50    4.10 
   2  -6   1   30.20    3.60 
   2  -6   1   31.80    3.10 
  -2  -6  -1   26.30    3.10 
  -2   6  -1   27.50    2.90 
   2   6   1   31.60    4.60 
  -2   6  -1   33.00    4.60 
   2   6   1   30.20    3.30 
  -2   6  -1   33.70    3.40 
   3  -6   1  340.87   16.30 
  -3  -6  -1  332.67   17.00 
  -3  -6  -1  337.77   19.60 
   3  -6   1  347.77   20.10 
  -3  -6  -1  337.77   12.80 
  -3   6  -1  366.86   16.00 
   3   6   1  346.77   17.20 
  -3   6  -1  331.37   16.80 
   3   6   1  321.17   20.30 
   3   6   1  329.67   13.70 
  -4  -6  -1   20.10    4.40 
   4  -6   1   15.60    5.50 
  -4  -6  -1   27.10    2.10 
   4  -6   1   22.90    4.90 
  -4  -6  -1   21.50    5.20 
   4  -6   1   25.00    6.20 
   4   6   1   13.80    4.30 
   4   6   1   20.50    4.20 
   4   6   1   25.80    2.80 
  -4   6  -1   25.50    3.50 
  -5  -6  -1  571.14   22.00 
   5  -6   1  589.84   30.40 
   5  -6   1  598.84   34.40 
   5  -6   1  577.34   28.30 
  -5  -6  -1  598.94   33.80 
   5   6   1  534.05   24.10 
  -5   6  -1  505.05   28.40 
   5   6   1  587.34   29.20 
   5   6   1  493.45   33.40 
   6  -6   1  109.09   11.80 
  -6  -6  -1  117.49    6.70 
   6  -6   1  144.79   16.00 
   6  -6   1  126.99   11.50 
  -6  -6  -1  120.49   14.80 
   6   6   1  102.09   10.60 
  -6   6  -1  109.59   15.20 
   6   6   1  120.39   15.30 
   6   6   1  116.09    8.30 
   7  -6   1   86.29   10.80 
  -7  -6  -1  104.59   19.20 
   7  -6   1   99.59   12.70 
   7   6   1  110.59   11.50 
  -7   6  -1   79.59   15.60 
   7   6   1   79.69    7.40 
  -8  -7   1    4.70    9.10 
   8  -7  -1   -8.40    4.20 
   8  -7  -1   -3.60    4.90 
   8   7  -1    1.50    4.00 
   8   7  -1    0.00    3.50 
   7  -7  -1  119.09   13.40 
  -7  -7   1  134.49   10.00 
   7  -7  -1  159.48   18.30 
   7  -7  -1  144.79   14.40 
  -7  -7   1  122.29   17.50 
   7   7  -1  152.38   13.80 
   7   7  -1  119.19   17.60 
  -7   7   1  135.29   19.40 
   7   7  -1  142.09   12.00 
  -6  -7   1 1900.91   82.39 
  -6  -7   1 1825.92   67.79 
   6  -7  -1 1743.63   73.89 
   6  -7  -1 1733.23   73.49 
   6  -7  -1 1745.43   80.69 
   6   7  -1 1492.45   76.09 
  -6   7   1 1718.13   82.79 
   6   7  -1 1600.54   80.89 
  -5  -7   1    0.80    2.30 
  -5  -7   1    7.10    2.40 
   5  -7  -1    6.70    2.90 
   5  -7  -1    9.80    4.60 
   5   7  -1    4.00    2.30 
  -5   7   1    8.60    3.90 
   5   7  -1    1.20    2.00 
   5   7  -1    6.50    4.70 
  -4  -7   1   82.49    6.90 
   4  -7  -1   92.79   10.50 
  -4  -7   1   85.59   10.20 
  -4  -7   1   81.09    7.90 
   4  -7  -1   92.29    8.40 
   4  -7  -1  100.99    8.80 
   4   7  -1   80.69   10.50 
   4   7  -1   90.59    7.50 
   4   7  -1   96.69    8.10 
  -4   7   1   86.89   10.80 
  -4   7   1   83.89    6.70 
  -4   7   1   84.59    7.50 
   3  -7  -1  290.77   16.00 
  -3  -7   1  300.87   18.70 
   3  -7  -1  315.67   16.00 
  -3  -7   1  284.67   15.40 
   3  -7  -1  292.67   18.40 
  -3  -7   1  289.87   14.80 
  -3   7   1  262.57   18.60 
  -3   7   1  309.37   14.80 
   3   7  -1  285.37   14.60 
  -3   7   1  281.77   14.80 
   3   7  -1  277.07   18.80 
   3   7  -1  302.57   15.00 
   2  -7  -1   50.09    4.30 
  -2  -7   1   40.00    4.10 
  -2  -7   1   50.09    5.50 
  -2  -7   1   43.70    4.10 
   2  -7  -1   49.99    4.80 
   2  -7  -1   53.59    5.60 
  -2   7   1   48.70    4.20 
   2   7  -1   46.80    4.10 
  -2   7   1   54.29    4.10 
   2   7  -1   47.40    3.90 
  -2   7   1   52.99    5.90 
   2   7  -1   42.50    5.40 
   1  -7  -1  632.54   25.00 
  -1  -7   1  655.23   27.20 
  -1  -7   1  648.54   25.90 
   1  -7  -1  689.03   27.10 
  -1  -7   1  646.24   27.10 
  -1  -7   1  660.33   25.20 
   1  -7  -1  703.93   26.80 
  -1   7   1  659.23   25.70 
   1   7  -1  679.63   26.00 
  -1   7   1  654.13   27.70 
  -1   7   1  655.13   24.70 
   1   7  -1  671.83   24.90 
   1   7  -1  599.64   29.70 
   0  -7  -1   40.10    2.90 
   0  -7  -1   42.90    3.40 
   0  -7   1   39.60    3.20 
   0  -7   1   39.80    2.80 
   0  -7  -1   38.80    2.00 
   0   7  -1   41.60    2.90 
   0   7  -1   36.70    3.10 
   0   7  -1   44.40    3.40 
   0   7   1   39.10    3.40 
   0   7   1   44.10    2.10 
   0   7   1   42.20    2.70 
   1  -7   1  549.25   22.00 
  -1  -7  -1  572.34   20.10 
   1  -7   1  553.04   22.60 
   1  -7   1  574.34   22.30 
  -1  -7  -1  556.44   23.10 
  -1  -7  -1  533.85   21.20 
   1  -7   1  553.14   22.00 
   1   7   1  546.55   20.10 
   1   7   1  539.25   20.90 
  -1   7  -1  510.25   23.40 
  -1   7  -1  550.94   21.80 
   1   7   1  558.84   23.80 
  -1   7  -1  543.75   22.20 
  -2  -7  -1  460.45   22.00 
   2  -7   1  464.15   20.80 
  -2  -7  -1  461.05   20.00 
   2  -7   1  469.65   22.10 
   2  -7   1  506.35   19.90 
  -2   7  -1  439.46   19.70 
  -2   7  -1  454.45   19.50 
   2   7   1  430.36   22.70 
  -2   7  -1  416.36   22.70 
   2   7   1  495.75   20.00 
   3  -7   1   88.99    6.80 
  -3  -7  -1   99.39    4.20 
  -3  -7  -1   98.79    9.20 
   3  -7   1   96.69    9.30 
  -3  -7  -1  105.69    7.80 
   3  -7   1   99.79    8.10 
   3   7   1   97.29    4.60 
  -3   7  -1   95.19    7.20 
   3   7   1  100.09    7.50 
  -3   7  -1   91.09    6.50 
   3   7   1   84.89    9.30 
   4  -7   1   48.60    6.40 
  -4  -7  -1   53.59    7.70 
  -4  -7  -1   46.00    5.70 
   4  -7   1   52.29    7.80 
  -4  -7  -1   50.59    3.00 
   4  -7   1   49.90    5.80 
   4   7   1   45.80    5.70 
   4   7   1   58.19   10.80 
   4   7   1   50.99    3.80 
  -4   7  -1   47.60    4.80 
  -5  -7  -1    1.00    2.90 
   5  -7   1    3.20    2.40 
   5  -7   1    2.60    2.40 
  -5  -7  -1    4.10    1.20 
   5  -7   1    0.90    2.70 
   5   7   1    5.20    4.80 
   5   7   1    1.00    1.60 
   5   7   1   12.50    3.70 
   6  -7   1   14.10    5.50 
   6  -7   1   19.00    4.70 
   6  -7   1   18.30    5.70 
  -6  -7  -1   13.20    2.20 
   6   7   1   17.60    5.40 
   6   7   1    8.00    5.70 
   6   7   1   13.80    2.90 
  -6   7  -1   11.70    6.00 
   7  -7   1  188.78   15.90 
   7  -7   1  180.78   16.80 
  -7  -7  -1  178.68   20.00 
   7   7   1  183.08   10.50 
   7   7   1  175.38   15.80 
  -7   7  -1  146.69   23.30 
   8  -8  -1  100.69   13.70 
   8  -8  -1   67.99   12.60 
   8   8  -1   93.79    9.60 
   8   8  -1  105.69   12.20 
   7  -8  -1    6.90    4.10 
  -7  -8   1   -4.90    2.50 
  -7  -8   1    5.50    4.50 
   7  -8  -1   -6.00    5.30 
   7  -8  -1   -3.90    3.80 
   7   8  -1    0.10    3.00 
  -7   8   1   16.90    7.40 
   7   8  -1   -3.10    5.70 
   7   8  -1    3.70    2.60 
   6  -8  -1  197.48   16.20 
   6  -8  -1  198.68   19.60 
  -6  -8   1  204.88   20.40 
  -6  -8   1  168.68   16.80 
   6  -8  -1  218.28   17.10 
   6   8  -1  199.88   20.90 
   6   8  -1  195.18   15.40 
   6   8  -1  177.68   13.60 
  -6   8   1  182.58   20.00 
  -5  -8   1   12.90    3.00 
   5  -8  -1   21.10    6.10 
  -5  -8   1   10.50    3.60 
   5  -8  -1   12.80    3.90 
   5  -8  -1   11.20    4.00 
   5   8  -1    5.40    2.70 
   5   8  -1    4.10    2.30 
  -5   8   1    9.30    4.80 
   5   8  -1   12.50    4.90 
  -4  -8   1   18.40    4.20 
   4  -8  -1   27.00    5.10 
  -4  -8   1   10.90    3.70 
  -4  -8   1   19.70    3.60 
   4  -8  -1   26.80    5.20 
   4  -8  -1   30.20    6.50 
   4   8  -1   24.30    3.40 
  -4   8   1   17.10    3.40 
  -4   8   1   23.90    6.10 
   4   8  -1   28.80    3.70 
  -4   8   1   19.80    4.00 
   4   8  -1   27.70    6.70 
  -3  -8   1  133.39    9.00 
   3  -8  -1  143.59   11.80 
  -3  -8   1  148.09   12.20 
   3  -8  -1  137.79    9.60 
   3  -8  -1  141.09   10.10 
  -3  -8   1  132.19    9.30 
  -3   8   1  140.49   12.40 
   3   8  -1  144.59    8.90 
   3   8  -1  120.99   11.60 
  -3   8   1  145.39    9.20 
   3   8  -1  141.09    8.90 
  -3   8   1  143.39    8.80 
   2  -8  -1 1306.87   50.09 
  -2  -8   1 1215.78   47.10 
  -2  -8   1 1234.38   49.99 
   2  -8  -1 1218.88   46.80 
   2  -8  -1 1246.48   47.90 
  -2  -8   1 1216.88   46.80 
  -2   8   1 1148.99   50.39 
   2   8  -1 1259.57   46.50 
  -2   8   1 1241.38   46.60 
   2   8  -1 1106.49   49.99 
   2   8  -1 1233.48   45.90 
  -2   8   1 1223.68   46.10 
  -1  -8   1   17.50    2.20 
   1  -8  -1   18.70    2.70 
   1  -8  -1   18.90    2.40 
  -1  -8   1   20.00    2.00 
   1  -8  -1   16.00    1.80 
  -1  -8   1   16.80    2.30 
  -1  -8   1   18.70    2.60 
   1   8  -1   18.60    3.50 
  -1   8   1   16.60    1.70 
  -1   8   1   18.60    2.10 
   1   8  -1   16.10    2.10 
   1   8  -1   19.30    1.90 
   1   8  -1   18.50    2.20 
  -1   8   1   18.10    2.80 
   0  -8  -1  500.05   18.30 
   0  -8  -1  492.55   19.80 
   0  -8   1  500.25   19.60 
   0  -8   1  501.15   20.50 
   0   8   1  514.75   19.50 
   0   8   1  505.65   20.90 
   0   8  -1  499.65   20.60 
   0   8  -1  474.25   20.60 
   0   8   1  511.75   18.40 
   0   8   1  523.95   21.20 
   0   8  -1  516.25   19.80 
   1  -8   1   62.89    4.50 
   1  -8   1   64.99    4.60 
   1  -8   1   68.59    4.50 
  -1  -8  -1   67.89    3.40 
  -1  -8  -1   63.49    5.10 
  -1  -8  -1   61.59    3.90 
   1  -8   1   64.39    4.80 
   1   8   1   60.49    3.30 
   1   8   1   70.39    5.70 
  -1   8  -1   63.29    4.30 
  -1   8  -1   58.49    4.50 
   1   8   1   61.79    3.60 
   2  -8   1   47.10    5.20 
   2  -8   1   48.90    4.10 
  -2  -8  -1   43.70    2.20 
  -2  -8  -1   44.60    4.10 
  -2  -8  -1   46.00    5.20 
   2  -8   1   45.20    4.10 
   2  -8   1   42.30    4.30 
   2   8   1   41.50    3.80 
   2   8   1   36.00    5.10 
  -2   8  -1   43.00    4.00 
  -2   8  -1   42.20    3.90 
  -3  -8  -1    7.30    0.80 
  -3  -8  -1    6.10    0.70 
   3  -8   1   10.90    3.20 
  -3  -8  -1    7.00    2.10 
   3  -8   1    7.80    2.30 
   3  -8   1    5.50    2.30 
  -3  -8  -1    4.70    2.20 
  -3   8  -1    9.00    2.20 
  -3   8  -1    9.70    2.40 
   3   8   1    5.90    3.20 
   3   8   1    7.00    2.00 
  -4  -8  -1  491.75   24.70 
   4  -8   1  506.05   26.00 
   4  -8   1  502.35   28.60 
  -4  -8  -1  522.85   28.50 
  -4  -8  -1  493.05   18.50 
   4  -8   1  514.35   24.40 
   4   8   1  422.16   28.40 
  -4   8  -1  513.05   22.80 
   4   8   1  497.95   24.50 
  -5  -8  -1    6.30    1.20 
   5  -8   1    5.20    2.80 
   5  -8   1   12.90    4.90 
   5  -8   1   12.70    3.70 
  -5  -8  -1    6.10    4.00 
   5   8   1    5.20    2.70 
   5   8   1    5.60    1.60 
   5   8   1    8.60    4.10 
   6  -8   1   13.30    4.80 
   6  -8   1   16.50    5.60 
  -6  -8  -1   21.30    6.80 
  -6  -8  -1   20.70    2.30 
   6  -8   1   22.60    8.30 
  -6   8  -1   29.10   10.10 
   6   8   1   12.80    4.80 
   6   8   1   14.30    6.90 
   6   8   1   21.60    3.00 
  -7  -8  -1  128.39   17.30 
   7  -8   1  106.29   13.20 
   7  -8   1  143.19   13.70 
   7   8   1  105.39   11.80 
   8  -9  -1   21.90    7.30 
   8  -9  -1    0.70    4.70 
   8   9  -1   14.70    5.50 
   7  -9  -1   11.00    5.10 
  -7  -9   1   -1.10    3.90 
  -7  -9   1    2.90    2.90 
   7  -9  -1    5.70    3.40 
  -7   9   1   -1.70    5.40 
   7   9  -1   -5.10    2.40 
   7   9  -1    0.90    2.50 
  -6  -9   1    1.70    3.20 
   6  -9  -1   11.30    4.80 
   6  -9  -1    9.90    5.20 
   6  -9  -1    8.10    3.70 
  -6  -9   1    6.50    2.70 
  -6   9   1    2.70    5.70 
   6   9  -1    9.60    3.40 
   6   9  -1   12.00    3.50 
   6   9  -1   10.70    4.90 
   5  -9  -1    4.70    3.00 
   5  -9  -1    1.70    2.10 
   5  -9  -1    1.50    2.30 
  -5  -9   1    3.30    2.50 
  -5  -9   1   -2.60    1.40 
   5   9  -1   -1.40    2.40 
   5   9  -1    3.70    1.90 
  -5   9   1    2.10    1.90 
   5   9  -1    1.00    1.50 
  -4  -9   1   91.39    7.40 
   4  -9  -1  110.89    9.50 
  -4  -9   1   99.49    8.50 
   4  -9  -1  103.59    8.90 
  -4  -9   1  108.89   11.30 
   4  -9  -1  109.49   11.20 
  -4   9   1   76.39   10.50 
  -4   9   1   88.09    7.20 
   4   9  -1   81.69   10.50 
   4   9  -1  102.39    7.60 
  -4   9   1   90.89    8.10 
   4   9  -1   96.89    8.00 
   3  -9  -1 2451.35  103.79 
   3  -9  -1 2650.43   96.69 
  -3  -9   1 2572.64   95.59 
   3  -9  -1 2641.44   97.59 
  -3  -9   1 2582.14   96.49 
  -3  -9   1 2767.22  101.49 
  -3   9   1 2497.65  102.09 
   3   9  -1 2625.04   95.19 
  -3   9   1 2625.64   95.49 
   3   9  -1 2669.83   94.99 
   3   9  -1 2330.77  100.99 
  -3   9   1 2589.84   95.09 
  -2  -9   1 2053.29   77.39 
  -2  -9   1 2030.90   76.79 
   2  -9  -1 2098.39   76.99 
   2  -9  -1 2134.49   79.99 
  -2  -9   1 2216.28   80.69 
   2  -9  -1 2051.59   78.09 
  -2  -9   1 2094.79   76.49 
  -2   9   1 1995.20   81.09 
  -2   9   1 2090.89   76.69 
  -2   9   1 2063.39   76.09 
   2   9  -1 2038.50   81.09 
   2   9  -1 2118.99   76.49 
   2   9  -1 2129.29   75.89 
   1  -9  -1  171.28    9.10 
   1  -9  -1  157.88    7.80 
   1  -9  -1  162.48    7.50 
   1  -9  -1  172.58    9.60 
  -1  -9   1  167.68    9.00 
  -1  -9   1  157.88    9.50 
  -1  -9   1  161.18    7.90 
  -1  -9   1  158.08    8.50 
   1   9  -1  169.88    7.80 
  -1   9   1  156.98    7.40 
   1   9  -1  163.48   10.10 
  -1   9   1  165.18    8.40 
  -1   9   1  167.68   10.10 
   1   9  -1  159.28    8.80 
   0  -9  -1   71.49    3.50 
   0  -9   1   75.49    5.00 
   0  -9  -1   79.19    4.80 
   0  -9   1   75.69    4.50 
   0   9   1   76.39    5.50 
   0   9   1   76.19    5.10 
   0   9  -1   89.49    5.70 
   0   9  -1   71.59    5.20 
   0   9  -1   77.59    4.70 
   0   9   1   72.79    3.80 
   0   9   1   81.79    5.50 
   1  -9   1   77.79    5.20 
   1  -9   1   91.19    5.60 
   1  -9   1   79.09    5.40 
  -1  -9  -1   75.09    4.60 
  -1  -9  -1   79.39    4.20 
   1  -9   1   82.09    5.80 
  -1  -9  -1   85.89    6.30 
   1   9   1   84.59    4.30 
   1   9   1   81.19    4.20 
  -1   9  -1   79.79    5.10 
  -1   9  -1   84.19    5.60 
   1   9   1   83.59    6.60 
   2  -9   1  843.02   33.70 
   2  -9   1  833.42   34.30 
  -2  -9  -1  812.32   30.40 
   2  -9   1  860.21   33.50 
  -2  -9  -1  836.12   33.40 
  -2  -9  -1  854.01   29.80 
   2  -9   1  866.91   35.70 
  -2  -9  -1  865.41   36.00 
   2   9   1  768.02   36.70 
  -2   9  -1  811.52   33.10 
  -2   9  -1  860.21   33.60 
   2   9   1  827.02   32.70 
   3  -9   1 1287.17   49.00 
  -3  -9  -1 1263.17   43.40 
   3  -9   1 1239.98   50.39 
  -3  -9  -1 1220.98   49.10 
   3  -9   1 1216.08   52.29 
  -3  -9  -1 1258.47   52.59 
  -3  -9  -1 1234.28   43.30 
   3   9   1 1268.17   48.80 
   3   9   1 1137.39   53.79 
  -3   9  -1 1204.98   48.60 
  -3   9  -1 1221.78   50.49 
  -4  -9  -1   51.49    6.00 
  -4  -9  -1   50.79    2.60 
   4  -9   1   52.89    5.90 
   4  -9   1   51.99    6.70 
   4  -9   1   61.29    8.50 
  -4  -9  -1   51.99    3.00 
  -4  -9  -1   60.19    8.30 
  -4   9  -1   52.59    5.30 
   4   9   1   54.09    3.00 
   4   9   1   45.30    8.70 
   4   9   1   46.50    5.70 
   5  -9   1   48.80    8.20 
  -5  -9  -1   31.90    6.90 
   5  -9   1   51.99    9.70 
  -5  -9  -1   46.70    2.70 
   5  -9   1   36.30    6.80 
   5   9   1   40.70    3.20 
   5   9   1   36.60    9.20 
   5   9   1   36.90    6.40 
   6  -9   1    9.80    4.70 
  -6  -9  -1    7.10    1.30 
   6  -9   1    2.00    3.70 
   6  -9   1   19.00    4.50 
   6   9   1    4.40    3.30 
   6   9   1    8.90    1.70 
   7  -9   1   -3.00    3.20 
  -7  -9  -1    3.70    5.10 
   7  -9   1    6.20    4.80 
   7   9   1   11.10    4.40 
   8 -10  -1   -3.50    3.80 
   8 -10  -1    5.10    4.50 
   8  10  -1    7.20    4.60 
   7 -10  -1   28.20    8.00 
   7 -10  -1   23.00    6.50 
  -7 -10   1   17.90    6.50 
  -7 -10   1   31.00    4.70 
   7  10  -1   31.20    5.30 
  -7  10   1   23.40    9.40 
   7  10  -1   20.90    5.80 
  -6 -10   1   93.29   13.20 
  -6 -10   1  104.79    8.20 
   6 -10  -1   94.59   10.70 
   6 -10  -1   96.99   13.40 
   6 -10  -1  112.29   11.80 
  -6  10   1   85.49   13.50 
   6  10  -1   91.09   14.30 
   6  10  -1  109.99    9.00 
   6  10  -1  114.49   10.50 
   5 -10  -1   22.60    5.70 
   5 -10  -1   15.30    4.10 
   5 -10  -1   18.70    5.30 
  -5 -10   1   14.10    4.80 
  -5 -10   1   17.70    3.80 
  -5  10   1   13.30    5.80 
   5  10  -1   24.60    4.80 
   5  10  -1   19.00    6.00 
   5  10  -1   18.30    3.70 
  -4 -10   1   11.40    4.30 
   4 -10  -1    0.10    2.60 
  -4 -10   1    5.00    2.90 
   4 -10  -1    0.70    1.20 
  -4 -10   1    1.00    1.70 
   4 -10  -1    4.30    2.40 
   4  10  -1    4.80    1.60 
   4  10  -1    5.80    2.10 
   4  10  -1    5.50    2.90 
  -4  10   1    6.90    3.80 
   3 -10  -1   -0.30    1.20 
  -3 -10   1    2.00    2.00 
  -3 -10   1    0.60    1.40 
   3 -10  -1   -0.10    3.70 
   3 -10  -1   -0.10    0.80 
  -3 -10   1    0.40    1.00 
  -3  10   1    0.40    1.10 
  -3  10   1   -0.40    0.90 
  -3  10   1   -1.10    1.20 
   3  10  -1    8.50    2.30 
   3  10  -1    1.00    1.30 
  -2 -10   1 3439.16  123.59 
   2 -10  -1 3466.55  125.09 
   2 -10  -1 3398.66  123.59 
  -2 -10   1 3457.05  123.19 
  -2 -10   1 3388.16  124.19 
  -2 -10   1 3672.03  127.59 
   2 -10  -1 3599.14  126.89 
  -2  10   1 3378.36  122.59 
   2  10  -1 3569.54  123.19 
   2  10  -1 3472.65  122.39 
  -2  10   1 3399.06  123.39 
  -2  10   1 3214.68  127.89 
   2  10  -1 3088.79  127.49 
  -1 -10   1   24.70    2.90 
   1 -10  -1   23.50    2.90 
   1 -10  -1   24.00    3.20 
  -1 -10   1   24.80    2.40 
   1 -10  -1   30.00    2.60 
  -1 -10   1   29.30    3.00 
  -1 -10   1   30.10    3.60 
  -1  10   1   28.20    2.80 
   1  10  -1   28.60    3.70 
  -1  10   1   20.80    2.50 
   1  10  -1   26.40    2.90 
   1  10  -1   27.20    2.40 
  -1  10   1   27.70    3.70 
   0 -10   1 1123.49   42.70 
   0 -10   1 1102.09   41.60 
   0 -10  -1 1120.19   42.10 
   0 -10  -1 1097.29   40.30 
   0  10  -1 1175.08   43.50 
   0  10   1 1150.18   40.50 
   0  10   1 1098.59   41.60 
   0  10  -1 1076.79   43.00 
   0  10   1 1176.08   43.70 
   0  10   1 1181.18   44.00 
   0  10  -1 1108.49   41.90 
   1 -10   1  153.28    8.50 
   1 -10   1  155.78    8.30 
   1 -10   1  156.48    9.10 
   1 -10   1  163.88    8.80 
  -1 -10  -1  167.58    7.90 
  -1 -10  -1  171.48    9.90 
  -1 -10  -1  159.28    7.20 
  -1  10  -1  150.58    8.60 
   1  10   1  157.88   10.10 
   1  10   1  158.68    7.00 
  -1  10  -1  161.88    9.00 
   1  10   1  162.18    7.40 
  -2 -10  -1   82.99    4.60 
   2 -10   1   83.39    6.20 
   2 -10   1   95.79    6.60 
  -2 -10  -1   87.79    6.30 
   2 -10   1   95.99    7.00 
  -2 -10  -1   92.59    7.90 
  -2 -10  -1   89.99    4.00 
   2 -10   1   92.59    7.50 
  -2  10  -1   85.19    6.30 
   2  10   1   97.39    6.00 
   2  10   1   92.49    8.60 
  -2  10  -1   76.69    5.90 
   3 -10   1 2319.57   84.59 
  -3 -10  -1 2252.87   88.29 
   3 -10   1 2280.37   86.19 
  -3 -10  -1 2264.47   78.59 
   3 -10   1 2351.36   88.49 
  -3 -10  -1 2276.97   84.79 
  -3  10  -1 2215.38   83.69 
   3  10   1 2223.48   83.89 
  -3  10  -1 2222.18   84.09 
   3  10   1 2095.49   89.99 
   4 -10   1   31.70    5.80 
  -4 -10  -1   27.10    7.40 
  -4 -10  -1   39.70    5.10 
  -4 -10  -1   28.50    1.60 
   4 -10   1   33.70    4.70 
   4 -10   1   41.80    7.80 
   4  10   1   29.70    5.20 
   4  10   1   27.80    7.10 
  -5 -10  -1  363.56   13.60 
  -5 -10  -1  338.87   13.20 
  -5 -10  -1  352.06   24.40 
   5 -10   1  366.76   21.20 
   5 -10   1  366.16   22.70 
   5 -10   1  345.97   24.60 
   5  10   1  367.66   13.70 
   5  10   1  311.97   25.50 
   5  10   1  395.46   21.30 
   6 -10   1    9.20    6.00 
  -6 -10  -1   23.50    7.20 
   6 -10   1   13.40    4.70 
   6 -10   1    9.30    4.70 
   6  10   1   17.40    5.20 
   6  10   1    6.60    5.40 
   7 -10   1   98.79   12.60 
  -7 -10  -1  129.79   18.80 
   7 -10   1  108.09   12.20 
   7  10   1  126.19   12.80 
   8 -11  -1    6.30    4.00 
   8  11  -1    1.70    3.60 
  -7 -11   1    2.60    3.90 
  -7 -11   1    2.10    3.00 
   7 -11  -1    3.70    3.10 
   7 -11  -1    3.40    4.00 
   7  11  -1   -0.80    2.20 
   7  11  -1    2.30    2.90 
  -7  11   1    1.40    5.70 
  -6 -11   1   21.00    4.10 
   6 -11  -1   35.90    8.50 
   6 -11  -1   28.40    6.90 
  -6 -11   1   24.40    8.30 
   6 -11  -1   19.70    6.40 
   6  11  -1   22.90    5.00 
   6  11  -1   12.80    5.80 
   6  11  -1   15.90    3.90 
  -6  11   1   21.60    7.60 
   5 -11  -1   93.89   10.50 
  -5 -11   1  106.49    8.20 
  -5 -11   1  100.79   11.90 
   5 -11  -1  112.59   12.70 
   5 -11  -1  103.39   10.10 
   5  11  -1   97.19    7.90 
   5  11  -1   86.69   12.40 
  -5  11   1   90.19   12.30 
   5  11  -1   90.29    8.50 
  -4 -11   1  276.27   19.50 
   4 -11  -1  251.77   16.70 
  -4 -11   1  247.48   14.30 
   4 -11  -1  277.07   16.50 
   4 -11  -1  269.47   19.10 
   4  11  -1  275.07   14.00 
   4  11  -1  224.98   19.00 
   4  11  -1  249.48   14.50 
  -4  11   1  253.57   20.20 
  -3 -11   1   99.29    9.70 
   3 -11  -1   98.29    8.50 
  -3 -11   1  102.09    7.80 
   3 -11  -1  106.89    8.20 
  -3 -11   1   95.99    8.00 
   3 -11  -1   92.89    9.30 
  -3 -11   1  107.89    7.10 
  -3  11   1   90.49    7.10 
  -3  11   1  102.59   10.70 
   3  11  -1  104.79    7.10 
   3  11  -1  104.79    7.30 
  -3  11   1  108.69    7.50 
   3  11  -1   85.49    9.80 
  -2 -11   1  766.62   33.30 
  -2 -11   1  747.73   29.80 
   2 -11  -1  745.93   41.30 
   2 -11  -1  771.12   31.70 
  -2 -11   1  734.23   30.10 
  -2 -11   1  730.93   30.70 
   2 -11  -1  706.23   30.00 
  -2  11   1  720.23   29.90 
   2  11  -1  797.22   30.00 
  -2  11   1  722.53   29.10 
  -2  11   1  706.63   34.00 
   2  11  -1  744.93   28.90 
   2  11  -1  662.03   33.50 
  -1 -11   1   84.99    6.00 
   1 -11  -1   73.69    7.40 
  -1 -11   1   83.29    6.50 
   1 -11  -1   80.99    4.90 
  -1 -11   1   75.49    5.40 
   1 -11  -1   78.99    5.80 
   1 -11  -1   81.69    4.60 
  -1 -11   1   77.89    4.90 
  -1  11   1   77.09    4.50 
  -1  11   1   86.69    7.10 
  -1  11   1   79.59    5.40 
   1  11  -1   76.89    4.80 
   1  11  -1   78.69    5.80 
   1  11  -1   79.59    6.80 
   0 -11  -1  204.18    8.50 
   0 -11  -1  207.78   10.10 
   0 -11   1  209.28    9.70 
   0 -11   1  211.98   10.60 
   0  11   1  207.18   11.30 
   0  11  -1  201.38   10.80 
   0  11  -1  217.58   11.30 
   0  11   1  196.08   11.30 
   0  11  -1  211.78    9.90 
   0  11  -1  205.58   10.80 
   0  11   1  207.68    9.70 
   0  11   1  218.88    8.80 
  -1 -11  -1  214.38    9.40 
   1 -11   1  219.88   11.10 
   1 -11   1  214.18   10.50 
  -1 -11  -1  214.48   12.60 
  -1 -11  -1  207.68    9.90 
   1 -11   1  207.98   10.70 
   1 -11   1  232.58   11.70 
   1  11   1  215.78    9.10 
  -1  11  -1  200.28   11.10 
  -1  11  -1  217.88   11.00 
   1  11   1  223.18   12.90 
   1  11   1  212.38    9.60 
  -2 -11  -1   78.59    5.80 
   2 -11   1   78.09    5.90 
  -2 -11  -1   78.69    4.60 
   2 -11   1   83.39    6.20 
   2 -11   1   80.99    6.50 
   2 -11   1   78.59    7.00 
  -2 -11  -1   82.29    4.00 
   2  11   1   66.79    7.60 
  -2  11  -1   75.39    6.00 
   2  11   1   76.69    5.20 
  -2  11  -1   82.89    5.90 
  -3 -11  -1   79.09    8.90 
  -3 -11  -1   81.19    3.40 
  -3 -11  -1   84.09    7.30 
   3 -11   1   83.79    8.60 
   3 -11   1   80.29    6.90 
   3 -11   1  100.89    7.60 
   3 -11   1   78.79    7.60 
  -3 -11  -1   78.09    3.70 
  -3  11  -1   92.09    6.90 
  -3  11  -1   77.59    6.50 
   3  11   1   73.69    6.30 
   3  11   1   75.19    9.10 
   4 -11   1  109.89   11.20 
   4 -11   1  117.19   10.40 
  -4 -11  -1  102.29    8.80 
   4 -11   1  112.49    9.30 
  -4 -11  -1  108.49   11.10 
   4  11   1  112.49    9.00 
   4  11   1   95.09   11.80 
   5 -11   1   20.00    6.40 
   5 -11   1   14.60    4.50 
  -5 -11  -1   19.00    5.80 
   5 -11   1    5.00    3.50 
   5  11   1   14.20    3.80 
   5  11   1   17.90    7.20 
   6 -11   1  103.19   11.00 
   6 -11   1  109.09   14.00 
  -6 -11  -1   91.29   12.90 
   6 -11   1  102.09   11.90 
   6  11   1   89.79   13.70 
   6  11   1  100.39   10.50 
   7 -11   1   17.80    5.70 
   7  11   1   39.80    7.20 
  -7 -12   1   22.00    6.90 
   7 -12  -1   31.70    8.10 
   7 -12  -1   34.10    8.70 
   7  12  -1   35.70    7.30 
  -7  12   1   18.40    8.50 
   6 -12  -1    3.10    3.40 
   6 -12  -1   -3.10    2.40 
   6 -12  -1    3.50    3.60 
  -6 -12   1   -0.40    2.30 
  -6 -12   1    0.10    2.20 
   6  12  -1   -1.60    1.80 
  -6  12   1   -1.60    3.50 
   6  12  -1    1.80    2.30 
  -5 -12   1   19.70    6.10 
   5 -12  -1   19.60    5.10 
   5 -12  -1   15.50    4.60 
  -5 -12   1   15.70    3.40 
   5 -12  -1   19.20    5.00 
   5  12  -1   15.90    5.50 
   5  12  -1   17.50    4.50 
  -5  12   1    4.20    3.90 
   5  12  -1   14.10    3.40 
  -4 -12   1   25.20    3.30 
  -4 -12   1   13.90    3.30 
  -4 -12   1   19.10    4.90 
   4 -12  -1   17.60    4.40 
   4 -12  -1   21.70    4.80 
   4 -12  -1   13.80    4.20 
   4  12  -1   16.40    3.10 
   4  12  -1   15.70    3.60 
   4  12  -1   27.30    6.40 
  -4  12   1   28.30    7.30 
  -3 -12   1  269.17   14.90 
   3 -12  -1  254.07   15.90 
  -3 -12   1  261.37   15.90 
  -3 -12   1  303.27   18.60 
   3 -12  -1  294.47   15.70 
   3 -12  -1  277.77   17.60 
  -3 -12   1  285.27   14.00 
  -3  12   1  284.17   14.50 
  -3  12   1  283.77   14.50 
  -3  12   1  249.97   18.60 
   3  12  -1  297.17   14.00 
   3  12  -1  235.08   18.00 
  -2 -12   1    1.90    1.50 
  -2 -12   1    4.50    1.60 
   2 -12  -1    5.70    2.00 
   2 -12  -1    7.60    2.50 
  -2 -12   1    4.10    1.50 
   2 -12  -1    4.40    1.70 
  -2 -12   1    4.10    1.80 
  -2  12   1    1.90    1.10 
   2  12  -1    0.40    1.50 
   2  12  -1    2.70    1.30 
  -2  12   1    2.10    1.80 
  -2  12   1    6.50    1.60 
  -1 -12   1 2232.98   81.49 
   1 -12  -1 2245.48   80.79 
   1 -12  -1 2304.87   83.39 
  -1 -12   1 2270.27   82.59 
   1 -12  -1 2295.97   84.19 
  -1 -12   1 2275.97   83.39 
  -1 -12   1 2494.35   85.09 
   1 -12  -1 2216.28   81.29 
  -1  12   1 2214.98   82.19 
   1  12  -1 2119.09   82.99 
  -1  12   1 2197.28   85.19 
   1  12  -1 2169.38   85.19 
   1  12  -1 2330.57   81.39 
   0 -12   1 2093.79   75.49 
   0 -12   1 2097.69   76.69 
   0 -12  -1 2044.20   73.99 
   0 -12  -1 2101.49   76.09 
   0  12  -1 1963.80   76.99 
   0  12   1 2245.18   78.59 
   0  12  -1 2052.59   77.29 
   0  12   1 2079.69   74.29 
   0  12   1 2031.10   75.49 
   0  12  -1 2141.19   77.89 
   0  12  -1 2107.69   75.79 
   0  12   1 2117.69   77.99 
   1 -12   1  328.17   15.00 
   1 -12   1  341.07   15.40 
   1 -12   1  329.67   15.70 
  -1 -12  -1  348.37   17.10 
  -1 -12  -1  328.47   14.30 
   1 -12   1  347.57   16.30 
  -1 -12  -1  347.37   14.00 
   1  12   1  338.37   17.70 
  -1  12  -1  329.47   16.00 
  -1  12  -1  341.97   15.60 
   1  12   1  327.27   14.40 
   1  12   1  328.17   13.30 
  -2 -12  -1  680.73   28.90 
   2 -12   1  699.23   29.40 
  -2 -12  -1  702.23   27.10 
   2 -12   1  730.93   30.00 
   2 -12   1  756.42   31.50 
   2 -12   1  716.13   30.30 
  -2 -12  -1  710.33   26.10 
  -2 -12  -1  734.63   32.10 
   2  12   1  709.43   27.80 
   2  12   1  693.53   33.40 
  -2  12  -1  713.63   29.10 
  -2  12  -1  618.04   34.90 
  -3 -12  -1    2.70    0.70 
  -3 -12  -1    0.60    1.40 
  -3 -12  -1    2.80    0.60 
   3 -12   1    3.10    1.90 
   3 -12   1    3.00    1.90 
   3 -12   1    1.50    1.60 
   3 -12   1    2.80    1.80 
  -3 -12  -1    1.80    2.40 
  -3  12  -1    1.40    1.40 
   3  12   1    4.60    3.10 
   3  12   1    2.20    1.40 
  -3  12  -1    2.30    1.80 
   4 -12   1   20.10    4.10 
  -4 -12  -1   19.60    5.30 
   4 -12   1   19.40    4.70 
  -4 -12  -1   17.60    4.50 
   4 -12   1   27.30    6.50 
   4  12   1   13.70    3.60 
   4  12   1   20.60    6.50 
   5 -12   1  140.29   24.40 
  -5 -12  -1  183.38   16.30 
   5 -12   1  181.98   13.90 
   5 -12   1  169.88   15.80 
   5  12   1  155.38   17.10 
   5  12   1  169.38   12.80 
  -6 -12  -1   18.80    6.40 
   6 -12   1   -0.30    3.30 
   6 -12   1   -3.30    3.10 
   6 -12   1    2.50    3.90 
   6  12   1    6.40    4.00 
   6  12   1   -3.90    4.40 
   7 -12   1   29.50    8.70 
   7 -12   1   21.80    5.40 
   7  12   1   25.10    6.10 
  -7 -13   1    7.90    2.50 
  -7 -13   1   -8.70    5.40 
   7 -13  -1   -0.30    3.60 
   7 -13  -1   -6.70    3.90 
  -7  13   1    2.60    5.20 
   7  13  -1   -3.20    2.60 
   7  13  -1   -5.30    2.20 
  -6 -13   1  100.99    8.10 
   6 -13  -1   99.69   11.60 
  -6 -13   1   99.19    8.00 
  -6 -13   1  119.29   14.70 
   6 -13  -1  116.29   12.30 
   6 -13  -1   98.49   13.60 
   6  13  -1   94.09    9.80 
   6  13  -1  107.99    8.20 
  -6  13   1   98.79   15.20 
  -5 -13   1   23.50    4.40 
   5 -13  -1   22.40    5.30 
  -5 -13   1   29.80    4.00 
  -5 -13   1   32.60    8.60 
   5 -13  -1   21.50    5.80 
   5 -13  -1   19.90    5.50 
   5  13  -1   33.50    8.40 
   5  13  -1   27.80    4.50 
   5  13  -1   30.70    5.30 
  -5  13   1   15.90    6.60 
  -4 -13   1   -1.20    1.00 
   4 -13  -1    1.80    1.90 
   4 -13  -1    1.10    1.90 
  -4 -13   1    4.70    2.50 
  -4 -13   1    2.70    1.80 
   4 -13  -1    3.10    2.90 
   4  13  -1    4.90    2.80 
   4  13  -1    1.60    1.30 
   4  13  -1    3.00    1.70 
  -4  13   1    4.80    3.30 
   3 -13  -1   58.89    6.50 
  -3 -13   1   46.70    5.50 
  -3 -13   1   49.90    4.90 
   3 -13  -1   54.49    7.00 
  -3 -13   1   50.29    6.90 
  -3 -13   1   57.79    5.70 
   3 -13  -1   47.40    8.00 
  -3  13   1   60.69    5.50 
  -3  13   1   59.69    8.20 
   3  13  -1   47.80    4.60 
   3  13  -1   61.69    5.10 
  -3  13   1   57.19    6.00 
   3  13  -1   55.49    7.70 
   2 -13  -1  796.92   34.70 
  -2 -13   1  872.11   33.10 
  -2 -13   1  821.12   34.20 
   2 -13  -1  882.31   36.20 
  -2 -13   1  882.61   36.90 
   2 -13  -1  825.92   33.40 
  -2 -13   1  789.62   33.10 
   2 -13  -1  841.32   32.60 
   2  13  -1  804.32   31.80 
  -2  13   1  772.92   37.50 
   2  13  -1  756.52   37.30 
  -2  13   1  789.12   34.10 
  -2  13   1  804.02   32.10 
  -1 -13   1 3456.75  125.29 
  -1 -13   1 3347.27  123.09 
   1 -13  -1 3353.26  122.99 
   1 -13  -1 3582.34  126.19 
  -1 -13   1 3509.55  124.39 
   1 -13  -1 3505.85  122.49 
  -1 -13   1 3608.14  126.79 
   1 -13  -1 3517.05  125.29 
  -1  13   1 3308.97  123.99 
   1  13  -1 3202.78  124.79 
   1  13  -1 3616.84  123.19 
   1  13  -1 3358.36  127.39 
  -1  13   1 3561.54  127.69 
   0 -13   1   81.79    5.20 
   0 -13   1   82.39    5.90 
   0 -13  -1   66.59    5.40 
   0 -13  -1   93.99    5.90 
   0  13  -1   85.09    6.30 
   0  13  -1   83.79    6.70 
   0  13   1   93.09    4.80 
   0  13   1   81.39    5.40 
   0  13  -1   86.49    5.60 
   0  13   1   81.09    6.70 
   0  13  -1   86.59    6.50 
   0  13   1   89.19   10.10 
   1 -13   1    3.50    1.30 
   1 -13   1    1.00    1.00 
  -1 -13  -1    2.50    1.00 
  -1 -13  -1    4.70    1.30 
   1 -13   1    2.10    1.20 
   1 -13   1    2.20    1.20 
  -1 -13  -1    2.40    1.40 
  -1  13  -1    0.70    0.80 
   1  13   1    4.10    1.90 
   1  13   1    1.10    0.90 
  -2 -13  -1 1819.42   63.89 
  -2 -13  -1 1782.92   66.89 
   2 -13   1 1754.82   68.19 
   2 -13   1 1852.61   69.39 
   2 -13   1 1538.35   71.19 
   2 -13   1 1884.71   68.09 
  -2 -13  -1 1818.02   65.09 
  -2 -13  -1 1991.20   70.99 
   2  13   1 1734.43   72.09 
   2  13   1 1844.42   65.39 
  -2  13  -1 1740.83   67.79 
  -2  13  -1 1657.53   69.49 
   3 -13   1    0.10    1.30 
  -3 -13  -1    0.80    1.60 
   3 -13   1    0.60    1.30 
  -3 -13  -1    0.50    0.40 
  -3 -13  -1   -1.70    1.50 
  -3 -13  -1    0.90    0.60 
   3 -13   1    0.20    1.20 
   3  13   1    0.30    1.60 
   3  13   1    0.00    0.90 
  -4 -13  -1   32.30    7.00 
   4 -13   1   17.60    4.00 
  -4 -13  -1   16.50    6.30 
   4 -13   1   27.90    5.20 
   4 -13   1   26.30    5.70 
   4  13   1   21.60    4.30 
   5 -13   1   19.90    4.90 
   5 -13   1   10.10    4.00 
  -5 -13  -1   23.70    5.70 
   5 -13   1   22.00    5.70 
   5  13   1   18.80    4.50 
   5  13   1   22.50    6.50 
   6 -13   1   36.60    7.60 
  -6 -13  -1   39.40    8.50 
   6 -13   1   30.00    6.70 
   6 -13   1   12.40    5.40 
   6  13   1   24.20    5.50 
   6  13   1   26.10    8.60 
   7 -13   1   16.40    6.20 
   7 -13   1   11.30    5.20 
   7  13   1   17.70    5.20 
  -7 -14   1   -0.80    2.10 
   7 -14  -1    6.70    4.30 
   7 -14  -1    3.40    3.60 
   7  14  -1   -0.20    2.00 
   7  14  -1   -1.50    2.30 
  -7  14   1   -0.60    5.50 
  -6 -14   1    2.00    2.50 
  -6 -14   1   -0.40    5.00 
   6 -14  -1    5.60    3.30 
   6 -14  -1   -3.80    3.50 
  -6 -14   1    2.80    2.10 
   6 -14  -1    5.40    4.40 
  -6  14   1    6.60    5.80 
   6  14  -1    0.10    2.20 
   6  14  -1   -1.30    3.90 
   5 -14  -1   77.19   10.90 
   5 -14  -1   91.59   10.30 
   5 -14  -1   73.29    9.20 
  -5 -14   1   83.79    7.00 
  -5 -14   1   82.49    7.60 
  -5 -14   1   90.59   11.60 
   5  14  -1   98.39    7.20 
   5  14  -1   94.99    8.60 
  -5  14   1   69.99   13.80 
   5  14  -1   61.09   12.20 
  -4 -14   1   72.89    9.80 
   4 -14  -1   88.49    9.10 
   4 -14  -1   83.89    8.10 
  -4 -14   1   74.89    7.10 
   4 -14  -1   83.79    9.90 
  -4 -14   1   64.99    5.90 
   4  14  -1   72.79    6.60 
   4  14  -1   63.19    9.90 
   4  14  -1   69.99    6.00 
  -4  14   1   60.99    9.40 
  -3 -14   1    0.70    1.00 
   3 -14  -1    0.50    1.40 
  -3 -14   1    0.70    1.30 
   3 -14  -1   -0.40    1.50 
  -3 -14   1   -0.90    1.00 
   3 -14  -1    2.00    1.70 
  -3 -14   1    0.50    1.70 
  -3  14   1    0.20    1.10 
   3  14  -1    2.90    2.30 
  -3  14   1    5.50    2.90 
   3  14  -1    1.90    1.20 
  -2 -14   1  295.67   15.20 
  -2 -14   1  280.47   14.30 
  -2 -14   1  305.97   17.20 
   2 -14  -1  283.67   13.50 
   2 -14  -1  283.17   14.40 
   2 -14  -1  270.87   15.90 
   2 -14  -1  291.87   15.80 
  -2 -14   1  294.47   14.00 
  -2  14   1  283.57   14.30 
  -2  14   1  275.47   13.20 
   2  14  -1  275.07   13.00 
   2  14  -1  258.97   17.40 
  -2  14   1  275.87   17.80 
  -1 -14   1 1111.29   43.60 
  -1 -14   1 1059.99   41.40 
  -1 -14   1 1177.98   45.20 
   1 -14  -1 1109.49   40.80 
   1 -14  -1 1142.69   44.50 
   1 -14  -1 1090.19   43.40 
   1 -14  -1 1092.29   41.40 
  -1 -14   1 1112.59   42.60 
  -1  14   1 1035.80   42.20 
   1  14  -1 1144.09   41.50 
   1  14  -1 1009.40   43.10 
  -1  14   1 1080.49   45.60 
   1  14  -1 1101.09   45.80 
   0 -14   1   52.59    4.60 
   0 -14  -1   53.79    3.30 
   0 -14  -1   49.50    4.30 
   0 -14  -1   52.29    3.60 
   0 -14   1   55.99    4.10 
   0  14  -1   58.29    5.10 
   0  14   1   51.49    5.40 
   0  14   1   55.49    3.60 
   0  14   1   54.39    5.50 
   0  14  -1   53.19    5.20 
   0  14   1   56.89    4.40 
   0  14  -1   54.59    5.30 
   0  14  -1   47.80    4.10 
   1 -14   1  533.05   22.60 
   1 -14   1  537.85   21.70 
   1 -14   1  537.25   23.30 
   1 -14   1  520.05   22.10 
  -1 -14  -1  518.25   20.70 
  -1 -14  -1  530.75   24.30 
  -1 -14  -1  509.45   20.70 
  -1  14  -1  489.75   22.70 
   1  14   1  519.25   23.60 
  -1  14  -1  519.15   22.30 
   1  14   1  526.35   19.80 
  -1  14  -1  453.25   23.60 
   1  14   1  404.46   31.30 
   1  14   1  502.35   20.90 
   2 -14   1 1290.87   49.50 
   2 -14   1 1251.77   48.70 
   2 -14   1 1278.77   49.90 
  -2 -14  -1 1440.96   52.79 
   2 -14   1 1328.87   50.89 
  -2 -14  -1 1280.87   45.60 
  -2 -14  -1 1154.88   48.50 
  -2 -14  -1 1265.47   48.40 
  -2  14  -1 1267.67   48.50 
  -2  14  -1 1243.48   49.50 
   2  14   1 1250.77   46.50 
  -2  14  -1 1041.90   51.89 
   2  14   1 1162.08   53.39 
   3 -14   1   78.59    7.20 
   3 -14   1   79.59    8.30 
  -3 -14  -1   73.79    4.60 
  -3 -14  -1   79.09    6.90 
  -3 -14  -1   75.89    8.30 
   3 -14   1   78.39    7.60 
   3  14   1   74.09    6.10 
   4 -14   1    1.10    2.30 
  -4 -14  -1    0.10    1.70 
   4 -14   1    0.70    1.90 
   4 -14   1   -1.70    1.20 
   4  14   1   -1.60    1.50 
  -5 -14  -1   30.30    8.00 
   5 -14   1   27.40    5.70 
   5 -14   1   32.20    7.10 
   5  14   1   18.60    6.60 
   5  14   1   32.70    5.70 
  -5  14  -1   16.10   10.50 
   6 -14   1   58.49    9.90 
   6 -14   1   55.19   10.00 
   6 -14   1   65.69   10.60 
  -6 -14  -1   77.19   11.40 
   6  14   1   67.39    7.90 
   6  14   1   45.40   10.50 
   7 -14   1   -3.70    3.80 
   7 -14   1    6.00    4.50 
   7  14   1    4.40    3.50 
   7 -15  -1   14.40    5.50 
   7 -15  -1    5.20    5.60 
  -7 -15   1   18.20    3.70 
  -7 -15   1   11.90    6.50 
   7  15  -1    9.30    4.60 
   7  15  -1    8.50    2.80 
  -7  15   1   12.80    8.40 
   6 -15  -1   42.70    9.10 
   6 -15  -1   58.99   11.40 
  -6 -15   1   54.59   11.60 
   6 -15  -1   47.50    8.60 
  -6 -15   1   59.49    5.90 
  -6 -15   1   51.79    6.10 
   6  15  -1   50.49    7.90 
   6  15  -1   54.69    5.40 
  -6  15   1   46.00   10.00 
   6  15  -1   42.50    9.80 
   5 -15  -1 1207.98   57.29 
  -5 -15   1 1259.27   47.70 
  -5 -15   1 1214.68   48.90 
   5 -15  -1 1196.48   53.49 
   5 -15  -1 1199.58   54.79 
  -5 -15   1 1248.78   58.49 
  -5  15   1 1071.09   60.19 
   5  15  -1 1211.68   49.90 
   5  15  -1 1052.19   59.59 
   5  15  -1 1237.08   47.40 
  -4 -15   1  371.66   19.50 
   4 -15  -1  348.97   20.90 
  -4 -15   1  414.96   25.10 
  -4 -15   1  389.56   18.10 
   4 -15  -1  390.46   22.60 
   4 -15  -1  404.76   24.40 
   4  15  -1  337.07   17.50 
  -4  15   1  367.56   26.20 
   4  15  -1  379.76   18.80 
   4  15  -1  367.16   26.30 
  -3 -15   1  152.78   12.60 
  -3 -15   1  135.49   10.10 
   3 -15  -1  132.89   11.40 
   3 -15  -1  142.29   10.20 
  -3 -15   1  140.19   10.00 
   3 -15  -1  142.29   11.10 
  -3 -15   1  144.09    8.80 
  -3  15   1  138.89    9.00 
   3  15  -1  127.99   12.80 
  -3  15   1  128.19   13.20 
   3  15  -1  142.09    8.50 
  -2 -15   1   14.20    3.30 
   2 -15  -1   10.60    2.70 
  -2 -15   1    7.70    2.10 
  -2 -15   1    8.80    2.90 
  -2 -15   1   12.60    2.50 
   2 -15  -1   14.60    3.40 
   2 -15  -1   17.30    2.90 
   2 -15  -1    5.70    2.10 
  -2  15   1   10.50    2.20 
   2  15  -1   17.40    4.50 
  -2  15   1   11.20    2.60 
  -2  15   1   11.90    3.30 
   2  15  -1   12.30    2.10 
  -1 -15   1  117.79    8.40 
   1 -15  -1  116.59    6.90 
   1 -15  -1  119.59    8.70 
  -1 -15   1  117.99    7.60 
  -1 -15   1  115.29    6.90 
   1 -15  -1  117.29    6.40 
  -1 -15   1  121.59    9.10 
   1 -15  -1  128.19    8.40 
   1  15  -1  115.79    8.10 
  -1  15   1  115.09    7.40 
   1  15  -1  114.59    9.50 
  -1  15   1  110.69    9.40 
   1  15  -1  113.99    6.80 
   0 -15   1   68.59    5.00 
   0 -15   1   79.49    6.00 
   0 -15  -1   72.69    5.60 
   0 -15  -1   78.49    4.70 
   0 -15  -1   77.59    4.40 
   0  15   1   77.29    6.90 
   0  15  -1   73.19    6.60 
   0  15   1   79.29    7.00 
   0  15   1   74.49    5.50 
   0  15   1   79.59    4.70 
   0  15  -1   80.79    6.60 
   0  15  -1   71.39    6.10 
   0  15  -1   77.89    5.50 
  -1 -15  -1  247.18   11.40 
   1 -15   1  249.28   12.20 
   1 -15   1  237.18   13.80 
   1 -15   1  256.87   12.70 
   1 -15   1  255.27   13.60 
  -1 -15  -1  240.88   11.30 
  -1  15  -1  239.18   14.40 
  -1  15  -1  217.38   12.90 
  -1  15  -1  240.68   12.60 
   1  15   1  237.48   13.70 
   1  15   1  229.68   11.50 
   1  15   1  248.68   15.20 
   1  15   1  241.88   10.50 
  -2 -15  -1  173.68   12.20 
  -2 -15  -1  165.38    9.70 
  -2 -15  -1  155.98    8.60 
   2 -15   1  166.38   11.20 
   2 -15   1  169.28   10.70 
   2 -15   1  154.38    9.60 
   2 -15   1  160.58   10.40 
  -2 -15  -1  164.68    7.80 
  -2  15  -1  145.99   12.30 
  -2  15  -1  160.58   10.40 
  -2  15  -1  151.58    9.50 
   2  15   1  161.58    8.20 
   2  15   1  173.18   13.30 
   3 -15   1  394.76   20.90 
   3 -15   1  419.36   22.00 
  -3 -15  -1  357.96   15.90 
  -3 -15  -1  394.46   22.20 
  -3 -15  -1  407.66   19.70 
  -3 -15  -1  368.76   14.70 
   3 -15   1  385.56   20.00 
   3  15   1  394.76   17.80 
  -3  15  -1  303.67   22.50 
   3  15   1  386.36   24.60 
   4 -15   1   51.79    6.70 
   4 -15   1   60.69    8.10 
   4 -15   1   67.29    7.90 
  -4 -15  -1   54.29    8.30 
   4  15   1   61.09    6.00 
   4  15   1   63.89    9.60 
   5 -15   1    0.50    2.90 
   5 -15   1    2.90    2.80 
   5 -15   1   -0.70    2.10 
  -5 -15  -1    0.90    2.40 
   5  15   1    0.40    4.40 
   5  15   1   -0.10    1.90 
  -5  15  -1    5.60    4.30 
  -6 -15  -1  260.87   22.00 
   6 -15   1  244.68   19.10 
   6 -15   1  244.18   21.00 
   6 -15   1  234.38   19.30 
   6  15   1  218.78   31.60 
   6  15   1  226.18   16.30 
   7 -15   1   -0.10    4.10 
   7 -15   1   10.70    5.90 
   7  15   1   -2.20    3.30 
  -7 -16   1    5.30    6.30 
   7 -16  -1   14.90    5.90 
   7 -16  -1   16.70    6.50 
  -7 -16   1    8.30    2.90 
  -7  16   1    3.40    9.10 
   7  16  -1   10.60    4.30 
   6 -16  -1  136.19   14.50 
  -6 -16   1  141.19   10.10 
  -6 -16   1  150.68   19.80 
   6 -16  -1  149.99   14.50 
   6 -16  -1  153.38   16.60 
  -6 -16   1  156.68    9.90 
   6  16  -1  161.78   12.80 
   6  16  -1  160.28    9.90 
  -6  16   1  114.39   17.30 
   6  16  -1  131.99   17.70 
   5 -16  -1  531.55   31.90 
  -5 -16   1  563.64   23.80 
  -5 -16   1  575.34   33.60 
  -5 -16   1  494.95   24.70 
   5 -16  -1  533.15   29.10 
   5 -16  -1  484.65   34.40 
   5  16  -1  452.35   45.10 
  -5  16   1  453.65   33.70 
   5  16  -1  526.05   25.80 
  -4 -16   1  720.53   36.30 
   4 -16  -1  661.73   33.20 
  -4 -16   1  661.03   27.90 
   4 -16  -1  656.53   34.50 
  -4 -16   1  617.44   29.60 
   4 -16  -1  656.23   31.80 
   4  16  -1  572.54   36.60 
  -4  16   1  592.24   37.20 
   4  16  -1  709.93   29.10 
   3 -16  -1    2.30    1.90 
   3 -16  -1   -1.60    1.40 
   3 -16  -1    7.60    3.00 
  -3 -16   1    5.30    2.70 
  -3 -16   1    2.80    1.60 
  -3 -16   1   -2.80    2.00 
  -3 -16   1    4.90    2.30 
   3 -16  -1    6.70    2.80 
  -3  16   1    5.70    3.00 
   3  16  -1    7.30    2.90 
   3  16  -1    5.50    1.80 
  -3  16   1    3.30    1.50 
  -2 -16   1  186.78   11.70 
  -2 -16   1  191.58   11.00 
  -2 -16   1  203.78   13.60 
  -2 -16   1  194.98   10.70 
   2 -16  -1  183.18   12.40 
   2 -16  -1  172.78   10.00 
   2 -16  -1  178.68   10.70 
   2 -16  -1  191.28   12.30 
   2  16  -1  165.58   13.60 
   2  16  -1  189.18    9.80 
  -2  16   1  181.98   10.90 
  -2  16   1  183.98   14.30 
  -2  16   1  190.38   10.00 
   1 -16  -1  556.44   25.50 
   1 -16  -1  530.45   22.50 
  -1 -16   1  545.05   24.70 
   1 -16  -1  555.14   24.70 
   1 -16  -1  554.54   21.90 
  -1 -16   1  540.35   22.60 
  -1 -16   1  577.24   26.20 
  -1 -16   1  577.44   23.80 
   1  16  -1  541.55   25.00 
  -1  16   1  534.85   23.60 
   1  16  -1  506.85   24.20 
   1  16  -1  563.84   22.70 
  -1  16   1  558.74   26.90 
   1  16  -1  493.85   26.20 
   0 -16  -1 1171.28   44.70 
   0 -16   1 1150.98   45.10 
   0 -16  -1 1111.29   42.20 
   0 -16  -1 1160.28   42.80 
   0 -16   1 1150.78   43.60 
   0  16  -1 1127.59   44.10 
   0  16  -1 1090.89   45.70 
   0  16  -1 1148.49   46.90 
   0  16   1 1169.18   42.80 
   0  16   1 1101.69   44.20 
   0  16   1 1174.98   47.50 
   0  16  -1 1164.88   46.50 
   0  16   1 1254.67   47.60 
   1 -16   1   23.90    3.20 
   1 -16   1   30.00    3.40 
  -1 -16  -1   25.00    2.80 
   1 -16   1   24.70    3.70 
  -1 -16  -1   32.10    3.00 
   1 -16   1   30.40    3.80 
   1  16   1   28.20    2.50 
   1  16   1   30.90    5.70 
  -1  16  -1   27.10    5.20 
   1  16   1   28.80    3.10 
  -1  16  -1   23.60    3.90 
   1  16   1   20.50    4.10 
  -1  16  -1   34.30    4.10 
  -2 -16  -1  224.68   11.10 
  -2 -16  -1  237.48   14.80 
  -2 -16  -1  204.28   11.60 
   2 -16   1  215.08   13.40 
   2 -16   1  201.18   11.80 
   2 -16   1  227.38   12.90 
   2 -16   1  231.08   13.10 
  -2 -16  -1  214.08    9.90 
   2  16   1  199.08   15.30 
   2  16   1  211.48   10.10 
  -2  16  -1  206.48   15.10 
   2  16   1  199.68   10.50 
   3 -16   1   -0.50    1.60 
   3 -16   1    1.10    1.80 
  -3 -16  -1   -1.30    1.30 
  -3 -16  -1   -0.20    0.60 
   3 -16   1    1.50    1.70 
  -3 -16  -1    1.50    1.20 
   3  16   1    1.40    2.90 
   3  16   1    0.70    1.00 
  -3  16  -1   -0.70    2.10 
   4 -16   1    1.70    1.70 
   4 -16   1   -1.20    2.30 
  -4 -16  -1    3.10    2.40 
   4 -16   1    2.90    3.00 
   4  16   1    0.20    2.70 
  -4  16  -1   -3.20    2.20 
   4  16   1    0.70    1.80 
   5 -16   1   91.29    9.90 
   5 -16   1   95.79   11.10 
  -5 -16  -1   99.69   11.70 
   5 -16   1  102.39   11.50 
  -5  16  -1   78.49   12.50 
   5  16   1   89.89    8.40 
   5  16   1   97.59   13.40 
  -6 -16  -1  643.54   38.10 
   6 -16   1  586.84   34.90 
   6 -16   1  593.44   34.30 
   6  16   1  619.24   31.30 
   7 -16   1   29.40    7.80 
   7 -16   1   51.09   10.20 
   7  16   1   42.80    7.60 
   7 -17  -1    2.70    3.90 
  -7 -17   1    2.00    6.20 
  -7 -17   1    0.70    2.40 
   7 -17  -1   -3.60    3.40 
   7  17  -1    1.00    2.70 
  -7  17   1  -13.00    8.20 
   6 -17  -1  120.09   13.30 
  -6 -17   1  113.29    8.00 
   6 -17  -1   88.29   13.10 
   6 -17  -1   89.59   12.00 
  -6 -17   1  119.59   15.00 
  -6 -17   1  118.79    9.00 
   6  17  -1   99.19   15.60 
   6  17  -1  112.89   10.10 
  -6  17   1  103.59   16.20 
   5 -17  -1   76.49   11.10 
   5 -17  -1   91.09   10.00 
   5 -17  -1   76.79    9.70 
  -5 -17   1   88.09   11.60 
  -5 -17   1   50.49    6.70 
  -5 -17   1   75.09    6.30 
  -5  17   1   52.89   10.60 
   5  17  -1   70.39    7.40 
   5  17  -1   70.89   11.40 
  -4 -17   1  266.87   13.90 
   4 -17  -1  263.57   17.20 
   4 -17  -1  273.17   19.20 
   4 -17  -1  270.87   18.40 
  -4 -17   1  306.67   20.90 
  -4 -17   1  260.37   15.70 
   4  17  -1  272.27   14.60 
   4  17  -1  236.18   20.90 
  -4  17   1  208.58   20.00 
   3 -17  -1  839.52   35.90 
   3 -17  -1  825.32   37.50 
  -3 -17   1  850.31   39.40 
   3 -17  -1  797.72   34.00 
   3 -17  -1  872.51   38.70 
  -3 -17   1  813.92   35.50 
  -3 -17   1  837.62   33.40 
  -3 -17   1  782.32   35.40 
  -3  17   1  810.52   33.50 
  -3  17   1  721.43   40.60 
   3  17  -1  802.12   32.80 
   3  17  -1  751.52   40.90 
   2 -17  -1    1.40    1.30 
   2 -17  -1    1.30    1.10 
  -2 -17   1   -0.30    0.70 
  -2 -17   1    1.20    1.80 
   2 -17  -1    2.20    1.60 
   2 -17  -1    2.10    1.30 
  -2 -17   1   -0.20    1.00 
  -2 -17   1   -0.30    1.10 
  -2  17   1    1.60    1.50 
   2  17  -1    4.50    2.30 
  -2  17   1    1.10    1.70 
  -2  17   1    0.00    1.10 
   1 -17  -1    8.60    1.70 
   1 -17  -1   10.60    3.00 
  -1 -17   1    6.80    1.80 
   1 -17  -1    7.80    2.30 
  -1 -17   1    6.30    2.10 
  -1 -17   1    8.00    2.60 
  -1 -17   1    7.10    2.10 
   1 -17  -1   10.60    2.10 
   1  17  -1   10.70    3.20 
   1  17  -1    4.40    2.00 
  -1  17   1    7.50    2.70 
   1  17  -1    6.00    1.90 
  -1  17   1    5.40    1.90 
   1  17  -1    8.70    2.00 
   0 -17   1  132.59    7.50 
   0 -17  -1  127.09    8.20 
   0 -17  -1  136.19    7.00 
   0 -17  -1  131.39    6.60 
   0 -17   1  115.79    8.90 
   0  17  -1  127.49    9.60 
   0  17  -1  102.99   13.20 
   0  17   1  143.19   10.30 
   0  17  -1  120.09    8.90 
   0  17   1  128.09    9.70 
   0  17  -1  122.39    7.90 
   0  17   1  130.69    7.00 
   0  17   1  125.69    8.00 
   1 -17   1   11.60    3.10 
  -1 -17  -1   10.50    2.20 
   1 -17   1   13.10    2.50 
   1 -17   1    9.70    2.70 
  -1 -17  -1   11.20    2.10 
  -1  17  -1   14.20    3.70 
   1  17   1   14.10    3.80 
   1  17   1   10.10    1.70 
  -1  17  -1    9.70    2.80 
  -1  17  -1    9.50    2.80 
   1  17   1   13.60    2.70 
   1  17   1   13.40    3.10 
   2 -17   1  143.59    9.40 
   2 -17   1  153.08   10.60 
  -2 -17  -1  141.99    8.50 
   2 -17   1  148.09   10.20 
  -2 -17  -1  147.39    7.70 
   2 -17   1  161.48   11.20 
  -2 -17  -1  146.19    9.20 
  -2 -17  -1  162.98   12.00 
   2  17   1  135.39    8.30 
   2  17   1  144.79    7.70 
   2  17   1  154.68   13.10 
  -2  17  -1  138.09   12.20 
  -3 -17  -1  394.86   23.80 
   3 -17   1  436.76   23.10 
   3 -17   1  439.06   22.80 
  -3 -17  -1  419.16   17.10 
  -3 -17  -1  475.35   25.30 
   3 -17   1  467.65   24.00 
  -3  17  -1  411.66   26.50 
   3  17   1  413.36   26.80 
   4 -17   1  121.49   11.30 
   4 -17   1  115.69   11.50 
   4 -17   1  108.09   10.20 
  -4 -17  -1  120.39   12.10 
   4  17   1  116.69    8.40 
  -4  17  -1  115.89   13.40 
   4  17   1   97.69   12.50 
   5 -17   1  192.48   15.80 
   5 -17   1  183.78   16.10 
  -5 -17  -1  182.58   16.60 
   5 -17   1  166.48   14.30 
   5  17   1  156.48   17.40 
   5  17   1  174.08   12.30 
  -5  17  -1  165.48   18.90 
   6 -17   1    8.30    5.50 
  -6 -17  -1   17.60    5.60 
   6 -17   1    9.50    5.20 
   6  17   1   18.50    5.30 
   7 -17   1  199.58   19.00 
   7 -17   1  184.08   18.80 
   7  17   1  212.78   16.30 
  -7 -18   1    6.40    6.40 
   7 -18  -1    5.50    8.20 
   7 -18  -1    3.50    3.80 
   7  18  -1    6.00    3.60 
  -6 -18   1  171.98   18.40 
   6 -18  -1  142.79   14.40 
  -6 -18   1  153.58   10.80 
   6 -18  -1  177.88   16.60 
  -6 -18   1  174.68   10.10 
   6 -18  -1  130.49   16.50 
   6  18  -1  165.18   12.70 
  -6  18   1  149.69   19.40 
  -5 -18   1  909.71   35.80 
   5 -18  -1  844.52   44.10 
   5 -18  -1  955.40   46.10 
  -5 -18   1  848.12   37.60 
  -5 -18   1  949.90   52.39 
   5 -18  -1  876.41   43.90 
   5  18  -1  735.23   47.50 
   5  18  -1  867.11   37.70 
  -5  18   1  800.62   49.10 
   4 -18  -1  196.98   15.00 
  -4 -18   1  220.28   17.40 
  -4 -18   1  222.98   12.00 
   4 -18  -1  210.98   15.90 
   4 -18  -1  242.28   17.60 
  -4 -18   1  183.28   13.30 
   4  18  -1  231.08   12.70 
  -4  18   1  196.28   19.00 
   4  18  -1  157.18   19.00 
   3 -18  -1   48.30    6.80 
  -3 -18   1   43.30    4.50 
   3 -18  -1   45.60    7.60 
   3 -18  -1   37.90    4.70 
  -3 -18   1   43.90    5.50 
  -3 -18   1   45.50    8.50 
   3 -18  -1   46.80    5.70 
  -3  18   1   42.30    8.50 
  -3  18   1   36.80    4.40 
   3  18  -1   40.20    4.30 
   3  18  -1   39.90    7.70 
  -2 -18   1    4.00    1.50 
   2 -18  -1    0.90    1.70 
  -2 -18   1    8.10    2.20 
  -2 -18   1    4.20    2.20 
   2 -18  -1   10.60    2.60 
   2 -18  -1    3.20    1.80 
  -2 -18   1    1.60    1.70 
   2 -18  -1    1.90    1.50 
   2  18  -1    2.10    2.30 
   2  18  -1    1.00    1.10 
  -2  18   1    4.10    2.50 
   1 -18  -1  141.79   10.40 
  -1 -18   1  146.89    8.40 
   1 -18  -1  145.89    8.30 
   1 -18  -1  142.19    7.70 
  -1 -18   1  138.99    9.00 
   1 -18  -1  147.69   10.00 
  -1  18   1  150.58   11.70 
  -1  18   1  138.09    9.10 
   1  18  -1  138.79   11.40 
   1  18  -1  144.19    8.40 
   1  18  -1  141.09   10.20 
   0 -18  -1    8.70    1.80 
   0 -18  -1    8.90    1.70 
   0 -18   1   12.80    2.70 
   0 -18   1    8.80    1.90 
   0 -18  -1   10.20    2.40 
   0  18  -1   10.40    2.80 
   0  18  -1   13.40    2.60 
   0  18  -1    7.30    2.30 
   0  18  -1    8.40    3.90 
   0  18   1    8.20    2.60 
   0  18   1    9.30    1.90 
   0  18   1   11.50    3.20 
   0  18   1   12.40    2.60 
  -1 -18  -1  111.19    6.80 
   1 -18   1  106.09    7.20 
   1 -18   1  110.09    8.70 
  -1 -18  -1  109.19    7.00 
   1 -18   1  120.29    8.00 
   1 -18   1  116.29    8.40 
   1  18   1  112.69   10.10 
  -1  18  -1  108.29    9.10 
  -1  18  -1  101.79    7.60 
  -1  18  -1   91.39    8.90 
   1  18   1  110.49    7.30 
   1  18   1  122.59    6.40 
  -1  18  -1  103.69    8.60 
   1  18   1  103.29    8.90 
  -2 -18  -1  213.48   11.40 
   2 -18   1  217.38   13.10 
   2 -18   1  216.28   13.20 
  -2 -18  -1  204.68   10.30 
  -2 -18  -1  214.38   14.80 
   2 -18   1  230.28   14.10 
  -2 -18  -1  191.48   11.50 
  -2  18  -1  208.98   15.60 
   2  18   1  228.58   10.40 
   2  18   1  195.68   11.00 
   2  18   1  213.08   16.20 
   3 -18   1  389.56   22.00 
  -3 -18  -1  442.86   24.00 
  -3 -18  -1  372.36   19.90 
  -3 -18  -1  371.56   17.50 
  -3 -18  -1  392.96   15.90 
   3 -18   1  403.96   21.80 
   3 -18   1  407.46   21.50 
   3  18   1  377.86   25.50 
   3  18   1  400.26   17.80 
  -3  18  -1  346.77   24.60 
   4 -18   1   33.40    7.00 
   4 -18   1   37.90    7.30 
   4 -18   1   32.30    6.10 
  -4 -18  -1   39.80    8.00 
  -4  18  -1   26.00    6.60 
   4  18   1   32.30    8.70 
   4  18   1   29.30    4.60 
   5 -18   1   53.19    8.90 
   5 -18   1   47.70    8.70 
   5 -18   1   62.09    9.20 
  -5 -18  -1   53.49    9.60 
   5  18   1   41.60   10.30 
   5  18   1   52.09    6.20 
  -5  18  -1   49.40   11.70 
  -6 -18  -1   12.80    6.30 
   6 -18   1   -0.90    3.30 
   6 -18   1    4.80    4.50 
  -6  18  -1    0.60    8.80 
   6  18   1    2.30    3.40 
   7 -19  -1    8.20    5.90 
   7 -19  -1   19.10    6.00 
  -7 -19   1   -1.40    7.00 
   7  19  -1    8.30    3.90 
   6 -19  -1   30.40    8.20 
   6 -19  -1   43.30    8.70 
  -6 -19   1   25.80    5.50 
  -6 -19   1   42.80    9.80 
  -6 -19   1   36.30    4.40 
   6  19  -1   42.70    6.60 
  -6  19   1   20.50   10.10 
   5 -19  -1  109.59   12.60 
  -5 -19   1  144.79   15.20 
   5 -19  -1  138.99   14.60 
  -5 -19   1  118.59   10.20 
  -5 -19   1  150.58    9.10 
   5 -19  -1  128.69   13.90 
  -5  19   1  136.49   17.40 
   5  19  -1  111.79   15.20 
   5  19  -1  153.28   10.80 
   4 -19  -1  450.95   26.10 
  -4 -19   1  394.06   33.50 
  -4 -19   1  450.85   19.90 
  -4 -19   1  402.66   21.80 
   4 -19  -1  432.76   25.30 
   4 -19  -1  413.96   23.60 
  -4  19   1  361.56   28.10 
   4  19  -1  371.36   28.00 
   4  19  -1  444.76   20.40 
  -3 -19   1  273.27   18.00 
   3 -19  -1  240.88   16.20 
  -3 -19   1  218.38   14.40 
  -3 -19   1  249.58   13.00 
   3 -19  -1  236.98   16.40 
   3 -19  -1  250.17   15.00 
   3  19  -1  195.28   24.00 
  -3  19   1  222.28   14.90 
   3  19  -1  229.68   12.30 
  -3  19   1  205.38   18.10 
  -2 -19   1    4.60    2.10 
   2 -19  -1    5.40    2.40 
  -2 -19   1    3.80    1.70 
   2 -19  -1    6.50    2.00 
  -2 -19   1    8.90    3.40 
   2 -19  -1    6.50    2.20 
  -2 -19   1    8.30    3.40 
   2 -19  -1   10.90    3.60 
   2  19  -1    3.00    1.60 
   2  19  -1    8.00    3.70 
  -2  19   1    4.80    2.90 
   1 -19  -1  164.38    9.20 
   1 -19  -1  161.78   10.80 
   1 -19  -1  159.48   11.50 
  -1 -19   1  148.29   10.70 
   1 -19  -1  166.48    8.60 
  -1 -19   1  168.68    9.30 
  -1 -19   1  173.18   10.20 
   1  19  -1  137.19   17.30 
  -1  19   1  157.08   10.10 
   1  19  -1  166.28   10.90 
   1  19  -1  154.78   11.20 
   1  19  -1  154.18   10.70 
  -1  19   1  156.28   12.50 
   0 -19   1   33.70    4.20 
   0 -19   1   34.40    4.60 
   0 -19  -1   35.10    3.10 
   0 -19   1   38.30    3.80 
   0 -19  -1   35.20    4.20 
   0 -19  -1   36.30    3.30 
   0  19   1   34.60    3.40 
   0  19   1   35.30    5.20 
   0  19  -1   32.70    4.40 
   0  19   1   31.40    5.20 
   0  19   1   40.90    5.40 
   0  19  -1   32.60    4.90 
   0  19  -1   37.20    4.40 
   0  19  -1   35.90    5.10 
   1 -19   1  136.99    9.10 
   1 -19   1  136.89    9.60 
  -1 -19  -1  134.99    8.30 
  -1 -19  -1  130.79    7.80 
   1 -19   1  138.49   10.30 
   1 -19   1  139.49    8.50 
  -1  19  -1  154.38   10.80 
   1  19   1  134.49    7.30 
  -1  19  -1  125.19    9.00 
   1  19   1  123.19    8.30 
  -1  19  -1  134.49   11.00 
   1  19   1  148.59   10.90 
   1  19   1  136.69   11.50 
  -2 -19  -1 1093.99   42.40 
   2 -19   1 1125.69   45.90 
  -2 -19  -1 1139.79   47.60 
   2 -19   1 1064.49   44.50 
   2 -19   1 1100.59   44.90 
  -2 -19  -1 1070.59   42.80 
  -2 -19  -1 1084.49   40.80 
   2  19   1 1050.49   40.40 
   2  19   1 1013.20   49.00 
  -2  19  -1 1004.90   48.40 
   2  19   1 1003.20   41.70 
   3 -19   1   -0.90    2.10 
  -3 -19  -1    4.20    3.10 
  -3 -19  -1    0.30    1.60 
  -3 -19  -1    1.50    1.00 
   3 -19   1    4.40    2.70 
   3 -19   1    7.00    2.80 
   3  19   1    4.70    1.40 
   3  19   1    3.70    3.40 
  -3  19  -1    4.20    3.60 
  -4 -19  -1  130.59    5.70 
   4 -19   1  126.69   11.70 
  -4 -19  -1  134.19    6.20 
   4 -19   1  150.08   12.90 
  -4 -19  -1  145.99   13.60 
   4  19   1   94.29   13.20 
   4  19   1  120.49    8.70 
  -4  19  -1  122.89   14.60 
  -5 -19  -1  143.09   14.80 
   5 -19   1  167.28   15.20 
   5 -19   1  148.89   14.20 
   5 -19   1  189.78   15.30 
   5  19   1  157.48   11.30 
   5  19   1  126.89   16.80 
  -5  19  -1  150.48   18.40 
  -6 -19  -1  235.48   21.50 
   6 -19   1  219.48   19.10 
   6 -19   1  232.08   20.10 
   6  19   1  218.78   15.40 
   7 -20  -1   30.00    7.70 
  -7 -20   1   21.40    9.30 
   7 -20  -1   34.10    8.00 
   7  20  -1   29.70    6.70 
   6 -20  -1   47.30    9.30 
   6 -20  -1   48.50    9.90 
  -6 -20   1   65.49   11.60 
  -6 -20   1   47.30    4.80 
   6  20  -1   41.40    6.70 
  -6  20   1   23.50    8.30 
  -5 -20   1   59.29   11.00 
  -5 -20   1   66.89    5.80 
  -5 -20   1   57.19    7.30 
   5 -20  -1   75.09    9.70 
   5 -20  -1   56.19   10.30 
   5 -20  -1   71.89   10.40 
  -5  20   1   73.69   14.90 
   5  20  -1   56.99   11.70 
   5  20  -1   49.80   10.40 
  -4 -20   1   42.30    8.80 
   4 -20  -1   45.60    7.90 
  -4 -20   1   32.90    4.10 
  -4 -20   1   39.10    5.60 
   4 -20  -1   45.50    7.10 
   4  20  -1   27.80    7.70 
   4  20  -1   31.80    4.20 
  -4  20   1   20.70    7.30 
   3 -20  -1  647.14   30.40 
   3 -20  -1  666.23   32.60 
   3 -20  -1  663.83   32.60 
  -3 -20   1  665.33   27.90 
   3  20  -1  643.14   27.30 
   3  20  -1  634.44   36.40 
  -3  20   1  580.34   35.50 
  -2 -20   1   -3.00    1.50 
   2 -20  -1    1.30    1.50 
   2 -20  -1    2.50    1.50 
  -2 -20   1    0.90    1.70 
   2 -20  -1   -2.20    1.80 
  -2 -20   1   -2.50    1.30 
  -2 -20   1    0.20    1.20 
   2  20  -1    3.10    1.50 
   2  20  -1    1.60    2.00 
  -2  20   1    1.70    2.10 
   1 -20  -1  443.76   22.90 
   1 -20  -1  433.16   21.70 
  -1 -20   1  441.46   22.10 
   1 -20  -1  448.46   18.60 
  -1 -20   1  459.05   20.90 
   1 -20  -1  448.26   19.70 
  -1 -20   1  439.76   19.60 
   1  20  -1  431.06   22.40 
   1  20  -1  455.05   19.80 
  -1  20   1  430.76   24.20 
   1  20  -1  412.96   24.00 
  -1  20   1  422.46   23.00 
   1  20  -1  411.06   21.50 
   0 -20  -1  150.28    7.50 
   0 -20   1  142.79    9.60 
   0 -20   1  139.49    8.30 
   0 -20   1  151.18    9.20 
   0 -20  -1  141.49    9.40 
   0 -20  -1  145.49    7.90 
   0  20  -1  131.89   10.60 
   0  20   1  125.89   10.80 
   0  20  -1  123.79    8.60 
   0  20  -1  141.59   11.00 
   0  20   1  132.99    9.20 
   0  20   1  132.79    7.80 
   0  20   1  131.49   10.80 
   0  20  -1  128.59   12.00 
   1 -20   1  393.46   18.00 
  -1 -20  -1  389.56   17.80 
  -1 -20  -1  352.96   16.90 
   1 -20   1  395.96   20.60 
   1 -20   1  398.86   19.60 
   1 -20   1  394.26   18.80 
   1  20   1  393.76   16.50 
   1  20   1  350.66   17.90 
   1  20   1  403.16   21.20 
   1  20   1  371.46   22.30 
  -1  20  -1  382.16   18.80 
  -1  20  -1  347.77   21.50 
  -1  20  -1  383.76   20.80 
  -2 -20  -1  320.37   16.40 
   2 -20   1  329.67   18.80 
   2 -20   1  342.77   18.40 
   2 -20   1  317.47   17.80 
  -2 -20  -1  325.07   16.30 
  -2 -20  -1  353.96   20.50 
  -2 -20  -1  327.87   15.00 
   2  20   1  295.37   21.30 
   2  20   1  309.87   15.80 
   2  20   1  301.77   14.30 
  -2  20  -1  336.97   21.60 
   3 -20   1   75.39    8.30 
  -3 -20  -1   69.49    7.30 
  -3 -20  -1   94.39   10.10 
   3 -20   1   92.19    9.10 
  -3 -20  -1   82.59    5.30 
   3 -20   1   81.69    8.80 
  -3 -20  -1   78.99    6.40 
   3  20   1   80.69    5.90 
   3  20   1   79.09   11.10 
  -3  20  -1   83.89   10.80 
  -4 -20  -1   19.70    2.30 
  -4 -20  -1   19.30    5.60 
   4 -20   1   23.50    5.40 
   4 -20   1   18.30    6.50 
   4 -20   1   20.20    5.00 
   4  20   1   21.20    3.70 
  -4  20  -1   13.90    4.90 
   4  20   1   12.30    6.00 
   5 -20   1  128.29   13.20 
   5 -20   1  115.49   12.30 
  -5 -20  -1  135.19   14.20 
   5 -20   1  116.59   12.70 
  -5  20  -1  103.69   15.30 
   5  20   1  119.39    9.30 
   6 -20   1  187.18   17.60 
   6 -20   1  221.58   19.10 
  -6 -20  -1  209.08   20.00 
   6  20   1  176.18   13.40 
  -6 -21   1   11.20    5.30 
   6 -21  -1    3.60    4.80 
   6 -21  -1    3.80    3.90 
  -6 -21   1    8.60    2.20 
   6  21  -1    9.30    3.10 
  -6  21   1    5.20    6.50 
  -5 -21   1   39.80    4.20 
  -5 -21   1   33.80    5.90 
  -5 -21   1   27.30    7.10 
   5 -21  -1   33.70    7.30 
   5 -21  -1   25.50    7.00 
   5 -21  -1   31.90    7.00 
  -5  21   1   16.90    5.90 
   5  21  -1   22.30    4.40 
  -4 -21   1   36.10    7.60 
   4 -21  -1   40.30    7.70 
   4 -21  -1   39.00    8.00 
  -4 -21   1   44.90    7.70 
   4 -21  -1   45.40    7.40 
  -4 -21   1   40.50    4.50 
   4  21  -1   39.80    9.70 
  -4  21   1   33.20    8.20 
   4  21  -1   33.20    4.30 
  -3 -21   1   49.20    6.70 
   3 -21  -1   49.50    7.00 
  -3 -21   1   56.09    5.40 
   3 -21  -1   51.59    7.00 
  -3 -21   1   57.59    8.10 
   3 -21  -1   49.20    6.30 
   3  21  -1   47.40    9.60 
  -3  21   1   36.40    7.70 
   3  21  -1   47.60    4.80 
   2 -21  -1   70.89    6.60 
  -2 -21   1   71.19    6.10 
   2 -21  -1   65.99    5.50 
  -2 -21   1   68.79    8.20 
   2 -21  -1   54.79    7.20 
  -2 -21   1   62.09    6.50 
   2 -21  -1   62.39    7.80 
  -2 -21   1   60.39    6.70 
  -2  21   1   67.49    9.20 
   2  21  -1   67.69    5.80 
   2  21  -1   60.59    8.80 
   1 -21  -1  726.53   34.10 
   1 -21  -1  763.82   29.40 
  -1 -21   1  727.43   30.40 
  -1 -21   1  724.83   33.20 
   1 -21  -1  741.53   30.50 
  -1 -21   1  721.63   31.50 
   1 -21  -1  772.62   33.40 
   1  21  -1  715.53   33.00 
   1  21  -1  694.43   35.70 
  -1  21   1  778.92   36.60 
   1  21  -1  709.53   33.70 
  -1  21   1  759.02   34.90 
   1  21  -1  768.22   30.80 
   0 -21  -1  432.36   20.80 
   0 -21  -1  435.96   18.20 
   0 -21   1  417.16   19.20 
   0 -21  -1  459.15   18.90 
   0 -21   1  440.16   21.10 
   0 -21   1  437.76   20.30 
   0  21   1  438.86   23.80 
   0  21  -1  422.06   20.00 
   0  21  -1  434.56   23.40 
   0  21   1  427.96   18.70 
   0  21   1  468.75   24.00 
   0  21   1  399.36   20.30 
   0  21  -1  420.66   22.80 
  -1 -21  -1  119.69    8.10 
   1 -21   1  113.19    9.20 
   1 -21   1  127.99    9.00 
  -1 -21  -1  114.89    7.40 
   1  21   1  116.39   11.10 
  -1  21  -1  117.79    8.80 
  -1  21  -1  107.49   11.80 
   1  21   1  123.59    7.10 
   1  21   1  116.39   10.40 
   1  21   1  108.49    8.20 
   2 -21   1  928.41   39.80 
  -2 -21  -1  903.31   36.40 
   2 -21   1  888.01   38.30 
  -2 -21  -1  908.41   34.80 
  -2 -21  -1  864.31   36.30 
   2 -21   1  915.01   38.90 
   2  21   1  800.42   33.70 
   2  21   1  818.62   42.90 
  -2  21  -1  833.02   42.40 
   2  21   1  809.82   35.60 
   2  21   1  947.11   40.60 
  -3 -21  -1   32.20    5.20 
  -3 -21  -1   38.10    3.50 
   3 -21   1   35.40    6.50 
  -3 -21  -1   35.90    6.90 
   3 -21   1   36.30    6.50 
  -3 -21  -1   38.40    4.60 
   3 -21   1   31.40    6.00 
  -3  21  -1   30.90    7.90 
   3  21   1   41.10    8.90 
   3  21   1   38.00    3.90 
   4 -21   1   53.89    7.60 
   4 -21   1   47.90    8.40 
  -4 -21  -1   60.69    3.70 
   4 -21   1   65.59    8.00 
  -4 -21  -1   80.19    9.90 
  -4 -21  -1   54.89    4.30 
  -4  21  -1   48.90   10.30 
   4  21   1   75.79   13.00 
   4  21   1   49.40    5.40 
   5 -21   1   15.10    5.50 
   5 -21   1    9.40    4.90 
   5 -21   1   28.60    7.00 
  -5 -21  -1   10.30    4.90 
  -5  21  -1    6.00    4.80 
   5  21   1   16.50    3.70 
   5  21   1    7.40    4.60 
  -6 -21  -1   75.79   12.90 
   6 -21   1   50.49   10.50 
   6  21   1   60.99    7.10 
   6 -22  -1   47.40    9.60 
   6 -22  -1   47.00    9.90 
  -6 -22   1   45.90    4.60 
  -6 -22   1   45.40   10.30 
   6  22  -1   38.40    6.30 
  -6  22   1   32.50   10.40 
   5 -22  -1    2.40    3.20 
  -5 -22   1   10.70    3.70 
  -5 -22   1    1.20    1.80 
   5 -22  -1    0.10    2.90 
   5 -22  -1   -3.50    3.60 
   5  22  -1   -1.40    2.00 
  -5  22   1    8.80    4.70 
  -4 -22   1   37.50    4.50 
  -4 -22   1   31.10    5.60 
   4 -22  -1   36.60    7.60 
  -4 -22   1   29.00    6.60 
   4 -22  -1   23.00    5.30 
   4 -22  -1   25.30    6.10 
   4  22  -1   22.60    4.20 
  -4  22   1   23.50    6.40 
   3 -22  -1   20.60    5.60 
  -3 -22   1   16.20    4.70 
  -3 -22   1   19.10    3.60 
  -3 -22   1   14.70    4.00 
   3 -22  -1   17.20    4.80 
   3 -22  -1   15.70    4.00 
   3  22  -1    6.30    4.30 
   3  22  -1   20.60    3.60 
  -3  22   1   16.00    5.10 
   2 -22  -1 2030.50   77.39 
   2 -22  -1 2007.70   75.29 
  -2 -22   1 1955.10   79.19 
   2 -22  -1 2093.59   81.09 
   2 -22  -1 2104.29   80.69 
  -2 -22   1 2059.39   76.59 
  -2 -22   1 2156.38   82.59 
  -2  22   1 2025.20   84.99 
   2  22  -1 1906.41   84.19 
   2  22  -1 2045.60   75.59 
   2  22  -1 1875.71   79.59 
   1 -22  -1   51.59    4.70 
  -1 -22   1   53.49    5.10 
   1 -22  -1   52.49    6.50 
  -1 -22   1   56.59    5.90 
   1 -22  -1   43.20    5.00 
  -1  22   1   53.39    8.00 
   1  22  -1   55.79    5.40 
   1  22  -1   61.39    7.50 
  -1  22   1   46.20   10.50 
   1  22  -1   56.89    7.90 
   0 -22  -1  191.18   11.80 
   0 -22   1  179.18   11.80 
   0 -22   1  184.38   10.30 
   0 -22  -1  183.08    9.40 
   0 -22   1  168.78   10.80 
   0 -22  -1  185.08    9.80 
   0  22   1  184.68   13.90 
   0  22   1  171.48   11.30 
   0  22   1  176.58    9.80 
   0  22   1  185.98   13.70 
   0  22  -1  183.08   13.30 
   0  22  -1  191.28   11.20 
   1 -22   1 1032.80   42.50 
  -1 -22  -1 1030.40   39.50 
   1 -22   1 1062.89   41.70 
   1  22   1  890.21   38.10 
  -1  22  -1 1023.70   41.60 
   1  22   1  972.20   40.80 
  -1  22  -1  982.20   45.50 
   1  22   1 1043.80   44.70 
   1  22   1  969.40   46.10 
  -2 -22  -1 1283.47   48.50 
   2 -22   1 1343.27   52.59 
   2 -22   1 1296.17   52.79 
  -2 -22  -1 1304.07   50.29 
   2 -22   1 1336.67   53.89 
  -2 -22  -1 1249.28   49.90 
  -2  22  -1 1228.48   57.19 
   2  22   1 1146.69   49.30 
   2  22   1 1279.57   54.09 
   2  22   1 1197.68   57.49 
   2  22   1 1168.88   47.30 
  -3 -22  -1  156.38   10.30 
   3 -22   1  164.18   13.20 
  -3 -22  -1  161.38   11.40 
  -3 -22  -1  160.68    8.90 
   3 -22   1  167.88   13.20 
  -3 -22  -1  193.58   15.40 
  -3  22  -1  155.48   15.60 
   3  22   1  173.58   16.80 
   3  22   1  166.68    9.50 
   4 -22   1   21.40    5.50 
   4 -22   1   14.40    4.40 
  -4 -22  -1   13.30    1.90 
  -4 -22  -1   12.50    4.40 
   4 -22   1   14.10    4.70 
   4  22   1   19.70    7.20 
  -4  22  -1   12.10    5.60 
   4  22   1    9.80    2.60 
   5 -22   1    1.90    2.80 
  -5 -22  -1   -0.80    3.40 
   5 -22   1   -5.10    3.10 
   5  22   1   -2.00    1.80 
  -5  22  -1    1.10    5.90 
   6 -22   1   71.69   11.70 
   6  22   1   55.99    6.50 
  -6 -23   1    8.00    2.70 
  -6 -23   1   12.10    6.40 
   6 -23  -1    5.70    4.30 
   6 -23  -1    5.30    6.30 
   6  23  -1    7.90    3.20 
  -6  23   1   12.90    9.20 
  -5 -23   1   58.39    8.30 
   5 -23  -1   61.39   11.00 
   5 -23  -1   66.69    8.90 
  -5 -23   1   80.19   11.80 
  -5  23   1   67.09   14.40 
   5  23  -1   69.59    7.30 
  -4 -23   1   13.80    4.60 
  -4 -23   1   24.20    4.00 
  -4 -23   1   19.90    5.70 
   4 -23  -1   33.80    7.10 
   4 -23  -1   21.10    5.90 
   4 -23  -1   25.30    6.00 
   4  23  -1   19.60    3.90 
  -4  23   1   18.20    6.00 
  -3 -23   1  259.17   17.20 
   3 -23  -1  301.57   19.30 
  -3 -23   1  288.57   15.00 
  -3 -23   1  312.27   20.60 
   3 -23  -1  291.77   17.30 
   3 -23  -1  255.47   19.20 
   3  23  -1  256.37   14.30 
  -3  23   1  254.77   21.50 
  -2 -23   1    2.00    2.30 
   2 -23  -1    5.70    2.40 
   2 -23  -1    4.30    1.90 
   2 -23  -1    5.60    2.90 
   2 -23  -1    1.50    2.20 
  -2 -23   1    6.20    2.40 
  -2  23   1    9.80    4.40 
   2  23  -1    3.40    1.90 
   2  23  -1    3.50    3.60 
   2  23  -1    6.80    3.20 
   1 -23  -1 1751.92   66.09 
   1 -23  -1 1747.33   65.29 
  -1 -23   1 1712.83   67.29 
   1 -23  -1 1755.62   69.39 
  -1  23   1 1714.43   71.19 
  -1  23   1 1712.93   72.89 
   1  23  -1 1801.82   66.39 
   1  23  -1 1743.73   70.39 
   0 -23  -1  236.98   13.80 
   0 -23  -1  215.78   11.00 
   0 -23   1  221.28   13.60 
   0 -23   1  234.58   13.10 
   0 -23  -1  218.98   11.50 
   0  23   1  231.18   16.00 
   0  23  -1  216.48   15.30 
   0  23   1  207.28   11.40 
   0  23   1  237.88   16.60 
   0  23  -1  239.48   13.20 
   1 -23   1  675.33   29.00 
  -1 -23  -1  638.04   28.00 
   1 -23   1  680.43   30.10 
  -1 -23  -1  656.13   27.00 
   1  23   1  597.44   28.20 
   1  23   1  639.74   32.90 
   1  23   1  553.54   25.60 
   1  23   1  645.74   33.60 
  -1  23  -1  656.33   33.30 
  -1  23  -1  651.03   28.90 
  -2 -23  -1 3045.30  110.29 
   2 -23   1 3081.29  112.39 
   2 -23   1 3119.39  114.19 
   2 -23   1 3092.69  113.09 
  -2 -23  -1 3093.69  108.49 
   2  23   1 2758.52  109.39 
   2  23   1 2787.12  109.39 
  -2  23  -1 2758.42  122.69 
   2  23   1 2809.22  118.49 
   2  23   1 3113.59  114.89 
  -3 -23  -1  171.58   11.70 
   3 -23   1  170.78   13.30 
  -3 -23  -1  163.28   14.40 
  -3 -23  -1  159.88   10.70 
   3 -23   1  169.98   13.20 
   3 -23   1  170.38   13.60 
  -3 -23  -1  168.08    9.20 
   3  23   1  160.18    9.40 
  -3  23  -1  120.79   14.50 
   3  23   1  179.38   17.60 
   4 -23   1   43.40    8.00 
   4 -23   1   52.59    7.70 
   4 -23   1   39.50    7.50 
  -4 -23  -1   51.79    3.80 
  -4 -23  -1   65.39    9.20 
   4  23   1   45.50    5.00 
  -4  23  -1   54.19   11.40 
   4  23   1   49.60   10.40 
   5 -23   1   12.50    4.40 
   5 -23   1   11.30    5.30 
  -5 -23  -1   20.00    6.40 
   5  23   1    5.30    2.40 
  -5  23  -1   17.40    6.50 
   6 -23   1   26.10    7.10 
   6 -23   1   12.60    6.50 
   6  23   1   20.50    5.00 
   6 -24  -1    4.70    4.50 
  -6 -24   1    2.90    2.50 
   6 -24  -1    2.60    5.10 
  -6 -24   1   -2.30    5.00 
   6  24  -1    2.20    2.30 
  -5 -24   1   34.60    6.40 
   5 -24  -1   41.80    8.60 
   5 -24  -1   62.49    8.10 
  -5 -24   1   33.30    4.50 
  -5 -24   1   41.90    8.70 
  -5  24   1   30.60   10.20 
   5  24  -1   31.60    5.20 
   4 -24  -1   22.20    5.70 
  -4 -24   1   18.60    5.70 
   4 -24  -1   32.30    6.90 
   4 -24  -1   31.10    6.50 
  -4 -24   1   25.60    7.30 
  -4 -24   1   28.20    3.80 
   4  24  -1   24.80    4.30 
  -4  24   1   15.80    6.00 
   3 -24  -1  257.47   18.40 
  -3 -24   1  277.37   19.40 
   3 -24  -1  231.98   15.70 
  -3 -24   1  265.77   14.30 
   3 -24  -1  276.77   18.40 
  -3  24   1  219.98   20.40 
   3  24  -1  241.38   13.60 
   2 -24  -1   -2.90    1.80 
   2 -24  -1    1.80    2.80 
   2 -24  -1    2.40    2.30 
  -2 -24   1    3.10    2.00 
   2 -24  -1   -0.80    1.60 
   2  24  -1    2.20    2.10 
   2  24  -1   -1.80    1.50 
  -2  24   1   -4.10    2.40 
   1 -24  -1 1018.70   39.60 
   1 -24  -1 1060.39   44.70 
  -1 -24   1 1038.20   42.60 
  -1  24   1 1060.59   48.40 
   1  24  -1  988.00   41.20 
  -1  24   1 1043.70   46.50 
   1  24  -1  951.80   44.90 
   0 -24  -1  134.49   10.00 
   0 -24  -1  133.19    7.90 
   0 -24   1  140.79    9.50 
   0 -24  -1  137.89    8.40 
   0 -24   1  145.59   10.40 
   0  24  -1  125.49   11.40 
   0  24   1  114.79    8.10 
   0  24   1  138.29   12.20 
   0  24   1  123.19   11.80 
   0  24  -1  158.48   10.00 
   1 -24   1   44.00    5.80 
   1 -24   1   40.50    5.10 
  -1 -24  -1   38.40    4.50 
  -1 -24  -1   31.10    4.50 
   1  24   1   36.10    7.80 
  -1  24  -1   51.99    7.70 
   1  24   1   43.80    4.10 
   1  24   1   43.80    5.40 
   1  24   1   44.00    6.80 
   2 -24   1  181.38   12.60 
  -2 -24  -1  159.38   10.80 
  -2 -24  -1  149.69   12.70 
  -2 -24  -1  160.48   10.20 
   2 -24   1  181.08   13.30 
   2 -24   1  177.78   13.70 
   2  24   1  161.98   15.40 
  -2  24  -1  150.08   16.00 
   2  24   1  162.68   13.60 
   2  24   1  175.38    9.70 
   3 -24   1   12.90    4.50 
  -3 -24  -1   14.00    2.80 
   3 -24   1   15.00    4.20 
   3 -24   1   11.10    4.10 
  -3 -24  -1   15.30    3.60 
  -3 -24  -1   18.10    5.80 
  -3  24  -1   20.00    6.40 
   3  24   1   16.70    3.20 
   3  24   1    7.20    5.00 
   4 -24   1   27.30    6.00 
  -4 -24  -1   13.90    5.30 
   4 -24   1   16.70    4.80 
  -4 -24  -1   22.80    2.70 
   4 -24   1   11.50    4.60 
  -4 -24  -1   16.90    3.10 
  -4  24  -1   15.40    6.50 
   4  24   1   22.90    3.70 
   4  24   1   10.00    4.90 
   5 -24   1   18.80    5.90 
  -5 -24  -1    0.90    4.10 
   5 -24   1   14.70    5.90 
   5  24   1    9.00    4.90 
  -5  24  -1   -5.70    7.50 
   6 -25  -1   15.00    6.40 
  -6 -25   1   15.20    7.80 
   6  25  -1   14.70    4.00 
  -5 -25   1    0.30    3.10 
  -5 -25   1   -1.90    1.70 
   5 -25  -1   -7.10    3.00 
   5 -25  -1   -4.70    3.60 
  -5  25   1   -0.40    5.90 
   5  25  -1   -2.00    2.20 
  -4 -25   1   21.00    7.40 
  -4 -25   1   20.80    3.60 
  -4 -25   1   21.40    6.50 
   4 -25  -1   21.50    5.50 
   4 -25  -1    8.10    4.80 
   4 -25  -1   25.80    5.90 
   4  25  -1   15.70    3.70 
  -4  25   1    6.20    5.40 
   3 -25  -1  148.69   11.90 
   3 -25  -1  154.88   13.70 
  -3 -25   1  155.28   10.20 
   3 -25  -1  167.88   13.80 
  -3 -25   1  145.39   14.00 
   3  25  -1  146.99    9.90 
  -3  25   1  135.69   15.70 
  -2 -25   1  792.62   33.50 
   2 -25  -1  746.13   34.00 
   2 -25  -1  792.02   37.70 
   2 -25  -1  765.62   37.10 
   2  25  -1  763.42   37.00 
   2  25  -1  746.43   32.30 
  -2  25   1  767.92   41.30 
  -1 -25   1  106.99    8.60 
   1 -25  -1  105.09    8.00 
   1 -25  -1   93.09    9.20 
   1 -25  -1  113.09    7.20 
   1  25  -1  108.49    8.30 
  -1  25   1  106.59   11.50 
  -1  25   1  110.19   11.00 
   1  25  -1  104.39   10.10 
   0 -25  -1  555.74   23.90 
   0 -25   1  570.04   25.80 
   0 -25  -1  502.25   25.10 
   0 -25  -1  560.64   26.80 
   0 -25   1  577.34   26.90 
   0  25   1  525.45   23.90 
   0  25  -1  553.14   29.30 
   0  25  -1  586.44   25.90 
   0  25   1  556.94   29.90 
   0  25   1  565.94   30.20 
   1 -25   1   76.39    7.70 
  -1 -25  -1   55.09    6.70 
   1 -25   1   73.69    7.10 
  -1 -25  -1   68.19    6.50 
   1  25   1   75.99    9.20 
   1  25   1   69.59    8.30 
   1  25   1   57.59    5.20 
  -1  25  -1   68.69    8.80 
   2 -25   1  455.35   24.60 
  -2 -25  -1  435.06   21.80 
  -2 -25  -1  429.46   21.10 
   2 -25   1  420.46   23.60 
  -2 -25  -1  435.26   20.30 
   2 -25   1  428.46   23.10 
  -2  25  -1  394.86   26.80 
   2  25   1  446.06   19.20 
   2  25   1  461.45   25.40 
   2  25   1  356.66   33.90 
   2  25   1  408.16   21.10 
  -3 -25  -1    3.70    2.70 
   3 -25   1   -0.90    3.60 
  -3 -25  -1   -1.00    1.90 
   3 -25   1    0.60    2.10 
   3 -25   1    3.30    2.60 
  -3 -25  -1    2.70    1.30 
   3  25   1   -2.20    1.20 
   3  25   1    0.00    2.30 
  -3  25  -1   -3.60    2.80 
   4 -25   1   -0.30    2.10 
  -4 -25  -1   -0.50    2.10 
  -4 -25  -1    3.50    3.60 
   4 -25   1   -0.20    2.70 
   4 -25   1    1.30    3.50 
  -4 -25  -1   -1.20    1.50 
   4  25   1   -2.40    1.40 
  -4  25  -1   -0.70    4.50 
   4  25   1   -3.80    3.60 
   5 -25   1    6.10    4.20 
  -5 -25  -1    3.30    4.10 
   5 -25   1    0.80    3.70 
   5  25   1    3.40    2.60 
   6 -26  -1   -7.00    5.90 
   6 -26  -1   -8.60    4.70 
  -6 -26   1   11.60    5.60 
   5 -26  -1   40.70    8.90 
  -5 -26   1   18.60    7.20 
   5 -26  -1   30.90    7.40 
  -5 -26   1   25.20    4.10 
  -5  26   1   46.90   12.10 
   5  26  -1   26.40    4.60 
   4 -26  -1   -0.30    3.90 
   4 -26  -1   -0.30    3.10 
  -4 -26   1    5.00    3.30 
   4 -26  -1   -2.50    2.90 
  -4 -26   1    3.50    1.90 
   4  26  -1   -5.90    2.40 
  -4  26   1   -4.20    3.70 
   3 -26  -1   -4.40    2.00 
  -3 -26   1    1.70    2.40 
  -3 -26   1    2.90    1.50 
   3 -26  -1   -3.90    2.00 
   3 -26  -1   -0.80    1.90 
   3  26  -1    0.80    1.40 
  -3  26   1    1.00    3.10 
   2 -26  -1  420.96   28.90 
   2 -26  -1  411.76   21.40 
   2 -26  -1  404.76   24.30 
  -2 -26   1  432.66   21.00 
   2  26  -1  378.86   19.50 
  -2  26   1  424.16   27.90 
   2  26  -1  417.06   24.20 
  -1 -26   1   22.80    4.60 
   1 -26  -1   30.50    4.80 
   1 -26  -1   30.60    6.10 
   1 -26  -1   24.60    3.50 
   1  26  -1   22.00    4.10 
   1  26  -1   26.40    5.70 
  -1  26   1   19.70    5.90 
   0 -26   1  111.79    8.90 
   0 -26  -1  122.29    9.90 
   0 -26  -1  117.39    7.50 
   0 -26   1  131.79   10.10 
   0  26   1  108.49    7.80 
   0  26  -1  117.89   11.40 
   0  26   1   96.89   11.20 
   0  26   1  119.79   12.00 
   0  26  -1  108.59    8.90 
  -1 -26  -1    4.20    2.00 
  -1 -26  -1    6.10    2.30 
   1 -26   1   11.90    3.40 
   1 -26   1    7.90    3.30 
   1  26   1    1.90    2.30 
   1  26   1    4.40    1.90 
  -1  26  -1    2.20    2.20 
   1  26   1    0.40    2.80 
  -2 -26  -1   21.60    4.30 
  -2 -26  -1   18.50    4.10 
   2 -26   1   23.40    7.70 
  -2 -26  -1   16.60    3.60 
   2 -26   1   19.40    5.00 
   2 -26   1   28.50    5.40 
  -2  26  -1   14.40    5.70 
   2  26   1   15.30    5.20 
   2  26   1   18.00    3.80 
   2  26   1   19.80    4.80 
   2  26   1   20.50    3.50 
  -3 -26  -1   61.39    7.10 
  -3 -26  -1   71.59    5.80 
   3 -26   1   65.69    8.70 
   3 -26   1   68.29    8.50 
   3 -26   1   54.99    8.60 
   3  26   1   59.29    5.50 
   3  26   1   63.39    8.70 
  -4 -26  -1   -0.20    3.20 
   4 -26   1    7.00    4.20 
  -4 -26  -1    5.60    3.00 
   4 -26   1    1.70    3.40 
  -4 -26  -1    6.70    2.00 
  -4  26  -1    7.30    5.60 
   4  26   1    5.60    2.20 
   5 -26   1   -6.30    3.90 
  -5 -26  -1   -0.60    5.10 
   5  26   1    4.10    2.40 
   5 -27  -1    2.80    4.00 
  -5 -27   1   13.90    3.10 
  -5 -27   1    6.90    5.20 
   5 -27  -1    3.60    3.80 
  -5  27   1    0.50    7.10 
   5  27  -1    7.60    3.10 
   4 -27  -1   -1.30    3.50 
   4 -27  -1   -7.60    4.00 
  -4 -27   1   -0.60    1.90 
   4 -27  -1   -1.80    2.70 
   4  27  -1    0.40    1.70 
  -4  27   1   -4.50    3.40 
   3 -27  -1   -2.20    2.10 
  -3 -27   1    4.80    2.60 
   3 -27  -1   -1.00    2.60 
   3 -27  -1    4.20    3.80 
  -3 -27   1   11.10    4.40 
   3  27  -1    4.60    3.00 
   3  27  -1    1.10    2.20 
  -3  27   1    7.70    4.70 
  -2 -27   1    2.00    2.10 
   2 -27  -1    3.20    2.70 
   2 -27  -1    1.30    2.40 
   2 -27  -1   -2.00    1.70 
   2  27  -1    1.20    2.40 
   2  27  -1   -0.70    1.40 
  -2  27   1   -2.10    2.60 
   1 -27  -1    0.50    2.30 
   1 -27  -1    3.70    1.70 
   1 -27  -1    5.00    2.00 
  -1 -27   1    4.00    2.10 
   1  27  -1    1.20    1.70 
  -1  27   1    0.40    2.60 
   1  27  -1    1.00    2.10 
   0 -27   1   10.50    3.30 
   0 -27  -1    8.20    2.30 
   0 -27  -1    9.30    2.60 
   0 -27   1    6.20    2.70 
   0 -27  -1   10.70    3.60 
   0  27  -1    6.40    3.50 
   0  27  -1    8.30    2.80 
   0  27   1   11.00    4.10 
   0  27   1    6.00    2.20 
   1 -27   1   87.89    8.10 
  -1 -27  -1   76.69    6.60 
  -1 -27  -1   74.89    7.10 
  -1 -27  -1   79.49    6.20 
   1 -27   1   68.49    7.90 
  -1  27  -1   69.19    9.80 
   1  27   1   80.79   10.70 
   1  27   1   82.89    9.60 
   1  27   1   79.19    6.20 
  -2 -27  -1    2.80    2.00 
   2 -27   1    3.00    3.00 
   2 -27   1    3.60    2.40 
  -2 -27  -1   -2.80    2.00 
   2 -27   1    0.10    1.90 
  -2  27  -1   -2.10    2.90 
   2  27   1    4.10    1.80 
   2  27   1    3.00    3.00 
   2  27   1    5.10    2.30 
   2  27   1    6.40    3.10 
  -3 -27  -1   27.10    7.80 
   3 -27   1   21.30    6.00 
   3 -27   1   24.90    5.90 
  -3 -27  -1   21.90    3.80 
   3 -27   1   14.20    4.80 
  -3  27  -1   13.40    5.90 
   3  27   1   25.50    7.50 
   3  27   1   24.80    3.80 
   3  27   1   17.50    5.40 
   4 -27   1   31.00    7.40 
  -4 -27  -1   36.20    7.70 
   4 -27   1   31.30    7.20 
  -4 -27  -1   32.80    3.70 
  -4  27  -1   27.90    9.00 
   4  27   1   32.40    4.60 
   5 -27   1   16.70    5.70 
  -5 -27  -1   28.60    8.40 
   5 -27   1   29.60    9.90 
   5  27   1   17.70    3.70 
   5 -28  -1   49.40    9.80 
  -5 -28   1   58.09   11.10 
  -5 -28   1   51.69    5.80 
   5 -28  -1   58.59   11.30 
  -5  28   1   43.50   11.50 
   5  28  -1   47.00    6.30 
  -4 -28   1    7.90    2.60 
  -4 -28   1    8.70    4.90 
   4 -28  -1    3.80    3.40 
   4 -28  -1    7.90    4.50 
  -4  28   1    2.90    5.10 
   4  28  -1    6.10    2.70 
   3 -28  -1  137.39   11.80 
   3 -28  -1  162.08   14.00 
  -3 -28   1  151.48   10.50 
   3 -28  -1  130.49   13.40 
   3  28  -1  135.59    9.90 
  -3  28   1  107.19   14.80 
   3  28  -1  160.88   14.30 
   2 -28  -1    2.90    2.60 
   2 -28  -1    9.70    3.10 
   2 -28  -1   11.80    5.60 
  -2 -28   1    2.30    2.00 
  -2  28   1    8.10    4.00 
   2  28  -1    2.40    2.20 
   2  28  -1    1.90    2.80 
   1 -28  -1   83.69    9.00 
   1 -28  -1   76.59    7.10 
  -1 -28   1   75.39    7.60 
  -1  28   1   81.49   10.20 
   1  28  -1   67.99    6.80 
   1  28  -1   75.49    9.30 
   0 -28   1   73.69    7.90 
   0 -28   1   64.89    6.80 
   0 -28  -1   62.59    7.20 
   0 -28  -1   77.19    5.90 
   0 -28  -1   70.29    6.00 
   0  28   1   62.59    5.70 
   0  28  -1   61.79    6.40 
   0  28  -1   77.59    9.40 
   0  28   1   71.69    9.60 
  -1 -28  -1    3.60    2.40 
  -1 -28  -1    3.90    2.10 
   1 -28   1    3.10    3.00 
  -1 -28  -1   11.50    2.60 
   1 -28   1    2.90    2.40 
   1  28   1   14.70    4.80 
  -1  28  -1    6.70    4.00 
   1  28   1    6.90    2.40 
  -2 -28  -1    8.40    2.70 
   2 -28   1    6.60    3.30 
   2 -28   1    4.20    3.70 
   2  28   1    9.00    2.30 
  -2  28  -1    6.40    4.20 
   2  28   1   10.50    4.10 
   2  28   1   13.90    4.70 
   3 -28   1    0.10    2.20 
   3 -28   1   -1.40    2.40 
  -3 -28  -1    7.70    3.60 
   3 -28   1   -1.70    2.40 
  -3 -28  -1    3.10    1.80 
   3  28   1   -1.00    2.40 
   3  28   1    3.60    4.70 
  -3  28  -1    0.70    3.70 
   3  28   1    2.10    1.80 
  -4 -28  -1   18.40    3.20 
   4 -28   1   18.60    5.80 
   4 -28   1   17.80    6.50 
  -4 -28  -1   16.70    5.60 
  -4  28  -1    3.70    9.40 
   4  28   1   19.20    4.00 
   5 -28   1    0.20    4.20 
   5 -28   1   -5.60    4.50 
  -5 -28  -1   -4.40    4.80 
   5  28   1   -2.90    1.80 
  -5 -29   1    6.70    4.90 
   5 -29  -1    8.90    4.70 
   5 -29  -1    4.60    4.40 
  -5 -29   1    5.00    2.80 
   5  29  -1    6.80    3.20 
  -4 -29   1   -1.90    2.80 
   4 -29  -1    4.20    3.50 
  -4 -29   1    3.20    2.20 
   4 -29  -1   -0.60    3.20 
  -4  29   1    2.60    5.40 
   4  29  -1   -0.50    1.90 
  -3 -29   1    4.10    2.60 
   3 -29  -1    6.00    2.90 
   3 -29  -1    7.20    4.40 
   3 -29  -1    5.50    3.90 
  -3  29   1   -0.90    3.40 
   3  29  -1    2.30    2.40 
   3  29  -1    8.00    3.80 
   2 -29  -1    7.80    3.60 
  -2 -29   1    2.90    2.20 
   2 -29  -1    2.70    2.50 
   2  29  -1    1.00    3.20 
  -2  29   1    3.30    3.90 
   2  29  -1    2.10    2.20 
  -1 -29   1  116.59    9.30 
   1 -29  -1  107.29    8.80 
   1 -29  -1  102.69   10.70 
  -1 -29   1  107.59    9.50 
   1  29  -1  117.59   11.90 
   1  29  -1  102.59    8.60 
   0 -29   1    2.30    1.90 
   0 -29  -1    3.10    2.40 
   0 -29   1    4.20    2.30 
   0 -29  -1   -0.30    1.70 
   0 -29  -1    2.80    1.70 
   0  29  -1    0.80    2.10 
   0  29   1   -2.00    2.20 
   0  29  -1    3.80    2.20 
   1 -29   1  139.69   11.80 
  -1 -29  -1  130.49    8.90 
  -1 -29  -1  136.19    9.60 
  -1 -29  -1  128.29   10.40 
   1 -29   1  150.48   11.20 
   1  29   1  127.69    8.60 
  -1  29  -1  139.39   14.00 
   1  29   1  123.59   12.70 
   2 -29   1    1.40    2.70 
   2 -29   1    2.70    2.40 
  -2 -29  -1    1.50    1.60 
   2  29   1    1.50    3.40 
   2  29   1    5.70    1.90 
  -2  29  -1    4.50    3.60 
   3 -29   1   37.10    8.20 
  -3 -29  -1   46.10    5.30 
  -3 -29  -1   55.09    7.50 
   3 -29   1   58.79    9.40 
   3  29   1   39.00    7.90 
  -3  29  -1   53.39   11.10 
   3  29   1   39.40    4.70 
  -4 -29  -1  174.08    9.90 
   4 -29   1  147.19   14.40 
   4 -29   1  143.79   18.60 
   4  29   1  153.78   10.50 
   4  29   1  166.08   15.50 
  -4 -30   1   24.10    4.50 
   4 -30  -1   22.80    6.20 
  -4 -30   1   30.10    8.00 
  -4  30   1   20.80    9.70 
   4  30  -1   17.80    4.80 
   4  30  -1   23.20    5.10 
   3 -30  -1   -2.70    2.60 
  -3 -30   1    0.90    1.80 
   3 -30  -1    2.20    2.90 
  -3  30   1   -2.20    3.40 
   3  30  -1    2.40    2.80 
   3  30  -1    2.60    2.50 
   2 -30  -1   -3.20    2.60 
  -2 -30   1    3.40    1.90 
   2 -30  -1    0.30    3.30 
   2  30  -1    1.60    2.70 
   2  30  -1   -2.90    2.00 
  -2  30   1    6.90    4.60 
  -1 -30   1    6.70    2.50 
   1 -30  -1    8.70    4.00 
   1 -30  -1   10.30    3.00 
  -1  30   1    5.70    3.80 
   1  30  -1    6.90    2.80 
   1  30  -1    6.20    3.20 
   0 -30  -1    3.80    2.10 
   0 -30  -1    6.70    2.70 
   0 -30   1    0.20    2.30 
   0  30   1    3.90    3.90 
   0  30  -1    0.60    2.30 
   0  30  -1    4.50    2.90 
   1 -30   1   46.80    6.00 
  -1 -30  -1   44.30    6.30 
  -1 -30  -1   44.20    5.00 
   1 -30   1   48.60    6.80 
   1  30   1   50.49    8.00 
  -1  30  -1   31.30    7.20 
   1  30   1   52.49    5.20 
   2 -30   1    3.60    2.80 
   2 -30   1   -0.20    2.00 
  -2 -30  -1   -2.20    2.20 
   2  30   1    0.30    1.60 
   2  30   1   -0.20    2.80 
  -2  30  -1    0.30    3.20 
   3 -30   1    2.40    3.50 
  -3 -30  -1   -2.50    2.10 
   3 -30   1   -5.80    2.40 
   3  30   1    3.00    2.20 
   3  30   1    0.00    2.80 
  -3  30  -1    5.20    5.30 
   4 -30   1   46.10    9.60 
   4 -30   1   63.59   11.00 
   4  30   1   51.49    5.60 
   4  30   1   58.69    9.40 
   4 -31  -1  179.98   15.10 
  -4 -31   1  160.58   11.20 
   4 -31  -1  180.08   18.00 
   4  31  -1  148.69   15.70 
   4  31  -1  138.19   10.80 
  -4  31   1  142.29   20.80 
   3 -31  -1    5.30    4.00 
  -3 -31   1   10.30    3.60 
   3  31  -1    5.40    4.10 
  -3  31   1    5.90    5.50 
   3  31  -1   18.40    4.00 
   2 -31  -1    0.60    2.70 
   2 -31  -1    2.50    2.80 
  -2 -31   1    0.90    2.50 
   2  31  -1    7.60    3.60 
  -2  31   1    1.00    4.20 
   2  31  -1    5.40    2.50 
   1 -31  -1    1.80    2.00 
  -1 -31   1    0.20    1.90 
  -1 -31   1    6.90    2.80 
   1 -31  -1    4.10    2.90 
   1  31  -1    1.60    2.20 
  -1  31   1    3.00    3.90 
   1  31  -1    5.40    3.60 
   0 -31  -1   40.50    7.50 
   0 -31  -1   46.10    5.20 
   0 -31   1   35.50    6.40 
   0 -31   1   41.80    6.50 
   0  31  -1   41.70    6.40 
   0  31  -1   29.60    8.00 
   0  31   1   23.50    6.00 
  -1 -31  -1    1.40    2.70 
  -1 -31  -1   -3.70    1.70 
   1 -31   1    1.50    2.80 
   1 -31   1    6.20    3.70 
   1  31   1   -1.20    1.60 
   1  31   1    0.60    3.60 
  -2 -31  -1   15.30    4.00 
   2 -31   1   10.50    4.30 
   2 -31   1   12.40    4.60 
   2  31   1   20.50    6.50 
   2  31   1   16.90    3.50 
  -2  31  -1   28.20    7.50 
   3 -31   1    1.40    3.50 
  -3 -31  -1    4.70    2.60 
   3 -31   1    6.20    4.30 
   3  31   1    8.00    2.50 
  -3  31  -1    3.00    6.20 
   4 -31   1   -0.60    3.50 
   4 -31   1    4.90    3.90 
   4  31   1    8.30    4.70 
   4  31   1    4.90    2.80 
  -4 -32   1   47.70    6.50 
   4 -32  -1   40.20    8.30 
   4 -32  -1   49.60   10.90 
   4  32  -1   36.50    7.80 
   4  32  -1   53.69    6.60 
   3 -32  -1  103.89   12.30 
  -3 -32   1  105.09    9.00 
   3 -32  -1   91.29   10.20 
  -3  32   1   77.09   16.40 
   3  32  -1   82.69    8.10 
   3  32  -1   89.89   11.20 
   2 -32  -1   -2.20    2.30 
   2 -32  -1   -2.70    2.90 
  -2 -32   1    2.30    2.20 
  -2  32   1   -0.20    3.60 
   2  32  -1    1.00    3.10 
   2  32  -1   -2.60    2.10 
  -1 -32   1    0.70    2.10 
  -1 -32   1    1.40    2.00 
   1 -32  -1    5.50    2.80 
   1 -32  -1   -2.30    2.80 
   1  32  -1    1.60    2.30 
   1  32  -1   -0.90    3.20 
  -1  32   1    4.20    5.10 
   0 -32   1    6.10    3.70 
   0 -32  -1   -1.60    2.30 
   0 -32   1    4.50    3.10 
   0 -32  -1   -2.00    2.80 
   0  32   1    5.00    3.40 
   0  32  -1   -0.40    3.50 
  -1 -32  -1   38.80    4.80 
   1 -32   1   35.20    6.80 
   1 -32   1   28.30    6.40 
  -1 -32  -1   46.40    6.60 
   1  32   1   36.50    5.00 
   1  32   1   28.50    6.30 
  -1  32  -1   48.50   10.00 
  -2 -32  -1    4.90    2.90 
   2 -32   1   -0.90    2.10 
   2 -32   1    0.20    3.10 
   2  32   1    3.50    3.80 
   2  32   1    4.50    2.20 
  -2  32  -1   -3.20    4.00 
   3 -32   1   72.19   11.10 
   3 -32   1   68.09   11.50 
  -3 -32  -1   93.29    8.00 
   3  32   1   74.49    7.00 
   3  32   1   92.59   12.20 
   3 -33  -1   11.10    6.40 
   3 -33  -1    0.90    3.90 
  -3 -33   1   -1.20    2.80 
   3  33  -1    8.30    3.10 
  -3  33   1   -1.10    6.50 
   3  33  -1   -3.80    3.70 
   2 -33  -1   -2.90    2.40 
   2 -33  -1    4.00    3.70 
  -2 -33   1    4.30    3.00 
  -2  33   1    2.20    4.20 
   2  33  -1    4.90    2.60 
   2  33  -1    5.20    3.00 
   1 -33  -1   17.50    3.90 
  -1 -33   1   16.90    4.70 
   1 -33  -1   18.00    5.40 
  -1 -33   1   28.30    5.00 
  -1  33   1   20.90    6.60 
   1  33  -1   24.60    6.90 
   1  33  -1    9.60    3.40 
   0 -33   1   23.70    4.90 
   0 -33  -1   30.70    6.50 
   0 -33  -1   23.20    4.50 
   0 -33   1   22.80    5.50 
   0  33  -1   22.70    4.70 
   0  33   1   32.80    8.00 
   0  33  -1   14.40    6.20 
  -1 -33  -1   66.49    6.40 
   1 -33   1   58.49    9.80 
  -1 -33  -1   83.09   10.50 
   1 -33   1   68.29    7.80 
   1  33   1   60.29    6.20 
   1  33   1   69.39   10.10 
  -1  33  -1   68.69   11.10 
  -2 -33  -1    2.60    2.10 
   2 -33   1    2.80    3.50 
   2 -33   1    7.70    4.10 
  -2 -33  -1   -1.20    2.70 
   2  33   1   -2.00    3.70 
   2  33   1    1.60    2.10 
  -2  33  -1    8.10    6.20 
   3 -33   1   14.20    6.00 
  -3 -33  -1   19.90    5.00 
   3 -33   1   28.40    6.80 
   3  33   1   28.80    7.20 
   3  33   1   27.00    4.50 
   3 -34  -1   -4.80    3.80 
   3 -34  -1    0.70    4.30 
  -3 -34   1    1.70    2.70 
  -3  34   1    0.00    5.80 
   3  34  -1    0.70    2.70 
   3  34  -1   -8.30    3.50 
   2 -34  -1   33.90    7.80 
   2 -34  -1   33.30    6.40 
  -2 -34   1   45.80    7.30 
  -2  34   1   41.00   11.20 
   2  34  -1   35.80    5.90 
   2  34  -1   35.30    8.10 
   1 -34  -1   -0.40    2.50 
   1 -34  -1   -2.40    2.80 
  -1 -34   1    2.30    2.70 
  -1 -34   1   -3.50    2.60 
   1  34  -1    7.60    2.90 
  -1  34   1    3.10    3.20 
   1  34  -1   -4.80    2.50 
   0 -34  -1  223.38   16.70 
   0 -34   1  239.18   16.90 
   0 -34  -1  216.48   13.70 
   0 -34   1  220.28   14.90 
   0  34  -1  218.08   19.90 
   0  34   1  192.38   18.80 
   0  34  -1  202.88   14.10 
  -1 -34  -1   93.29    8.00 
   1 -34   1   90.89   10.10 
  -1 -34  -1   84.19    9.80 
   1 -34   1   89.09   10.70 
  -1  34  -1   95.79   13.80 
   1  34   1  101.19    8.20 
   1  34   1  109.19   12.90 
  -2 -34  -1   -1.20    3.30 
   2 -34   1    0.80    3.00 
  -2 -34  -1    4.40    2.30 
   2 -34   1    7.60    4.40 
   2  34   1    4.40    2.40 
   2  34   1    0.50    4.00 
  -2 -35   1    1.30    2.40 
  -2 -35   1   -1.10    2.60 
   2 -35  -1   -3.30    3.20 
   2  35  -1   -0.20    2.30 
  -2  35   1   -5.40    4.60 
   2  35  -1   -1.60    3.90 
  -1 -35   1   20.90    5.40 
  -1 -35   1   15.00    5.00 
   1 -35  -1   27.50    6.50 
   1 -35  -1   15.30    5.00 
   1  35  -1   16.20    4.10 
  -1  35   1   32.70    8.20 
   1  35  -1    6.70    5.20 
   0 -35   1   28.20    5.40 
   0 -35  -1   22.60    5.10 
   0 -35  -1   29.30    6.80 
   0 -35   1   17.70    5.40 
   0  35   1   18.50    6.90 
   0  35  -1   18.90    6.60 
  -1 -35  -1   96.49    8.20 
   1 -35   1   84.79   11.40 
  -1 -35  -1   88.69    9.80 
   1 -35   1   99.49    9.70 
   1  35   1   80.09   12.40 
   1  35   1   81.39    7.60 
   2 -35   1   49.50    8.40 
   2 -35   1   56.89    9.80 
  -2 -35  -1   46.90    6.50 
   2  35   1   49.00    6.10 
   2  35   1   48.80   13.70 
  -2 -36   1    9.60    4.40 
   2 -36  -1    8.50    4.80 
   2 -36  -1   -3.10    4.10 
  -2 -36   1   10.70    4.00 
   2  36  -1   15.60    6.70 
   2  36  -1   17.70    4.10 
  -2  36   1    7.90    7.50 
   1 -36  -1   11.20    4.30 
  -1 -36   1    1.60    3.40 
   1 -36  -1    1.00    3.60 
  -1 -36   1    0.40    3.40 
   1  36  -1    3.50    5.80 
   1  36  -1   -0.50    3.00 
  -1  36   1    1.00    5.20 
   0 -36  -1   -0.70    2.90 
   0 -36  -1   -6.50    2.70 
   0 -36   1    9.00    4.10 
   0 -36   1   -2.00    3.10 
   0  36   1    5.30    5.90 
   1 -36   1  309.87   21.70 
  -1 -36  -1  273.27   19.30 
  -1 -36  -1  282.97   16.30 
   1 -36   1  284.67   19.10 
   1  36   1  272.27   23.50 
  -8   0   2   25.10   11.10 
   8   0  -2   18.30    6.20 
   8   0  -2   36.20    8.10 
   7   0  -2    3.20    3.10 
  -7   0   2    3.20    4.10 
   7   0  -2   -1.10    5.40 
   7   0  -2    0.80    3.30 
   6   0  -2   78.89   11.60 
  -6   0   2   83.29   12.60 
   6   0  -2   63.29    8.10 
   6   0  -2   85.19    9.30 
  -5   0   2   -4.60    2.00 
  -5   0   2   -0.90    1.60 
   5   0  -2    2.70    2.60 
   5   0  -2    7.50    3.20 
   5   0  -2    1.00    1.60 
  -4   0   2  109.09    9.10 
   4   0  -2  116.19    9.20 
   4   0  -2  115.79   12.00 
  -4   0   2  120.79   12.60 
   4   0  -2  113.29    9.70 
  -4   0   2  121.19    9.10 
   3   0  -2   -0.60    0.70 
  -3   0   2    2.20    1.20 
   3   0  -2   -0.10    1.50 
  -3   0   2    0.30    1.10 
  -3   0   2    0.00    0.70 
  -2   0   2 5078.19  178.58 
  -2   0   2 5139.99  176.88 
   2   0  -2 4655.73  180.18 
  -2   0   2 4964.10  180.98 
   2   0  -2 5045.00  178.88 
  -1   0   2   -0.50    0.50 
  -1   0   2    1.00    0.70 
  -1   0   2   -0.50    0.60 
   1   0  -2    0.80    0.50 
   1   0  -2    0.40    0.70 
   1   0  -2   -0.30    0.60 
   1   0   2    0.90    1.20 
   1   0   2    2.30    1.10 
  -1   0  -2   -0.20    0.80 
   1   0   2    2.00    1.50 
  -1   0  -2    0.90    1.00 
  -2   0  -2  135.69    9.20 
  -2   0  -2  148.99    7.20 
  -2   0  -2  151.38    8.30 
   2   0   2  143.99    8.80 
   2   0   2  145.79    6.80 
   2   0   2  123.19    9.90 
  -3   0  -2    2.20    1.60 
   3   0   2    0.50    1.50 
  -3   0  -2    0.70    1.50 
  -3   0  -2   -0.40    0.90 
   3   0   2    0.20    1.30 
   3   0   2    0.80    1.20 
   4   0   2    2.70    2.70 
   4   0   2   10.00    2.20 
   4   0   2    3.20    1.90 
  -4   0  -2    3.30    2.50 
  -4   0  -2    7.10    1.90 
   5   0   2   -1.50    2.50 
   5   0   2    2.70    1.80 
  -5   0  -2   -1.30    1.10 
   5   0   2   -0.20    1.30 
  -5   0  -2    4.20    3.30 
   6   0   2   -0.70    2.10 
   6   0   2    8.80    5.30 
  -6   0  -2    2.10    3.80 
   7   0   2   -0.40    3.10 
   7   0   2   -0.80    3.20 
  -8  -1   2   16.90    8.50 
   8  -1  -2    6.80    4.00 
   8   1  -2   12.20    6.00 
   8   1  -2   19.20    6.10 
  -8   1   2   22.00   10.10 
  -7  -1   2    8.80    6.20 
   7  -1  -2    8.90    4.80 
   7  -1  -2   -2.70    4.00 
   7  -1  -2    6.70    4.20 
   7   1  -2    4.10    3.30 
   7   1  -2   11.60    4.30 
   7   1  -2    7.70    6.60 
  -7   1   2    5.20    5.00 
   6  -1  -2    6.40    3.40 
   6  -1  -2    4.90    3.90 
  -6  -1   2    8.90    5.10 
   6  -1  -2    3.10    1.80 
   6   1  -2    4.80    3.00 
  -6   1   2   -4.50    2.60 
   6   1  -2    6.90    3.00 
   6   1  -2    1.90    3.20 
   5  -1  -2  231.48   16.60 
   5  -1  -2  250.67   20.80 
  -5  -1   2  264.07   15.30 
   5  -1  -2  251.77   16.30 
  -5  -1   2  241.48   20.90 
   5   1  -2  247.58   16.70 
  -5   1   2  257.07   21.20 
   5   1  -2  248.28   16.10 
   5   1  -2  227.58   20.20 
  -5   1   2  256.37   15.20 
   4  -1  -2   71.89    7.30 
  -4  -1   2   76.59    9.90 
   4  -1  -2   71.69    9.20 
  -4  -1   2   69.19    7.00 
  -4  -1   2   66.99    6.50 
   4  -1  -2   62.49    6.60 
   4   1  -2   70.59    7.40 
   4   1  -2   78.19    7.10 
  -4   1   2   71.29    7.10 
  -4   1   2   67.69    9.10 
   4   1  -2   66.89    9.10 
  -4   1   2   65.69    6.40 
   3  -1  -2    4.10    1.80 
   3  -1  -2   -0.30    1.00 
   3  -1  -2    3.20    2.40 
  -3  -1   2    2.40    1.40 
  -3  -1   2    0.60    1.60 
  -3  -1   2    4.80    1.80 
   3   1  -2    0.90    1.70 
   3   1  -2    2.60    1.40 
  -3   1   2    1.70    1.20 
  -3   1   2    0.90    1.50 
   3   1  -2    2.60    1.60 
  -3   1   2    2.30    2.20 
  -2  -1   2  903.61   39.40 
  -2  -1   2  912.01   37.40 
   2  -1  -2  954.20   35.70 
   2  -1  -2  882.41   39.00 
   2  -1  -2  921.61   37.70 
  -2  -1   2  936.81   36.00 
   2   1  -2  948.71   37.80 
  -2   1   2  923.11   35.90 
  -2   1   2  924.11   37.30 
  -2   1   2  912.61   39.60 
   2   1  -2  841.62   38.80 
   2   1  -2  980.10   35.70 
  -2  -1  -2 1325.07   51.39 
  -2  -1  -2 1350.76   49.70 
   2  -1   2 1427.26   49.90 
   2  -1   2 1457.95   52.79 
  -2  -1  -2 1377.86   53.29 
   2   1   2 1403.86   49.30 
  -2   1  -2 1356.46   53.39 
  -2   1  -2 1328.37   51.49 
   2   1   2 1306.17   54.19 
   2   1   2 1360.56   52.29 
  -2   1  -2 1353.26   50.29 
  -3  -1  -2 1649.13   59.29 
   3  -1   2 1595.24   66.79 
   3  -1   2 1707.43   60.29 
   3  -1   2 1457.75   64.89 
  -3  -1  -2 1662.03   62.59 
  -3  -1  -2 1643.14   65.69 
   3   1   2 1587.54   66.99 
   3   1   2 1696.53   63.89 
  -3   1  -2 1613.84   59.89 
   3   1   2 1671.53   59.79 
  -3   1  -2 1620.74   65.99 
  -4  -1  -2  669.23   33.70 
   4  -1   2  644.14   27.60 
   4  -1   2  704.23   31.90 
  -4  -1  -2  642.64   25.70 
   4  -1   2  631.64   34.60 
  -4   1  -2  643.24   26.30 
  -4   1  -2  649.54   33.90 
   4   1   2  626.04   27.00 
   4   1   2  651.83   31.10 
   4   1   2  605.24   34.30 
   5  -1   2    4.90    3.50 
  -5  -1  -2    4.90    3.30 
  -5  -1  -2    2.50    1.50 
   5  -1   2   15.20    4.60 
   5  -1   2    2.40    2.10 
   5   1   2    7.70    3.00 
   5   1   2   -3.60    2.70 
   5   1   2    3.00    2.00 
  -5   1  -2    1.00    1.40 
   6  -1   2    5.90    4.40 
  -6  -1  -2   15.10    3.00 
  -6  -1  -2   11.30    6.20 
   6  -1   2   13.80    5.50 
   6  -1   2   10.50    3.60 
  -6   1  -2   10.70    3.00 
   6   1   2   14.60    5.20 
   6   1   2   23.60    7.80 
  -6   1  -2    7.80    5.40 
   6   1   2   10.00    3.20 
   7  -1   2   33.00    7.70 
   7  -1   2   23.40    5.00 
   7   1   2   35.70    7.20 
   7   1   2   24.00    4.80 
   8  -2  -2   39.80    9.00 
  -8  -2   2   16.20    9.10 
   8  -2  -2   33.20    7.90 
   8   2  -2   22.10    7.50 
  -8   2   2   41.50   10.90 
   8   2  -2   27.10   11.10 
   7  -2  -2    6.80    4.70 
  -7  -2   2   10.60    6.20 
   7  -2  -2    1.50    6.00 
   7  -2  -2    4.20    3.00 
  -7   2   2    8.50    4.60 
   7   2  -2    4.70    7.00 
   7   2  -2    4.40    3.80 
   7   2  -2    5.00    3.50 
   6  -2  -2   56.19    9.40 
   6  -2  -2   34.50    7.90 
   6  -2  -2   37.70    7.00 
  -6  -2   2   41.10    9.40 
   6   2  -2   55.29   12.10 
  -6   2   2   44.60    9.90 
   6   2  -2   41.30    7.60 
   6   2  -2   45.10    8.10 
   5  -2  -2   14.00    3.90 
   5  -2  -2   14.40    4.00 
   5  -2  -2    5.80    3.60 
  -5  -2   2   20.40    6.10 
  -5  -2   2   12.80    3.30 
  -5   2   2   21.60    4.20 
   5   2  -2   13.50    4.30 
   5   2  -2   12.70    3.70 
   5   2  -2   20.40    6.40 
  -5   2   2   15.20    5.90 
   4  -2  -2  179.58   15.80 
  -4  -2   2  204.38   13.20 
   4  -2  -2  221.68   13.40 
  -4  -2   2  211.58   17.20 
  -4  -2   2  202.08   12.80 
   4  -2  -2  191.58   13.60 
  -4   2   2  201.88   13.00 
  -4   2   2  198.08   12.60 
   4   2  -2  191.78   13.20 
   4   2  -2  188.58   16.00 
   4   2  -2  210.48   13.10 
  -4   2   2  200.08   16.80 
   3  -2  -2 2815.32  108.19 
   3  -2  -2 2859.61  102.79 
  -3  -2   2 2788.52  103.69 
  -3  -2   2 2749.23  102.89 
  -3  -2   2 2740.03  108.29 
   3  -2  -2 2825.32  104.69 
  -3   2   2 2801.32  103.39 
  -3   2   2 2696.73  108.39 
   3   2  -2 2825.32  102.49 
   3   2  -2 2888.41  104.49 
  -3   2   2 2771.42  102.79 
   3   2  -2 2689.53  107.89 
  -2  -2   2   40.70    4.30 
  -2  -2   2   39.30    3.60 
   2  -2  -2   34.10    3.30 
   2  -2  -2   33.60    4.00 
  -2  -2   2   42.20    5.30 
   2  -2  -2   43.50    5.00 
  -2   2   2   34.50    3.40 
  -2   2   2   29.20    3.60 
   2   2  -2   24.60    3.90 
   2   2  -2   30.60    3.90 
   2   2  -2   29.50    3.00 
  -2   2   2   33.90    4.70 
   0  -2   2   93.59    6.10 
   0  -2   2   93.19    4.90 
   0  -2   2   98.59    4.00 
   0  -2  -2  104.99    4.50 
   0  -2   2   94.09    5.80 
   0  -2  -2   97.09    5.80 
   0   2   2  108.79    4.50 
   0   2  -2   94.29    5.80 
   0   2   2  101.29    4.30 
   0   2   2  109.69    4.90 
   0   2   2   95.99    5.80 
   0   2  -2   91.79    5.00 
  -2  -2  -2 1857.21   68.69 
  -2  -2  -2 1872.91   66.59 
   2  -2   2 1920.21   67.39 
   2  -2   2 1731.33   71.99 
   2  -2   2 1943.31   70.09 
  -2  -2  -2 1887.01   70.49 
  -2   2  -2 1839.92   68.79 
   2   2   2 1774.12   71.59 
  -2   2  -2 1859.31   67.79 
   2   2   2 1944.51   66.69 
   2   2   2 1873.11   69.49 
  -2   2  -2 1815.12   70.79 
   2   2   2 1891.71   66.09 
   3  -2   2   13.10    4.20 
   3  -2   2   25.10    5.40 
  -3  -2  -2   16.40    1.90 
   3  -2   2   19.10    2.60 
  -3  -2  -2   13.30    3.40 
  -3  -2  -2   17.70    3.40 
   3   2   2   19.20    2.20 
  -3   2  -2   17.10    2.40 
  -3   2  -2   18.50    4.60 
   3   2   2   14.00    4.00 
   3   2   2   21.40    3.80 
  -3   2  -2   16.80    3.20 
   4  -2   2  364.36   23.30 
   4  -2   2  338.97   17.00 
   4  -2   2  340.37   19.80 
  -4  -2  -2  349.07   21.80 
  -4  -2  -2  353.06   15.00 
   4   2   2  336.57   16.20 
  -4   2  -2  362.36   16.30 
   4   2   2  353.86   23.50 
   4   2   2  362.96   19.90 
  -4   2  -2  330.07   21.90 
   5  -2   2    7.20    3.20 
  -5  -2  -2    6.80    3.50 
   5  -2   2    1.80    2.10 
  -5  -2  -2    1.90    1.30 
   5  -2   2   -1.70    2.30 
  -5   2  -2    1.60    2.70 
   5   2   2    3.10    2.50 
   5   2   2    4.20    1.90 
  -5   2  -2   -0.10    1.60 
   5   2   2    2.90    2.70 
   6  -2   2   17.70    3.90 
   6  -2   2   20.90    7.10 
  -6  -2  -2   16.50    5.50 
   6  -2   2   10.70    4.90 
  -6  -2  -2   17.70    3.10 
  -6   2  -2    7.70    5.20 
   6   2   2   16.00    4.00 
   6   2   2   16.20    6.70 
  -6   2  -2   31.10    4.30 
   6   2   2   14.90    5.30 
   7  -2   2   -1.90    3.00 
   7  -2   2   -5.50    3.30 
   7   2   2   -6.00    3.90 
   7   2   2    5.80    2.80 
   8  -3  -2   -3.80    4.40 
  -8  -3   2   -3.90    6.80 
   8  -3  -2    8.70    4.70 
   8   3  -2   -0.80    3.10 
  -8   3   2   24.80    8.80 
   8   3  -2   -2.30    3.50 
   7  -3  -2   34.00    7.70 
  -7  -3   2   24.70    8.40 
   7  -3  -2   27.20   15.30 
   7  -3  -2   22.50    5.70 
  -7   3   2   22.10    7.90 
   7   3  -2   27.50    6.60 
   7   3  -2   24.50    7.50 
   7   3  -2   16.20    5.20 
   6  -3  -2   90.19    9.80 
   6  -3  -2   99.89   11.00 
   6  -3  -2   85.29   12.80 
  -6  -3   2   85.69   12.90 
   6   3  -2   66.19   12.80 
   6   3  -2   88.99   10.00 
   6   3  -2   81.99    9.20 
  -6   3   2   84.49   12.80 
   5  -3  -2   38.20    6.70 
  -5  -3   2   28.90    5.30 
   5  -3  -2   33.20    8.00 
  -5  -3   2   40.40    8.90 
   5  -3  -2   40.20    7.20 
  -5   3   2   43.80    9.80 
   5   3  -2   48.40    6.30 
   5   3  -2   46.50    5.90 
   5   3  -2   39.20    8.40 
  -4  -3   2  756.02   39.50 
   4  -3  -2  654.53   38.70 
  -4  -3   2  766.12   33.40 
   4  -3  -2  784.02   33.80 
  -4  -3   2  752.52   33.80 
   4  -3  -2  738.23   38.70 
   4   3  -2  781.32   34.70 
   4   3  -2  718.63   38.70 
  -4   3   2  807.62   33.90 
  -4   3   2  783.72   40.30 
  -4   3   2  671.43   35.90 
   4   3  -2  777.92   33.30 
   3  -3  -2 4114.19  145.19 
  -3  -3   2 4028.90  151.08 
   3  -3  -2 4076.39  150.78 
   3  -3  -2 4083.29  147.19 
  -3  -3   2 3957.70  145.39 
  -3  -3   2 3959.90  146.09 
  -3   3   2 3915.71  151.18 
   3   3  -2 4141.69  146.89 
  -3   3   2 4052.69  145.19 
   3   3  -2 4070.89  144.79 
  -3   3   2 3977.40  145.69 
   3   3  -2 3723.33  150.08 
   2  -3  -2 1051.79   39.20 
   2  -3  -2  984.40   41.10 
  -2  -3   2 1066.89   39.70 
  -2  -3   2  981.90   42.80 
   2  -3  -2  995.20   42.50 
  -2  -3   2 1017.50   41.00 
  -2   3   2 1043.20   40.80 
  -2   3   2 1054.09   39.40 
  -2   3   2  947.61   42.80 
   2   3  -2 1003.20   42.90 
   2   3  -2 1017.50   41.10 
   2   3  -2 1074.39   39.10 
   0  -3  -2  454.45   19.80 
   0  -3   2  514.35   20.40 
   0  -3   2  517.95   18.00 
   0  -3  -2  514.15   17.90 
   0  -3   2  432.16   21.90 
   0   3  -2  428.66   19.60 
   0   3   2  487.55   17.80 
   0   3   2  498.15   17.70 
   0   3  -2  509.05   17.70 
   0   3  -2  508.65   20.30 
   0   3   2  531.35   18.90 
   0   3  -2  477.15   19.00 
   0   3   2  477.75   19.90 
   1  -3   2 5604.34  193.78 
  -1   3  -2 5455.75  193.98 
   1   3   2 5435.06  192.68 
   2  -3   2 3524.75  121.19 
   2  -3   2 3284.77  124.89 
  -2  -3  -2 3454.55  122.29 
   2  -3   2 3548.04  123.79 
  -2  -3  -2 3514.35  124.19 
   2   3   2 3528.55  119.79 
   2   3   2 3104.19  125.09 
  -2   3  -2 3313.97  124.69 
   2   3   2 3443.86  122.99 
  -2   3  -2 3404.36  122.49 
  -2   3  -2 3322.47  121.49 
  -3  -3  -2    3.30    1.70 
   3  -3   2    2.00    1.10 
   3  -3   2    0.60    1.20 
  -3  -3  -2    1.70    0.80 
  -3  -3  -2    2.30    1.50 
   3  -3   2    2.20    1.90 
   3   3   2    1.30    1.60 
  -3   3  -2    2.40    1.70 
   3   3   2    4.20    1.20 
  -3   3  -2   -1.70    1.00 
  -3   3  -2    1.80    1.20 
   3   3   2    1.30    1.10 
   4  -3   2   39.40    8.00 
   4  -3   2   35.60    6.20 
   4  -3   2   42.00    4.60 
  -4  -3  -2   35.10    3.10 
  -4  -3  -2   40.00    7.50 
  -4   3  -2   35.70    7.20 
   4   3   2   33.20    7.40 
   4   3   2   37.60    6.20 
  -4   3  -2   36.70    4.00 
   4   3   2   42.10    4.00 
   5  -3   2    8.50    3.80 
   5  -3   2   11.70    3.20 
   5  -3   2   12.00    4.10 
  -5  -3  -2    4.30    3.30 
  -5  -3  -2    6.60    1.80 
  -5   3  -2    6.50    4.70 
   5   3   2    5.60    2.90 
  -5   3  -2    6.80    2.40 
   5   3   2   14.90    4.70 
   5   3   2    7.80    2.20 
  -6  -3  -2    4.90    4.10 
   6  -3   2    3.10    4.20 
   6  -3   2    4.70    3.80 
   6  -3   2    5.10    2.60 
  -6  -3  -2    1.80    1.90 
   6   3   2    7.60    2.30 
  -6   3  -2    9.50    5.40 
   6   3   2    5.40    3.50 
   6   3   2    6.80    5.10 
   7  -3   2   89.89   11.80 
   7  -3   2  103.49   10.50 
   7   3   2   99.59    8.30 
   7   3   2   91.89   12.00 
   8  -4  -2    4.40    4.90 
   8  -4  -2   -5.70    2.50 
  -8  -4   2   12.20    8.40 
  -8   4   2    0.10    6.60 
   8   4  -2    0.00    4.10 
   8   4  -2   -0.30    3.50 
   7  -4  -2    2.00    3.30 
   7  -4  -2    2.90    4.00 
  -7  -4   2    0.90    5.30 
   7   4  -2   11.30    4.30 
  -7   4   2   -5.40    4.00 
   7   4  -2    9.70    6.00 
   7   4  -2    8.80    4.10 
   6  -4  -2   38.40    7.70 
  -6  -4   2   38.10   10.50 
   6  -4  -2   40.50   11.00 
   6  -4  -2   37.10    7.90 
   6   4  -2   16.00    6.10 
  -6   4   2   27.00    7.70 
   6   4  -2   28.00    6.80 
   6   4  -2   36.90    7.00 
  -5  -4   2   34.80    5.60 
   5  -4  -2   35.50    6.60 
   5  -4  -2   42.20    8.70 
   5  -4  -2   34.20    6.00 
  -5  -4   2   26.70    8.00 
   5   4  -2   24.10    5.40 
  -5   4   2   34.00    8.60 
   5   4  -2   29.50    5.80 
   5   4  -2   28.40    7.00 
  -4  -4   2  815.02   34.50 
  -4  -4   2  792.32   40.40 
  -4  -4   2  783.92   35.00 
   4  -4  -2  796.02   36.10 
   4  -4  -2  736.43   39.30 
   4  -4  -2  805.12   34.70 
   4   4  -2  712.53   39.30 
  -4   4   2  768.92   33.80 
   4   4  -2  783.02   35.30 
   4   4  -2  766.32   33.80 
  -4   4   2  757.42   34.10 
  -4   4   2  777.92   40.80 
   3  -4  -2  118.19    8.30 
  -3  -4   2  123.59    9.00 
   3  -4  -2  119.19    9.40 
  -3  -4   2  116.69    8.50 
   3  -4  -2  120.59   10.90 
  -3  -4   2  114.89   10.90 
  -3   4   2  107.89    8.30 
   3   4  -2  125.79    9.20 
   3   4  -2  124.99    8.30 
  -3   4   2  121.19   11.40 
  -3   4   2  135.69    8.70 
   3   4  -2  106.29   10.50 
   2  -4  -2 1770.92   65.19 
   2  -4  -2 1731.43   67.49 
   2  -4  -2 1751.32   68.89 
  -2  -4   2 1765.72   67.29 
  -2  -4   2 1770.72   69.29 
  -2  -4   2 1879.41   66.09 
   2   4  -2 1813.82   67.39 
   2   4  -2 1898.41   65.39 
  -2   4   2 1740.23   66.69 
  -2   4   2 1679.93   69.39 
   2   4  -2 1668.83   68.99 
  -2   4   2 1767.62   65.29 
  -1  -4   2  487.75   19.10 
  -1  -4   2  467.55   20.80 
   1  -4  -2  476.35   21.10 
  -1  -4   2  499.45   21.40 
   1  -4  -2  496.85   20.70 
   1   4  -2  461.25   20.90 
  -1   4   2  499.25   21.10 
  -1   4   2  498.85   18.80 
   1   4  -2  492.95   18.90 
  -1   4   2  471.25   21.20 
   1   4  -2  498.85   21.10 
   0  -4   2  382.46   16.30 
   0  -4   2  364.36   14.90 
   0  -4   2  382.46   14.30 
   0  -4  -2  331.37   15.60 
   0  -4   2  358.36   16.30 
   0   4  -2  380.36   15.10 
   0   4   2  406.36   15.20 
   0   4   2  374.16   13.60 
   0   4   2  371.26   13.40 
   0   4  -2  365.76   14.50 
   0   4  -2  379.36   14.10 
   0   4   2  362.16   15.60 
   0   4  -2  375.26   16.20 
  -1  -4  -2 2241.78   77.89 
   1  -4   2 2329.17   80.39 
  -1  -4  -2 2211.38   78.59 
   1  -4   2 2225.48   79.59 
   1  -4   2 2177.78   79.39 
  -1  -4  -2 2413.66   79.89 
   1  -4   2 2139.49   79.49 
   1  -4   2 2198.98   79.89 
  -1   4  -2 2169.78   79.39 
   1   4   2 2148.19   80.59 
  -1   4  -2 2096.59   79.89 
   1   4   2 2179.08   78.19 
   1   4   2 2150.88   78.99 
  -1   4  -2 2175.98   80.09 
  -2  -4  -2   36.30    4.40 
   2  -4   2   41.80    3.60 
   2  -4   2   40.60    4.80 
   2  -4   2   43.90    4.60 
   2   4   2   45.40    2.20 
  -2   4  -2   38.10    3.70 
   2   4   2   41.40    2.40 
   2   4   2   48.50    4.40 
  -2   4  -2   41.30    4.00 
   2   4   2   36.70    5.00 
  -2   4  -2   46.60    5.10 
   3  -4   2  560.74   26.40 
  -3  -4  -2  574.44   21.30 
   3  -4   2  593.84   23.90 
  -3  -4  -2  563.74   25.10 
   3  -4   2  548.65   28.30 
  -3  -4  -2  572.14   27.70 
  -3   4  -2  551.54   23.60 
   3   4   2  572.24   25.90 
  -3   4  -2  574.24   25.20 
   3   4   2  545.35   29.20 
  -3   4  -2  557.44   28.60 
  -4  -4  -2  416.76   17.00 
   4  -4   2  431.86   26.00 
   4  -4   2  422.06   20.40 
   4  -4   2  477.55   24.00 
  -4  -4  -2  416.96   24.70 
  -4   4  -2  433.56   26.00 
  -4   4  -2  422.26   19.50 
   4   4   2  418.76   22.50 
   4   4   2  436.46   18.30 
   4   4   2  403.66   26.20 
   5  -4   2   21.10    4.30 
   5  -4   2   22.50    5.70 
  -5  -4  -2   26.80    2.60 
   5  -4   2   16.00    5.60 
  -5  -4  -2   16.10    4.80 
   5   4   2   16.60    3.20 
   5   4   2   24.60    7.20 
  -5   4  -2   22.60    6.20 
  -5   4  -2   24.50    3.40 
   5   4   2   20.80    5.20 
   6  -4   2  346.77   26.60 
  -6  -4  -2  369.76   26.00 
  -6  -4  -2  334.37   15.10 
   6  -4   2  354.06   23.60 
   6  -4   2  335.37   20.20 
   6   4   2  320.77   22.20 
   6   4   2  339.07   16.90 
   6   4   2  321.77   27.00 
  -6   4  -2  353.06   27.00 
   7  -4   2   22.50    7.40 
   7  -4   2   39.50    7.70 
   7   4   2   31.00    7.30 
  -8  -5   2   19.30    7.90 
   8  -5  -2   18.70    6.50 
   8  -5  -2    9.80    5.20 
  -8   5   2    3.00   10.10 
   8   5  -2   10.20    5.20 
   8   5  -2    6.70    3.80 
   7  -5  -2  436.26   26.90 
  -7  -5   2  459.45   46.90 
   7   5  -2  328.87   30.40 
   7   5  -2  457.95   26.00 
   7   5  -2  412.96   25.30 
  -7   5   2  400.66   33.80 
   6  -5  -2  597.14   33.90 
   6  -5  -2  624.54   33.20 
  -6  -5   2  626.34   39.70 
   6  -5  -2  619.24   38.90 
   6   5  -2  667.13   32.60 
   6   5  -2  646.14   43.10 
  -6   5   2  604.34   40.00 
   6   5  -2  545.65   38.10 
   5  -5  -2  307.47   18.70 
   5  -5  -2  301.37   19.70 
   5  -5  -2  308.97   23.20 
  -5  -5   2  326.07   17.90 
  -5  -5   2  305.27   23.60 
  -5   5   2  289.47   23.60 
   5   5  -2  330.97   19.20 
   5   5  -2  268.47   22.70 
   5   5  -2  310.07   18.20 
  -4  -5   2   27.40    5.00 
  -4  -5   2   29.70    6.70 
   4  -5  -2   38.80    8.10 
   4  -5  -2   25.60    4.70 
  -4  -5   2   24.70    4.80 
   4  -5  -2   26.90    5.40 
   4   5  -2   29.30    5.60 
  -4   5   2   35.30    4.50 
   4   5  -2   32.30    4.30 
   4   5  -2   33.80    7.70 
  -4   5   2   27.10    4.70 
  -4   5   2   26.00    6.40 
  -3  -5   2  726.33   32.30 
  -3  -5   2  768.12   32.00 
   3  -5  -2  759.72   35.90 
  -3  -5   2  753.22   36.20 
   3  -5  -2  765.32   31.70 
   3  -5  -2  766.22   33.50 
  -3   5   2  755.92   31.40 
   3   5  -2  689.53   35.70 
  -3   5   2  746.03   31.90 
  -3   5   2  720.93   36.50 
   3   5  -2  749.33   31.00 
   3   5  -2  739.93   32.50 
   2  -5  -2  981.40   41.00 
  -2  -5   2  976.50   39.60 
  -2  -5   2 1005.70   38.10 
  -2  -5   2  945.61   41.10 
   2  -5  -2 1002.80   37.70 
   2  -5  -2  968.20   39.80 
   2   5  -2  911.21   41.10 
   2   5  -2  994.50   39.50 
  -2   5   2  977.70   37.60 
  -2   5   2  951.80   38.90 
  -2   5   2  944.21   41.70 
   2   5  -2 1019.60   37.40 
   1  -5  -2 2509.95  100.99 
  -1  -5   2 2903.21  104.39 
   1  -5  -2 3071.59  103.69 
  -1  -5   2 2927.31  103.79 
  -1  -5   2 2998.20  101.69 
   1  -5  -2 2873.81  104.09 
   1   5  -2 2598.34  103.69 
  -1   5   2 2947.71  101.09 
  -1   5   2 2795.22  104.29 
   1   5  -2 2978.80  103.99 
  -1   5   2 2863.21  103.49 
   0  -5   2 1279.97   48.60 
   0  -5   2 1268.47   48.30 
   0  -5   2 1288.17   46.90 
   0  -5  -2 1215.58   47.70 
   0   5   2 1264.27   47.40 
   0   5  -2 1331.47   47.20 
   0   5   2 1279.77   44.90 
   0   5  -2 1262.47   46.60 
   0   5   2 1263.37   45.00 
   0   5  -2 1320.87   46.20 
   0   5   2 1296.37   47.30 
   0   5  -2 1370.16   48.60 
   0   5  -2 1276.97   48.70 
   1  -5   2 1934.11   69.59 
   1  -5   2 1877.61   69.19 
  -1  -5  -2 1889.01   68.09 
  -1  -5  -2 2021.50   69.69 
   1  -5   2 1942.31   69.39 
   1  -5   2 1936.61   68.99 
  -1  -5  -2 1884.91   67.39 
   1   5   2 1868.01   70.39 
  -1   5  -2 1855.91   69.89 
   1   5   2 1921.51   68.49 
  -1   5  -2 1831.42   69.69 
   1   5   2 1870.51   67.39 
  -1   5  -2 1893.81   69.09 
   2  -5   2  751.42   29.00 
   2  -5   2  714.23   31.50 
   2  -5   2  754.42   30.80 
   2  -5   2  733.23   30.00 
  -2  -5  -2  732.53   29.40 
  -2  -5  -2  755.62   31.20 
   2   5   2  674.43   32.20 
   2   5   2  734.53   29.80 
  -2   5  -2  727.83   29.40 
  -2   5  -2  761.52   32.50 
  -2   5  -2  727.33   29.60 
  -3  -5  -2  349.07   17.60 
   3  -5   2  367.46   19.20 
   3  -5   2  363.06   20.80 
  -3  -5  -2  367.86   20.00 
   3  -5   2  388.36   17.00 
   3   5   2  369.36   13.90 
   3   5   2  350.46   21.40 
  -3   5  -2  358.46   17.80 
  -3   5  -2  347.57   16.60 
  -3   5  -2  335.37   20.70 
   3   5   2  347.87   18.20 
   3   5   2  372.16   13.60 
  -4  -5  -2  124.89    5.80 
   4  -5   2  122.59    8.80 
   4  -5   2  122.79   10.70 
  -4  -5  -2  108.39   10.80 
   4  -5   2  123.49   12.10 
   4   5   2  124.49   10.10 
  -4   5  -2  112.79    8.30 
   4   5   2  113.29   12.20 
   4   5   2  123.79    6.60 
  -4   5  -2  118.99   12.10 
  -5  -5  -2    8.90    3.60 
   5  -5   2    8.60    4.40 
   5  -5   2   11.70    4.80 
   5  -5   2   14.30    3.50 
  -5   5  -2    9.50    4.10 
   5   5   2   15.60    2.60 
  -5   5  -2   11.50    2.90 
   5   5   2   10.30    3.80 
   5   5   2   21.10    6.70 
   6  -5   2  200.48   18.90 
   6  -5   2  186.38   14.00 
  -6  -5  -2  176.38    8.80 
   6  -5   2  182.98   15.80 
   6   5   2  166.98   18.20 
  -6   5  -2  188.18   18.90 
   6   5   2  175.38   15.10 
   6   5   2  169.08   10.00 
   7  -5   2   38.50    7.70 
   7  -5   2   60.09   11.60 
   7   5   2   34.30    7.20 
  -8  -6   2   80.99   15.10 
   8  -6  -2   90.19   12.10 
   8  -6  -2   86.19   14.40 
   8   6  -2   92.29   10.70 
   8   6  -2  118.29   12.50 
  -8   6   2   75.19   24.70 
   7  -6  -2  233.28   19.50 
   7  -6  -2  218.08   18.30 
   7  -6  -2  198.08   39.50 
  -7  -6   2  264.27   25.10 
   7   6  -2  242.68   17.80 
   7   6  -2  233.58   17.20 
   7   6  -2  186.08   22.10 
  -7   6   2  245.78   24.90 
  -6  -6   2 1141.39   58.79 
   6  -6  -2 1174.98   57.39 
   6  -6  -2 1076.29   57.19 
  -6  -6   2 1022.80   50.89 
   6  -6  -2 1048.50   51.39 
   6   6  -2 1135.19   49.40 
   6   6  -2  994.50   62.79 
   6   6  -2 1122.79   62.89 
  -6   6   2 1127.89   59.89 
   5  -6  -2  253.77   17.80 
  -5  -6   2  259.47   15.90 
  -5  -6   2  277.77   21.90 
   5  -6  -2  269.17   17.30 
   5  -6  -2  278.17   21.60 
   5   6  -2  234.08   20.70 
   5   6  -2  263.77   18.60 
  -5   6   2  241.48   21.50 
   5   6  -2  270.07   16.50 
  -4  -6   2  163.08   11.60 
   4  -6  -2  146.99   11.90 
  -4  -6   2  156.68   14.50 
  -4  -6   2  169.48   11.60 
   4  -6  -2  163.98   14.40 
   4  -6  -2  169.38   11.70 
   4   6  -2  147.69   10.60 
  -4   6   2  170.18   11.10 
  -4   6   2  168.18   15.50 
  -4   6   2  166.28   11.30 
   4   6  -2  165.28   14.90 
   4   6  -2  150.08   11.20 
   3  -6  -2    5.70    1.90 
   3  -6  -2    6.20    2.20 
  -3  -6   2    4.80    2.80 
  -3  -6   2    1.70    1.40 
   3  -6  -2    2.30    1.90 
  -3  -6   2    6.80    2.10 
  -3   6   2    1.20    1.50 
  -3   6   2    4.80    1.50 
   3   6  -2    3.60    1.50 
  -3   6   2    2.50    1.90 
   3   6  -2    3.70    1.60 
   3   6  -2    2.40    1.80 
   2  -6  -2  413.36   20.40 
   2  -6  -2  430.06   18.50 
  -2  -6   2  418.86   20.20 
   2  -6  -2  443.46   21.50 
  -2  -6   2  423.36   18.80 
  -2  -6   2  437.66   21.80 
   2   6  -2  432.26   18.10 
  -2   6   2  454.65   20.00 
  -2   6   2  404.66   21.90 
   2   6  -2  434.26   20.00 
   2   6  -2  405.36   21.70 
  -2   6   2  432.86   18.40 
   1  -6  -2  294.87   13.40 
  -1  -6   2  256.57   13.10 
   1  -6  -2  256.67   11.00 
  -1  -6   2  290.57   13.50 
   1  -6  -2  261.17   13.40 
  -1  -6   2  251.17   13.50 
  -1  -6   2  282.97   11.90 
  -1   6   2  253.97   12.80 
   1   6  -2  289.17   13.50 
   1   6  -2  279.37   11.70 
   1   6  -2  248.58   13.40 
  -1   6   2  280.97   14.00 
  -1   6   2  272.87   11.00 
   0  -6   2  287.07   13.50 
   0  -6   2  285.87   12.30 
   0  -6  -2  275.17   12.90 
   0  -6   2  294.67   13.80 
   0   6  -2  279.27   12.20 
   0   6   2  318.87   13.10 
   0   6  -2  296.07   11.90 
   0   6  -2  292.37   12.50 
   0   6  -2  273.97   13.50 
   0   6   2  279.07   12.50 
   1  -6   2 1647.84   59.99 
   1  -6   2 1653.43   59.99 
  -1  -6  -2 1612.74   58.39 
  -1  -6  -2 1716.53   60.39 
  -1  -6  -2 1582.44   57.89 
   1  -6   2 1588.94   59.99 
   1  -6   2 1709.63   59.59 
   1   6   2 1601.14   57.49 
   1   6   2 1617.04   58.69 
  -1   6  -2 1614.14   60.59 
  -1   6  -2 1592.64   59.59 
  -1   6  -2 1594.24   60.39 
   1   6   2 1585.84   61.09 
   2  -6   2  785.72   35.10 
   2  -6   2  804.52   32.80 
  -2  -6  -2  861.21   34.30 
   2  -6   2  839.82   32.00 
   2  -6   2  800.02   33.50 
  -2  -6  -2  815.12   32.10 
  -2   6  -2  815.42   32.40 
  -2   6  -2  786.42   35.10 
  -2   6  -2  802.52   32.40 
   2   6   2  831.72   32.60 
   2   6   2  774.52   35.40 
   3  -6   2  441.16   22.00 
  -3  -6  -2  429.86   20.40 
  -3  -6  -2  450.95   22.90 
   3  -6   2  422.36   19.30 
   3  -6   2  455.45   23.70 
   3   6   2  416.16   24.30 
   3   6   2  417.66   20.70 
  -3   6  -2  426.26   19.40 
  -3   6  -2  436.96   24.20 
  -3   6  -2  413.06   20.20 
  -4  -6  -2  314.07   21.70 
  -4  -6  -2  383.96   14.10 
   4  -6   2  411.56   22.20 
   4  -6   2  378.06   19.10 
   4  -6   2  396.56   24.10 
  -4  -6  -2  361.96   23.40 
   4   6   2  400.26   14.20 
   4   6   2  321.77   23.50 
  -4   6  -2  383.96   18.30 
   4   6   2  409.16   21.00 
  -4   6  -2  366.86   24.10 
   4   6   2  382.46   14.60 
   5  -6   2   28.10    5.10 
  -5  -6  -2   26.50    2.20 
   5  -6   2   21.50    6.50 
   5  -6   2   21.80    5.30 
  -5   6  -2   27.30    7.00 
   5   6   2   30.00    6.00 
   5   6   2   26.30    7.50 
   6  -6   2   -4.50    3.20 
   6  -6   2    7.00    3.00 
  -6  -6  -2    0.70    1.00 
   6  -6   2    3.30    3.30 
  -6   6  -2    2.20    4.60 
   6   6   2    0.30    1.30 
   6   6   2   -2.80    2.20 
   6   6   2   -0.50    4.10 
   7  -6   2   25.20    6.30 
   7   6   2   15.10    6.00 
   8  -7  -2   51.69   10.20 
  -8  -7   2   37.00   11.40 
   8  -7  -2   19.00    7.20 
   8   7  -2   35.80    8.00 
  -8   7   2   27.70   17.20 
   8   7  -2   50.89    8.60 
   7  -7  -2  414.26   26.90 
   7  -7  -2  429.16   28.30 
  -7  -7   2  446.46   33.70 
   7   7  -2  427.76   25.80 
   7   7  -2  363.06   32.40 
   7   7  -2  455.85   25.60 
  -7   7   2  419.36   34.50 
  -6  -7   2   67.29    7.60 
   6  -7  -2   74.09   16.40 
   6  -7  -2   68.69   11.30 
  -6  -7   2   98.29   13.80 
   6  -7  -2   93.89   13.10 
   6   7  -2   76.79   15.30 
  -6   7   2   88.49   16.40 
   6   7  -2   70.89    9.20 
   6   7  -2   68.79    8.40 
   5  -7  -2  329.67   20.90 
   5  -7  -2  317.77   19.50 
  -5  -7   2  322.37   18.40 
   5  -7  -2  328.87   23.80 
  -5  -7   2  324.77   24.30 
   5   7  -2  273.77   25.40 
  -5   7   2  328.77   25.50 
   5   7  -2  332.87   25.00 
   5   7  -2  324.87   18.70 
   4  -7  -2   40.30    5.30 
   4  -7  -2   31.20    6.30 
  -4  -7   2   42.00    5.30 
   4  -7  -2   49.99    6.30 
  -4  -7   2   48.00    9.30 
  -4  -7   2   33.10    5.60 
   4   7  -2   36.40    4.70 
  -4   7   2   38.70    4.80 
  -4   7   2   30.60    7.40 
   4   7  -2   42.20    9.00 
  -4   7   2   39.30    4.80 
   4   7  -2   44.10    5.40 
   3  -7  -2   17.30    3.40 
  -3  -7   2   16.80    3.50 
  -3  -7   2   13.50    3.40 
   3  -7  -2   22.20    5.30 
  -3  -7   2   19.30    3.50 
   3  -7  -2   16.00    3.80 
  -3   7   2   17.10    3.20 
   3   7  -2   18.10    3.50 
  -3   7   2   16.20    4.50 
  -3   7   2   18.30    3.40 
   3   7  -2   21.30    5.00 
   3   7  -2   15.70    3.10 
   2  -7  -2  102.49    8.20 
   2  -7  -2   94.09    6.20 
  -2  -7   2   99.29    6.50 
   2  -7  -2   98.09    7.60 
  -2  -7   2   99.59    7.50 
  -2  -7   2   89.99    8.00 
  -2   7   2  103.69    7.10 
  -2   7   2   79.69    8.00 
   2   7  -2   98.69    7.20 
   2   7  -2   95.09    5.90 
   2   7  -2   89.09    8.20 
  -2   7   2  101.49    6.20 
  -1  -7   2   96.69    6.70 
   1  -7  -2  113.99    7.00 
   1  -7  -2  103.09    5.10 
  -1  -7   2  102.59    5.60 
  -1  -7   2   95.79    7.00 
   1  -7  -2   99.49    6.90 
  -1  -7   2   92.49    6.60 
  -1   7   2  102.69    7.40 
   1   7  -2  100.89    5.50 
   1   7  -2   85.19    6.80 
   1   7  -2  103.89    6.80 
  -1   7   2  102.59    4.90 
  -1   7   2  106.69    6.60 
   0  -7   2   40.50    3.90 
   0  -7  -2   39.00    3.50 
   0  -7   2   42.60    3.90 
   0  -7   2   53.99    3.50 
   0   7  -2   38.50    3.00 
   0   7   2   42.40    3.70 
   0   7  -2   44.50    4.10 
   0   7   2   43.00    3.30 
   0   7  -2   45.50    3.40 
   0   7  -2   44.90    3.40 
  -1  -7  -2   30.40    2.30 
   1  -7   2   28.20    2.90 
  -1  -7  -2   37.20    2.60 
   1  -7   2   34.80    3.80 
  -1  -7  -2   26.70    3.50 
   1  -7   2   34.90    3.30 
   1  -7   2   30.90    3.20 
  -1   7  -2   33.20    3.30 
  -1   7  -2   33.90    3.60 
   1   7   2   33.60    2.60 
   1   7   2   33.70    2.00 
   1   7   2   31.20    3.70 
  -1   7  -2   37.90    3.70 
   2  -7   2 1081.19   42.80 
   2  -7   2 1106.69   43.70 
  -2  -7  -2 1094.39   42.00 
  -2  -7  -2 1096.69   44.10 
   2  -7   2 1137.09   42.20 
   2   7   2 1146.59   42.50 
  -2   7  -2 1071.49   45.50 
   2   7   2 1030.60   45.70 
  -2   7  -2 1109.09   42.70 
  -2   7  -2 1074.79   42.40 
   3  -7   2   79.89    7.60 
  -3  -7  -2   68.59    8.30 
   3  -7   2   87.99    8.50 
  -3  -7  -2   78.49    6.50 
   3  -7   2   85.09    6.30 
  -3   7  -2   68.59    8.10 
   3   7   2   71.49    8.60 
  -3   7  -2   74.79    6.50 
  -3   7  -2   73.59    5.90 
   3   7   2   68.59    6.30 
   4  -7   2  724.13   33.90 
  -4  -7  -2  652.63   31.90 
   4  -7   2  699.13   30.30 
   4  -7   2  708.03   35.60 
   4   7   2  676.13   31.60 
  -4   7  -2  665.63   36.10 
   4   7   2  600.74   35.70 
  -4   7  -2  679.33   29.30 
   5  -7   2    7.40    2.50 
   5  -7   2    4.20    3.80 
   5  -7   2    2.70    3.10 
   5   7   2    2.20    2.80 
   5   7   2   -2.00    3.10 
   6  -7   2   21.40    5.40 
   6  -7   2   19.60    6.20 
   6  -7   2    8.70    5.00 
  -6   7  -2   10.10    5.40 
   6   7   2   12.80    5.50 
   6   7   2   15.30    5.00 
   7  -7   2   35.20    7.50 
   7  -7   2   33.40   10.20 
   7   7   2   18.90    5.70 
   8  -8  -2   -6.00    4.00 
  -8  -8   2   -7.10    5.60 
   8  -8  -2    0.00    4.80 
   8   8  -2    4.60    3.50 
  -8   8   2   12.10   15.30 
   8   8  -2   -2.70    2.50 
  -7  -8   2   44.90   10.70 
   7  -8  -2   65.59   10.90 
   7  -8  -2   83.59   11.70 
   7   8  -2   77.69    9.00 
  -7   8   2   63.59   14.20 
   7   8  -2   47.50   11.30 
   7   8  -2   85.99    9.80 
  -6  -8   2  190.88   13.50 
   6  -8  -2  167.28   22.70 
   6  -8  -2  227.98   17.70 
  -6  -8   2  215.08   20.70 
   6  -8  -2  188.98   19.30 
  -6   8   2  191.18   20.80 
   6   8  -2  216.88   15.40 
   6   8  -2  216.28   15.10 
   6   8  -2  202.08   20.60 
   5  -8  -2    9.00    4.30 
   5  -8  -2    3.10    2.60 
   5  -8  -2    4.00    2.70 
  -5  -8   2    0.60    2.00 
   5   8  -2    3.00    3.40 
   5   8  -2    2.70    1.60 
  -5   8   2    3.40    3.60 
   4  -8  -2   -1.40    1.80 
   4  -8  -2    0.70    1.80 
  -4  -8   2   -0.80    2.00 
  -4  -8   2    3.10    2.00 
   4  -8  -2    2.90    2.00 
   4   8  -2    1.70    2.00 
   4   8  -2    4.00    2.10 
   4   8  -2    5.50    2.90 
  -4   8   2    1.80    1.60 
  -4   8   2    4.20    1.80 
   3  -8  -2  664.23   28.10 
  -3  -8   2  648.14   28.40 
  -3  -8   2  631.04   28.90 
   3  -8  -2  612.34   29.60 
   3  -8  -2  632.64   31.60 
  -3  -8   2  664.23   32.40 
  -3   8   2  568.44   32.10 
  -3   8   2  691.83   28.70 
   3   8  -2  638.84   28.40 
   3   8  -2  654.63   27.10 
   3   8  -2  569.04   31.80 
  -3   8   2  651.23   27.60 
   2  -8  -2 1082.99   43.40 
  -2  -8   2 1039.40   40.40 
  -2  -8   2 1067.69   43.80 
   2  -8  -2 1043.20   42.50 
  -2  -8   2 1002.40   42.10 
   2  -8  -2 1059.99   40.00 
   2   8  -2 1079.59   39.50 
   2   8  -2 1065.69   41.60 
  -2   8   2  951.50   44.00 
   2   8  -2  934.11   43.60 
  -2   8   2 1037.90   41.10 
  -2   8   2 1056.99   39.60 
  -1  -8   2   10.00    1.70 
   1  -8  -2   12.90    2.70 
  -1  -8   2   10.40    2.30 
  -1  -8   2   22.30    3.60 
   1  -8  -2    8.10    1.70 
   1  -8  -2    7.90    1.90 
  -1  -8   2   13.70    2.70 
  -1   8   2    9.60    1.10 
   1   8  -2    9.50    2.30 
   1   8  -2   12.00    1.60 
  -1   8   2   11.50    2.20 
   1   8  -2   13.20    2.90 
  -1   8   2   12.90    2.80 
   0  -8   2  137.59    8.30 
   0  -8  -2  129.39    7.50 
   0  -8   2  133.79    8.00 
   0  -8   2  130.29    7.00 
   0   8  -2  137.89    7.10 
   0   8  -2  139.69    7.30 
   0   8   2  132.29    7.00 
   0   8  -2  134.09    7.30 
   0   8  -2  123.69    8.00 
   0   8   2  148.69    8.00 
  -1  -8  -2    1.20    0.70 
  -1  -8  -2    2.20    0.80 
   1  -8   2    1.90    0.90 
   1  -8   2    2.30    1.00 
   1  -8   2    3.00    1.20 
   1  -8   2    0.20    0.80 
   1   8   2    1.10    0.60 
   1   8   2    3.60    1.40 
  -1   8  -2   -0.10    0.70 
  -1   8  -2    5.10    1.60 
  -1   8  -2    3.20    1.10 
   1   8   2    2.20    0.50 
   2  -8   2   76.69    5.90 
   2  -8   2   73.89    5.50 
  -2  -8  -2   73.09    5.30 
   2  -8   2   72.29    6.10 
   2  -8   2   84.29    7.50 
   2   8   2   69.79    5.30 
  -2   8  -2   64.39    5.30 
   2   8   2   77.69    7.60 
  -2   8  -2   63.99    5.50 
  -2   8  -2   72.89    7.10 
   3  -8   2    5.40    1.90 
   3  -8   2    7.20    2.50 
  -3  -8  -2   11.30    2.50 
   3  -8   2    5.20    2.00 
   3  -8   2    9.00    3.00 
  -3   8  -2    6.40    2.10 
  -3   8  -2    7.30    2.30 
  -3   8  -2    7.40    3.00 
   3   8   2    8.80    2.70 
   3   8   2    8.60    3.10 
   4  -8   2   89.69   10.00 
   4  -8   2   76.09    8.50 
   4  -8   2   79.19    7.30 
  -4  -8  -2   88.59    8.10 
  -4   8  -2   79.79    9.90 
   4   8   2   72.79   10.30 
  -4   8  -2   68.99    6.70 
   4   8   2   81.39    7.80 
   5  -8   2  158.28   15.60 
   5  -8   2  170.38   21.40 
   5  -8   2  161.18   12.20 
   5   8   2  155.28   12.70 
  -5   8  -2  181.98   17.30 
   5   8   2  160.58   16.60 
   6  -8   2   40.70    8.90 
   6  -8   2   25.90    6.40 
   6  -8   2   41.90    8.50 
  -6   8  -2   32.90    9.20 
   6   8   2   35.70    6.80 
   7  -8   2    1.50    4.30 
   7   8   2   -5.50    3.30 
  -8  -9   2   -7.40    6.40 
   8  -9  -2   -4.00    2.30 
   8  -9  -2   -0.60    4.80 
   8   9  -2    2.50    3.40 
  -8   9   2   27.10   17.60 
   8   9  -2    1.70    3.60 
  -6  -9   2  167.38   12.10 
  -6  -9   2  134.89   17.50 
   6  -9  -2  145.59   14.30 
   6  -9  -2  159.48   17.60 
   6  -9  -2  154.98   14.80 
   6   9  -2  135.89   16.90 
  -6   9   2  155.88   18.90 
   6   9  -2  152.28   12.40 
   6   9  -2  159.28   12.80 
   5  -9  -2   70.29    8.30 
   5  -9  -2   90.59    9.60 
  -5  -9   2   65.89   10.10 
  -5  -9   2   95.59    9.10 
   5  -9  -2   76.19   11.30 
   5   9  -2   75.99    7.70 
   5   9  -2   65.19   12.30 
  -5   9   2   67.89   13.00 
  -4  -9   2    2.00    2.70 
   4  -9  -2    9.00    3.70 
   4  -9  -2    7.40    3.10 
  -4  -9   2   12.60    3.10 
   4  -9  -2   12.50    3.40 
  -4   9   2   13.00    3.20 
   4   9  -2    9.60    2.70 
   4   9  -2    9.40    4.30 
   4   9  -2   10.80    3.00 
  -4   9   2    4.90    3.40 
  -3  -9   2   14.20    3.60 
  -3  -9   2   14.30    3.50 
   3  -9  -2   18.80    3.50 
   3  -9  -2   15.50    4.00 
  -3   9   2   17.10    3.40 
   3   9  -2   16.20    4.50 
   3   9  -2   17.10    3.40 
  -3   9   2   17.90    5.00 
   3   9  -2   14.60    3.20 
  -3   9   2   21.00    3.50 
  -2  -9   2  816.02   32.80 
  -2  -9   2  809.02   33.60 
  -2  -9   2  818.32   34.60 
  -2  -9   2  867.81   36.30 
   2  -9  -2  779.32   34.60 
   2  -9  -2  838.12   32.40 
   2  -9  -2  864.51   35.80 
  -2   9   2  812.72   33.30 
   2   9  -2  709.23   35.70 
   2   9  -2  831.02   31.70 
   2   9  -2  835.52   33.80 
  -2   9   2  818.52   31.80 
  -2   9   2  791.42   36.80 
   1  -9  -2 1287.27   47.60 
   1  -9  -2 1090.79   45.50 
  -1  -9   2 1203.08   48.00 
  -1  -9   2 1312.97   47.90 
  -1  -9   2 1230.68   45.50 
   1  -9  -2 1194.58   47.70 
  -1  -9   2 1268.37   47.60 
  -1   9   2 1222.08   44.00 
  -1   9   2 1177.78   46.40 
   1   9  -2 1297.67   47.60 
   1   9  -2 1275.07   45.60 
   1   9  -2 1138.79   48.10 
  -1   9   2 1233.58   48.70 
   0  -9  -2   49.40    4.20 
   0  -9   2   48.50    4.40 
   0  -9   2   47.20    3.70 
   0  -9   2   52.89    4.80 
   0   9  -2   51.89    4.20 
   0   9  -2   53.19    4.00 
   0   9   2   53.19    3.70 
   0   9  -2   56.69    4.10 
   0   9  -2   62.09    5.20 
   0   9   2   56.69    4.70 
   0   9   2   53.69    4.50 
   1  -9   2  795.32   31.30 
  -1  -9  -2  737.13   30.10 
   1  -9   2  812.82   31.70 
  -1  -9  -2  803.22   29.70 
   1  -9   2  820.22   31.90 
   1  -9   2  847.62   31.40 
   1   9   2  784.02   33.20 
  -1   9  -2  772.72   32.50 
  -1   9  -2  758.92   32.20 
   1   9   2  800.72   29.40 
  -1   9  -2  800.62   31.90 
   1   9   2  795.02   28.80 
   2  -9   2   56.59    5.40 
   2  -9   2   52.79    8.60 
   2  -9   2   55.39    4.80 
  -2  -9  -2   51.69    4.40 
   2  -9   2   49.99    5.20 
  -2   9  -2   43.10    7.50 
   2   9   2   54.69    6.30 
  -2   9  -2   50.49    5.90 
  -2   9  -2   54.79    5.00 
   2   9   2   58.59    4.60 
   3  -9   2  176.88   12.30 
  -3  -9  -2  174.08   11.00 
   3  -9   2  188.18   13.20 
   3  -9   2  192.08   11.00 
   3   9   2  185.68   11.30 
  -3   9  -2  204.18   11.50 
  -3   9  -2  171.18   13.90 
   3   9   2  168.28   14.20 
   4  -9   2   47.80    7.90 
   4  -9   2   49.99    5.90 
  -4  -9  -2   53.49    6.10 
   4  -9   2   59.09    8.10 
   4   9   2   56.29    8.70 
  -4   9  -2   32.60    7.10 
   4   9   2   56.99    6.50 
   5  -9   2   87.89   11.00 
  -5  -9  -2   82.89   11.30 
   5  -9   2   80.99    8.50 
   5  -9   2   74.29    9.40 
   5   9   2   98.19    9.40 
   5   9   2   81.59   14.40 
  -5   9  -2   77.89   11.60 
   6  -9   2   11.70    5.30 
   6  -9   2   10.20    4.50 
   6  -9   2    6.00    4.70 
  -6  -9  -2    7.40    5.10 
  -6   9  -2    6.60    6.40 
   6   9   2    7.30    4.10 
   6   9   2   12.50    5.60 
   7  -9   2   22.10    6.30 
   7  -9   2   19.70    6.30 
   7   9   2   20.10    6.20 
   8 -10  -2    2.40    3.90 
   8 -10  -2   10.90    4.90 
  -8 -10   2  -10.60    5.90 
   8  10  -2    2.40    3.90 
   8  10  -2   12.50    4.80 
   7 -10  -2    7.10    3.40 
   7 -10  -2    2.50    3.50 
  -7 -10   2    5.60    4.50 
   7  10  -2    3.60    3.00 
   7  10  -2    2.50    2.30 
  -7  10   2   -0.10    3.70 
   6 -10  -2  164.08   14.80 
   6 -10  -2  131.19   13.10 
  -6 -10   2  131.39   11.10 
  -6 -10   2  181.48   20.60 
   6 -10  -2  144.09   16.70 
  -6  10   2  181.88   19.50 
   6  10  -2  111.99   16.00 
   6  10  -2  140.49   11.90 
   6  10  -2  143.99   11.90 
   5 -10  -2  187.38   15.00 
   5 -10  -2  192.58   14.00 
   5 -10  -2  177.98   16.90 
  -5 -10   2  168.88   13.00 
  -5 -10   2  175.18   16.80 
   5  10  -2  179.78   12.40 
   5  10  -2  150.88   17.00 
  -5  10   2  172.48   17.80 
   4 -10  -2   96.09   10.90 
  -4 -10   2   96.09   11.00 
   4 -10  -2   86.99    9.00 
  -4 -10   2   86.19    8.00 
   4 -10  -2   97.29    8.50 
   4  10  -2   88.69    7.80 
   4  10  -2   80.69    7.20 
  -4  10   2   87.59    7.70 
   4  10  -2   74.29   10.30 
  -4  10   2   82.99   10.80 
  -3 -10   2  417.86   23.20 
   3 -10  -2  405.46   19.40 
   3 -10  -2  390.96   21.10 
   3 -10  -2  403.76   22.40 
  -3 -10   2  395.96   19.70 
  -3 -10   2  409.46   20.40 
  -3  10   2  347.47   23.00 
   3  10  -2  370.36   18.70 
   3  10  -2  387.36   19.30 
  -3  10   2  384.16   18.40 
   3  10  -2  369.26   23.10 
  -3  10   2  382.26   18.90 
  -2 -10   2  267.67   15.00 
  -2 -10   2  268.87   15.90 
  -2 -10   2  275.47   14.30 
   2 -10  -2  282.97   15.50 
  -2 -10   2  284.67   13.70 
   2 -10  -2  293.17   15.90 
   2 -10  -2  263.47   13.10 
  -2  10   2  281.97   17.20 
   2  10  -2  242.98   16.20 
  -2  10   2  274.97   14.00 
   2  10  -2  284.17   14.40 
   2  10  -2  268.57   12.70 
  -2  10   2  271.17   12.60 
   1 -10  -2   19.80    2.90 
   1 -10  -2   16.60    1.80 
  -1 -10   2   19.40    3.30 
  -1 -10   2   20.20    3.00 
  -1 -10   2   21.40    2.40 
  -1 -10   2   20.20    3.60 
   1 -10  -2   22.80    3.10 
   1 -10  -2   21.70    1.80 
  -1  10   2   21.70    3.40 
   1  10  -2   15.20    3.00 
   1  10  -2   19.80    2.30 
  -1  10   2   18.70    1.60 
   1  10  -2   22.80    3.20 
  -1  10   2   20.20    2.60 
   0 -10   2 1779.82   63.39 
   0 -10  -2 1638.34   58.79 
   0 -10  -2 1615.04   62.09 
   0 -10   2 1746.13   61.59 
   0 -10   2 1698.23   63.59 
   0 -10  -2 1430.66   58.59 
   0  10  -2 1733.13   61.99 
   0  10   2 1704.63   63.29 
   0  10  -2 1680.53   61.79 
   0  10   2 1648.14   60.89 
   0  10  -2 1732.33   62.49 
   0  10   2 1729.23   63.09 
   0  10  -2 1677.73   63.79 
  -1 -10  -2   22.70    2.30 
   1 -10   2   19.50    2.80 
  -1 -10  -2   22.00    2.10 
   1 -10   2   24.90    2.90 
   1 -10   2   22.60    2.90 
   1 -10   2   21.50    2.70 
   1  10   2   22.60    1.80 
  -1  10  -2   21.50    3.10 
   1  10   2   21.20    1.80 
   1  10   2   24.80    3.70 
  -1  10  -2   22.90    2.90 
  -1  10  -2   20.80    3.00 
   2 -10   2  496.25   22.40 
   2 -10   2  480.75   21.60 
  -2 -10  -2  473.95   20.50 
   2 -10   2  503.25   21.50 
   2 -10   2  488.65   23.10 
  -2  10  -2  469.95   21.10 
   2  10   2  475.15   20.30 
   2  10   2  461.65   24.50 
  -2  10  -2  465.95   21.70 
  -2  10  -2  463.35   24.10 
  -3 -10  -2   56.19    5.60 
   3 -10   2   66.69    7.30 
   3 -10   2   65.99    6.80 
   3 -10   2   55.29    5.30 
  -3 -10  -2   49.70    6.20 
  -3  10  -2   62.19    8.00 
  -3  10  -2   57.49    5.60 
   3  10   2   52.99    7.50 
   3  10   2   65.19    5.80 
   4 -10   2   98.79    8.30 
   4 -10   2   98.59    9.80 
  -4 -10  -2   91.89    8.40 
   4 -10   2   97.89   10.40 
  -4 -10  -2   93.99    9.70 
   4  10   2  104.29    8.80 
   4  10   2   89.49   11.10 
  -4  10  -2   99.09   11.40 
  -5 -10  -2   12.30    4.70 
   5 -10   2   13.40    4.00 
   5 -10   2    8.10    4.10 
   5 -10   2    8.90    4.50 
  -5  10  -2    2.60    3.40 
   5  10   2    7.70    5.10 
   5  10   2    5.90    2.90 
   6 -10   2    1.00    2.60 
  -6 -10  -2    1.70    3.90 
   6 -10   2   -1.00    3.80 
   6 -10   2    0.10    3.80 
   6  10   2    2.80    3.50 
  -6  10  -2   -1.30    4.60 
   6  10   2   -1.60    4.20 
   7 -10   2   -3.20    3.10 
   7 -10   2   -5.40    4.30 
   7  10   2   -4.20    3.50 
   8 -11  -2   -0.40    4.90 
   8 -11  -2    2.00    4.60 
  -8 -11   2   -7.90    5.50 
   8  11  -2    8.30    3.60 
   8  11  -2    0.30    2.80 
  -7 -11   2   -2.30    3.70 
   7 -11  -2   -3.70    4.10 
   7 -11  -2    3.40    3.80 
   7  11  -2    3.80    2.40 
  -7  11   2    8.40    7.10 
   6 -11  -2    9.90    4.30 
   6 -11  -2   15.50    6.50 
  -6 -11   2    7.90    4.80 
  -6 -11   2    8.50    3.70 
   6  11  -2   17.70    4.30 
   6  11  -2   20.30    4.90 
  -6  11   2    7.80    4.60 
   6  11  -2   24.00    7.70 
  -5 -11   2    7.80    3.70 
  -5 -11   2   -2.80    2.10 
   5 -11  -2    0.70    2.20 
   5 -11  -2    1.10    1.60 
   5 -11  -2   -2.10    2.30 
   5  11  -2    9.40    4.30 
   5  11  -2    2.90    2.00 
  -5  11   2    0.40    2.90 
   5  11  -2    5.30    4.70 
  -4 -11   2    0.50    1.50 
   4 -11  -2    0.40    1.80 
  -4 -11   2   -1.10    1.50 
   4 -11  -2   -0.10    1.50 
   4 -11  -2   -0.70    1.40 
  -4  11   2    0.30    1.50 
   4  11  -2    0.10    1.00 
   4  11  -2    2.70    1.70 
   4  11  -2   -0.60    1.70 
  -4  11   2    5.70    3.90 
   3 -11  -2  509.75   26.50 
  -3 -11   2  522.15   27.30 
   3 -11  -2  476.05   22.90 
   3 -11  -2  521.75   25.90 
  -3 -11   2  496.25   23.50 
  -3 -11   2  500.85   24.30 
  -3  11   2  471.15   22.70 
   3  11  -2  503.95   21.80 
   3  11  -2  458.55   27.20 
  -3  11   2  509.45   22.20 
  -3  11   2  475.05   28.00 
   3  11  -2  501.85   23.20 
   2 -11  -2  228.18   13.80 
  -2 -11   2  231.08   14.10 
  -2 -11   2  216.18   13.00 
  -2 -11   2  217.38   12.40 
   2 -11  -2  223.78   11.50 
   2 -11  -2  240.28   14.00 
  -2 -11   2  226.38   11.80 
  -2  11   2  225.28   12.10 
   2  11  -2  204.18   14.40 
   2  11  -2  225.08   12.40 
  -2  11   2  220.88   10.70 
   2  11  -2  216.28   10.80 
  -2  11   2  212.88   14.80 
  -1 -11   2  257.57   12.00 
  -1 -11   2  266.37   13.60 
  -1 -11   2  250.97   14.00 
   1 -11  -2  269.97   13.80 
   1 -11  -2  261.27   11.20 
   1 -11  -2  254.37   13.80 
  -1 -11   2  271.07   13.90 
   1 -11  -2  268.47   10.70 
  -1  11   2  262.07   10.60 
  -1  11   2  255.17   14.60 
   1  11  -2  279.47   12.30 
  -1  11   2  256.97   12.60 
   1  11  -2  227.58   14.00 
   0 -11  -2    7.30    0.70 
   0 -11  -2    8.70    2.10 
   0 -11   2    6.60    2.20 
   0 -11   2    7.50    2.00 
   0 -11  -2    7.40    0.80 
   0 -11   2    6.00    1.60 
   0  11  -2    7.40    2.10 
   0  11   2    5.90    1.40 
   0  11  -2    7.60    2.00 
   0  11   2    5.50    1.80 
   0  11   2    5.10    1.70 
   0  11  -2    4.80    1.70 
   0  11  -2    8.00    2.20 
   1 -11   2  170.08    9.70 
   1 -11   2  164.98    9.30 
  -1 -11  -2  150.48    7.50 
   1 -11   2  164.68    8.90 
   1 -11   2  165.68    9.10 
  -1 -11  -2  160.68    8.00 
   1  11   2  154.88    7.00 
  -1  11  -2  144.79    9.50 
   1  11   2  150.28   10.30 
  -1  11  -2  144.09    9.10 
  -1  11  -2  144.59    9.70 
   1  11   2  163.98    6.80 
   2 -11   2  364.36   17.60 
   2 -11   2  404.76   18.80 
  -2 -11  -2  322.47   18.30 
  -2 -11  -2  372.06   16.80 
   2 -11   2  369.46   18.50 
   2  11   2  375.66   21.00 
  -2  11  -2  352.36   20.10 
  -2  11  -2  379.56   18.50 
  -2  11  -2  374.06   17.50 
   2  11   2  381.06   16.30 
   3 -11   2    5.40    1.90 
   3 -11   2    3.50    2.20 
  -3 -11  -2    5.00    2.10 
   3 -11   2    4.10    2.20 
  -3 -11  -2    6.60    2.40 
   3  11   2    5.30    2.40 
  -3  11  -2    5.70    2.40 
   3  11   2    3.00    1.70 
  -3  11  -2    5.60    2.80 
   4 -11   2  428.86   21.80 
  -4 -11  -2  418.76   22.20 
   4 -11   2  444.66   24.20 
  -4 -11  -2  463.05   25.40 
   4 -11   2  408.36   24.70 
   4  11   2  440.36   22.00 
  -4  11  -2  393.46   26.70 
   4  11   2  384.36   26.80 
   5 -11   2   25.70    6.30 
   5 -11   2   27.50    6.90 
  -5 -11  -2   26.00    5.80 
   5 -11   2   24.30    5.30 
   5  11   2   28.40    9.00 
  -5  11  -2   23.90    6.50 
   5  11   2   22.00    4.80 
   6 -11   2  102.69   11.80 
  -6 -11  -2  115.49   13.50 
   6 -11   2   90.19   12.30 
  -6  11  -2   96.09   14.60 
   6  11   2  109.89   11.10 
   6  11   2   75.89   14.50 
   7 -11   2   67.89   11.30 
   7 -11   2   52.49   11.20 
   7  11   2   52.39    9.10 
  -8 -12   2    7.60    7.30 
   8 -12  -2   10.10    5.60 
   8 -12  -2   -0.60    3.80 
   8  12  -2   11.30    3.70 
   8  12  -2   -2.30    3.40 
   7 -12  -2    2.10    4.00 
  -7 -12   2    0.40    4.60 
   7 -12  -2   -3.80    2.00 
   7  12  -2   -2.30    2.30 
  -7  12   2    6.70    5.20 
   7  12  -2    2.50    2.80 
  -6 -12   2    7.10    3.60 
  -6 -12   2   -4.00    2.50 
   6 -12  -2    1.70    3.20 
   6 -12  -2    1.80    2.70 
   6 -12  -2    7.40    3.70 
   6  12  -2    0.50    2.40 
  -6  12   2    0.80    4.50 
   6  12  -2    1.80    2.20 
   6  12  -2   -6.30    4.70 
  -5 -12   2   -0.70    1.70 
   5 -12  -2   -3.20    2.60 
   5 -12  -2    1.80    3.00 
   5 -12  -2   -2.30    1.90 
  -5 -12   2    3.70    2.80 
  -5  12   2    3.80    3.60 
   5  12  -2    2.30    3.60 
   5  12  -2    0.70    1.90 
   5  12  -2    2.50    2.00 
  -4 -12   2  436.36   26.70 
  -4 -12   2  416.56   22.60 
   4 -12  -2  423.96   22.70 
   4 -12  -2  466.25   25.50 
   4 -12  -2  461.75   26.80 
   4  12  -2  378.06   26.90 
   4  12  -2  451.15   21.30 
  -4  12   2  478.85   22.10 
  -4  12   2  406.76   28.00 
   4  12  -2  436.86   21.80 
   3 -12  -2  126.79    9.10 
  -3 -12   2  118.29    9.50 
   3 -12  -2  119.79   10.60 
   3 -12  -2  131.49   10.50 
  -3 -12   2  120.69   11.00 
  -3 -12   2  113.39    8.80 
  -3 -12   2  119.39    8.70 
   3  12  -2  113.19   11.60 
  -3  12   2  115.89    7.90 
   3  12  -2  123.99    7.90 
  -3  12   2  119.49    8.50 
  -3  12   2  127.99   12.40 
   3  12  -2  120.59    8.70 
  -2 -12   2 1969.40   75.09 
   2 -12  -2 2105.39   76.09 
   2 -12  -2 1922.61   75.29 
  -2 -12   2 1993.40   76.19 
  -2 -12   2 1994.30   73.79 
   2 -12  -2 1939.71   72.19 
  -2 -12   2 1912.21   72.59 
   2  12  -2 2054.49   73.79 
  -2  12   2 1923.01   72.99 
   2  12  -2 1948.80   71.49 
  -2  12   2 1912.91   70.99 
   2  12  -2 1751.52   76.79 
  -2  12   2 1917.61   77.89 
  -1 -12   2 5405.76  189.38 
   1 -12  -2 5509.45  185.38 
  -1 -12   2 5791.72  190.28 
   1 -12  -2 5316.77  189.88 
   1 -12  -2 5384.36  189.68 
  -1 -12   2 5218.78  190.08 
  -1 -12   2 5355.46  187.28 
  -1  12   2 5088.29  187.68 
   1  12  -2 4667.33  189.08 
   1  12  -2 5565.44  187.48 
   1  12  -2 4849.31  190.48 
  -1  12   2 5346.17  191.28 
   0 -12  -2  747.53   27.20 
   0 -12   2  739.83   29.60 
   0 -12  -2  741.23   27.20 
   0 -12  -2  754.92   30.60 
   0 -12   2  776.32   32.10 
   0 -12   2  783.32   31.40 
   0  12   2  753.02   29.10 
   0  12   2  796.42   31.90 
   0  12   2  752.32   27.20 
   0  12   2  758.92   31.90 
   0  12  -2  764.02   30.20 
   0  12  -2  719.43   31.60 
   0  12  -2  751.62   30.60 
   0  12  -2  738.23   31.00 
   1 -12   2   19.60    3.40 
   1 -12   2   19.50    3.30 
  -1 -12  -2   15.80    2.10 
   1 -12   2   16.60    3.00 
  -1 -12  -2   13.80    1.80 
   1 -12   2   17.60    2.90 
  -1  12  -2   13.20    2.90 
  -1  12  -2   15.50    3.10 
   1  12   2   16.00    1.70 
   1  12   2   16.90    1.50 
  -1  12  -2   16.20    3.00 
   1  12   2   10.60    2.60 
   2 -12   2    5.20    2.00 
  -2 -12  -2    4.70    2.20 
   2 -12   2    7.00    2.10 
   2 -12   2    8.50    2.40 
  -2 -12  -2    4.00    1.60 
   2 -12   2   13.00    3.10 
   2  12   2    6.10    2.60 
  -2  12  -2    4.60    1.80 
  -2  12  -2    3.40    2.00 
   2  12   2    7.60    1.70 
  -2  12  -2    8.10    2.20 
   3 -12   2  415.76   19.90 
  -3 -12  -2  391.76   21.90 
   3 -12   2  382.56   21.10 
   3 -12   2  413.06   21.80 
  -3 -12  -2  419.66   19.80 
   3  12   2  352.76   23.70 
   3  12   2  415.36   19.20 
  -3  12  -2  397.76   24.20 
  -4 -12  -2   84.59    8.80 
   4 -12   2   77.49    7.90 
   4 -12   2   93.09    9.60 
  -4 -12  -2   91.79    9.80 
   4 -12   2   83.89    9.50 
  -4  12  -2   77.89   10.50 
   4  12   2   76.19   10.70 
   4  12   2   75.29    7.30 
   5 -12   2   12.90    4.70 
  -5 -12  -2   14.70    4.90 
   5 -12   2    6.20    3.40 
   5 -12   2   13.40    3.80 
  -5  12  -2    8.30    4.60 
   5  12   2    8.60    4.80 
   5  12   2   12.40    3.70 
   6 -12   2   20.60    6.60 
   6 -12   2   29.60    7.80 
  -6 -12  -2   18.90    6.10 
   6 -12   2   15.70    4.50 
   6  12   2   25.00    5.90 
  -6  12  -2   11.50    8.20 
   7 -12   2   44.90   10.60 
   7 -12   2   48.70   10.00 
   7  12   2   30.80    7.20 
  -7 -13   2    5.60    4.80 
   7 -13  -2    2.20    4.10 
   7 -13  -2   -3.50    3.70 
   7  13  -2    1.60    2.60 
   7  13  -2    8.80    3.90 
  -7  13   2   11.30    6.20 
  -6 -13   2   91.39   13.40 
   6 -13  -2   93.09   12.20 
  -6 -13   2   83.09    8.60 
   6 -13  -2   80.69   10.50 
   6 -13  -2   84.99   11.40 
  -6  13   2   71.29   13.40 
   6  13  -2   74.49    7.90 
   6  13  -2   87.99   13.80 
   6  13  -2   80.09    8.60 
   5 -13  -2  112.39   10.80 
  -5 -13   2  114.89    9.90 
   5 -13  -2   96.99   11.20 
  -5 -13   2  108.59   15.50 
   5 -13  -2  120.69   13.00 
   5  13  -2  110.09    9.00 
  -5  13   2  111.79   14.10 
   5  13  -2  114.59    9.20 
   5  13  -2   70.09   13.30 
   4 -13  -2  219.18   16.60 
  -4 -13   2  192.98   12.30 
   4 -13  -2  196.58   15.10 
   4 -13  -2  191.48   13.30 
  -4 -13   2  183.78   13.30 
  -4 -13   2  208.38   16.90 
   4  13  -2  202.48   12.60 
   4  13  -2  172.98   16.60 
  -4  13   2  203.98   18.20 
  -4  13   2  181.08   14.70 
   4  13  -2  206.38   12.10 
   3 -13  -2   17.20    4.70 
  -3 -13   2   17.90    3.50 
  -3 -13   2   13.60    4.40 
  -3 -13   2   17.40    3.50 
   3 -13  -2   17.00    3.50 
  -3 -13   2   15.50    3.80 
   3 -13  -2   16.50    4.00 
  -3  13   2   21.20    5.90 
  -3  13   2   14.40    3.30 
   3  13  -2   11.40    3.00 
   3  13  -2   10.60    3.70 
  -3  13   2    9.00    2.30 
   3  13  -2   10.90    2.50 
   2 -13  -2   42.00    5.30 
  -2 -13   2   42.20    5.40 
  -2 -13   2   39.90    4.90 
  -2 -13   2   39.80    4.40 
  -2 -13   2   39.50    4.20 
   2 -13  -2   38.30    5.40 
   2 -13  -2   38.90    4.00 
   2  13  -2   46.70    4.70 
  -2  13   2   40.50    6.00 
   2  13  -2   25.50    5.10 
   2  13  -2   33.80    3.50 
  -2  13   2   38.50    3.40 
   1 -13  -2  365.36   14.00 
  -1 -13   2  353.36   18.00 
  -1 -13   2  366.96   17.90 
   1 -13  -2  330.17   17.40 
  -1 -13   2  353.56   15.70 
   1 -13  -2  364.36   17.80 
  -1 -13   2  346.77   17.10 
   1 -13  -2  357.56   14.80 
   1  13  -2  323.57   17.30 
   1  13  -2  347.77   15.70 
  -1  13   2  376.46   19.20 
   1  13  -2  337.17   18.40 
  -1  13   2  344.87   16.00 
   0 -13   2 4649.53  163.28 
   0 -13   2 4547.94  161.38 
   0 -13  -2 4452.55  158.68 
   0 -13   2 4674.13  164.38 
   0 -13  -2 4514.95  158.68 
   0 -13  -2 4447.06  162.38 
   0  13   2 4545.85  160.78 
   0  13  -2 4635.44  162.08 
   0  13  -2 4508.55  163.28 
   0  13  -2 4103.59  162.58 
   0  13   2 4618.34  158.98 
   0  13   2 4677.33  164.38 
   0  13   2 4958.30  164.48 
   0  13  -2 4245.78  163.58 
  -1 -13  -2  298.17   13.30 
  -1 -13  -2  299.47   12.60 
   1 -13   2  298.87   15.90 
   1 -13   2  237.08   20.20 
   1 -13   2  291.47   14.50 
   1 -13   2  305.67   14.70 
  -1  13  -2  304.77   14.90 
   1  13   2  294.07   16.50 
  -1  13  -2  285.07   15.70 
   1  13   2  285.77   12.60 
   1  13   2  290.97   11.40 
   1  13   2  294.87   15.30 
  -1  13  -2  252.67   16.90 
  -2 -13  -2   95.69    4.70 
   2 -13   2  101.79    7.90 
  -2 -13  -2   88.79    6.40 
  -2 -13  -2   92.49    8.20 
   2 -13   2  102.69    8.00 
   2 -13   2   96.29    7.40 
   2 -13   2  100.09    7.30 
  -2 -13  -2   91.09    4.70 
  -2  13  -2   98.49    7.20 
   2  13   2   99.49    9.50 
   2  13   2  104.49    6.10 
  -2  13  -2  109.49    9.60 
  -2  13  -2   91.89    7.70 
   3 -13   2  383.16   19.40 
  -3 -13  -2  404.46   19.20 
   3 -13   2  404.06   21.40 
   3 -13   2  356.16   20.60 
  -3 -13  -2  425.26   22.20 
  -3  13  -2  370.86   23.50 
   3  13   2  360.46   18.00 
   3  13   2  360.46   23.80 
   4 -13   2   13.80    4.30 
  -4 -13  -2   13.70    4.70 
   4 -13   2   16.30    3.90 
  -4 -13  -2   21.40    4.90 
   4 -13   2   20.20    5.60 
   4  13   2   12.90    5.00 
   4  13   2   15.10    3.60 
  -4  13  -2   11.00    4.60 
   5 -13   2   -2.70    2.10 
   5 -13   2    0.60    2.70 
  -5 -13  -2    4.00    2.90 
   5 -13   2    0.00    2.10 
   5  13   2    4.20    2.90 
   5  13   2    3.30    2.10 
  -5  13  -2    2.70    3.70 
   6 -13   2   80.79   11.30 
   6 -13   2   70.19    9.70 
  -6 -13  -2   91.89   12.30 
   6 -13   2   81.09   10.70 
  -6  13  -2   70.19   14.80 
   6  13   2   83.59    9.10 
   7 -13   2   -4.10    3.80 
   7  13   2   -5.80    4.10 
   7 -14  -2   16.80    6.20 
   7 -14  -2    7.90    4.30 
  -7 -14   2   22.70    5.00 
  -7 -14   2   26.00    8.10 
   7  14  -2   21.90    4.20 
  -7  14   2   21.50    8.20 
   7  14  -2   18.50    5.30 
   6 -14  -2   35.00    8.30 
  -6 -14   2   28.30    5.10 
  -6 -14   2   18.30    6.60 
  -6 -14   2   27.70    5.80 
   6 -14  -2   28.30    7.10 
   6 -14  -2   17.00    5.00 
  -6  14   2   29.00    8.30 
   6  14  -2   19.90    4.80 
   6  14  -2   29.50    5.10 
   5 -14  -2  247.88   17.40 
   5 -14  -2  247.88   20.10 
  -5 -14   2  279.17   21.90 
  -5 -14   2  274.37   15.60 
  -5 -14   2  268.37   16.70 
   5 -14  -2  240.18   18.60 
   5  14  -2  256.67   15.30 
   5  14  -2  253.27   15.50 
  -5  14   2  220.88   21.80 
   5  14  -2  230.18   21.30 
  -4 -14   2   10.00    3.10 
   4 -14  -2    9.40    2.80 
   4 -14  -2   12.80    4.60 
  -4 -14   2   13.70    3.60 
  -4 -14   2   12.40    4.70 
   4 -14  -2    9.20    3.90 
   4  14  -2    9.50    2.70 
   4  14  -2    9.80    5.30 
   4  14  -2   11.00    3.00 
  -4  14   2    9.50    4.40 
  -3 -14   2   26.10    4.50 
   3 -14  -2   24.70    4.30 
   3 -14  -2   26.50    5.40 
  -3 -14   2   27.20    4.50 
  -3 -14   2   14.90    3.90 
  -3 -14   2   24.60    5.10 
   3 -14  -2   24.30    5.30 
   3  14  -2   30.30    6.90 
   3  14  -2   24.40    3.10 
  -3  14   2   25.40    3.30 
   3  14  -2   29.60    4.60 
  -3  14   2   18.30    5.10 
   2 -14  -2  523.25   22.70 
   2 -14  -2  545.45   25.70 
  -2 -14   2  539.95   25.70 
   2 -14  -2  547.05   25.70 
   2 -14  -2  529.85   21.60 
  -2 -14   2  538.85   24.00 
  -2 -14   2  550.34   26.20 
  -2 -14   2  499.65   24.90 
  -2  14   2  507.85   23.10 
  -2  14   2  491.15   27.20 
   2  14  -2  497.65   27.10 
   2  14  -2  542.85   27.30 
  -2  14   2  492.35   21.20 
  -1 -14   2  302.37   15.70 
   1 -14  -2  279.57   15.20 
  -1 -14   2  291.37   14.80 
  -1 -14   2  274.47   13.20 
  -1 -14   2  266.57   15.30 
   1 -14  -2  273.67   12.30 
   1 -14  -2  257.97   13.90 
   1 -14  -2  289.77   15.30 
  -1  14   2  272.87   13.50 
   1  14  -2  267.57   15.10 
   1  14  -2  291.57   13.50 
   1  14  -2  276.87   16.10 
  -1  14   2  305.87   16.80 
   0 -14   2  208.48   11.70 
   0 -14   2  200.78   10.40 
   0 -14  -2  210.58    8.50 
   0 -14   2  200.08   12.40 
   0 -14  -2  191.18    8.60 
   0 -14  -2  213.18   11.50 
   0  14   2  195.98   12.20 
   0  14   2  206.78    8.50 
   0  14   2  205.18   10.10 
   0  14  -2  207.48   11.00 
   0  14   2  217.28   12.70 
   0  14  -2  202.88   12.30 
   0  14  -2  205.18   12.00 
   1 -14   2    6.50    2.10 
   1 -14   2    2.30    1.40 
   1 -14   2    3.20    1.60 
   1 -14   2    2.60    1.40 
  -1 -14  -2    2.60    1.00 
  -1 -14  -2    6.70    1.70 
   1  14   2    2.40    1.40 
  -1  14  -2    6.80    2.10 
   1  14   2    4.60    1.20 
  -1  14  -2    3.20    1.50 
   1  14   2    3.50    1.80 
  -1  14  -2    5.20    1.90 
   1  14   2    3.50    0.90 
   2 -14   2  967.40   39.00 
   2 -14   2 1006.60   39.90 
   2 -14   2 1019.10   39.50 
  -2 -14  -2  926.41   37.40 
  -2 -14  -2  980.30   35.00 
   2 -14   2  995.20   40.10 
  -2 -14  -2  902.91   37.10 
  -2 -14  -2 1006.70   41.30 
  -2  14  -2  855.11   41.80 
   2  14   2  962.30   36.00 
   2  14   2  874.51   42.60 
  -2  14  -2  894.41   39.50 
  -3 -14  -2    0.20    1.60 
   3 -14   2    0.60    1.50 
   3 -14   2   -0.40    2.10 
  -3 -14  -2   -0.10    1.70 
   3 -14   2    1.20    1.60 
  -3  14  -2    3.50    2.20 
   3  14   2    0.30    1.40 
   3  14   2    2.70    1.50 
  -4 -14  -2   62.09    8.10 
   4 -14   2   54.99    6.80 
   4 -14   2   69.09    8.40 
   4 -14   2   62.09    7.80 
   4  14   2   51.39   10.60 
   4  14   2   64.29    6.30 
  -4  14  -2   58.09    9.00 
   5 -14   2   28.90    6.80 
   5 -14   2   27.40    5.90 
   5 -14   2   18.30    5.50 
  -5 -14  -2   16.30    5.70 
  -5  14  -2   11.50    5.10 
   5  14   2   25.40    5.40 
   5  14   2   19.10    6.70 
   6 -14   2   51.69    9.60 
   6 -14   2   52.69   10.00 
  -6 -14  -2   56.09   11.10 
  -6  14  -2   39.10   11.10 
   6  14   2   64.59    8.10 
   7 -14   2    8.70    5.30 
   7 -14   2   14.20    6.40 
   7  14   2   18.10    5.10 
   7 -15  -2   -2.70    3.80 
  -7 -15   2    2.40    3.10 
  -7 -15   2   -3.90    4.80 
   7 -15  -2    3.10    3.60 
   7  15  -2   -2.00    2.80 
   7  15  -2    3.90    3.50 
  -7  15   2   -0.70    5.60 
  -6 -15   2    1.00    1.80 
   6 -15  -2    0.30    3.20 
   6 -15  -2    5.70    3.60 
   6 -15  -2   -0.30    3.10 
  -6 -15   2    3.70    3.10 
  -6 -15   2    4.70    4.50 
   6  15  -2    4.00    2.60 
   6  15  -2    2.80    2.30 
  -6  15   2   -0.60    4.00 
   5 -15  -2  565.04   33.10 
   5 -15  -2  494.75   30.40 
   5 -15  -2  545.65   29.00 
  -5 -15   2  540.75   25.90 
  -5 -15   2  519.95   32.70 
  -5 -15   2  522.55   27.00 
  -5  15   2  487.25   34.80 
   5  15  -2  563.74   26.20 
   5  15  -2  450.35   33.40 
   5  15  -2  577.24   26.10 
  -4 -15   2  700.43   46.10 
   4 -15  -2  672.93   32.30 
  -4 -15   2  724.33   31.20 
   4 -15  -2  704.13   36.30 
   4 -15  -2  721.93   35.90 
   4  15  -2  689.63   31.90 
   4  15  -2  699.03   30.00 
  -4  15   2  639.54   38.80 
   4  15  -2  618.64   37.80 
   3 -15  -2   27.20    5.70 
  -3 -15   2   25.90    5.60 
   3 -15  -2   16.70    4.50 
   3 -15  -2   21.10    4.10 
  -3 -15   2   16.70    4.00 
  -3 -15   2   24.50    4.50 
  -3 -15   2   24.20    4.40 
   3  15  -2   16.10    5.80 
   3  15  -2   26.50    3.30 
  -3  15   2   23.80    3.80 
  -3  15   2   34.80    7.90 
   3  15  -2   22.80    4.20 
  -2 -15   2    2.20    1.80 
   2 -15  -2    5.00    1.80 
   2 -15  -2    6.00    1.40 
  -2 -15   2    0.70    1.60 
   2 -15  -2    5.10    2.50 
   2 -15  -2    1.50    1.80 
  -2 -15   2    2.60    1.70 
  -2 -15   2    7.80    1.90 
   2  15  -2    5.30    1.70 
  -2  15   2    4.80    1.50 
   2  15  -2    4.50    2.30 
  -2  15   2    4.00    2.70 
  -2  15   2    5.00    1.70 
  -1 -15   2   11.90    3.10 
  -1 -15   2   15.60    2.60 
   1 -15  -2    9.30    2.50 
   1 -15  -2   12.20    3.10 
   1 -15  -2   13.90    2.20 
  -1 -15   2   13.50    3.00 
  -1 -15   2   12.00    2.70 
   1 -15  -2   13.40    1.60 
   1  15  -2   16.20    3.60 
  -1  15   2   15.70    4.10 
   1  15  -2   18.80    3.70 
  -1  15   2   12.30    2.70 
   1  15  -2   13.60    2.50 
   1  15  -2   13.30    3.10 
   0 -15   2  327.67   17.60 
   0 -15  -2  316.37   12.60 
   0 -15  -2  307.47   15.70 
   0 -15  -2  319.67   12.70 
   0 -15   2  322.67   17.30 
   0 -15   2  331.37   16.60 
   0  15  -2  301.17   16.70 
   0  15  -2  328.67   21.30 
   0  15   2  324.27   12.80 
   0  15   2  327.17   17.30 
   0  15   2  317.77   14.50 
   0  15  -2  316.07   15.40 
   0  15   2  341.17   17.60 
  -1 -15  -2    1.80    1.10 
   1 -15   2    3.00    1.40 
   1 -15   2    2.60    1.20 
   1 -15   2    3.00    1.70 
   1 -15   2    1.80    1.20 
  -1 -15  -2    1.40    1.00 
   1  15   2    3.90    2.10 
   1  15   2    2.10    0.80 
  -1  15  -2    2.90    1.50 
   1  15   2    4.00    2.00 
  -1  15  -2    3.70    1.70 
  -1  15  -2    4.50    1.90 
   1  15   2    2.40    0.90 
  -1  15  -2    3.20    1.50 
   2 -15   2  164.48   10.50 
  -2 -15  -2  137.79   11.20 
  -2 -15  -2  139.49    8.50 
  -2 -15  -2  139.69    7.00 
   2 -15   2  139.79   10.00 
   2 -15   2  135.09    9.50 
  -2 -15  -2  137.09    7.10 
   2  15   2  137.89   12.00 
  -2  15  -2  131.39   11.50 
   2  15   2  128.69    6.70 
   2  15   2  143.99    7.30 
   3 -15   2  226.08   13.70 
  -3 -15  -2  207.88   12.70 
   3 -15   2  225.08   14.60 
  -3 -15  -2  227.08   15.50 
   3 -15   2  226.68   14.70 
   3  15   2  217.88   11.70 
   3  15   2  215.38   17.40 
  -3  15  -2  185.98   15.80 
   4 -15   2    0.80    2.00 
   4 -15   2    1.50    2.30 
   4 -15   2   -1.30    2.50 
  -4 -15  -2    1.90    3.00 
  -4  15  -2    3.80    3.00 
   4  15   2   -0.10    2.80 
   4  15   2    7.70    2.30 
   5 -15   2    7.00    3.80 
   5 -15   2    4.60    3.20 
  -5 -15  -2    5.80    3.80 
   5 -15   2    1.90    3.20 
   5  15   2    7.60    2.80 
  -5  15  -2   -3.50    4.00 
   5  15   2   20.50    7.50 
   6 -15   2    7.20    4.60 
   6 -15   2   14.80    5.80 
  -6 -15  -2   22.30    9.30 
   6  15   2   16.00    4.40 
  -7 -16   2   12.10    7.00 
  -7 -16   2   20.40    4.40 
   7 -16  -2   12.50    5.50 
   7  16  -2   12.90    4.00 
   7  16  -2    9.70    3.30 
  -7  16   2   18.10    7.40 
   6 -16  -2   -3.80    3.70 
  -6 -16   2   -6.60    3.10 
   6 -16  -2   -0.50    3.10 
   6 -16  -2    7.40    4.70 
  -6 -16   2    8.30    5.40 
  -6  16   2    5.80    5.10 
   6  16  -2    2.60    2.20 
   6  16  -2   -1.30    2.00 
  -5 -16   2  332.17   24.60 
  -5 -16   2  313.57   19.20 
   5 -16  -2  321.27   23.40 
   5 -16  -2  337.77   21.10 
  -5 -16   2  333.07   18.30 
   5  16  -2  334.07   18.50 
   5  16  -2  296.67   25.90 
  -5  16   2  296.77   26.30 
   5  16  -2  347.57   18.30 
  -4 -16   2 2289.57   88.99 
   4 -16  -2 2200.28   87.29 
  -4 -16   2 2110.09   83.09 
   4 -16  -2 2051.89   85.59 
   4 -16  -2 2068.89   82.59 
   4  16  -2 1922.01   89.79 
   4  16  -2 2085.79   81.39 
   4  16  -2 2144.09   79.49 
  -4  16   2 2018.70   91.29 
   3 -16  -2    9.10    3.20 
   3 -16  -2   16.70    3.70 
  -3 -16   2   16.00    5.60 
  -3 -16   2    7.60    2.60 
   3 -16  -2   16.40    4.50 
   3  16  -2    9.10    2.30 
   3  16  -2    9.20    3.40 
  -3  16   2    8.10    3.80 
  -3  16   2    8.60    2.70 
   2 -16  -2   61.39    4.60 
   2 -16  -2   64.59    6.90 
  -2 -16   2   58.79    5.50 
  -2 -16   2   61.29    5.80 
  -2 -16   2   62.59    8.30 
  -2 -16   2   55.89    6.70 
   2 -16  -2   59.29    6.60 
   2 -16  -2   62.99    5.40 
  -2  16   2   65.29    5.90 
   2  16  -2   60.29    4.90 
  -2  16   2   57.29    4.40 
  -2  16   2   57.19    7.50 
   1 -16  -2  822.72   35.00 
   1 -16  -2  846.62   30.10 
  -1 -16   2  835.32   35.30 
  -1 -16   2  798.22   32.00 
  -1 -16   2  783.92   34.90 
   1 -16  -2  796.22   31.00 
   1 -16  -2  781.82   34.50 
   1  16  -2  769.02   33.80 
  -1  16   2  830.92   36.70 
  -1  16   2  795.92   32.60 
   1  16  -2  729.23   34.30 
   1  16  -2  828.82   34.70 
   0 -16  -2  181.38    7.90 
   0 -16   2  192.08   12.10 
   0 -16  -2  187.48   10.80 
   0 -16  -2  175.48    7.80 
   0 -16   2  187.78   11.10 
   0 -16   2  176.58    9.70 
   0  16  -2  181.88   10.40 
   0  16  -2  181.18   11.60 
   0  16   2  185.08   11.90 
   0  16  -2  167.08   11.40 
   0  16   2  171.08    7.90 
   0  16   2  146.69   16.80 
   0  16   2  167.08    9.30 
   1 -16   2   16.30    2.80 
   1 -16   2   14.70    3.20 
  -1 -16  -2   17.20    3.00 
   1 -16   2   15.90    3.30 
   1 -16   2   18.90    3.80 
  -1 -16  -2   19.50    2.30 
   1  16   2   16.40    2.20 
   1  16   2   14.40    3.70 
  -1  16  -2   17.70    3.50 
  -1  16  -2   15.10    3.40 
  -1  16  -2   15.10    3.80 
  -1  16  -2   12.70    3.00 
   1  16   2   16.50    1.70 
   1  16   2   14.90    4.20 
   2 -16   2   10.40    3.00 
  -2 -16  -2   11.40    3.60 
   2 -16   2   10.00    2.90 
  -2 -16  -2   14.00    2.00 
   2 -16   2   15.60    3.50 
  -2 -16  -2   18.00    3.00 
  -2 -16  -2   12.50    2.20 
  -2  16  -2   14.20    4.30 
   2  16   2    9.60    3.70 
   2  16   2   18.80    2.10 
   2  16   2   13.00    2.00 
   3 -16   2  630.64   29.00 
  -3 -16  -2  592.94   30.70 
  -3 -16  -2  556.14   26.00 
   3 -16   2  601.74   29.00 
   3 -16   2  620.24   28.00 
   3  16   2  522.35   24.00 
  -3  16  -2  528.55   31.40 
   3  16   2  538.85   32.20 
   4 -16   2  230.38   18.40 
  -4 -16  -2  265.57   19.40 
   4 -16   2  266.27   17.80 
   4 -16   2  238.98   15.90 
   4  16   2  212.88   19.80 
   4  16   2  247.28   14.00 
  -4  16  -2  219.58   19.30 
   5 -16   2    4.00    3.40 
   5 -16   2    1.80    3.10 
   5 -16   2    8.00    3.20 
  -5 -16  -2    3.30    3.80 
   5  16   2    6.80    4.90 
   5  16   2    3.10    2.80 
  -5  16  -2   -4.80    3.10 
  -6 -16  -2   73.69   12.80 
   6 -16   2   72.99    9.60 
   6 -16   2   48.30    9.60 
   6  16   2   76.09    8.40 
   7 -17  -2   14.50    5.80 
  -7 -17   2    6.90    6.90 
  -7 -17   2    5.80    3.60 
   7 -17  -2    4.70    3.40 
   7  17  -2   10.40    3.40 
   7  17  -2    9.60    3.40 
  -7  17   2    7.40    7.70 
  -6 -17   2    5.10    4.50 
   6 -17  -2    2.20    3.20 
  -6 -17   2    4.80    3.60 
   6 -17  -2   15.40    5.30 
   6 -17  -2   17.40    8.30 
  -6 -17   2    7.60    3.40 
   6  17  -2    8.40    2.80 
  -6  17   2    9.40    5.40 
   6  17  -2    4.10    3.10 
   5 -17  -2  771.52   41.60 
   5 -17  -2  755.82   40.50 
  -5 -17   2  781.72   36.50 
  -5 -17   2  805.42   43.10 
  -5 -17   2  802.12   34.60 
   5 -17  -2  712.43   37.30 
   5  17  -2  766.32   34.20 
  -5  17   2  670.93   44.40 
   5  17  -2  816.52   34.40 
  -4 -17   2    9.10    3.80 
   4 -17  -2   15.20    5.40 
  -4 -17   2    9.20    3.00 
   4 -17  -2    6.50    4.10 
  -4 -17   2    8.50    5.00 
   4 -17  -2   10.80    3.80 
   4  17  -2    6.40    2.70 
   4  17  -2    6.00    4.40 
  -4  17   2    0.30    3.70 
   4  17  -2   12.00    3.30 
   3 -17  -2  208.78   15.10 
  -3 -17   2  241.38   16.40 
   3 -17  -2  201.88   11.60 
  -3 -17   2  192.18   14.80 
  -3 -17   2  194.78   13.90 
   3 -17  -2  207.38   15.00 
   3  17  -2  214.78   11.50 
   3  17  -2  193.18   16.70 
  -3  17   2  177.78   16.30 
  -3  17   2  192.98   11.10 
  -2 -17   2   67.99    6.80 
   2 -17  -2   75.29    6.00 
   2 -17  -2   67.79    5.00 
   2 -17  -2   67.29    7.30 
  -2 -17   2   71.09    7.30 
  -2 -17   2   63.69    9.00 
  -2 -17   2   64.79    5.90 
   2 -17  -2   76.79    7.60 
   2  17  -2   69.49    5.40 
  -2  17   2   66.19    4.80 
   2  17  -2   61.29    7.90 
  -2  17   2   75.69    8.90 
  -2  17   2   67.09    6.20 
  -1 -17   2  588.94   28.30 
   1 -17  -2  610.64   24.50 
  -1 -17   2  600.54   28.50 
  -1 -17   2  618.14   25.60 
   1 -17  -2  650.43   28.70 
  -1 -17   2  626.64   27.30 
   1 -17  -2  631.84   23.60 
  -1  17   2  637.44   30.20 
   1  17  -2  642.84   26.00 
  -1  17   2  616.74   26.20 
   1  17  -2  572.14   27.90 
   1  17  -2  582.54   27.30 
   1  17  -2  559.14   29.10 
   0 -17  -2    1.50    1.10 
   0 -17   2    0.40    0.90 
   0 -17  -2    0.10    0.80 
   0 -17   2   -0.20    0.70 
   0 -17  -2   -0.30    0.60 
   0 -17   2    1.10    1.80 
   0  17   2    0.10    1.20 
   0  17   2    0.10    0.70 
   0  17  -2    1.20    1.20 
   0  17  -2   -0.50    1.10 
   0  17   2   -1.80    1.00 
   0  17   2    1.50    0.90 
   0  17  -2    0.00    1.00 
   0  17  -2    1.80    1.60 
   1 -17   2   19.80    3.90 
   1 -17   2   23.20    3.90 
   1 -17   2   27.50    4.60 
  -1 -17  -2   22.60    3.00 
  -1 -17  -2   25.50    2.70 
   1 -17   2   23.00    3.70 
   1  17   2   25.00    4.80 
  -1  17  -2   22.10    4.10 
   1  17   2   19.00    2.50 
  -1  17  -2   16.50    4.20 
   1  17   2   26.20    5.70 
  -1  17  -2   18.50    3.50 
   1  17   2   22.70    2.10 
  -2 -17  -2  245.48   12.60 
  -2 -17  -2  251.67   11.60 
   2 -17   2  235.48   14.10 
  -2 -17  -2  232.28   11.20 
  -2 -17  -2  245.38   15.70 
   2 -17   2  248.08   14.60 
   2 -17   2  253.97   14.70 
   2  17   2  231.88   10.70 
   2  17   2  222.88   16.90 
  -2  17  -2  227.08   16.40 
   3 -17   2    3.90    2.20 
  -3 -17  -2    7.20    2.70 
   3 -17   2    6.10    3.00 
   3 -17   2   11.70    3.70 
  -3 -17  -2   10.90    2.80 
   3  17   2    7.10    2.10 
  -3  17  -2    6.10    4.00 
   3  17   2    1.80    3.00 
   4 -17   2   -0.50    1.80 
   4 -17   2   -0.70    1.50 
  -4 -17  -2    0.70    2.20 
   4 -17   2    0.10    2.20 
   4  17   2    2.10    2.60 
   4  17   2    0.60    1.50 
  -4  17  -2    2.70    2.80 
   5 -17   2   27.70    6.20 
   5 -17   2   39.30    8.60 
  -5 -17  -2   45.30    9.00 
   5 -17   2   26.70    6.80 
   5  17   2   33.80    5.70 
  -5  17  -2   37.90    8.90 
   5  17   2   25.90    8.30 
  -6 -17  -2  298.47   33.70 
   6 -17   2  347.87   25.10 
   6 -17   2  322.07   22.70 
   6  17   2  354.86   20.50 
   7 -18  -2    3.80    3.70 
  -7 -18   2    9.20    3.50 
  -7 -18   2    3.40    5.00 
   7 -18  -2   14.30    6.40 
  -7  18   2    5.20    9.30 
   7  18  -2    7.10    3.60 
  -6 -18   2   37.70    8.20 
   6 -18  -2   36.90    9.20 
   6 -18  -2   55.39    9.90 
  -6 -18   2   41.90    5.70 
  -6 -18   2   50.19   10.10 
   6 -18  -2   58.29   10.30 
   6  18  -2   34.40    6.20 
   6  18  -2   42.40    5.70 
  -6  18   2   20.00    7.90 
  -5 -18   2   36.30    5.90 
   5 -18  -2   49.20   10.10 
   5 -18  -2   35.00    7.70 
  -5 -18   2   54.69   10.80 
   5 -18  -2   19.90    6.90 
  -5 -18   2   32.10    6.50 
  -5  18   2   33.70    9.10 
   5  18  -2   37.20    6.00 
   5  18  -2   50.99   11.40 
  -4 -18   2   65.29    8.00 
   4 -18  -2   79.89    8.60 
  -4 -18   2   75.79    7.40 
   4 -18  -2   94.99   10.90 
   4 -18  -2   92.59   10.30 
  -4 -18   2   98.49   11.20 
   4  18  -2   67.49   11.70 
  -4  18   2   88.19   12.30 
   4  18  -2   92.99    7.30 
   3 -18  -2  103.89    7.70 
  -3 -18   2  109.99    8.50 
  -3 -18   2  103.29    9.80 
   3 -18  -2  102.19    8.50 
  -3 -18   2  112.49   10.80 
   3 -18  -2  111.59   10.60 
   3 -18  -2  112.79   10.60 
   3  18  -2  100.99    7.30 
   3  18  -2   85.49   10.90 
  -3  18   2  114.19    7.50 
  -3  18   2   97.29   11.60 
   2 -18  -2   55.69    6.70 
   2 -18  -2   50.39    5.10 
   2 -18  -2   60.79    6.90 
  -2 -18   2   51.69    6.50 
  -2 -18   2   53.09    5.30 
  -2 -18   2   68.99    7.40 
  -2 -18   2   63.99    6.10 
   2 -18  -2   54.69    4.50 
  -2  18   2   54.29    7.70 
   2  18  -2   60.29    5.10 
   2  18  -2   49.10    7.70 
   1 -18  -2   19.70    2.50 
   1 -18  -2   18.80    4.10 
   1 -18  -2   18.60    2.10 
  -1 -18   2   16.00    3.00 
   1 -18  -2   18.60    4.00 
  -1 -18   2   19.90    3.90 
  -1 -18   2   27.20    4.90 
   1  18  -2   17.00    4.30 
  -1  18   2   16.80    3.20 
   1  18  -2   15.20    2.90 
   1  18  -2   13.40    3.40 
   1  18  -2   17.90    3.80 
  -1  18   2   24.10    5.40 
   0 -18  -2 1054.39   39.00 
   0 -18   2 1086.29   43.60 
   0 -18  -2 1062.39   39.20 
   0 -18  -2 1063.59   43.10 
   0 -18   2 1055.19   41.50 
   0 -18   2 1068.79   46.20 
   0  18  -2 1055.39   44.70 
   0  18   2 1040.90   41.40 
   0  18   2 1095.29   45.70 
   0  18  -2  971.20   44.40 
   0  18  -2 1064.89   44.10 
   0  18   2 1049.09   39.30 
   0  18   2 1127.99   45.70 
   0  18  -2 1096.69   42.60 
  -1 -18  -2  102.79    7.10 
   1 -18   2  103.19    8.40 
   1 -18   2  110.59    8.40 
   1 -18   2  108.09    8.10 
  -1 -18  -2   94.09    6.10 
   1  18   2   95.79    9.50 
  -1  18  -2  108.29    8.20 
   1  18   2   97.89    5.40 
   1  18   2  104.89    6.70 
   1  18   2  109.39    9.80 
   2 -18   2  320.37   17.50 
  -2 -18  -2  312.67   14.00 
   2 -18   2  305.97   17.30 
  -2 -18  -2  312.57   15.20 
  -2 -18  -2  311.67   14.10 
  -2 -18  -2  338.27   19.20 
   2 -18   2  301.37   17.00 
  -2  18  -2  283.57   19.30 
   2  18   2  280.27   13.60 
   2  18   2  296.67   13.10 
   3 -18   2  126.39   10.60 
   3 -18   2  132.39   11.20 
   3 -18   2  150.58   11.60 
  -3 -18  -2  140.99    9.80 
  -3 -18  -2  151.78   12.60 
  -3  18  -2  134.69   13.50 
   3  18   2  129.79    8.00 
   4 -18   2  112.29   11.30 
   4 -18   2  123.19   11.50 
  -4 -18  -2  134.89   12.60 
  -4  18  -2   90.39   12.00 
   4  18   2  105.69    8.20 
   4  18   2   95.79   12.70 
   5 -18   2    1.90    2.70 
  -5 -18  -2    0.40    4.00 
   5 -18   2    6.50    3.60 
   5 -18   2    1.90    3.30 
  -5  18  -2    3.90    4.10 
   5  18   2    3.90    2.40 
   6 -18   2   22.50   10.70 
   6 -18   2   14.20    5.00 
   6  18   2   27.20    5.80 
   7 -19  -2   -7.30    3.50 
   7 -19  -2    6.50    6.00 
  -7 -19   2   -2.10    3.30 
  -7 -19   2    1.80    5.40 
   7  19  -2    4.60    3.10 
   6 -19  -2   -1.00    5.40 
  -6 -19   2    3.60    4.40 
  -6 -19   2    4.70    2.50 
   6 -19  -2    3.40    3.70 
   6 -19  -2    3.60    3.50 
   6  19  -2   -0.20    2.60 
  -6  19   2   -0.70    6.10 
   5 -19  -2  743.73   39.20 
  -5 -19   2  870.71   36.30 
   5 -19  -2  814.52   43.10 
   5 -19  -2  846.52   43.50 
  -5 -19   2  873.61   45.30 
  -5 -19   2  784.62   38.30 
  -5  19   2  720.33   46.70 
   5  19  -2  843.62   36.10 
  -4 -19   2    2.30    2.40 
   4 -19  -2    3.90    2.80 
  -4 -19   2   -1.00    2.60 
  -4 -19   2    3.80    2.00 
   4 -19  -2    1.00    2.40 
   4 -19  -2    5.80    2.70 
   4  19  -2   -2.10    1.50 
  -4  19   2   -2.00    2.60 
  -3 -19   2    3.80    1.90 
  -3 -19   2    0.10    2.50 
  -3 -19   2    4.20    2.90 
   3 -19  -2    8.00    2.20 
   3 -19  -2    7.50    2.30 
   3 -19  -2    5.00    3.00 
   3 -19  -2    3.00    2.60 
  -3  19   2    5.70    3.00 
   3  19  -2   -0.50    2.20 
   3  19  -2    6.20    1.90 
  -3  19   2    4.10    1.70 
  -2 -19   2    1.60    1.90 
   2 -19  -2    5.30    1.50 
   2 -19  -2    3.70    2.70 
  -2 -19   2    4.70    2.70 
   2 -19  -2    5.90    2.20 
  -2 -19   2    9.50    2.60 
   2 -19  -2    8.30    3.10 
  -2  19   2    3.30    2.60 
   2  19  -2    7.40    2.20 
   2  19  -2    2.40    2.60 
   1 -19  -2    3.50    1.20 
  -1 -19   2    0.20    1.00 
  -1 -19   2    2.50    1.50 
   1 -19  -2    1.20    1.80 
  -1 -19   2    1.20    1.60 
   1 -19  -2    6.70    2.50 
   1 -19  -2   -0.60    0.80 
  -1  19   2    0.30    1.90 
   1  19  -2    0.30    0.90 
   1  19  -2   -2.90    1.30 
  -1  19   2    0.70    1.00 
   1  19  -2    1.00    1.80 
   1  19  -2    1.20    1.10 
   0 -19  -2   73.39    4.50 
   0 -19  -2   75.59    4.70 
   0 -19   2   77.09    6.90 
   0 -19   2   72.79    5.80 
   0 -19   2   81.39    6.90 
   0 -19  -2   87.89    7.10 
   0  19  -2   75.59    7.40 
   0  19   2   91.89    8.50 
   0  19   2   72.39    4.70 
   0  19  -2   80.99    6.60 
   0  19  -2   67.79    7.80 
   0  19   2   82.19    8.30 
   0  19   2   68.19    5.70 
   1 -19   2   69.09    6.60 
   1 -19   2   70.99    6.30 
  -1 -19  -2   55.99    4.60 
  -1 -19  -2   63.79    5.60 
   1  19   2   64.49    7.10 
   1  19   2   60.69    7.70 
  -1  19  -2   69.89    6.50 
   1  19   2   57.19    5.00 
   1  19   2   62.19    4.10 
   2 -19   2   27.90    5.00 
  -2 -19  -2   23.20    3.10 
   2 -19   2   25.50    4.80 
  -2 -19  -2   28.50    3.30 
  -2 -19  -2   29.60    3.60 
   2 -19   2   20.90    4.70 
   2  19   2   24.80    2.60 
  -2  19  -2   20.10    4.80 
   2  19   2   26.90    6.60 
   2  19   2   30.10    3.20 
   3 -19   2  579.54   29.50 
   3 -19   2  581.04   28.40 
  -3 -19  -2  623.24   31.10 
   3 -19   2  599.44   29.20 
  -3 -19  -2  573.64   26.70 
   3  19   2  524.85   33.00 
  -3  19  -2  558.64   33.00 
   3  19   2  549.54   23.70 
   4 -19   2   21.10    5.70 
   4 -19   2   15.30    4.50 
  -4 -19  -2   11.70    4.80 
   4 -19   2   14.30    4.60 
   4  19   2   27.20    4.10 
   4  19   2    8.60    4.80 
  -4  19  -2   18.90    5.90 
   5 -19   2    4.70    3.20 
  -5 -19  -2    5.10    4.20 
   5 -19   2   -0.10    2.70 
   5 -19   2    0.30    2.70 
   5  19   2   -0.10    1.90 
   5  19   2   -4.30    3.50 
  -5  19  -2    4.90    4.90 
   6 -19   2  205.48   18.50 
   6 -19   2  176.28   16.90 
   6  19   2  202.58   14.40 
  -7 -20   2    2.90    3.20 
   7 -20  -2    2.40    3.70 
  -7 -20   2   15.80    7.50 
   7  20  -2   -5.30    4.70 
   6 -20  -2   27.80    7.60 
  -6 -20   2   33.00    5.50 
   6 -20  -2   26.20    6.80 
  -6 -20   2   29.80    8.40 
   6  20  -2   34.20    6.10 
  -6  20   2   27.20   10.10 
  -5 -20   2   17.20    6.60 
   5 -20  -2   19.60    5.60 
  -5 -20   2   18.80    4.20 
   5 -20  -2    6.70    5.40 
  -5 -20   2   14.40    6.20 
   5 -20  -2   10.60    5.20 
  -5  20   2    7.00    4.80 
   5  20  -2   20.00    4.30 
  -4 -20   2   -0.40    2.30 
   4 -20  -2   -2.50    2.50 
  -4 -20   2   -2.20    1.60 
  -4 -20   2    5.40    3.40 
   4 -20  -2    3.80    2.80 
  -4  20   2   -0.20    2.60 
   4  20  -2    1.30    1.50 
  -3 -20   2   15.00    4.50 
  -3 -20   2   15.20    3.60 
   3 -20  -2   14.40    3.70 
   3 -20  -2   19.90    5.30 
   3 -20  -2   19.20    3.40 
   3 -20  -2   16.30    4.90 
  -3 -20   2   13.70    4.30 
  -3  20   2   15.20    3.00 
  -3  20   2   24.50    6.70 
   3  20  -2   18.20    3.30 
  -2 -20   2  134.69    9.40 
   2 -20  -2  109.99   10.30 
  -2 -20   2  123.49   11.00 
   2 -20  -2  117.69   10.30 
  -2 -20   2  117.19   10.40 
   2 -20  -2  116.59    8.30 
   2 -20  -2  119.89    7.30 
   2  20  -2  125.19    8.30 
   2  20  -2  108.69   11.90 
  -2  20   2  121.79   12.40 
  -1 -20   2    0.50    1.50 
   1 -20  -2   12.00    3.60 
   1 -20  -2    2.50    1.50 
   1 -20  -2    2.70    1.10 
   1 -20  -2    3.60    2.50 
  -1  20   2    6.60    3.00 
  -1  20   2    5.00    2.00 
   1  20  -2    1.90    2.30 
   1  20  -2   -0.50    1.60 
   1  20  -2    1.50    1.40 
   0 -20   2   10.40    2.80 
   0 -20   2   17.80    3.80 
   0 -20  -2   14.30    4.30 
   0 -20  -2   15.60    2.10 
   0 -20  -2   13.50    2.20 
   0  20   2   23.20    5.30 
   0  20   2   16.40    4.50 
   0  20   2   13.00    2.20 
   0  20   2   16.00    3.50 
   0  20  -2   11.50    2.70 
   1 -20   2  546.35   25.20 
   1 -20   2  508.65   24.20 
  -1 -20  -2  515.75   23.20 
  -1 -20  -2  495.75   21.40 
  -1  20  -2  515.45   24.40 
   1  20   2  504.15   20.40 
   1  20   2  484.15   22.20 
   1  20   2  558.44   28.50 
   1  20   2  522.95   26.30 
   2 -20   2   65.99    6.80 
  -2 -20  -2   60.29    5.50 
   2 -20   2   68.79    7.30 
  -2 -20  -2   55.79    4.90 
  -2 -20  -2   61.29    5.10 
   2 -20   2   53.99    6.60 
   2  20   2   53.29    4.00 
   2  20   2   55.99    7.10 
   2  20   2   45.50    4.40 
   2  20   2   59.49    8.70 
  -2  20  -2   54.79    7.70 
   3 -20   2 1904.81   74.79 
   3 -20   2 1928.91   76.09 
   3 -20   2 2038.50   75.89 
  -3 -20  -2 2040.10   78.09 
  -3 -20  -2 1780.32   66.99 
   3  20   2 1846.32   70.89 
   3  20   2 1700.93   80.79 
  -3  20  -2 1681.33   79.69 
   4 -20   2    3.30    2.30 
   4 -20   2    1.20    2.60 
  -4 -20  -2    5.50    3.00 
   4 -20   2   -1.50    2.20 
  -4  20  -2   -1.00    3.40 
   4  20   2    6.50    1.90 
   4  20   2    5.60    4.10 
   5 -20   2   41.50    8.70 
   5 -20   2   37.40    7.60 
  -5 -20  -2   41.30    8.40 
   5 -20   2   37.90    7.50 
   5  20   2   47.00    5.60 
  -5  20  -2   35.60   10.20 
   6 -20   2   17.20    6.40 
   6 -20   2   10.80    5.50 
   6  20   2   16.80    4.90 
  -7 -21   2   24.50    9.50 
   7 -21  -2   23.10    7.50 
   7 -21  -2   32.20    7.10 
   7  21  -2   15.60    4.50 
  -6 -21   2   26.50    4.90 
  -6 -21   2   17.10    7.00 
   6 -21  -2   28.50    6.50 
   6 -21  -2   32.00    7.80 
  -6  21   2   24.30    9.30 
   6  21  -2   25.50    5.30 
   5 -21  -2    9.40    4.70 
   5 -21  -2    9.50    5.60 
  -5 -21   2    6.80    5.20 
  -5 -21   2    7.80    2.80 
   5 -21  -2    3.50    4.90 
  -5  21   2   10.00    6.00 
   5  21  -2    5.90    2.90 
   4 -21  -2   14.30    4.80 
   4 -21  -2   13.80    5.40 
   4 -21  -2   25.00    6.40 
  -4 -21   2   17.90    5.10 
  -4 -21   2   18.20    4.00 
  -4  21   2    7.50    5.40 
   4  21  -2   12.70    3.20 
  -3 -21   2    0.40    1.40 
   3 -21  -2    3.00    2.10 
   3 -21  -2    6.10    2.90 
   3 -21  -2    9.00    3.60 
  -3 -21   2    4.10    2.40 
   3 -21  -2    2.90    1.90 
  -3  21   2    2.60    1.80 
   3  21  -2    1.10    1.20 
  -3  21   2    2.10    3.60 
   2 -21  -2  272.47   17.40 
  -2 -21   2  273.97   15.50 
   2 -21  -2  265.67   17.50 
   2 -21  -2  261.27   14.40 
  -2 -21   2  300.07   18.50 
   2 -21  -2  282.27   13.20 
  -2  21   2  257.17   19.50 
   2  21  -2  266.17   14.30 
   1 -21  -2  585.84   28.80 
  -1 -21   2  604.04   27.70 
   1 -21  -2  627.24   29.80 
   1 -21  -2  575.44   24.80 
   1 -21  -2  616.14   23.80 
   1  21  -2  609.84   26.50 
   1  21  -2  581.64   28.80 
  -1  21   2  601.04   31.30 
  -1  21   2  611.74   30.10 
   0 -21  -2   -0.10    0.90 
   0 -21  -2    3.70    2.00 
   0 -21  -2   -2.00    0.70 
   0 -21   2    5.80    2.20 
   0 -21   2    0.20    1.70 
   0  21  -2   -0.30    1.40 
   0  21  -2    0.50    1.60 
   0  21   2    1.10    1.40 
   0  21   2    4.30    2.30 
   1 -21   2  214.78   13.20 
   1 -21   2  185.28   12.30 
  -1 -21  -2  196.48   10.20 
  -1 -21  -2  188.98   11.50 
   1  21   2  183.88   10.90 
   1  21   2  201.68   14.20 
   1  21   2  198.48   15.30 
   1  21   2  184.08    9.20 
  -1  21  -2  209.48   12.90 
  -2 -21  -2  105.99    7.60 
   2 -21   2  126.99   10.00 
   2 -21   2  107.69    9.70 
  -2 -21  -2  114.59    7.60 
   2 -21   2  119.09   10.20 
  -2 -21  -2  105.09    7.90 
   2  21   2  133.69   11.20 
   2  21   2  103.09    6.30 
   2  21   2  107.09    7.30 
   2  21   2  112.09   12.20 
  -3 -21  -2 1122.29   42.10 
   3 -21   2 1239.08   50.39 
  -3 -21  -2 1205.48   52.29 
  -3 -21  -2 1120.49   42.40 
   3 -21   2 1118.19   54.19 
   3 -21   2 1195.18   50.69 
  -3 -21  -2 1181.88   47.40 
  -3  21  -2 1047.60   54.19 
   3  21   2 1064.09   55.49 
   3  21   2 1027.90   49.40 
  -4 -21  -2    2.40    3.30 
   4 -21   2    2.80    3.10 
   4 -21   2    1.80    2.90 
   4 -21   2    4.70    2.60 
  -4  21  -2    4.70    4.10 
   4  21   2   -5.90    3.80 
   4  21   2    3.20    2.10 
  -5 -21  -2   27.10    7.50 
   5 -21   2   27.80    6.70 
   5 -21   2   43.50    8.60 
   5  21   2   34.60    5.40 
  -5  21  -2   36.50   10.90 
   6 -21   2   -1.50    3.80 
  -6 -22   2   20.60    6.90 
   6 -22  -2   16.10    5.50 
  -6 -22   2   22.40    4.20 
   6 -22  -2   23.40    7.10 
  -6  22   2    4.70    8.40 
   6  22  -2   27.10    5.60 
   5 -22  -2   11.60    4.10 
  -5 -22   2   13.90    3.30 
  -5 -22   2   14.90    5.50 
   5 -22  -2   16.00    6.20 
   5 -22  -2   18.00    5.60 
   5  22  -2   15.90    3.90 
  -5  22   2    9.40    6.30 
  -4 -22   2    4.40    2.40 
  -4 -22   2    7.20    3.30 
   4 -22  -2    4.50    2.70 
   4 -22  -2    3.70    3.20 
   4 -22  -2    4.90    3.80 
   4  22  -2    5.50    2.50 
  -4  22   2    0.20    4.20 
   3 -22  -2  215.18   14.00 
  -3 -22   2  234.38   13.80 
   3 -22  -2  217.38   12.70 
  -3 -22   2  241.68   17.60 
   3 -22  -2  246.08   17.00 
   3 -22  -2  228.48   17.00 
   3  22  -2  213.08   12.60 
  -3  22   2  212.58   12.30 
  -3  22   2  219.08   19.40 
   2 -22  -2   34.90    6.60 
  -2 -22   2   40.40    7.50 
   2 -22  -2   28.30    6.00 
   2 -22  -2   32.50    4.40 
  -2 -22   2   41.20    5.10 
   2 -22  -2   36.80    3.80 
  -2  22   2   38.30    8.30 
   2  22  -2   37.10    4.70 
   2  22  -2   38.50    5.70 
  -1 -22   2 1490.75   57.99 
   1 -22  -2 1465.45   53.29 
   1 -22  -2 1452.85   59.49 
   1 -22  -2 1410.46   54.69 
  -1  22   2 1421.76   60.59 
   1  22  -2 1374.26   58.89 
   1  22  -2 1505.25   56.69 
  -1  22   2 1457.25   62.59 
   0 -22   2  237.08   13.70 
   0 -22  -2  239.38   14.40 
   0 -22  -2  229.48   10.80 
   0 -22   2  237.58   14.40 
   0 -22  -2  229.78   11.00 
   0  22  -2  222.58   15.30 
   0  22   2  231.18   16.20 
   0  22   2  220.78   12.80 
   0  22  -2  236.98   13.60 
   0  22   2  234.38   16.20 
   1 -22   2    6.60    3.00 
   1 -22   2    6.50    2.90 
  -1 -22  -2   10.20    2.20 
  -1 -22  -2   12.30    3.30 
  -1  22  -2    9.10    3.60 
  -1  22  -2    6.80    2.70 
   1  22   2    4.90    2.30 
   1  22   2    8.80    2.00 
   1  22   2    6.20    3.10 
   1  22   2   10.90    4.70 
   2 -22   2 1409.76   57.39 
  -2 -22  -2 1387.36   52.99 
   2 -22   2 1400.56   56.89 
  -2 -22  -2 1388.16   53.09 
  -2 -22  -2 1403.36   53.49 
   2  22   2 1501.95   59.19 
   2  22   2 1305.27   50.79 
   2  22   2 1276.27   61.69 
   2  22   2 1294.87   52.49 
   3 -22   2   47.20    6.60 
  -3 -22  -2   36.80    3.60 
   3 -22   2   34.30    8.40 
  -3 -22  -2   29.40    6.20 
   3 -22   2   32.00    6.00 
  -3 -22  -2   33.60    5.20 
  -3  22  -2   37.40    8.50 
   3  22   2   40.90    4.00 
   3  22   2   43.10    9.30 
   4 -22   2   18.20    4.90 
   4 -22   2   23.20    6.40 
  -4 -22  -2   23.60    6.50 
   4 -22   2   22.50    5.50 
   4  22   2   29.20    3.70 
   4  22   2   20.40    6.50 
  -4  22  -2   17.70    6.00 
  -5 -22  -2   18.70    5.90 
   5 -22   2    4.30    4.00 
   5 -22   2   10.80    4.90 
   5  22   2   24.00    4.30 
   6 -22   2   60.09   11.70 
   6  22   2   39.80    6.70 
  -6 -23   2   18.10    6.90 
   6 -23  -2   10.50    4.90 
  -6 -23   2   10.50    3.70 
   6 -23  -2    6.50    9.70 
  -6  23   2   30.60   11.70 
   6  23  -2    7.20    2.90 
   5 -23  -2    2.90    3.40 
  -5 -23   2    0.80    1.70 
   5 -23  -2    0.40    3.20 
  -5 -23   2   -4.40    2.80 
   5 -23  -2   -3.20    2.80 
   5  23  -2   -2.60    1.50 
  -4 -23   2  103.29   12.10 
   4 -23  -2  108.59    9.80 
   4 -23  -2   96.19   11.20 
  -4 -23   2  107.89    8.70 
   4 -23  -2   92.39   11.30 
  -4  23   2   87.79   12.60 
   4  23  -2   92.09    7.70 
  -3 -23   2   59.39    8.30 
   3 -23  -2   39.00    7.60 
   3 -23  -2   47.70    5.90 
  -3 -23   2   41.90    5.40 
   3  23  -2   49.20    5.50 
  -3  23   2   26.60    7.30 
   2 -23  -2   41.60    5.00 
   2 -23  -2   48.50   10.40 
  -2 -23   2   44.40    6.80 
   2 -23  -2   35.30    4.60 
   2 -23  -2   47.50    8.00 
  -2 -23   2   39.90    5.40 
   2  23  -2   34.90    6.70 
  -2  23   2   26.90    6.50 
   2  23  -2   36.80    4.60 
   1 -23  -2    3.60    1.40 
   1 -23  -2    2.10    1.40 
   1 -23  -2   -4.10    2.10 
  -1 -23   2    3.80    2.30 
   1  23  -2    0.70    1.70 
  -1  23   2    2.50    4.20 
  -1  23   2    5.20    2.90 
   1  23  -2    3.10    2.00 
   0 -23  -2  770.62   34.70 
   0 -23   2  824.82   34.20 
   0 -23  -2  778.32   30.30 
   0 -23   2  771.82   34.70 
   0 -23  -2  792.92   30.60 
   0  23   2  751.82   37.40 
   0  23  -2  786.12   36.60 
   0  23   2  742.03   33.00 
   0  23  -2  788.82   33.90 
   0  23   2  779.02   37.90 
   1 -23   2  880.81   37.00 
  -1 -23  -2  839.52   33.50 
  -1 -23  -2  717.03   38.40 
   1 -23   2  884.61   37.80 
   1  23   2  830.02   32.20 
  -1  23  -2  862.51   37.10 
  -1  23  -2  877.31   40.60 
   1  23   2  766.82   37.30 
   1  23   2  886.91   39.80 
   1  23   2  832.92   41.30 
   2 -23   2   63.39    8.10 
  -2 -23  -2   67.49    5.90 
  -2 -23  -2   53.89    5.50 
  -2 -23  -2   54.79    5.60 
   2 -23   2   67.39    7.70 
   2 -23   2   64.59    8.10 
   2  23   2   53.79    4.60 
   2  23   2   64.89    9.90 
   2  23   2   54.99    5.50 
   2  23   2   67.39    8.60 
   3 -23   2  304.77   19.40 
   3 -23   2  279.77   18.50 
  -3 -23  -2  288.27   13.30 
  -3 -23  -2  309.27   20.80 
  -3 -23  -2  285.27   16.10 
  -3 -23  -2  286.77   13.80 
   3 -23   2  291.57   18.50 
  -3  23  -2  242.48   20.60 
   3  23   2  264.77   22.60 
   3  23   2  286.87   13.60 
   4 -23   2    4.40    3.40 
   4 -23   2    7.30    4.00 
  -4 -23  -2    6.20    3.50 
   4 -23   2   -0.70    1.90 
   4  23   2    6.60    4.60 
  -4  23  -2    2.00    4.60 
   4  23   2    0.90    1.60 
   5 -23   2   -2.40    2.70 
  -5 -23  -2   14.00    5.70 
   5 -23   2    3.80    3.50 
   5  23   2    9.60    3.00 
   6 -24  -2    0.70    4.10 
   6 -24  -2   -2.80    4.60 
  -6 -24   2   -5.70    4.40 
  -6 -24   2    5.90    2.90 
  -6  24   2   -3.60    6.80 
  -5 -24   2    7.90    5.10 
   5 -24  -2    2.70    6.40 
   5 -24  -2    1.50    4.40 
   5 -24  -2    4.40    3.40 
  -5 -24   2    6.90    2.60 
   5  24  -2    1.10    2.10 
  -5  24   2   -2.60    5.50 
   4 -24  -2    6.70    3.10 
   4 -24  -2    7.10    3.00 
  -4 -24   2    2.10    2.00 
   4 -24  -2    6.10    3.50 
  -4 -24   2    5.70    3.40 
  -4  24   2    5.40    3.60 
   4  24  -2    2.50    4.00 
   3 -24  -2    6.00    3.00 
   3 -24  -2    3.70    2.80 
  -3 -24   2   10.60    3.00 
   3 -24  -2    4.70    3.70 
  -3 -24   2    3.00    2.60 
  -3  24   2   -1.00    3.50 
   3  24  -2    3.10    2.10 
   2 -24  -2  369.76   17.20 
  -2 -24   2  400.76   20.40 
  -2 -24   2  400.56   23.60 
   2 -24  -2  401.26   22.90 
   2 -24  -2  370.56   22.60 
   2  24  -2  390.16   18.90 
  -2  24   2  357.66   25.30 
   2  24  -2  337.77   21.20 
  -1 -24   2   -0.60    1.80 
   1 -24  -2    4.40    1.60 
   1 -24  -2   -1.10    1.90 
   1 -24  -2    0.00    1.30 
  -1  24   2    0.00    1.70 
  -1  24   2    3.00    2.50 
   1  24  -2    6.40    2.60 
   0 -24  -2  596.34   28.40 
   0 -24  -2  559.64   24.00 
   0 -24  -2  570.84   23.80 
   0 -24   2  584.64   27.30 
   0 -24   2  596.84   28.30 
   0  24  -2  607.64   27.50 
   0  24  -2  596.54   30.20 
   0  24   2  589.84   31.30 
   0  24   2  619.74   31.70 
   1 -24   2  233.48   14.60 
   1 -24   2  212.58   13.80 
  -1 -24  -2  213.18   13.10 
  -1 -24  -2  207.58   11.10 
   1  24   2  232.48   16.20 
   1  24   2  195.08   10.10 
  -1  24  -2  204.38   13.70 
   1  24   2  201.88   12.30 
   1  24   2  204.78   16.60 
  -1  24  -2  197.18   15.80 
   2 -24   2   14.70    4.50 
  -2 -24  -2   12.20    3.00 
  -2 -24  -2   15.90    3.10 
   2 -24   2    9.20    3.60 
  -2 -24  -2   10.30    2.80 
   2 -24   2   10.10    3.50 
   2  24   2    9.00    3.70 
   2  24   2   14.30    5.20 
   2  24   2   12.00    2.30 
   2  24   2   11.40    3.00 
   3 -24   2   45.40    7.80 
  -3 -24  -2   39.50    6.00 
  -3 -24  -2   31.80    4.10 
   3 -24   2   32.70    6.60 
  -3 -24  -2   42.50    4.20 
   3 -24   2   27.40    5.60 
   3  24   2   34.10    7.20 
   3  24   2   34.10    3.70 
   3  24   2   36.70    8.90 
  -3  24  -2   22.80    6.10 
  -4 -24  -2   13.10    4.50 
   4 -24   2    5.20    3.30 
   4 -24   2   11.30    4.00 
   4 -24   2    5.40    3.70 
   4  24   2    0.80    4.70 
   4  24   2    6.90    2.20 
  -4  24  -2    9.70    5.80 
  -5 -24  -2    3.60    4.80 
   5 -24   2    3.40    3.50 
   5 -24   2   -1.00    3.30 
   5  24   2    1.40    2.50 
   6 -25  -2    6.50    3.70 
  -6 -25   2   -4.40    4.50 
   6 -25  -2    6.60    5.40 
  -6 -25   2   -0.30    2.60 
  -6  25   2   -6.20    7.20 
   6  25  -2    3.90    3.00 
  -5 -25   2   -2.00    3.80 
  -5 -25   2    1.20    2.30 
   5 -25  -2   -5.50    3.70 
   5 -25  -2    1.40    3.60 
  -5  25   2    2.70    5.60 
   5  25  -2   -0.10    2.40 
  -4 -25   2    4.30    2.40 
   4 -25  -2   -0.80    3.30 
   4 -25  -2    4.50    2.60 
   4 -25  -2    4.80    3.50 
  -4 -25   2    2.80    3.60 
   4  25  -2    5.80    2.60 
  -4  25   2    0.00    7.50 
   3 -25  -2  424.06   26.40 
  -3 -25   2  456.45   22.50 
   3 -25  -2  465.25   26.40 
   3 -25  -2  441.16   23.10 
  -3 -25   2  461.35   27.40 
   3  25  -2  428.16   21.20 
  -3  25   2  332.87   33.20 
  -2 -25   2  293.57   16.80 
   2 -25  -2  299.77   19.30 
   2 -25  -2  266.87   19.00 
   2 -25  -2  297.37   14.10 
   2 -25  -2  286.87   15.80 
   2  25  -2  284.27   18.50 
  -2  25   2  257.27   22.40 
   2  25  -2  272.77   15.40 
   1 -25  -2  250.07   13.10 
   1 -25  -2  257.57   16.70 
  -1 -25   2  262.67   15.50 
   1 -25  -2  240.78   11.60 
  -1  25   2  248.18   17.50 
   1  25  -2  243.18   16.50 
   1  25  -2  239.68   14.00 
  -1  25   2  210.08   17.60 
   0 -25  -2    0.30    1.50 
   0 -25  -2    1.10    1.50 
   0 -25  -2    4.70    2.80 
   0 -25   2   -0.20    2.70 
   0 -25   2    2.90    2.60 
   0  25  -2   -0.70    3.10 
   0  25   2   -2.10    2.50 
   0  25  -2   -0.70    2.20 
   0  25   2    0.60    2.60 
  -1 -25  -2  217.08   13.40 
  -1 -25  -2  215.68   10.70 
  -1 -25  -2  214.18   11.60 
   1 -25   2  232.18   14.50 
   1 -25   2  213.78   15.80 
  -1  25  -2  225.78   16.90 
   1  25   2  216.48   16.20 
   1  25   2  216.58   17.30 
   1  25   2  226.38   13.20 
   1  25   2  196.08   10.40 
  -1  25  -2  199.88   13.80 
   2 -25   2   21.00    5.10 
   2 -25   2   26.00    5.20 
  -2 -25  -2   21.20    4.00 
   2 -25   2   16.90    4.70 
  -2 -25  -2   27.70    4.20 
  -2 -25  -2   21.00    4.10 
  -2  25  -2   32.70    8.20 
   2  25   2   23.30    5.60 
   2  25   2   12.50    5.40 
   2  25   2   23.80    2.90 
   3 -25   2  117.69   11.10 
   3 -25   2  125.59   11.40 
  -3 -25  -2  109.19    7.80 
  -3 -25  -2  113.49    7.50 
   3 -25   2  123.19   11.50 
  -3 -25  -2  102.49    9.10 
   3  25   2  115.29    7.30 
   3  25   2  108.79   11.50 
   3  25   2  110.49   14.80 
   4 -25   2   40.60    8.20 
  -4 -25  -2   62.09    9.10 
   4 -25   2   41.90    8.00 
  -4  25  -2   36.50    8.70 
   4  25   2   40.80    4.60 
   5 -25   2    1.90    3.50 
   5 -25   2   -2.60    3.00 
   5  25   2    6.50    2.60 
   6 -26  -2    8.30    4.80 
  -6 -26   2   -1.10    2.70 
   6 -26  -2   -0.20    3.70 
  -6 -26   2   -0.90    7.70 
   6  26  -2    4.20    2.80 
  -5 -26   2   13.60    4.10 
   5 -26  -2   21.30    5.90 
  -5 -26   2   15.90    6.20 
   5 -26  -2   14.20    5.60 
   5  26  -2   15.90    4.20 
  -5  26   2    5.60    6.70 
  -4 -26   2    9.70    4.30 
   4 -26  -2   12.60    5.40 
  -4 -26   2    4.50    2.80 
   4 -26  -2    4.60    3.50 
   4 -26  -2    2.60    3.70 
  -4  26   2   -2.20    3.50 
   4  26  -2   15.30    3.70 
  -3 -26   2  334.27   22.60 
   3 -26  -2  316.57   20.90 
   3 -26  -2  330.07   22.40 
  -3 -26   2  319.17   18.00 
   3 -26  -2  331.37   19.00 
   3  26  -2  301.97   16.80 
  -3  26   2  294.57   24.90 
   2 -26  -2   48.30    4.70 
   2 -26  -2   39.00    5.20 
  -2 -26   2   47.30    6.10 
   2 -26  -2   49.90    7.50 
   2 -26  -2   43.70    8.10 
   2  26  -2   41.70    5.50 
  -2  26   2   36.40    8.00 
   2  26  -2   39.50    6.40 
   1 -26  -2  294.47   18.70 
   1 -26  -2  292.57   14.90 
  -1 -26   2  290.87   17.20 
   1 -26  -2  290.27   13.40 
  -1  26   2  309.97   20.20 
   1  26  -2  285.07   16.10 
  -1  26   2  276.57   20.70 
   1  26  -2  268.87   18.30 
   0 -26   2  663.23   30.10 
   0 -26  -2  620.44   26.20 
   0 -26  -2  621.34   30.90 
   0 -26  -2  662.73   26.70 
   0 -26   2  661.13   31.00 
   0  26   2  639.24   34.20 
   0  26   2  624.24   41.70 
   0  26  -2  648.44   29.90 
   0  26  -2  675.93   34.90 
   1 -26   2   37.50    6.40 
  -1 -26  -2   32.90    5.40 
  -1 -26  -2   37.50    3.70 
  -1 -26  -2   25.30    4.00 
   1 -26   2   25.00    5.40 
   1  26   2   34.10    6.80 
  -1  26  -2   27.30    6.20 
   1  26   2   30.60    5.10 
   1  26   2   25.30    5.40 
   1  26   2   24.20    3.20 
   2 -26   2  153.08   12.60 
   2 -26   2  148.89   12.30 
  -2 -26  -2  133.49    9.60 
  -2 -26  -2  147.49   10.10 
   2  26   2  149.49   13.30 
   2  26   2  147.89   11.60 
   2  26   2  145.79   14.90 
  -2  26  -2  130.89   13.90 
   2  26   2  139.99    8.20 
   3 -26   2    2.10    3.00 
   3 -26   2   -0.50    2.60 
   3 -26   2    3.50    2.90 
  -3 -26  -2    0.20    2.60 
  -3 -26  -2    2.20    1.90 
   3  26   2    2.30    2.50 
   3  26   2    2.50    3.90 
   3  26   2    1.60    1.60 
  -4 -26  -2  103.39   12.90 
   4 -26   2  107.19   11.90 
   4 -26   2  117.59   12.70 
   4  26   2  116.49    7.80 
   5 -26   2   85.49   11.30 
   5 -26   2   74.59   10.70 
  -5 -27   2   10.10    4.80 
  -5 -27   2    2.60    3.00 
   5 -27  -2    7.60    3.50 
   5  27  -2    8.30    3.10 
  -5  27   2    0.20    6.20 
   4 -27  -2   23.30    6.90 
  -4 -27   2   25.30    5.10 
   4 -27  -2   25.40    6.10 
   4 -27  -2   27.50    6.00 
  -4 -27   2   25.10    6.40 
   4  27  -2   21.00    4.50 
  -4  27   2   33.00    9.10 
   3 -27  -2    7.20    3.60 
   3 -27  -2   12.80    3.70 
   3 -27  -2    3.30    3.40 
  -3 -27   2    8.80    4.00 
  -3 -27   2    4.20    2.90 
   3  27  -2   -0.70    3.50 
   3  27  -2   10.60    4.30 
  -3  27   2    9.80    4.70 
   2 -27  -2   19.00    4.00 
  -2 -27   2   16.20    4.50 
   2 -27  -2   14.50    4.80 
   2 -27  -2   25.10    5.80 
   2 -27  -2    8.40    2.50 
   2  27  -2   16.50    4.90 
  -2  27   2   13.70    5.40 
   2  27  -2   13.70    3.30 
   1 -27  -2   37.50    3.80 
  -1 -27   2   37.40    6.40 
   1 -27  -2   37.70    4.60 
   1 -27  -2   33.90    6.80 
   1  27  -2   31.90    6.40 
  -1  27   2   47.30    7.50 
  -1  27   2   46.90    7.40 
   1  27  -2   31.30    5.60 
   0 -27  -2   18.70    3.20 
   0 -27  -2   14.10    2.70 
   0 -27   2   22.50    7.80 
   0 -27  -2   16.40    4.50 
   0 -27   2   17.20    4.40 
   0  27  -2   22.60    4.70 
   0  27  -2   24.50    6.10 
   0  27   2   14.20    4.90 
  -1 -27  -2   -2.70    1.20 
  -1 -27  -2   -0.10    2.00 
  -1 -27  -2    1.60    1.80 
   1 -27   2   -1.10    2.00 
   1 -27   2   -1.40    2.00 
   1  27   2   -3.00    2.40 
  -1  27  -2    2.00    2.20 
   1  27   2   -0.90    1.90 
   1  27   2    1.20    1.20 
   2 -27   2  125.59   11.10 
  -2 -27  -2  127.39    8.80 
  -2 -27  -2  115.69    9.10 
  -2 -27  -2  113.69    9.20 
   2 -27   2  121.49   11.10 
   2  27   2  102.59   11.30 
  -2  27  -2  111.09   12.80 
   2  27   2  109.59   13.20 
   2  27   2  114.29    7.20 
   2  27   2   99.99    8.30 
  -3 -27  -2   -4.80    2.50 
  -3 -27  -2   -2.90    2.80 
  -3 -27  -2    0.70    1.70 
   3 -27   2    3.10    2.70 
   3 -27   2    1.00    2.60 
   3 -27   2    2.50    3.20 
   3  27   2   -1.70    3.10 
   3  27   2   -0.40    4.40 
   3  27   2   -1.00    1.50 
   4 -27   2   -5.30    2.70 
   4 -27   2   -5.60    2.70 
   4  27   2    0.00    2.00 
   4  27   2    0.90    1.90 
   5  27   2    5.80    3.20 
   5 -28  -2   10.70    6.20 
  -5 -28   2   19.80    8.00 
   5 -28  -2   14.00    5.50 
  -5 -28   2   20.40    4.30 
  -5  28   2   17.40   10.10 
   5  28  -2   15.60    4.20 
  -4 -28   2   58.69   11.10 
   4 -28  -2   36.60    8.80 
  -4 -28   2   51.59    6.40 
   4 -28  -2   44.90    8.30 
   4  28  -2   68.39    6.90 
  -4  28   2   48.40   11.40 
  -3 -28   2   -2.50    2.10 
  -3 -28   2   -0.20    2.30 
   3 -28  -2    3.20    3.50 
   3 -28  -2    7.20    4.00 
   3 -28  -2   -1.20    2.70 
   3  28  -2   -3.90    1.90 
   3  28  -2    1.40    1.60 
  -3  28   2   -3.20    3.10 
  -2 -28   2   32.90    5.80 
   2 -28  -2   25.20    6.60 
   2 -28  -2   27.80    5.10 
   2 -28  -2   22.80    6.50 
  -2  28   2   33.70    8.60 
   2  28  -2   22.80    4.40 
   2  28  -2   37.20    7.80 
  -1 -28   2   88.59    9.00 
   1 -28  -2   83.39    9.40 
   1 -28  -2   78.49    5.90 
   1 -28  -2   80.39    7.60 
   1  28  -2   60.89    6.90 
   1  28  -2   70.19    9.00 
  -1  28   2   78.89   10.60 
   0 -28   2    1.00    2.00 
   0 -28  -2    1.10    2.40 
   0 -28  -2    1.80    1.40 
   0 -28  -2   -2.70    1.60 
   0 -28   2    4.40    2.30 
   0  28  -2    0.60    2.10 
   0  28   2    5.20    3.50 
   0  28   2   -0.10    2.70 
   0  28  -2    1.50    2.40 
  -1 -28  -2   54.39    6.40 
   1 -28   2   54.59    7.10 
  -1 -28  -2   50.19    4.70 
  -1 -28  -2   54.89    5.50 
  -1  28  -2   60.49   10.50 
   1  28   2   54.19    4.70 
   1  28   2   57.39    9.10 
   1  28   2   68.19    9.00 
   2 -28   2    2.70    2.70 
   2 -28   2    2.30    2.70 
  -2 -28  -2    0.30    2.20 
  -2 -28  -2    0.70    2.70 
   2  28   2    2.80    2.10 
   2  28   2    1.00    2.50 
   2  28   2   -1.20    2.50 
  -2  28  -2    5.20    3.60 
   2  28   2   -0.10    3.80 
  -3 -28  -2  184.68   11.40 
  -3 -28  -2  225.08   16.10 
  -3 -28  -2  184.18   12.40 
   3 -28   2  206.58   16.20 
   3 -28   2  203.98   16.00 
   3  28   2  187.58   10.60 
   3  28   2  186.78   16.60 
   4 -28   2   24.30    6.50 
   4 -28   2   21.60    6.80 
   4  28   2   33.60    4.10 
   4  28   2   19.90    6.10 
   5 -29  -2  119.29   12.20 
  -5 -29   2  123.99   15.50 
  -5 -29   2  117.89    9.80 
   5 -29  -2  101.29   13.90 
   5  29  -2   87.99    9.10 
  -5  29   2   86.09   17.60 
  -4 -29   2   -0.10    6.10 
   4 -29  -2    4.40    4.60 
  -4 -29   2    2.30    2.90 
   4  29  -2    0.90    2.60 
  -4  29   2    3.20    5.90 
  -3 -29   2    7.50    3.00 
   3 -29  -2    6.50    3.20 
   3 -29  -2   14.70    5.40 
   3  29  -2    5.90    2.50 
  -3  29   2    1.40    4.50 
   3  29  -2    4.20    3.60 
  -2 -29   2   65.69    7.30 
   2 -29  -2   82.09    9.90 
   2 -29  -2   72.29    7.20 
   2  29  -2   60.49    8.70 
  -2  29   2   63.49   11.90 
   2  29  -2   52.29   11.30 
   1 -29  -2    5.00    5.10 
  -1 -29   2    2.60    2.30 
   1 -29  -2    1.10    1.80 
  -1 -29   2    9.20    3.10 
   1 -29  -2    3.20    2.40 
  -1  29   2   -1.60    3.10 
   1  29  -2    1.60    3.20 
   1  29  -2   -2.00    1.70 
   0 -29  -2   44.90    4.60 
   0 -29  -2   54.09    4.90 
   0 -29   2   36.40    6.60 
   0 -29  -2   42.00    7.10 
   0 -29   2   47.00    7.30 
   0  29  -2   27.20    8.10 
   0  29   2   49.00    9.20 
   0  29   2   51.29    9.80 
   0  29  -2   32.40    6.80 
  -1 -29  -2   -2.80    1.80 
   1 -29   2    4.70    2.70 
   1 -29   2    0.90    2.20 
  -1 -29  -2    1.30    1.30 
  -1 -29  -2    3.60    2.10 
   1  29   2   -4.70    3.40 
   1  29   2   -0.70    2.50 
  -1  29  -2    1.50    3.40 
   1  29   2   -1.20    1.10 
  -2 -29  -2    0.60    2.00 
  -2 -29  -2    2.40    4.30 
  -2 -29  -2   -4.50    2.70 
   2 -29   2    4.10    2.70 
   2 -29   2    5.60    2.90 
   2  29   2    5.40    1.80 
   2  29   2    3.80    2.50 
   2  29   2    2.60    3.90 
  -2  29  -2   -3.70    3.40 
   2  29   2    1.70    2.90 
   3 -29   2   54.09    9.40 
   3 -29   2   34.90    7.20 
  -3 -29  -2   43.60    5.60 
   3  29   2   46.90    4.70 
   3  29   2   54.99   10.10 
   4 -29   2   52.59   10.70 
   4 -29   2   56.09    9.90 
   4  29   2   51.19    5.40 
   4  29   2   41.00    8.60 
   5 -30  -2   20.60    6.30 
  -5 -30   2   33.10    8.30 
  -5 -30   2   33.10    5.90 
   5 -30  -2   40.90   10.70 
   5  30  -2   20.40    5.10 
  -5  30   2   42.30   14.30 
  -4 -30   2   -1.40    3.00 
  -4 -30   2   -0.40    3.40 
   4 -30  -2   10.50    4.40 
   4 -30  -2   -5.40    3.10 
   4  30  -2    0.90    2.50 
   4  30  -2   -2.90    3.30 
  -4  30   2   -8.70    4.10 
   3 -30  -2   58.29    7.80 
   3 -30  -2   72.49   10.00 
  -3 -30   2   66.39    9.30 
   3  30  -2   43.10    7.70 
   3  30  -2   67.89    7.10 
  -3  30   2   52.39   11.50 
   2 -30  -2    1.20    2.50 
  -2 -30   2    3.90    2.80 
   2 -30  -2    2.20    2.70 
   2  30  -2    4.50    3.30 
  -2  30   2   -1.10    3.00 
   2  30  -2    7.70    3.00 
   1 -30  -2    2.00    1.80 
   1 -30  -2    4.00    3.00 
  -1 -30   2    1.90    2.30 
   1 -30  -2    1.40    1.90 
  -1 -30   2    1.10    2.10 
   1  30  -2    0.00    1.90 
  -1  30   2   -2.30    2.20 
   0 -30  -2   -3.30    1.30 
   0 -30  -2    0.50    2.30 
   0 -30   2   -2.00    2.40 
   0  30  -2    4.10    3.40 
   0  30  -2    3.90    2.80 
   0  30   2   -0.60    3.00 
  -1 -30  -2    4.10    3.10 
  -1 -30  -2    7.40    2.30 
  -1 -30  -2    5.40    3.20 
   1 -30   2   10.40    4.00 
   1 -30   2   -0.10    3.20 
   1  30   2   11.00    5.00 
   1  30   2   -0.50    4.70 
   1  30   2    9.00    2.40 
   2 -30   2    2.30    3.40 
  -2 -30  -2    6.40    2.90 
   2 -30   2    3.20    2.80 
  -2 -30  -2    0.20    3.10 
   2  30   2    9.20    4.00 
   2  30   2    4.40    1.90 
  -2  30  -2    9.30    5.30 
   3 -30   2   63.29   10.10 
   3 -30   2   40.60    9.80 
  -3 -30  -2   57.19    6.10 
   3  30   2   42.00    4.80 
   3  30   2   54.59    9.70 
   4 -30   2   -2.60    3.70 
   4 -30   2    0.10    4.00 
   4  30   2    1.50    2.30 
   4  30   2    0.10    3.50 
   4 -31  -2   32.60    8.80 
  -4 -31   2   29.80    8.50 
   4 -31  -2   23.70    6.50 
  -4  31   2   40.30   11.20 
   4  31  -2   34.80    6.10 
   4  31  -2   18.10    5.60 
  -3 -31   2   15.10    4.20 
   3 -31  -2   26.00    6.10 
   3 -31  -2   17.60    6.40 
   3  31  -2   22.10    4.60 
   3  31  -2   24.10    7.00 
  -3  31   2   23.00    8.90 
   2 -31  -2   18.80    4.10 
   2 -31  -2   10.80    4.70 
  -2 -31   2   18.40    4.60 
   2  31  -2   17.10    3.90 
   2  31  -2   10.30    4.70 
  -2  31   2   17.30    7.40 
  -1 -31   2    7.90    3.20 
  -1 -31   2    6.60    3.00 
   1 -31  -2    8.20    2.50 
   1 -31  -2    5.80    2.80 
   1 -31  -2    2.60    2.80 
   1  31  -2    6.00    3.70 
   1  31  -2    9.40    3.60 
  -1  31   2    5.70    3.80 
   0 -31  -2   91.29    7.30 
   0 -31   2   97.99    9.40 
   0 -31   2  103.09   10.60 
   0 -31  -2   93.79    9.70 
   0  31   2  113.09   13.30 
   0  31  -2   97.89    9.40 
   0  31  -2   92.59   11.50 
  -1 -31  -2    1.80    4.40 
   1 -31   2    3.50    2.80 
  -1 -31  -2    4.70    3.00 
   1 -31   2    3.40    2.90 
  -1 -31  -2    3.10    1.80 
  -1  31  -2   -5.30    3.30 
   1  31   2    1.60    2.30 
  -2 -31  -2   -1.90    2.40 
   2 -31   2    5.90    3.40 
   2 -31   2   -1.00    2.70 
  -2 -31  -2    0.50    1.60 
  -2  31  -2    6.80    5.10 
   2  31   2    0.00    1.70 
   2  31   2    3.70    5.70 
   3 -31   2   45.30    8.90 
  -3 -31  -2   54.09    6.60 
   3 -31   2   51.09    9.00 
   3  31   2   50.19    5.20 
   3  31   2   59.49    9.00 
  -4 -32   2   84.19    8.40 
   4 -32  -2   72.89   12.80 
   4 -32  -2   68.09   10.30 
   4  32  -2   70.39    8.10 
  -4  32   2   61.09   14.40 
   4  32  -2   84.89   13.90 
   3 -32  -2   -6.10    2.80 
   3 -32  -2   -5.50    3.30 
  -3 -32   2    5.10    2.80 
   3  32  -2   -1.10    3.10 
   3  32  -2    3.70    2.70 
  -3  32   2   -6.60    4.60 
   2 -32  -2    0.80    2.30 
   2 -32  -2   -2.10    3.40 
  -2 -32   2   -1.60    2.40 
   2  32  -2    2.50    3.50 
   2  32  -2    3.80    2.70 
  -2  32   2    4.00    4.50 
   1 -32  -2   -3.20    2.00 
  -1 -32   2    0.90    2.20 
   1 -32  -2    1.50    2.40 
  -1 -32   2   -1.50    2.40 
   1  32  -2    0.00    2.40 
   1  32  -2   -2.50    2.40 
  -1  32   2    1.10    3.40 
   0 -32  -2    5.60    2.70 
   0 -32  -2    1.10    2.80 
   0 -32  -2    6.60    2.40 
   0 -32   2    5.50    2.50 
   0 -32   2    5.10    3.60 
   0  32   2   13.60    5.30 
   0  32  -2    3.10    2.70 
   1 -32   2   16.20    4.80 
  -1 -32  -2    6.90    3.80 
   1 -32   2    8.70    4.00 
   1  32   2   10.90    4.80 
  -1  32  -2   18.40    6.20 
  -2 -32  -2   20.50    4.70 
   2 -32   2   25.50    6.50 
  -2 -32  -2   20.60    3.50 
   2 -32   2   21.90    6.50 
   2  32   2   15.60    3.20 
   2  32   2   22.60    7.10 
   3 -32   2   -9.00    3.20 
   3 -32   2    8.90    4.50 
   3  32   2    7.50    4.10 
   3  32   2   -1.40    2.00 
   3 -33  -2   17.60    5.80 
  -3 -33   2   20.70    5.10 
   3  33  -2   27.00    7.50 
   3  33  -2   26.80    5.50 
  -3  33   2   15.10    8.60 
   2 -33  -2   18.80    4.70 
  -2 -33   2   20.70    5.00 
   2 -33  -2    9.80    5.10 
   2  33  -2   12.50    5.60 
  -2  33   2   18.80    7.20 
   2  33  -2   14.40    4.20 
   1 -33  -2    0.40    2.20 
   1 -33  -2    3.20    3.40 
  -1 -33   2   -3.70    2.40 
  -1 -33   2    1.20    2.60 
  -1  33   2   -3.40    3.90 
   1  33  -2    8.60    4.50 
   1  33  -2    4.20    2.50 
   0 -33   2    0.90    2.40 
   0 -33  -2   -0.60    2.00 
   0 -33   2    1.90    2.90 
   0 -33  -2    2.70    3.00 
   0  33  -2    0.90    3.40 
   0  33   2    3.20    4.10 
   0  33  -2    5.90    3.00 
   1 -33   2   33.20    6.90 
  -1 -33  -2   29.40    6.20 
  -1 -33  -2   32.50    4.60 
   1 -33   2   46.60    7.60 
   1  33   2   35.90    9.00 
  -1  33  -2   30.50    9.10 
  -2 -33  -2   11.10    3.00 
  -2 -33  -2    7.70    3.70 
   2 -33   2    4.30    3.70 
   2 -33   2    8.90    4.90 
   2  33   2    5.10    2.30 
   2  33   2    7.10    4.00 
   3 -33   2   -3.40    3.60 
   3  33   2    1.80    3.50 
  -3 -34   2   56.49    7.70 
   3 -34  -2   52.69    9.00 
   3 -34  -2   27.20    8.40 
  -3  34   2   48.50   11.60 
   3  34  -2   56.49    7.00 
   3  34  -2   71.39   12.90 
   2 -34  -2    7.90    3.90 
   2 -34  -2    9.80    3.90 
  -2 -34   2    6.60    3.60 
  -2  34   2    4.80    5.00 
   2  34  -2    6.50    4.90 
   2  34  -2    2.30    3.00 
   1 -34  -2    0.90    3.60 
   1 -34  -2   -6.20    2.20 
  -1 -34   2   -0.30    2.40 
  -1 -34   2    2.00    3.00 
   1  34  -2    0.60    3.90 
  -1  34   2   -0.90    4.40 
   1  34  -2    3.80    2.80 
   0 -34   2   24.30    6.00 
   0 -34  -2   21.50    4.40 
   0 -34  -2   27.80    6.10 
   0 -34   2   21.30    5.30 
   0  34   2   17.30    6.60 
   0  34  -2   22.50    7.70 
   0  34  -2   21.60    5.40 
   1 -34   2    7.70    4.00 
   1 -34   2   -1.10    3.90 
  -1 -34  -2    6.60    6.50 
  -1 -34  -2    2.80    2.60 
   1  34   2    4.90    4.90 
   2 -34   2   15.90    5.50 
  -2 -34  -2    6.30    4.40 
  -2 -34  -2    8.00    3.20 
   2 -34   2    4.80    5.10 
   2  34   2    0.20    4.10 
  -2 -35   2    3.40    2.70 
   2 -35  -2    2.00    3.30 
   2 -35  -2   -3.70    3.30 
  -2 -35   2    3.90    2.90 
  -2  35   2    9.80    6.80 
   2  35  -2    7.30    3.30 
   1 -35  -2   -2.00    3.00 
  -1 -35   2    1.80    4.00 
   1 -35  -2    7.70    5.10 
  -1 -35   2   10.00    3.80 
   1  35  -2    3.70    2.70 
  -1  35   2    3.60    5.50 
   0 -35   2   40.20    6.70 
   0 -35  -2   44.20    5.80 
   0 -35   2   45.40    7.80 
   0 -35  -2   31.40    6.90 
   0  35  -2   38.00    6.90 
   0  35   2   36.30    8.60 
   1 -35   2  250.17   18.60 
   1 -35   2  235.38   17.70 
  -1 -35  -2  234.68   13.30 
  -1 -35  -2  244.98   17.50 
   1  35   2  237.98   21.30 
  -1 -36   2    5.40    3.70 
   1 -36  -2   -0.70    3.30 
  -1 -36   2    1.80    3.70 
   1 -36  -2    3.00    3.40 
  -1  36   2    3.80    6.30 
   1  36  -2    4.00    3.10 
   0 -36   2  155.98   13.70 
   0 -36   2  173.38   15.60 
   0 -36  -2  157.78   14.40 
   0 -36  -2  154.68   11.10 
   0  36   2  182.38   26.70 
  -8   0   3    7.70    7.20 
   8   0  -3    2.20    5.30 
  -7   0   3   -1.40    3.50 
   7   0  -3    3.40    3.30 
   7   0  -3    1.30    3.10 
  -6   0   3   -1.00    2.60 
   6   0  -3   -0.90    3.90 
   6   0  -3   -3.00    1.10 
   5   0  -3  118.69    9.90 
   5   0  -3   94.49   12.30 
   5   0  -3  109.39   11.00 
  -5   0   3   99.19   13.00 
  -4   0   3   -2.70    1.10 
  -4   0   3    0.50    1.70 
   4   0  -3    2.10    1.40 
  -4   0   3   -0.80    1.20 
   4   0  -3   -2.40    1.00 
   4   0  -3    2.30    2.20 
   3   0  -3  678.43   28.10 
  -3   0   3  672.23   28.80 
   3   0  -3  678.23   31.30 
   3   0  -3  643.64   32.80 
  -3   0   3  645.84   30.40 
  -3   0   3  643.64   33.30 
  -2   0   3   -0.70    0.50 
   2   0  -3    1.10    1.00 
   2   0  -3    0.60    0.60 
  -2   0   3   -0.20    0.60 
  -2   0   3   -0.80    1.00 
   1   0  -3 1032.00   41.10 
   1   0  -3 1008.50   39.00 
  -1   0   3  983.30   39.70 
   1   0  -3 1014.30   37.00 
  -1   0   3 1014.10   41.00 
  -1   0   3 1021.10   37.40 
   0   0  -3    0.60    0.90 
   0   0  -3    1.80    1.00 
   0   0   3    1.70    0.50 
   0   0   3    4.20    1.50 
  -1   0  -3  426.36   17.20 
   1   0   3  383.26   16.80 
   1   0   3  394.26   17.00 
  -1   0  -3  402.36   15.10 
   1   0   3  378.66   16.60 
   1   0   3  401.86   16.60 
   1   0   3  384.26   17.60 
  -1   0  -3  391.26   16.50 
   2   0   3    3.10    1.80 
   2   0   3    0.30    1.20 
  -2   0  -3    1.80    1.30 
   2   0   3   -1.30    1.40 
   2   0   3    0.30    1.20 
  -2   0  -3    1.60    1.70 
  -2   0  -3    4.90    1.90 
  -3   0  -3  969.20   38.70 
   3   0   3  981.00   44.60 
   3   0   3 1021.70   42.40 
   3   0   3 1005.50   38.80 
  -3   0  -3 1006.60   42.60 
  -3   0  -3  997.20   40.60 
   3   0   3 1033.50   38.00 
  -4   0  -3    0.60    1.40 
  -4   0  -3   -1.80    1.10 
   4   0   3   -0.70    1.20 
   4   0   3   -0.90    1.80 
   4   0   3   -1.30    1.00 
   4   0   3   -0.60    2.30 
   5   0   3   55.19    5.90 
   5   0   3   64.19   10.30 
  -5   0  -3   83.79    9.80 
   5   0   3   68.19    8.70 
  -5   0  -3   67.39    5.70 
  -6   0  -3    2.50    2.40 
   6   0   3    3.80    2.20 
   6   0   3    0.40    3.20 
   6   0   3    1.40    3.00 
   6   0   3    1.00    2.00 
  -6   0  -3   -1.10    3.90 
   7   0   3   10.90    6.20 
  -8  -1   3   -0.10    4.90 
   8  -1  -3   -0.30    3.70 
   8   1  -3    4.70    3.90 
  -8   1   3   -3.30    6.60 
   7  -1  -3    1.90    3.60 
   7  -1  -3    1.50    3.00 
  -7  -1   3   -1.90    4.10 
  -7   1   3    0.00    5.80 
   7   1  -3    0.70    2.60 
   7   1  -3    2.30    4.40 
  -6  -1   3   37.00    9.60 
   6  -1  -3   16.90    6.60 
   6  -1  -3   15.30    4.40 
   6  -1  -3   30.00    7.30 
   6   1  -3   31.40    6.80 
   6   1  -3   26.30    5.90 
   6   1  -3   30.80    8.20 
  -6   1   3   27.70    9.20 
   5  -1  -3  216.98   16.20 
  -5  -1   3  229.98   20.20 
   5  -1  -3  198.88   14.10 
   5  -1  -3  232.08   19.50 
  -5   1   3  219.78   19.60 
   5   1  -3  201.28   18.30 
   5   1  -3  225.28   14.60 
   5   1  -3  214.18   15.90 
   4  -1  -3   85.89   10.30 
   4  -1  -3   93.89    9.30 
  -4  -1   3  102.99    8.60 
  -4  -1   3   94.19   11.00 
   4  -1  -3  105.49    8.20 
  -4  -1   3   94.09    8.70 
   4   1  -3   89.29    7.70 
   4   1  -3   96.19   11.00 
  -4   1   3   88.99    8.10 
   4   1  -3   96.19    9.30 
  -4   1   3   78.89    7.70 
  -4   1   3   76.59   10.40 
  -3  -1   3  293.17   19.30 
   3  -1  -3  327.37   15.40 
  -3  -1   3  303.87   17.30 
  -3  -1   3  290.77   15.60 
   3  -1  -3  304.87   17.80 
   3  -1  -3  285.57   18.70 
   3   1  -3  328.57   18.00 
  -3   1   3  310.27   15.80 
  -3   1   3  296.87   17.00 
   3   1  -3  314.27   15.20 
   3   1  -3  266.47   18.50 
  -3   1   3  290.77   19.40 
   2  -1  -3   45.60    5.30 
  -2  -1   3   39.20    5.20 
  -2  -1   3   35.40    4.50 
  -2  -1   3   38.30    3.70 
   2  -1  -3   44.00    3.60 
   2  -1  -3   46.40    5.30 
  -2   1   3   32.30    3.50 
   2   1  -3   35.30    4.80 
   2   1  -3   36.20    3.20 
  -2   1   3   41.40    4.90 
   2   1  -3   43.60    5.10 
  -2   1   3   40.80    5.40 
  -1  -1   3 5931.71  213.58 
   1  -1  -3 6120.59  211.28 
  -1  -1   3 5918.61  212.08 
   1  -1  -3 6054.19  213.48 
   1   1  -3 6082.69  213.48 
   1   1  -3 5954.20  211.48 
  -1   1   3 5845.42  213.28 
  -1   1   3 5887.31  212.28 
   0  -1  -3 4354.26  155.78 
   0  -1   3 4310.37  156.38 
   0  -1  -3 4501.95  153.28 
   0   1   3 4453.55  152.88 
   0   1   3 4202.38  155.98 
   0   1   3 4341.27  152.88 
   0   1  -3 4332.67  155.78 
   2  -1   3 5359.16  184.18 
   2  -1   3 5266.67  185.88 
   2  -1   3 5226.38  185.28 
  -2  -1  -3 5237.68  185.38 
   2  -1   3 5298.87  186.98 
   2  -1   3 5143.89  187.88 
  -2  -1  -3 5207.58  185.88 
  -2   1  -3 5109.99  185.18 
   2   1   3 5327.37  183.48 
  -2   1  -3 5186.68  185.48 
   2   1   3 5146.08  188.28 
   2   1   3 5298.67  185.38 
  -2   1  -3 5030.20  185.78 
   2   1   3 5219.38  186.68 
   3  -1   3  257.77   17.10 
   3  -1   3  285.87   12.70 
   3  -1   3  263.97   15.60 
  -3  -1  -3  252.97   16.60 
   3  -1   3  265.37   13.20 
  -3  -1  -3  268.77   12.70 
  -3  -1  -3  270.07   14.40 
   3   1   3  262.57   17.50 
   3   1   3  279.87   12.10 
  -3   1  -3  283.57   14.70 
   3   1   3  274.47   12.70 
  -3   1  -3  270.47   13.20 
   3   1   3  274.67   15.60 
  -3   1  -3  258.17   15.70 
  -4  -1  -3  198.18   10.20 
   4  -1   3  190.28   13.90 
   4  -1   3  191.08   15.80 
   4  -1   3  188.88   10.70 
   4   1   3  184.48   10.30 
   4   1   3  187.68   15.80 
  -4   1  -3  197.08   10.80 
   4   1   3  191.98   10.10 
  -4   1  -3  188.08   14.50 
   4   1   3  211.48   14.50 
  -5  -1  -3  330.67   26.30 
   5  -1   3  320.47   20.90 
   5  -1   3  327.07   16.90 
   5  -1   3  310.97   23.40 
  -5  -1  -3  298.77   14.90 
   5   1   3  287.77   22.80 
  -5   1  -3  327.37   22.00 
  -5   1  -3  302.27   15.50 
   5   1   3  321.47   20.50 
   5   1   3  295.67   15.90 
   5   1   3  330.67   15.20 
  -6  -1  -3    6.10    3.70 
   6  -1   3    7.40    3.50 
   6  -1   3    4.00    2.90 
   6  -1   3    1.80    2.50 
  -6  -1  -3    2.10    2.30 
   6   1   3    9.60    2.60 
  -6   1  -3   -4.50    3.30 
   6   1   3    7.60    3.40 
   6   1   3   -2.10    3.20 
  -6   1  -3   -2.90    2.40 
   6   1   3    5.20    2.00 
   7  -1   3  117.89   14.20 
   7   1   3  141.99   26.90 
   8  -2  -3   15.40    5.30 
  -8  -2   3    5.30    7.40 
   8   2  -3    4.80    5.20 
   8   2  -3    5.30    3.90 
  -8   2   3   -0.40    6.60 
   7  -2  -3    6.30    3.00 
  -7  -2   3    7.00    4.80 
   7  -2  -3   10.40    9.50 
  -7   2   3   -4.10    5.60 
   7   2  -3    8.80    4.00 
   7   2  -3    5.20    4.00 
  -6  -2   3   14.30    6.10 
   6  -2  -3   11.40    6.40 
   6  -2  -3   17.50    4.60 
   6  -2  -3   12.80    4.30 
   6   2  -3   28.80    6.80 
   6   2  -3   11.30    4.40 
  -6   2   3   10.00    6.50 
   6   2  -3   20.10    6.40 
   5  -2  -3   33.60    7.60 
  -5  -2   3   46.70    9.60 
   5  -2  -3   43.10    6.90 
   5  -2  -3   42.20    7.90 
   5   2  -3   26.40    9.10 
   5   2  -3   35.20    6.10 
  -5   2   3   27.40    7.30 
   5   2  -3   37.60    6.80 
   4  -2  -3   -1.20    1.80 
  -4  -2   3    2.50    1.70 
   4  -2  -3    2.50    1.80 
  -4  -2   3    4.90    2.50 
   4  -2  -3    0.80    1.60 
  -4  -2   3    0.20    2.00 
  -4   2   3    0.70    1.80 
  -4   2   3    4.30    2.40 
  -4   2   3    2.50    1.40 
   4   2  -3    4.10    1.70 
   4   2  -3   -0.50    1.30 
   4   2  -3    3.10    2.40 
   3  -2  -3  975.70   41.80 
  -3  -2   3  948.41   39.00 
   3  -2  -3  926.31   43.30 
   3  -2  -3  954.60   38.20 
  -3  -2   3  952.70   44.10 
  -3  -2   3  952.80   41.00 
  -3   2   3  921.31   40.50 
   3   2  -3  956.60   41.40 
  -3   2   3  977.60   44.60 
   3   2  -3  991.50   38.20 
   3   2  -3  871.01   42.90 
  -3   2   3  961.00   38.90 
   2  -2  -3    4.40    1.30 
   2  -2  -3    5.60    2.00 
   2  -2  -3   10.30    2.90 
  -2  -2   3    7.00    2.10 
  -2  -2   3    9.10    2.80 
  -2  -2   3    7.10    1.90 
   2   2  -3    4.80    1.40 
  -2   2   3    7.60    1.70 
  -2   2   3    8.50    2.50 
   2   2  -3   10.00    2.80 
   2   2  -3    3.00    1.60 
  -2   2   3    5.30    2.10 
  -1  -2   3  791.02   32.60 
   1  -2  -3  822.52   34.10 
  -1  -2   3  847.72   30.80 
   1  -2  -3  798.22   29.90 
  -1  -2   3  806.82   34.20 
   1  -2  -3  827.22   32.10 
   1   2  -3  793.72   32.40 
  -1   2   3  835.72   34.10 
  -1   2   3  819.22   30.40 
  -1   2   3  808.82   33.10 
   1   2  -3  799.12   33.90 
   1   2  -3  833.12   30.60 
   0  -2   3  458.25   21.30 
   0  -2  -3  497.65   18.50 
   0  -2   3  473.15   18.90 
   0  -2  -3  464.35   20.70 
   0   2   3  469.45   21.00 
   0   2  -3  461.15   20.70 
   0   2   3  473.95   18.10 
   0   2   3  487.15   18.40 
   0   2   3  509.75   18.70 
   0   2  -3  478.65   19.20 
   1  -2   3  476.15   21.70 
   1  -2   3  536.75   21.40 
   1  -2   3  517.55   21.20 
  -1  -2  -3  517.95   20.50 
  -1  -2  -3  521.95   19.70 
  -1  -2  -3  528.55   20.20 
   1  -2   3  505.95   20.80 
   1  -2   3  502.75   20.10 
   1   2   3  487.75   21.20 
   1   2   3  490.25   21.10 
   1   2   3  519.75   20.30 
  -1   2  -3  511.65   20.80 
  -1   2  -3  508.15   18.70 
   1   2   3  500.95   20.70 
   1   2   3  498.35   20.50 
  -2  -2  -3 1281.37   52.09 
   2  -2   3 1336.17   49.00 
   2  -2   3 1341.97   50.19 
   2  -2   3 1357.46   50.59 
   2  -2   3 1318.27   51.49 
  -2  -2  -3 1325.67   49.80 
   2  -2   3 1318.07   52.09 
  -2   2  -3 1266.17   50.49 
  -2   2  -3 1299.47   49.99 
  -2   2  -3 1292.97   49.99 
   2   2   3 1332.27   47.80 
   2   2   3 1228.68   52.39 
   2   2   3 1348.07   49.20 
   2   2   3 1379.46   51.29 
  -3  -2  -3  501.55   22.50 
  -3  -2  -3  482.05   20.10 
   3  -2   3  500.25   25.90 
  -3  -2  -3  443.46   26.80 
   3  -2   3  513.35   20.70 
   3  -2   3  518.35   21.70 
   3  -2   3  499.75   24.20 
   3   2   3  485.15   23.80 
   3   2   3  501.95   19.60 
  -3   2  -3  489.95   22.60 
  -3   2  -3  467.15   24.20 
  -3   2  -3  481.05   21.30 
   3   2   3  476.65   26.10 
   4  -2   3  491.75   24.30 
  -4  -2  -3  567.34   23.50 
   4  -2   3  598.54   29.50 
   4  -2   3  579.74   31.90 
  -4  -2  -3  587.84   30.50 
   4   2   3  544.55   31.70 
   4   2   3  573.64   23.90 
   4   2   3  639.14   29.50 
  -4   2  -3  597.74   30.50 
   4   2   3  585.14   23.60 
  -4   2  -3  573.44   24.80 
  -5  -2  -3   90.79   13.80 
  -5  -2  -3   90.09    6.30 
   5  -2   3  103.79    8.20 
   5  -2   3   87.99   10.00 
   5  -2   3   85.69   11.10 
   5   2   3   84.69   11.90 
   5   2   3   92.39    6.30 
  -5   2  -3   95.79    8.70 
   5   2   3   77.49    6.50 
  -5   2  -3   90.49   10.80 
   5   2   3   96.99   10.10 
  -6  -2  -3   21.40    3.70 
  -6  -2  -3   24.30    6.80 
   6  -2   3    6.90    4.70 
   6  -2   3   33.80    7.40 
   6  -2   3   24.60    4.80 
   6   2   3   22.20    6.80 
   6   2   3   23.00    3.40 
   6   2   3   25.30    6.70 
   6   2   3   27.10    4.60 
  -6   2  -3   20.70    7.40 
  -6   2  -3   27.80    4.60 
   7  -2   3    3.40    3.40 
   7  -2   3    4.30    4.50 
   7   2   3   -2.20    3.60 
   8  -3  -3    7.40    5.70 
  -8  -3   3    1.90    6.50 
   8   3  -3   15.60    5.00 
  -8   3   3   -5.30    7.20 
   8   3  -3    2.90    3.60 
   7  -3  -3    0.20    2.80 
   7  -3  -3    1.20    4.10 
  -7  -3   3    2.00    3.90 
   7   3  -3    0.00    3.50 
   7   3  -3    2.00    2.70 
  -6  -3   3    1.40    3.60 
   6  -3  -3    2.40    2.20 
   6  -3  -3    5.50    4.20 
   6  -3  -3    5.70    3.20 
  -6   3   3   -4.00    5.30 
   6   3  -3    0.90    2.50 
   6   3  -3    7.50    4.20 
   6   3  -3    3.00    2.70 
   5  -3  -3   14.60    4.90 
   5  -3  -3    4.00    2.70 
  -5  -3   3    4.70    3.00 
   5  -3  -3   10.70    4.70 
  -5  -3   3   10.10    5.10 
   5   3  -3    5.30    2.90 
  -5   3   3    3.60    3.60 
   5   3  -3    0.80    5.20 
   5   3  -3    8.00    2.80 
   4  -3  -3  535.25   24.50 
  -4  -3   3  507.15   25.70 
  -4  -3   3  471.75   29.50 
   4  -3  -3  501.45   29.40 
   4  -3  -3  493.35   26.60 
  -4  -3   3  522.65   25.10 
   4   3  -3  464.15   29.00 
  -4   3   3  485.25   29.90 
  -4   3   3  473.55   24.80 
   4   3  -3  479.45   27.10 
  -4   3   3  523.25   24.70 
   4   3  -3  522.65   24.00 
   3  -3  -3  705.73   34.50 
  -3  -3   3  725.43   30.60 
  -3  -3   3  681.83   32.10 
   3  -3  -3  706.03   32.80 
   3  -3  -3  734.63   29.80 
  -3  -3   3  696.83   34.90 
   3   3  -3  704.83   32.50 
  -3   3   3  704.03   30.10 
   3   3  -3  667.03   34.40 
  -3   3   3  681.93   35.10 
   3   3  -3  713.43   29.40 
  -3   3   3  714.53   32.00 
  -2  -3   3    6.60    2.20 
   2  -3  -3    3.50    1.10 
   2  -3  -3    7.20    2.30 
   2  -3  -3    5.20    1.90 
  -2  -3   3    6.30    1.70 
  -2  -3   3    5.60    2.30 
   2   3  -3    5.00    2.10 
   2   3  -3    4.40    1.30 
  -2   3   3    8.80    1.80 
   2   3  -3    2.00    1.60 
  -2   3   3    8.10    2.80 
   1  -3  -3  177.88    9.30 
   1  -3  -3  178.38    7.50 
   1  -3  -3  171.48   10.60 
  -1  -3   3  156.88    9.40 
  -1  -3   3  176.08   10.90 
  -1  -3   3  176.98    8.30 
   1   3  -3  171.28   10.60 
  -1   3   3  181.18   10.30 
   1   3  -3  180.78    8.30 
  -1   3   3  181.58    8.00 
   1   3  -3  162.28    9.50 
  -1   3   3  187.88   10.80 
   0  -3   3  836.42   29.00 
   0  -3   3  786.22   32.70 
   0  -3  -3  846.92   30.10 
   0  -3   3  820.12   30.80 
   0  -3   3  778.82   33.30 
   0  -3  -3  776.42   32.50 
   0   3   3  866.91   30.80 
   0   3  -3  833.62   33.00 
   0   3  -3  808.22   31.10 
   0   3   3  818.92   29.70 
   0   3   3  817.12   29.90 
   0   3   3  792.12   32.80 
   1  -3   3 1644.24   60.29 
   1  -3   3 1627.84   61.59 
   1  -3   3 1676.03   60.79 
  -1  -3  -3 1619.74   59.39 
  -1  -3  -3 1711.73   59.69 
  -1  -3  -3 1667.63   59.19 
   1  -3   3 1657.43   60.79 
   1  -3   3 1665.53   59.09 
   1   3   3 1612.84   59.49 
  -1   3  -3 1492.15   60.99 
  -1   3  -3 1596.34   58.19 
   1   3   3 1630.54   60.89 
   1   3   3 1707.23   59.39 
   1   3   3 1633.44   59.99 
   1   3   3 1599.34   60.39 
   2  -3   3 5067.49  183.48 
  -2  -3  -3 5129.79  182.58 
   2  -3   3 5160.98  182.58 
   2  -3   3 5270.97  181.28 
  -2  -3  -3 5184.08  181.68 
   2  -3   3 5221.78  182.38 
   2  -3   3 5117.79  183.88 
   2   3   3 5082.19  180.58 
   2   3   3 4998.70  185.08 
  -2   3  -3 4953.50  182.78 
   2   3   3 5163.88  182.98 
  -2   3  -3 5020.60  182.08 
  -2   3  -3 5062.89  182.28 
   2   3   3 5183.78  179.28 
   3  -3   3   56.99    4.70 
   3  -3   3   64.09    7.40 
   3  -3   3   57.19    6.30 
  -3  -3  -3   65.89    6.60 
  -3  -3  -3   49.70    5.10 
   3   3   3   53.69    7.30 
   3   3   3   53.19    4.10 
  -3   3  -3   59.99    5.30 
  -3   3  -3   59.69    5.90 
  -3   3  -3   56.79    6.60 
   3   3   3   52.99    3.70 
   4  -3   3  776.52   35.90 
   4  -3   3  717.53   37.60 
   4  -3   3  738.33   31.20 
  -4  -3  -3  765.62   36.10 
  -4  -3  -3  717.23   29.90 
   4   3   3  727.73   38.80 
  -4   3  -3  741.63   31.20 
   4   3   3  774.52   35.20 
   4   3   3  750.42   29.50 
  -4   3  -3  734.23   36.70 
   5  -3   3  198.98   18.20 
   5  -3   3  236.08   14.10 
  -5  -3  -3  228.68   11.00 
  -5  -3  -3  240.68   17.80 
   5   3   3  220.98   11.80 
   5   3   3  229.28   11.10 
  -5   3  -3  233.98   18.50 
   5   3   3  201.28   18.80 
  -5   3  -3  230.38   13.20 
   5   3   3  219.68   16.60 
   6  -3   3  125.69   10.50 
  -6  -3  -3  123.09    7.40 
   6  -3   3  120.39   12.70 
   6  -3   3  122.29   14.50 
   6   3   3   98.89   23.40 
   6   3   3  118.79    7.30 
   6   3   3  110.79    7.90 
  -6   3  -3  147.79   15.40 
   6   3   3  135.89   13.20 
   7  -3   3    4.80    4.10 
   7  -3   3    2.90    4.10 
   7   3   3    9.00    4.40 
  -8  -4   3    5.70    6.70 
   8  -4  -3   -1.70    5.10 
   8  -4  -3    9.20    6.50 
  -8   4   3    3.50    6.20 
   8   4  -3    9.20    3.80 
   8   4  -3    0.90    4.20 
   7  -4  -3    6.60    3.30 
  -7  -4   3    4.30    4.20 
   7  -4  -3    3.90    3.80 
  -7   4   3    4.90    5.00 
   7   4  -3    3.20    2.70 
   7   4  -3   10.00    4.30 
   6  -4  -3    6.30    4.50 
   6  -4  -3   14.80    4.80 
   6  -4  -3    7.80    4.10 
  -6  -4   3   11.40    6.70 
   6   4  -3    9.90    5.50 
   6   4  -3   11.70    4.50 
  -6   4   3    9.30    8.90 
   6   4  -3   21.40    8.30 
  -5  -4   3   65.29   10.20 
   5  -4  -3   72.59   10.10 
   5  -4  -3   53.79    6.90 
  -5  -4   3   50.69    7.00 
   5  -4  -3   62.09    8.10 
  -5   4   3   42.80    9.20 
   5   4  -3   65.79    8.10 
   5   4  -3   52.09   10.60 
   5   4  -3   65.29    7.00 
   4  -4  -3   90.79    7.80 
  -4  -4   3   95.39    9.00 
  -4  -4   3   96.69    8.40 
  -4  -4   3   86.49   10.80 
   4  -4  -3   97.89    9.80 
   4  -4  -3   99.19   11.00 
  -4   4   3   93.29   11.40 
  -4   4   3   99.49    8.20 
   4   4  -3   93.19    7.80 
   4   4  -3  104.69   11.70 
  -4   4   3  107.69    8.90 
   4   4  -3   80.59   10.30 
   3  -4  -3 1669.03   62.19 
  -3  -4   3 1579.64   64.89 
   3  -4  -3 1569.44   67.19 
   3  -4  -3 1601.44   65.59 
  -3  -4   3 1674.93   68.49 
  -3  -4   3 1709.53   63.39 
  -3   4   3 1696.73   62.79 
  -3   4   3 1628.64   68.79 
   3   4  -3 1648.64   65.29 
  -3   4   3 1657.53   64.59 
   3   4  -3 1463.55   66.99 
   3   4  -3 1661.33   61.79 
   2  -4  -3   16.30    3.70 
  -2  -4   3   14.70    3.50 
   2  -4  -3   14.80    2.40 
   2  -4  -3   17.90    3.50 
  -2  -4   3   15.90    2.70 
  -2  -4   3   16.30    4.00 
   2   4  -3   13.40    3.70 
  -2   4   3   13.20    3.00 
  -2   4   3    9.70    2.90 
   2   4  -3   18.80    2.20 
   2   4  -3   11.40    3.10 
  -2   4   3   15.10    2.60 
   1  -4  -3 1446.96   50.89 
  -1  -4   3 1369.06   49.40 
   1  -4  -3 1317.87   52.59 
  -1  -4   3 1328.47   50.99 
   1  -4  -3 1351.86   48.00 
  -1  -4   3 1300.67   52.79 
  -1   4   3 1360.46   52.39 
  -1   4   3 1292.77   51.79 
   1   4  -3 1358.36   52.59 
   1   4  -3 1437.96   49.40 
   1   4  -3 1205.88   50.89 
  -1   4   3 1348.17   48.70 
   0  -4   3    1.10    0.80 
   0  -4  -3   -0.10    0.60 
   0  -4  -3    1.00    0.70 
   0  -4   3    2.20    1.00 
   0  -4   3   -0.10    0.50 
   0   4   3    1.40    0.50 
   0   4   3    1.20    1.00 
   0   4  -3    7.10    1.60 
   0   4   3    0.30    0.50 
   0   4  -3   -0.30    0.60 
   0   4   3    0.90    0.50 
  -1  -4  -3   -0.30    0.50 
   1  -4   3    0.80    1.00 
   1  -4   3   -0.20    0.50 
   1  -4   3    1.30    1.00 
  -1  -4  -3   -0.10    0.60 
  -1  -4  -3    0.60    0.70 
   1  -4   3    1.80    1.40 
   1  -4   3   -1.50    0.60 
   1   4   3    2.60    1.00 
  -1   4  -3    0.40    0.70 
  -1   4  -3    1.80    1.10 
   1   4   3   -1.30    0.70 
   1   4   3    1.20    1.00 
   1   4   3    0.90    0.80 
  -2  -4  -3 2490.95   90.59 
   2  -4   3 2514.05   89.49 
  -2  -4  -3 2497.95   89.49 
   2  -4   3 2520.45   91.69 
   2  -4   3 2464.55   90.59 
   2  -4   3 2447.06   91.49 
   2  -4   3 2516.15   90.69 
  -2   4  -3 2394.46   90.39 
   2   4   3 2424.86   88.09 
  -2   4  -3 2467.15   90.19 
   2   4   3 2352.46   92.99 
  -2   4  -3 2374.36   90.99 
   2   4   3 2526.65   90.79 
   2   4   3 2482.55   86.99 
  -3  -4  -3  391.06   25.20 
   3  -4   3  441.96   21.10 
  -3  -4  -3  452.15   22.20 
   3  -4   3  464.25   19.40 
   3  -4   3  442.56   23.50 
   3  -4   3  473.25   22.80 
  -3   4  -3  436.36   20.00 
   3   4   3  440.36   21.80 
  -3   4  -3  426.76   22.80 
  -3   4  -3  427.36   20.60 
   3   4   3  383.66   23.70 
   3   4   3  435.76   17.20 
   3   4   3  443.96   17.60 
  -4  -4  -3  558.64   27.80 
   4  -4   3  472.15   22.80 
   4  -4   3  471.95   28.20 
   4  -4   3  548.35   27.50 
   4   4   3  459.85   29.20 
  -4   4  -3  511.65   28.20 
  -4   4  -3  504.75   23.10 
   4   4   3  505.45   20.50 
   4   4   3  539.35   26.50 
   4   4   3  516.15   20.30 
  -5  -4  -3  411.96   25.10 
   5  -4   3  408.66   20.90 
   5  -4   3  386.06   24.50 
   5  -4   3  378.66   26.20 
  -5   4  -3  379.26   19.40 
   5   4   3  404.76   16.50 
  -5   4  -3  379.26   25.30 
   5   4   3  396.56   23.80 
   5   4   3  387.86   17.00 
  -6  -4  -3   -5.60    3.90 
   6  -4   3    3.60    3.50 
   6  -4   3   -3.30    2.30 
   6   4   3    8.50    3.50 
  -6   4  -3   -0.70    4.00 
   6   4   3   -1.10    1.30 
   6   4   3    1.90    1.50 
   6   4   3    3.40    5.40 
   7  -4   3    6.90    4.60 
   7  -4   3    8.00    4.90 
   7   4   3    3.80    4.70 
   8  -5  -3   14.70    6.40 
  -8  -5   3   18.20    7.50 
   8  -5  -3    4.40    5.90 
  -8   5   3   19.70    9.70 
   8   5  -3    7.20    5.00 
   8   5  -3   10.10    4.50 
   7  -5  -3   23.50    6.30 
   7  -5  -3   18.20    5.50 
  -7  -5   3   18.40    7.50 
   7   5  -3   15.50    5.30 
  -7   5   3   13.60    7.40 
   7   5  -3   15.60    5.00 
  -6  -5   3  118.29   15.70 
   6  -5  -3  111.79   11.20 
   6  -5  -3   98.09   14.50 
   6  -5  -3  117.39   13.10 
   6   5  -3   99.89   14.20 
  -6   5   3   75.89   22.10 
   6   5  -3  108.79   11.60 
   6   5  -3  111.59   13.30 
  -5  -5   3  196.18   14.00 
  -5  -5   3  203.38   21.50 
   5  -5  -3  171.88   16.80 
   5  -5  -3  180.28   14.80 
   5  -5  -3  198.28   13.70 
   5   5  -3  198.68   15.00 
  -5   5   3  174.28   17.80 
   5   5  -3  147.09   16.20 
   5   5  -3  197.98   13.20 
   4  -5  -3   14.10    4.10 
  -4  -5   3   -0.80    1.30 
   4  -5  -3    7.10    3.30 
   4  -5  -3    4.30    1.80 
  -4  -5   3    2.00    2.30 
  -4  -5   3    7.10    2.60 
   4   5  -3    2.70    3.30 
  -4   5   3    3.80    2.30 
  -4   5   3    9.90    2.50 
  -4   5   3    0.20    1.90 
   4   5  -3    4.80    1.80 
   4   5  -3    3.10    3.20 
  -3  -5   3  573.34   26.00 
   3  -5  -3  622.74   25.60 
   3  -5  -3  571.14   28.30 
  -3  -5   3  561.84   27.60 
   3  -5  -3  584.34   29.70 
  -3  -5   3  587.04   30.30 
  -3   5   3  586.74   31.10 
   3   5  -3  507.25   29.20 
   3   5  -3  588.44   24.90 
  -3   5   3  571.04   27.10 
  -3   5   3  570.64   25.40 
   3   5  -3  593.14   27.90 
   2  -5  -3  215.18   12.80 
  -2  -5   3  198.08   10.40 
   2  -5  -3  201.38   12.60 
   2  -5  -3  208.88    9.90 
  -2  -5   3  190.68   12.30 
  -2  -5   3  182.38   12.50 
  -2   5   3  182.58   11.70 
  -2   5   3  181.48   12.90 
  -2   5   3  203.58   10.20 
   2   5  -3  202.38   12.30 
   2   5  -3  201.58    9.70 
   2   5  -3  162.58   12.00 
  -1  -5   3  298.67   16.10 
  -1  -5   3  312.97   13.30 
   1  -5  -3  296.67   15.80 
  -1  -5   3  311.47   14.60 
   1  -5  -3  310.67   11.90 
   1  -5  -3  351.86   14.80 
   1   5  -3  319.57   13.40 
  -1   5   3  300.17   12.50 
   1   5  -3  287.97   14.80 
  -1   5   3  303.17   15.40 
   1   5  -3  299.57   15.60 
  -1   5   3  285.97   15.20 
   0  -5   3  696.63   30.30 
   0  -5   3  711.03   27.80 
   0  -5  -3  691.93   29.30 
   0  -5   3  735.73   29.90 
   0   5  -3  800.92   30.20 
   0   5   3  708.33   29.20 
   0   5   3  780.62   28.30 
   0   5  -3  649.64   26.80 
   0   5   3  713.23   25.90 
   0   5  -3  731.23   26.30 
   0   5   3  706.53   26.20 
   0   5  -3  733.73   28.30 
   1  -5   3 1056.09   42.20 
   1  -5   3 1082.09   41.50 
  -1  -5  -3 1065.79   40.20 
   1  -5   3 1135.19   39.40 
   1  -5   3 1112.39   41.40 
   1  -5   3 1040.30   40.70 
  -1  -5  -3 1083.79   39.80 
  -1   5  -3 1048.00   40.00 
   1   5   3 1099.99   40.10 
   1   5   3 1049.09   40.20 
   1   5   3 1062.69   39.40 
   1   5   3 1036.30   41.60 
  -1   5  -3 1015.80   41.90 
  -2  -5  -3  983.80   38.20 
   2  -5   3  943.61   38.30 
   2  -5   3 1005.20   38.50 
   2  -5   3  931.81   38.50 
   2  -5   3  954.70   37.20 
   2  -5   3  965.70   39.10 
  -2  -5  -3  943.21   36.90 
  -2   5  -3  900.11   38.20 
  -2   5  -3  924.11   38.80 
   2   5   3  956.20   35.10 
  -2   5  -3  954.60   38.20 
   2   5   3  895.61   40.30 
   2   5   3  950.80   34.00 
   2   5   3 1006.40   38.20 
   3  -5   3   28.90    5.50 
   3  -5   3   35.90    3.80 
  -3  -5  -3   29.40    4.50 
  -3  -5  -3   31.40    4.00 
   3  -5   3   34.40    5.70 
  -3   5  -3   28.40    3.80 
   3   5   3   27.00    2.10 
   3   5   3   29.20    4.90 
   3   5   3   28.40    5.70 
   3   5   3   31.70    2.00 
  -3   5  -3   33.40    5.10 
   4  -5   3  170.78   13.60 
   4  -5   3  162.88   14.30 
   4  -5   3  170.38   10.80 
  -4  -5  -3  194.48   14.10 
  -4   5  -3  178.28   11.10 
  -4   5  -3  183.28   14.80 
   4   5   3  189.28   13.40 
   4   5   3  181.28    7.60 
   4   5   3  178.38    7.70 
   5  -5   3  240.88   14.90 
  -5  -5  -3  251.27   18.40 
   5  -5   3  247.28   18.00 
   5  -5   3  234.58   19.20 
  -5   5  -3  222.58   14.30 
   5   5   3  240.08   17.10 
   5   5   3  227.98   20.10 
  -5   5  -3  229.38   18.90 
  -6  -5  -3   58.59   10.60 
   6  -5   3   43.90    8.30 
   6  -5   3   49.90   10.30 
   6  -5   3   46.80    7.70 
  -6   5  -3   53.39   10.40 
   6   5   3   55.79   11.70 
   6   5   3   73.79    9.10 
   7  -5   3    1.80    3.90 
   7  -5   3    2.80    3.30 
   7   5   3   -5.20    3.10 
   8  -6  -3    4.80    5.80 
  -8  -6   3    3.80    6.30 
   8  -6  -3   11.40    4.90 
  -8   6   3   16.90    7.80 
   8   6  -3    8.60    4.50 
   8   6  -3   -2.00    4.00 
  -7  -6   3   17.70    7.10 
   7  -6  -3   13.40    5.60 
   7  -6  -3   17.10    5.70 
   7   6  -3   15.60    5.40 
   7   6  -3   17.00    5.60 
  -7   6   3    5.80    5.80 
  -6  -6   3 1792.22   82.39 
   6  -6  -3 1761.82   75.79 
   6  -6  -3 1759.72   80.89 
   6  -6  -3 1779.12   72.39 
   6   6  -3 1719.73   72.89 
   6   6  -3 1658.93   70.49 
  -6   6   3 1624.94  110.59 
   6   6  -3 1606.84   80.79 
  -5  -6   3    4.80    3.00 
   5  -6  -3   -1.30    1.30 
   5  -6  -3   -1.60    1.70 
  -5  -6   3   -2.70    2.40 
   5  -6  -3   -5.70    2.50 
  -5   6   3    7.20    3.90 
   5   6  -3   -1.30    3.00 
   5   6  -3    5.70    2.90 
   5   6  -3   -0.90    1.50 
   4  -6  -3    4.00    1.70 
  -4  -6   3    5.70    2.20 
   4  -6  -3    1.10    1.80 
   4  -6  -3    3.60    2.30 
  -4  -6   3   -0.30    1.80 
   4   6  -3   -0.60    0.90 
  -4   6   3   -2.60    1.30 
  -4   6   3    2.10    2.00 
   4   6  -3    4.30    3.10 
   4   6  -3   -0.60    1.60 
  -4   6   3    1.70    1.80 
   3  -6  -3  233.38   15.90 
   3  -6  -3  236.18   12.50 
  -3  -6   3  227.18   14.30 
  -3  -6   3  213.18   15.00 
   3  -6  -3  220.48   14.70 
  -3  -6   3  222.48   16.00 
  -3   6   3  208.58   12.20 
  -3   6   3  215.88   16.50 
   3   6  -3  213.18   14.00 
  -3   6   3  204.88   19.40 
   3   6  -3  211.88   15.80 
   3   6  -3  231.88   12.10 
  -2  -6   3  176.28    9.70 
   2  -6  -3  170.08    8.80 
   2  -6  -3  181.08   11.60 
  -2  -6   3  164.58   11.40 
  -2  -6   3  176.78   11.80 
   2  -6  -3  170.48   11.60 
  -2   6   3  182.48   11.20 
   2   6  -3  154.08   11.50 
  -2   6   3  164.38    9.00 
   2   6  -3  177.58    8.90 
  -2   6   3  178.18   12.60 
   2   6  -3  168.38   11.20 
  -1  -6   3   86.19    6.00 
   1  -6  -3   61.99    4.30 
  -1  -6   3   82.09    5.00 
   1  -6  -3   78.79    6.60 
  -1  -6   3   80.49    6.90 
   1  -6  -3   88.29    5.90 
   1   6  -3   88.69    6.90 
   1   6  -3   75.59    6.00 
   1   6  -3   80.09    5.00 
  -1   6   3   70.09    6.20 
  -1   6   3   85.39    6.50 
  -1   6   3   76.89    4.20 
   0  -6   3  339.97   15.90 
   0  -6   3  312.07   13.90 
   0  -6   3  311.77   16.10 
   0  -6  -3  306.07   15.10 
   0   6  -3  305.87   13.30 
   0   6   3  304.37   14.70 
   0   6   3  314.27   12.00 
   0   6  -3  322.47   14.30 
   0   6   3  322.97   11.70 
   0   6  -3  352.46   16.20 
   0   6  -3  316.37   12.70 
   0   6   3  329.07   14.40 
   1  -6   3  177.98   10.20 
   1  -6   3  172.78    7.90 
  -1  -6  -3  164.88    7.50 
   1  -6   3  161.98    9.30 
  -1  -6  -3  167.58    8.10 
   1  -6   3  165.38    8.90 
   1  -6   3  169.58    9.40 
  -1   6  -3  163.78    8.80 
  -1   6  -3  153.38    9.60 
   1   6   3  132.69   13.20 
   1   6   3  167.58    7.60 
   1   6   3  164.48    8.10 
   1   6   3  162.28    8.10 
  -1   6  -3  151.48    9.20 
   2  -6   3  532.85   23.30 
   2  -6   3  497.85   22.80 
   2  -6   3  529.75   22.30 
   2  -6   3  566.94   23.70 
  -2  -6  -3  529.25   21.80 
   2  -6   3  470.25   26.60 
  -2  -6  -3  556.94   23.40 
   2   6   3  471.55   25.70 
   2   6   3  529.65   22.70 
   2   6   3  521.45   18.60 
  -2   6  -3  503.45   23.90 
  -2   6  -3  543.55   22.90 
  -2   6  -3  491.35   23.00 
   2   6   3  515.75   19.10 
   3  -6   3    3.10    1.80 
   3  -6   3    4.90    2.40 
   3  -6   3    2.20    1.50 
  -3  -6  -3    3.60    1.90 
  -3  -6  -3    6.70    2.00 
   3   6   3    5.50    2.20 
   3   6   3    3.50    4.80 
  -3   6  -3    0.50    1.50 
  -3   6  -3    5.40    2.60 
   4  -6   3  316.37   20.50 
   4  -6   3  308.17   19.10 
   4  -6   3  311.37   16.00 
  -4  -6  -3  300.47   18.90 
   4   6   3  278.27   21.00 
  -4   6  -3  282.97   15.70 
   4   6   3  297.57   17.80 
  -4   6  -3  284.47   19.90 
   5  -6   3   21.70    6.50 
   5  -6   3   18.70    4.20 
  -5  -6  -3   16.60    5.00 
   5  -6   3   17.00    5.10 
   5   6   3   16.70    5.90 
  -5   6  -3   18.70    6.10 
   5   6   3    9.00    3.90 
   6  -6   3   65.39   11.60 
   6  -6   3   81.09   10.80 
   6  -6   3   84.49    9.60 
  -6  -6  -3   95.39   12.10 
   6   6   3   70.89   11.40 
   6   6   3   77.59    9.80 
  -6   6  -3   76.09   12.30 
   7  -6   3    1.90    4.40 
   7  -6   3   -1.60    3.50 
   7   6   3    0.50    3.50 
   8  -7  -3   -7.40    4.20 
  -8  -7   3    7.60    5.50 
   8  -7  -3   10.80    4.50 
   8   7  -3   -4.10    3.30 
  -8   7   3   12.30    8.90 
   8   7  -3    0.40    3.40 
  -7  -7   3   39.20   10.30 
   7  -7  -3   39.20    9.20 
   7  -7  -3   23.80    6.20 
   7   7  -3   45.00    8.00 
  -7   7   3   87.69   16.70 
   7   7  -3   36.80    7.40 
   6  -7  -3  397.66   24.00 
  -6  -7   3  464.65   32.40 
   6  -7  -3  389.46   29.60 
   6  -7  -3  399.26   26.50 
   6   7  -3  355.06   42.40 
   6   7  -3  431.76   23.50 
  -6   7   3  314.77   39.20 
   6   7  -3  401.16   24.40 
   5  -7  -3  723.73   33.30 
  -5  -7   3  659.43   33.10 
  -5  -7   3  695.13   39.80 
   5  -7  -3  706.63   36.00 
   5  -7  -3  663.53   38.40 
  -5   7   3  664.73   40.50 
   5   7  -3  682.83   31.70 
   5   7  -3  635.94   39.10 
   5   7  -3  671.63   33.90 
   4  -7  -3   12.70    4.30 
   4  -7  -3    8.10    3.10 
   4  -7  -3    8.00    2.70 
  -4  -7   3   13.90    5.10 
  -4  -7   3   14.00    3.90 
   4   7  -3    9.00    3.50 
  -4   7   3   10.40    4.30 
   4   7  -3    4.80    2.90 
  -4   7   3   10.40    2.70 
   4   7  -3   13.40    3.10 
   3  -7  -3  460.75   28.80 
  -3  -7   3  481.75   26.30 
   3  -7  -3  500.85   21.90 
  -3  -7   3  461.35   22.30 
  -3  -7   3  475.65   24.20 
   3  -7  -3  471.45   25.70 
  -3   7   3  464.65   27.00 
  -3   7   3  490.35   21.80 
  -3   7   3  484.25   23.40 
   3   7  -3  426.66   25.70 
   3   7  -3  472.45   23.80 
   3   7  -3  486.05   23.60 
   2  -7  -3    1.40    1.20 
  -2  -7   3    1.50    1.10 
   2  -7  -3    0.70    0.90 
  -2  -7   3    5.60    2.20 
  -2  -7   3    1.10    1.10 
   2  -7  -3    3.60    2.00 
   2   7  -3    2.70    1.50 
  -2   7   3    0.00    0.90 
  -2   7   3    2.60    1.20 
   2   7  -3    1.90    0.90 
  -2   7   3   -0.50    0.70 
   2   7  -3    0.20    0.90 
  -1  -7   3  356.06   16.50 
  -1  -7   3  361.06   15.40 
  -1  -7   3  378.96   18.10 
  -1  -7   3  354.16   18.30 
   1  -7  -3  356.96   13.50 
   1  -7  -3  382.96   16.70 
   1  -7  -3  347.17   17.80 
   1   7  -3  316.67   16.80 
  -1   7   3  355.56   17.20 
  -1   7   3  352.06   17.70 
   1   7  -3  364.86   15.50 
  -1   7   3  359.66   14.10 
   1   7  -3  369.36   17.80 
   0  -7  -3  701.83   30.10 
   0  -7   3  736.33   28.80 
   0  -7   3  747.33   30.80 
   0  -7   3  713.83   31.20 
   0   7   3  717.93   29.50 
   0   7  -3  750.42   29.30 
   0   7   3  719.63   26.20 
   0   7   3  738.83   26.00 
   0   7  -3  808.02   31.30 
   0   7  -3  693.23   28.40 
   0   7   3  805.22   29.70 
   0   7  -3  728.93   31.00 
  -1  -7  -3  733.03   28.30 
   1  -7   3  719.03   29.40 
   1  -7   3  748.43   30.00 
   1  -7   3  751.22   28.20 
   1  -7   3  760.82   30.40 
   1  -7   3  779.82   31.30 
  -1  -7  -3  738.23   27.40 
   1   7   3  710.43   27.90 
   1   7   3  726.23   30.70 
  -1   7  -3  734.13   30.20 
   1   7   3  728.13   28.10 
  -1   7  -3  735.63   29.70 
  -1   7  -3  693.63   30.70 
   2  -7   3    5.90    2.10 
  -2  -7  -3    5.60    1.70 
  -2  -7  -3   10.10    2.60 
   2  -7   3    5.60    1.90 
   2  -7   3    5.00    2.00 
   2  -7   3    7.00    2.30 
  -2   7  -3    4.50    1.70 
  -2   7  -3    4.90    2.20 
   2   7   3    8.30    2.20 
   2   7   3    8.80    3.00 
  -2   7  -3    1.80    1.50 
  -3  -7  -3   59.19    6.30 
  -3  -7  -3   52.89    5.20 
   3  -7   3   62.59    6.80 
   3  -7   3   53.89    6.50 
  -3   7  -3   54.19    6.90 
  -3   7  -3   55.19    5.50 
   3   7   3   53.29    7.20 
   3   7   3   54.99    5.80 
   4  -7   3    0.30    2.10 
   4  -7   3    0.80    2.20 
  -4  -7  -3    1.90    2.10 
   4  -7   3   -0.30    1.40 
   4   7   3   -2.30    1.50 
  -4   7  -3    1.50    1.90 
   4   7   3    0.40    2.20 
  -4   7  -3   -0.20    2.60 
   5  -7   3  349.07   19.20 
  -5  -7  -3  359.26   22.60 
   5  -7   3  303.47   21.50 
   5  -7   3  351.06   23.80 
  -5   7  -3  326.57   23.60 
   5   7   3  293.07   24.20 
   5   7   3  321.87   20.30 
  -6  -7  -3   45.40    9.60 
   6  -7   3   51.19    9.00 
   6  -7   3   51.19    7.10 
   6  -7   3   48.70   10.00 
  -6   7  -3   63.69   12.10 
   6   7   3   68.89    9.10 
   6   7   3   34.10    8.80 
   7  -7   3   -5.20    2.80 
   7   7   3   -1.20    4.20 
  -8  -8   3   50.09   13.70 
   8  -8  -3   41.20    8.50 
   8  -8  -3   27.60    8.50 
   8   8  -3   32.80    8.90 
  -8   8   3   35.70   14.00 
   8   8  -3   36.60    8.30 
  -7  -8   3   23.20    7.40 
   7  -8  -3   28.90    7.00 
   7  -8  -3   35.10    8.10 
  -7   8   3   28.80    7.80 
   7   8  -3   25.90    7.30 
   7   8  -3   28.10    6.30 
   6  -8  -3   91.59    9.80 
   6  -8  -3  101.69   11.70 
   6  -8  -3   76.79   14.50 
  -6  -8   3   87.89   12.70 
   6   8  -3   86.49    9.60 
   6   8  -3   78.19    8.80 
  -6   8   3   64.39   16.40 
  -5  -8   3 1271.47   55.59 
   5  -8  -3 1263.67   58.29 
   5  -8  -3 1322.37   62.39 
  -5  -8   3 1355.06   63.49 
   5  -8  -3 1367.66   55.69 
   5   8  -3 1205.78   62.49 
  -5   8   3 1263.37   64.29 
   5   8  -3 1292.97   56.09 
   5   8  -3 1378.26   54.39 
  -4  -8   3  147.29   13.80 
   4  -8  -3  136.09   13.10 
   4  -8  -3  125.69   11.40 
   4  -8  -3  144.29   10.30 
  -4  -8   3  135.69   11.10 
   4   8  -3  128.69   10.80 
  -4   8   3  126.59    9.80 
  -4   8   3  126.89   13.80 
   4   8  -3  133.89    9.40 
   3  -8  -3    1.00    1.30 
  -3  -8   3   -0.50    1.50 
   3  -8  -3   -1.20    1.00 
   3  -8  -3   -0.20    1.10 
  -3  -8   3    0.10    1.00 
  -3  -8   3    0.40    1.20 
   3   8  -3   -1.20    1.60 
  -3   8   3   -0.60    0.80 
  -3   8   3    0.40    1.30 
  -3   8   3    0.70    1.20 
   3   8  -3   -0.10    0.80 
   3   8  -3   -1.80    0.90 
   2  -8  -3  117.19    8.90 
  -2  -8   3  107.19    7.10 
   2  -8  -3  103.69    8.80 
  -2  -8   3   93.79    8.50 
  -2  -8   3  113.09    9.00 
   2  -8  -3  100.99    6.40 
   2   8  -3  108.99    6.60 
  -2   8   3  105.99    6.50 
   2   8  -3  110.69    8.50 
  -2   8   3  120.49   10.10 
  -2   8   3  101.59    8.00 
   2   8  -3  104.19    9.20 
   1  -8  -3  309.97   14.40 
  -1  -8   3  286.87   15.90 
  -1  -8   3  284.97   14.10 
  -1  -8   3  286.87   15.20 
   1  -8  -3  282.97   15.30 
   1  -8  -3  288.17   11.00 
  -1  -8   3  283.17   13.00 
  -1   8   3  292.87   15.40 
  -1   8   3  286.67   14.50 
   1   8  -3  307.27   13.30 
   1   8  -3  289.87   15.10 
  -1   8   3  284.47   11.40 
   1   8  -3  257.67   14.50 
   0  -8   3   29.60    3.00 
   0  -8  -3   27.60    3.40 
   0  -8   3   39.80    4.20 
   0  -8   3   35.90    4.20 
   0   8  -3   28.30    2.90 
   0   8  -3   27.20    3.70 
   0   8   3   32.40    3.50 
   0   8   3   31.60    3.20 
   0   8  -3   35.10    3.50 
   0   8   3   33.00    3.50 
   0   8  -3   31.10    2.70 
   1  -8   3   40.50    3.90 
  -1  -8  -3   41.70    3.40 
   1  -8   3   43.20    4.70 
   1  -8   3   46.80    3.50 
  -1  -8  -3   39.50    2.70 
   1  -8   3   40.20    4.20 
   1  -8   3   42.30    4.20 
  -1   8  -3   41.00    4.10 
   1   8   3   46.20    4.80 
   1   8   3   44.50    3.20 
  -1   8  -3   38.90    4.30 
  -1   8  -3   39.20    4.20 
   1   8   3   45.10    3.10 
   2  -8   3  567.64   24.40 
   2  -8   3  546.65   24.70 
   2  -8   3  596.84   25.00 
   2  -8   3  575.74   25.90 
  -2  -8  -3  572.84   25.20 
  -2  -8  -3  576.24   23.40 
  -2   8  -3  550.34   25.20 
   2   8   3  516.35   27.10 
  -2   8  -3  568.84   26.60 
   2   8   3  581.84   24.20 
  -2   8  -3  567.94   24.60 
  -3  -8  -3  104.29    7.50 
  -3  -8  -3  106.09    8.80 
   3  -8   3  101.19    7.30 
   3  -8   3   96.89    8.80 
   3  -8   3  113.49    9.40 
  -3   8  -3   88.49    9.30 
   3   8   3   96.99   10.10 
  -3   8  -3   98.69    7.80 
   3   8   3   98.99    7.90 
  -4  -8  -3  183.58   13.80 
   4  -8   3  183.38   14.00 
   4  -8   3  186.48   11.60 
   4  -8   3  164.48   13.90 
   4   8   3  136.09   14.40 
   4   8   3  193.88   13.10 
  -4   8  -3  152.98   14.10 
   5  -8   3   17.90    5.50 
   5  -8   3   16.40    5.40 
  -5  -8  -3   21.10    5.50 
   5  -8   3   19.00    4.50 
  -5   8  -3   31.20    7.60 
   5   8   3   20.80    5.50 
   5   8   3   19.10    7.20 
   6  -8   3   23.40    7.60 
   6  -8   3   48.20   10.00 
  -6  -8  -3   48.80    9.20 
   6  -8   3   55.79    7.70 
   6   8   3   29.20    9.40 
   6   8   3   52.39    8.80 
  -6   8  -3   49.00   10.50 
   7  -8   3    2.00    4.20 
   7  -8   3   10.30    5.20 
   7   8   3    5.00    4.10 
  -8  -9   3   -1.00    6.90 
   8  -9  -3    8.20    4.50 
   8  -9  -3    3.70    5.60 
   8   9  -3    3.40    2.90 
   8   9  -3    5.90    7.80 
  -8   9   3   25.10    9.80 
   7  -9  -3   93.89   12.50 
   7  -9  -3   92.39   10.90 
  -7  -9   3   60.99   13.00 
  -7   9   3   85.59   17.80 
   7   9  -3   75.89    9.30 
   7   9  -3   96.09   10.80 
   6  -9  -3   43.80    9.40 
   6  -9  -3   34.30    9.70 
   6  -9  -3   53.69    9.20 
  -6  -9   3   29.80    7.40 
  -6   9   3   39.30    9.40 
   6   9  -3   35.50    7.10 
   6   9  -3   37.70    6.50 
  -5  -9   3  610.44   36.20 
   5  -9  -3  586.64   36.30 
   5  -9  -3  611.94   30.10 
   5  -9  -3  588.24   32.70 
  -5  -9   3  570.74   30.00 
  -5   9   3  621.84   38.10 
   5   9  -3  606.34   28.50 
   5   9  -3  597.44   30.40 
   5   9  -3  537.15   35.60 
   4  -9  -3   29.10    5.20 
   4  -9  -3   30.40    6.10 
   4  -9  -3   30.90    6.30 
  -4  -9   3   26.10    5.10 
  -4  -9   3   25.00    6.50 
   4   9  -3   28.40    4.60 
   4   9  -3   30.70    7.30 
   4   9  -3   20.60    4.90 
  -4   9   3   33.30    7.80 
  -4   9   3   29.80    5.10 
   3  -9  -3    5.70    2.30 
   3  -9  -3    4.80    1.90 
  -3  -9   3    6.30    2.20 
   3  -9  -3    5.00    2.20 
  -3  -9   3    7.10    2.70 
  -3  -9   3    6.90    2.60 
   3   9  -3    8.30    2.20 
  -3   9   3    4.60    1.80 
   3   9  -3    4.80    2.60 
   3   9  -3    8.00    2.70 
  -3   9   3    8.10    3.00 
  -3   9   3    7.00    2.40 
   2  -9  -3 2317.27   84.59 
  -2  -9   3 2365.16   89.69 
   2  -9  -3 2382.96   89.79 
   2  -9  -3 2518.85   89.19 
  -2  -9   3 2436.36   89.59 
  -2  -9   3 2312.37   85.79 
   2   9  -3 2401.86   88.39 
   2   9  -3 2062.49   89.29 
  -2   9   3 2200.08   90.49 
  -2   9   3 2272.07   87.39 
   2   9  -3 2401.56   84.89 
  -2   9   3 2324.77   84.49 
   1  -9  -3  219.48   13.20 
  -1  -9   3  242.48   14.10 
   1  -9  -3  237.68   12.40 
   1  -9  -3  234.68    9.20 
  -1  -9   3  243.48   13.40 
  -1  -9   3  240.28   12.40 
  -1  -9   3  237.28   11.30 
  -1   9   3  248.58   13.80 
   1   9  -3  240.08   11.40 
  -1   9   3  235.78    9.30 
   1   9  -3  214.38   12.90 
  -1   9   3  215.78   12.30 
   1   9  -3  243.18   13.30 
   0  -9  -3  235.78   12.80 
   0  -9   3  269.57   13.70 
   0  -9   3  247.08   13.90 
   0  -9   3  242.28   11.80 
   0   9  -3  264.17   11.50 
   0   9   3  247.98   12.80 
   0   9  -3  240.78   11.90 
   0   9  -3  228.68   13.40 
   0   9   3  256.57   12.80 
   0   9  -3  260.57   12.40 
   0   9   3  241.48   11.90 
   1  -9   3   56.69    4.20 
  -1  -9  -3   50.99    3.90 
   1  -9   3   45.60    5.00 
  -1  -9  -3   55.19    3.20 
   1  -9   3   60.29    5.10 
   1  -9   3   52.69    5.00 
   1  -9   3   49.50    4.50 
   1   9   3   45.50    5.00 
  -1   9  -3   52.49    4.90 
   1   9   3   54.79    3.50 
   1   9   3   59.69    3.70 
  -1   9  -3   58.39    4.10 
  -1   9  -3   53.39    5.30 
  -1   9  -3   56.89    5.10 
   2  -9   3  304.77   15.00 
   2  -9   3  300.77   15.10 
   2  -9   3  277.37   15.60 
  -2  -9  -3  286.67   13.40 
  -2  -9  -3  323.57   15.80 
   2   9   3  260.97   16.90 
  -2   9  -3  255.27   17.10 
  -2   9  -3  297.97   16.70 
   2   9   3  287.07   14.00 
  -2   9  -3  310.27   15.10 
  -3  -9  -3   44.90    5.80 
   3  -9   3   53.69    6.30 
   3  -9   3   52.79    6.40 
  -3  -9  -3   50.09    5.00 
   3  -9   3   59.09    5.40 
  -3   9  -3   48.90    5.50 
  -3   9  -3   49.50    7.00 
   3   9   3   59.09    5.80 
   3   9   3   46.20    8.50 
  -4  -9  -3  383.26   22.00 
   4  -9   3  359.66   22.30 
   4  -9   3  391.86   19.70 
   4  -9   3  396.66   22.60 
   4   9   3  340.67   24.50 
  -4   9  -3  382.36   24.30 
   4   9   3  376.16   20.60 
   5  -9   3   68.89    9.00 
   5  -9   3   59.49    8.70 
  -5  -9  -3   55.99    8.40 
   5  -9   3   57.19    6.90 
   5   9   3   57.49    7.00 
  -5   9  -3   62.29   11.50 
   6  -9   3   10.10    4.80 
  -6  -9  -3    2.60    4.90 
   6  -9   3    4.30    3.70 
   6  -9   3   12.00    5.00 
   6   9   3    2.80    3.40 
  -6   9  -3    0.40    7.80 
   8 -10  -3    1.80    6.00 
   8 -10  -3   12.10    5.80 
  -8 -10   3    6.80    8.20 
   8  10  -3   11.20    4.90 
   8  10  -3   30.10    6.50 
  -8  10   3   26.00   10.30 
   7 -10  -3   32.10    8.40 
  -7 -10   3   45.40   10.60 
   7 -10  -3   49.50    8.60 
  -7  10   3   22.20    7.90 
   7  10  -3   33.50    7.00 
   7  10  -3   23.50    5.90 
   6 -10  -3    3.00    2.60 
  -6 -10   3   -1.80    4.20 
   6 -10  -3    5.60    4.80 
  -6  10   3    0.60    3.40 
   6  10  -3    1.60    2.00 
   6  10  -3    2.30    2.80 
   5 -10  -3   10.40    4.60 
   5 -10  -3   15.60    4.40 
  -5 -10   3    9.40    4.00 
   5 -10  -3    9.30    5.50 
  -5 -10   3   14.90    5.90 
   5  10  -3   13.60    4.50 
   5  10  -3    3.50    3.60 
   5  10  -3   11.80    3.60 
  -5  10   3   11.50    5.20 
  -4 -10   3   52.69    6.50 
  -4 -10   3   56.79    8.90 
   4 -10  -3   57.19    7.40 
   4 -10  -3   52.19    6.20 
   4 -10  -3   52.79    7.90 
   4  10  -3   52.99    6.70 
  -4  10   3   50.39   10.10 
   4  10  -3   44.20    9.20 
  -4  10   3   55.69    6.10 
   4  10  -3   53.49    5.60 
   3 -10  -3   28.90    5.90 
  -3 -10   3   40.80    6.10 
  -3 -10   3   47.30    5.90 
  -3 -10   3   42.70    4.90 
   3 -10  -3   44.10    6.30 
   3 -10  -3   46.10    4.60 
   3  10  -3   43.80    5.20 
  -3  10   3   39.50    4.50 
   3  10  -3   42.70    4.20 
  -3  10   3   38.10    4.90 
   3  10  -3   31.90    6.10 
  -3  10   3   45.90    7.00 
   2 -10  -3  168.28    8.80 
  -2 -10   3  164.38   11.80 
  -2 -10   3  174.98   11.80 
   2 -10  -3  175.08   11.60 
  -2 -10   3  170.38   11.10 
   2 -10  -3  160.98   11.60 
  -2 -10   3  161.18    9.60 
  -2  10   3  161.18   10.50 
  -2  10   3  161.88    8.50 
   2  10  -3  148.89   11.80 
   2  10  -3  168.88   11.10 
   2  10  -3  180.38    9.20 
  -2  10   3  153.98   12.40 
  -1 -10   3 1099.09   43.40 
   1 -10  -3 1041.60   37.90 
  -1 -10   3 1043.30   44.00 
   1 -10  -3 1114.39   42.30 
  -1 -10   3 1045.50   40.40 
  -1 -10   3 1141.79   42.30 
   1 -10  -3 1032.80   43.30 
  -1  10   3 1023.00   41.80 
   1  10  -3 1092.39   40.80 
  -1  10   3 1046.70   37.80 
   1  10  -3 1114.59   43.40 
  -1  10   3 1034.80   43.60 
   1  10  -3  961.30   42.70 
   0 -10   3   89.39    7.40 
   0 -10   3   90.49    7.10 
   0 -10   3   95.99    6.00 
   0 -10  -3   86.39    6.60 
   0  10   3   93.09    6.80 
   0  10   3   90.39    5.90 
   0  10  -3   88.69    6.20 
   0  10  -3   82.19    5.60 
   0  10  -3   86.19    7.20 
   0  10   3   87.49    6.70 
   0  10  -3   89.29    6.10 
   1 -10   3  242.48   15.80 
   1 -10   3  279.77   14.30 
  -1 -10  -3  275.87   11.00 
   1 -10   3  296.27   15.30 
   1 -10   3  293.87   12.90 
   1 -10   3  239.38   15.00 
  -1 -10  -3  274.37   12.60 
   1  10   3  280.07   14.00 
  -1  10  -3  271.97   14.10 
  -1  10  -3  238.68   15.90 
  -1  10  -3  238.98   14.50 
   1  10   3  271.57   15.00 
  -1  10  -3  267.47   14.80 
   1  10   3  282.77   11.30 
   1  10   3  281.97   11.20 
  -2 -10  -3    2.80    1.60 
   2 -10   3    0.20    1.20 
   2 -10   3    1.30    1.10 
   2 -10   3    1.50    1.20 
   2 -10   3    0.70    1.10 
  -2  10  -3    2.60    1.50 
  -2  10  -3    1.20    1.10 
   2  10   3    2.90    2.10 
   2  10   3    1.80    1.10 
  -2  10  -3    3.80    1.40 
   3 -10   3   31.90    4.00 
  -3 -10  -3   31.70    4.80 
   3 -10   3   31.50    5.70 
  -3 -10  -3   35.30    4.20 
   3 -10   3   26.20    5.20 
  -3  10  -3   32.40    4.50 
   3  10   3   35.00    4.40 
   3  10   3   44.30    8.20 
  -3  10  -3   32.30    6.30 
   4 -10   3    7.70    3.80 
   4 -10   3   11.80    3.20 
   4 -10   3    9.90    3.70 
   4  10   3   15.70    3.80 
   4  10   3   10.90    5.00 
  -4  10  -3   10.50    3.50 
   5 -10   3    6.70    3.70 
   5 -10   3    5.90    3.10 
   5 -10   3    4.10    2.60 
  -5 -10  -3    2.00    3.50 
   5  10   3    2.70    2.70 
  -5  10  -3    4.00    3.30 
   5  10   3    9.30    4.70 
   6 -10   3   20.00    5.00 
   6 -10   3   10.30    4.90 
  -6 -10  -3   11.10    7.50 
   6 -10   3    7.40    4.10 
   6  10   3   17.00    5.50 
   8 -11  -3    1.50    4.70 
   8 -11  -3   -2.90    3.90 
  -8 -11   3    4.50    5.10 
   8  11  -3    5.20    3.60 
   8  11  -3    4.40    3.90 
  -7 -11   3   40.80   10.90 
   7 -11  -3   40.80    9.10 
   7 -11  -3   36.00    7.80 
   7  11  -3   29.40    6.50 
  -7  11   3   29.70   10.40 
   7  11  -3   41.90    7.60 
   6 -11  -3   25.10   10.20 
  -6 -11   3   19.20    6.60 
   6 -11  -3   29.60    7.30 
   6 -11  -3   32.10    7.10 
   6  11  -3   25.10    5.40 
   6  11  -3   32.70    6.00 
  -6  11   3   19.90    7.90 
   5 -11  -3  106.29   11.80 
   5 -11  -3  134.59   18.60 
  -5 -11   3  105.29   12.20 
   5 -11  -3  111.69   10.30 
  -5 -11   3  109.79   13.40 
   5  11  -3  111.59   14.20 
   5  11  -3  115.69    9.50 
   5  11  -3  111.89   10.10 
  -5  11   3  104.79   14.10 
   4 -11  -3  209.68   16.70 
  -4 -11   3  229.68   17.90 
  -4 -11   3  202.78   14.80 
   4 -11  -3  208.88   13.40 
   4 -11  -3  218.28   16.00 
   4  11  -3  171.78   16.70 
  -4  11   3  212.68   12.90 
   4  11  -3  215.08   12.40 
  -4  11   3  187.08   17.50 
   4  11  -3  212.48   14.30 
  -3 -11   3  454.45   22.40 
   3 -11  -3  478.25   21.70 
  -3 -11   3  492.45   26.40 
   3 -11  -3  497.15   25.70 
   3 -11  -3  464.75   25.10 
  -3  11   3  453.85   27.30 
  -3  11   3  450.25   22.60 
   3  11  -3  498.45   21.00 
   3  11  -3  366.16   29.60 
  -3  11   3  459.85   21.00 
   3  11  -3  462.05   24.40 
   2 -11  -3  580.94   26.00 
  -2 -11   3  492.15   25.80 
  -2 -11   3  560.34   25.40 
  -2 -11   3  505.95   25.30 
   2 -11  -3  549.54   22.20 
  -2 -11   3  581.24   26.40 
   2 -11  -3  538.65   26.50 
  -2  11   3  534.15   21.60 
   2  11  -3  491.35   26.60 
   2  11  -3  547.55   25.10 
  -2  11   3  499.05   27.20 
   2  11  -3  519.05   27.60 
  -2  11   3  523.15   24.30 
   1 -11  -3 1836.92   65.89 
   1 -11  -3 1613.24   66.49 
   1 -11  -3 1751.32   60.69 
  -1 -11   3 1757.02   65.39 
  -1 -11   3 1638.44   67.29 
  -1 -11   3 1721.83   63.89 
   1 -11  -3 1684.93   60.99 
  -1 -11   3 1754.22   66.59 
   1  11  -3 1627.04   66.39 
  -1  11   3 1719.53   64.89 
   1  11  -3 1887.91   66.99 
  -1  11   3 1711.93   67.29 
   1  11  -3 1742.83   63.99 
  -1  11   3 1672.53   60.59 
   0 -11   3  373.16   18.00 
   0 -11  -3  354.86   17.30 
   0 -11   3  364.16   18.60 
   0 -11   3  345.57   16.00 
   0  11   3  386.46   17.90 
   0  11  -3  324.37   17.90 
   0  11   3  366.46   17.60 
   0  11   3  347.07   15.80 
   0  11  -3  364.76   16.80 
   0  11  -3  361.16   16.80 
   0  11  -3  369.26   16.20 
   1 -11   3  930.01   37.40 
   1 -11   3  997.90   40.00 
  -1 -11  -3  921.81   36.30 
  -1 -11  -3  965.90   34.30 
   1 -11   3  990.40   38.30 
   1 -11   3  981.50   36.80 
   1  11   3  959.20   34.70 
  -1  11  -3  896.41   39.30 
  -1  11  -3  928.71   36.50 
   1  11   3  867.01   40.60 
  -1  11  -3  958.30   38.40 
   1  11   3  916.11   34.90 
  -1  11  -3  941.01   41.50 
   1  11   3  926.41   39.60 
  -2 -11  -3    7.20    1.80 
   2 -11   3    6.20    2.00 
   2 -11   3    5.80    2.10 
   2 -11   3    8.60    2.30 
  -2 -11  -3    4.50    1.70 
  -2  11  -3    3.00    2.30 
   2  11   3    5.00    2.50 
  -2  11  -3    4.30    2.10 
   2  11   3    5.60    1.60 
   3 -11   3  115.29    9.30 
   3 -11   3  118.79    8.50 
  -3 -11  -3  108.29    9.40 
  -3 -11  -3  104.19    7.70 
   3 -11   3  112.39    9.80 
  -3  11  -3  105.19   10.50 
   3  11   3  103.49   11.10 
   3  11   3  111.39    8.10 
   4 -11   3   20.30    5.40 
  -4 -11  -3   18.30    4.80 
   4 -11   3    6.40    3.60 
   4 -11   3   13.00    3.60 
   4  11   3   11.10    4.30 
  -4  11  -3    7.90    3.50 
   4  11   3    9.80    3.10 
   5 -11   3    8.10    3.90 
  -5 -11  -3   10.80    3.80 
   5 -11   3    9.10    3.60 
   5 -11   3   13.70    4.20 
  -5  11  -3    5.50    4.50 
   5  11   3   17.10    6.90 
   5  11   3   16.90    4.40 
   6 -11   3   69.09    8.80 
   6 -11   3   73.29   11.60 
   6 -11   3   47.80    9.40 
   6  11   3   62.79    8.20 
   8 -12  -3   -3.00    3.30 
  -8 -12   3    0.60    5.70 
   8  12  -3   -4.70    3.70 
  -8  12   3    7.40    7.90 
   8  12  -3    1.30    3.90 
  -7 -12   3   -6.00    3.30 
   7 -12  -3    8.50    5.40 
   7 -12  -3    2.40    3.30 
   7  12  -3    2.20    2.90 
  -7  12   3    5.90    6.50 
   7  12  -3    1.60    2.90 
   6 -12  -3   -0.10    2.10 
   6 -12  -3    0.60    2.90 
   6 -12  -3    2.20    4.10 
  -6 -12   3    0.20    2.70 
   6  12  -3    2.40    2.40 
  -6  12   3    1.10    4.20 
   6  12  -3    1.00    1.90 
   5 -12  -3   29.80    7.00 
  -5 -12   3   36.00    8.70 
   5 -12  -3   20.90    5.30 
   5 -12  -3   35.20    7.70 
   5  12  -3   25.00    5.30 
  -5  12   3   29.20    8.80 
   5  12  -3   13.90    3.80 
   4 -12  -3   48.00    8.70 
  -4 -12   3   47.90    6.30 
   4 -12  -3   43.60    8.10 
   4 -12  -3   43.10    5.70 
  -4 -12   3   50.69    7.50 
  -4  12   3   47.30    5.40 
   4  12  -3   39.80    7.80 
   4  12  -3   38.30    5.50 
  -4  12   3   31.20    7.40 
   4  12  -3   39.80    4.80 
   3 -12  -3  139.19    9.30 
   3 -12  -3  126.79   11.20 
  -3 -12   3  127.99    9.70 
   3 -12  -3  164.08   12.50 
  -3 -12   3  152.48   15.00 
  -3 -12   3  128.39   10.90 
  -3 -12   3  129.49   12.30 
  -3  12   3  134.99   10.00 
   3  12  -3  142.89    8.70 
   3  12  -3  130.09   10.70 
  -3  12   3  136.09   13.10 
   3  12  -3  133.99   12.70 
  -3  12   3  136.79    8.70 
  -2 -12   3  425.86   19.70 
  -2 -12   3  449.36   22.50 
  -2 -12   3  451.45   21.70 
   2 -12  -3  414.46   26.30 
  -2 -12   3  404.66   22.40 
   2 -12  -3  431.46   18.60 
   2 -12  -3  439.16   21.90 
   2  12  -3  376.96   26.00 
   2  12  -3  442.76   21.40 
   2  12  -3  460.35   19.20 
  -2  12   3  428.76   17.80 
  -2  12   3  418.16   23.90 
   1 -12  -3  816.52   28.30 
   1 -12  -3  838.22   33.50 
   1 -12  -3  781.82   34.30 
  -1 -12   3  790.42   33.90 
  -1 -12   3  866.91   33.40 
  -1 -12   3  741.73   31.80 
   1 -12  -3  768.82   28.70 
  -1 -12   3  779.72   34.90 
  -1  12   3  790.02   34.90 
   1  12  -3  796.82   31.70 
  -1  12   3  754.02   32.10 
   1  12  -3  737.13   34.00 
   0 -12   3 2005.10   83.89 
   0 -12   3 1764.52   83.49 
   0 -12  -3 2198.38   80.79 
   0  12  -3 2224.48   80.69 
   0  12   3 2373.36   81.69 
   0  12   3 2194.78   78.49 
   0  12   3 2372.06   81.59 
   0  12  -3 2292.07   79.49 
   0  12  -3 1910.91   86.79 
  -1 -12  -3   66.79    3.50 
   1 -12   3   55.09    5.40 
   1 -12   3   58.99    6.10 
  -1 -12  -3   60.29    4.70 
   1 -12   3   67.19    5.30 
   1 -12   3   60.49    5.20 
   1 -12   3   64.09    5.80 
  -1  12  -3   65.89    6.50 
  -1  12  -3   54.49    6.20 
   1  12   3   63.59    3.80 
  -1  12  -3   64.59    5.00 
  -1  12  -3   57.99    5.60 
   1  12   3   63.49    6.50 
   1  12   3   65.99    6.00 
  -2 -12  -3   40.00    4.70 
   2 -12   3   36.90    4.80 
  -2 -12  -3   34.20    3.50 
   2 -12   3   41.80    4.60 
   2 -12   3   29.60    4.00 
  -2  12  -3   38.80    5.50 
   2  12   3   33.80    3.50 
   2  12   3   36.80    5.40 
  -2  12  -3   35.30    4.60 
   3 -12   3    8.10    2.80 
   3 -12   3   11.60    3.10 
   3 -12   3    9.90    3.40 
  -3 -12  -3    9.80    3.20 
  -3 -12  -3    5.90    2.20 
   3  12   3    6.40    3.50 
   3  12   3    6.50    2.00 
  -3  12  -3    8.60    3.60 
   4 -12   3  243.68   14.90 
   4 -12   3  244.28   16.80 
   4 -12   3  235.38   17.00 
  -4 -12  -3  251.37   16.90 
   4  12   3  195.88   18.20 
  -4  12  -3  236.98   18.90 
   4  12   3  245.78   14.90 
   5 -12   3   60.49    9.90 
   5 -12   3   61.79    8.90 
   5 -12   3   64.49    7.90 
  -5 -12  -3   57.69    8.80 
   5  12   3   70.89    8.00 
   5  12   3   52.09   10.90 
  -5  12  -3   52.79   11.10 
   6 -12   3    5.30    3.40 
   6 -12   3    9.00    5.30 
   6  12   3    1.80    3.90 
   8 -13  -3   -4.60    4.80 
   8 -13  -3   -0.40    3.70 
  -8 -13   3    0.90    5.90 
   8  13  -3   -7.50    3.40 
   8  13  -3   -0.40    2.60 
  -8  13   3   -2.60    9.00 
  -7 -13   3   25.90    8.60 
   7 -13  -3   21.80    6.20 
   7 -13  -3   31.30    6.80 
   7  13  -3   22.10    5.60 
   7  13  -3   22.30    5.30 
  -7  13   3   37.30   10.50 
  -6 -13   3    5.50    3.60 
   6 -13  -3    5.70    3.90 
   6 -13  -3   -7.00    3.80 
   6 -13  -3    2.10    2.70 
  -6  13   3   -1.30    2.90 
   6  13  -3   -3.80    2.00 
   6  13  -3   -3.20    1.80 
   5 -13  -3   44.80    8.50 
   5 -13  -3   59.99    9.20 
  -5 -13   3   53.19   10.90 
   5 -13  -3   46.50    8.00 
   5  13  -3   39.20    7.00 
   5  13  -3   45.70    5.80 
  -5  13   3   36.10    8.70 
  -4 -13   3   51.89    8.20 
   4 -13  -3   40.50    7.90 
  -4 -13   3   53.59    8.40 
   4 -13  -3   50.99    8.10 
   4 -13  -3   39.20    6.40 
  -4  13   3   54.69    5.80 
  -4  13   3   41.60   10.10 
   4  13  -3   37.70    8.10 
   4  13  -3   54.09    5.60 
   4  13  -3   46.50    6.00 
  -3 -13   3  687.03   31.00 
   3 -13  -3  669.93   33.10 
   3 -13  -3  673.73   32.80 
  -3 -13   3  713.33   34.00 
  -3 -13   3  641.04   31.90 
   3 -13  -3  669.13   29.00 
  -3  13   3  671.03   27.90 
  -3  13   3  624.24   35.10 
   3  13  -3  682.53   28.10 
   3  13  -3  694.63   30.80 
   3  13  -3  576.44   33.70 
  -2 -13   3   72.89   10.40 
   2 -13  -3   89.99    8.00 
   2 -13  -3   90.99    8.40 
  -2 -13   3   89.89    6.70 
  -2 -13   3   82.89    8.20 
   2 -13  -3   85.79    5.80 
   2  13  -3   84.09    6.10 
   2  13  -3   89.59    9.60 
  -2  13   3   84.89    9.10 
   2  13  -3   74.29    8.30 
  -2  13   3   88.39    5.30 
  -2  13   3   83.29    6.90 
   1 -13  -3  714.33   26.40 
   1 -13  -3  729.03   32.00 
  -1 -13   3  738.33   29.20 
   1 -13  -3  729.63   31.10 
  -1 -13   3  696.93   32.50 
  -1 -13   3  623.74   36.70 
   1 -13  -3  752.62   25.80 
  -1  13   3  720.13   29.70 
  -1  13   3  739.83   32.80 
   1  13  -3  697.23   32.10 
   1  13  -3  708.93   29.60 
   0 -13   3  896.51   35.20 
   0 -13   3  857.41   38.00 
   0 -13   3  903.51   37.20 
   0 -13  -3  865.31   36.60 
   0  13   3  872.31   37.20 
   0  13  -3  921.81   35.80 
   0  13  -3  880.41   36.30 
   0  13   3  949.11   37.60 
   0  13  -3  893.11   35.90 
   0  13   3  862.71   34.30 
   0  13  -3  869.61   37.90 
   1 -13   3    1.70    1.30 
  -1 -13  -3   -1.30    0.70 
   1 -13   3    4.00    2.20 
   1 -13   3    1.30    1.20 
   1 -13   3    0.70    0.90 
  -1 -13  -3    1.10    0.50 
   1 -13   3   -1.10    1.10 
  -1  13  -3    4.90    2.00 
  -1  13  -3    0.10    1.20 
  -1  13  -3    1.10    1.20 
  -1  13  -3   -0.50    0.70 
   1  13   3   -0.90    0.80 
   1  13   3    0.40    0.70 
   1  13   3    2.20    1.40 
   2 -13   3  184.58   11.00 
   2 -13   3  175.48   11.90 
   2 -13   3  199.08   11.60 
  -2 -13  -3  169.08    9.30 
  -2  13  -3  168.58   12.70 
   2  13   3  177.58   13.70 
   2  13   3  175.28    9.00 
   3 -13   3  807.82   33.70 
   3 -13   3  790.82   35.90 
  -3 -13  -3  788.72   32.30 
   3 -13   3  807.72   34.70 
   3  13   3  714.63   31.60 
  -3  13  -3  742.33   37.80 
   3  13   3  676.13   38.10 
   4 -13   3    9.60    3.20 
  -4 -13  -3    7.90    2.90 
   4 -13   3   14.30    6.80 
   4 -13   3    9.10    3.60 
   4  13   3   10.10    2.90 
   4  13   3   15.60    6.00 
  -4  13  -3   11.70    4.60 
   5 -13   3   11.90    4.00 
   5 -13   3   17.90    5.70 
  -5 -13  -3    8.90    3.80 
   5 -13   3   13.20    4.60 
   5  13   3    7.20    5.30 
  -5  13  -3    7.40    4.70 
   5  13   3   15.70    4.60 
   6 -13   3   23.30    7.60 
   6 -13   3   12.70    5.10 
   6  13   3    9.60    4.80 
   7 -14  -3   10.90    5.20 
  -7 -14   3   -0.20    4.10 
   7 -14  -3   -0.90    3.70 
  -7  14   3   12.40    7.40 
   7  14  -3    3.80    3.10 
   7  14  -3    1.90    2.40 
   6 -14  -3   24.40    6.40 
   6 -14  -3   19.20    5.70 
  -6 -14   3   20.30    7.20 
   6 -14  -3   15.60    6.70 
   6  14  -3   19.20    4.80 
  -6  14   3   25.70    8.20 
   6  14  -3   25.30    5.70 
   5 -14  -3   41.60    9.00 
   5 -14  -3   47.80    9.20 
   5 -14  -3   35.00    6.60 
  -5 -14   3   28.40    7.30 
  -5  14   3   37.60   11.90 
   5  14  -3   31.80    5.60 
   5  14  -3   30.40    5.70 
  -4 -14   3  584.14   30.30 
   4 -14  -3  623.84   33.40 
   4 -14  -3  580.34   28.00 
  -4 -14   3  605.64   28.80 
   4 -14  -3  584.74   32.00 
  -4 -14   3  635.14   34.00 
   4  14  -3  603.44   26.40 
  -4  14   3  589.94   26.80 
   4  14  -3  567.84   28.30 
  -4  14   3  521.65   34.40 
   4  14  -3  495.35   33.40 
  -3 -14   3   25.80    4.80 
   3 -14  -3   31.70    6.40 
   3 -14  -3   41.10    7.30 
  -3 -14   3   26.20    5.50 
   3 -14  -3   32.80    4.40 
  -3 -14   3   34.90    6.20 
  -3  14   3   36.00    3.90 
  -3  14   3   50.49    9.70 
   3  14  -3   27.10    5.10 
   3  14  -3   32.50    3.90 
   3  14  -3   32.10    6.80 
   2 -14  -3   -0.70    0.80 
  -2 -14   3   -0.10    1.50 
  -2 -14   3    0.80    1.50 
   2 -14  -3    1.30    1.40 
   2 -14  -3    0.90    1.50 
  -2 -14   3    0.00    1.10 
  -2 -14   3    1.70    1.70 
  -2  14   3   -1.10    1.20 
  -2  14   3    0.40    0.70 
  -2  14   3    2.90    1.90 
   2  14  -3    1.10    1.00 
   2  14  -3    0.70    1.20 
   2  14  -3   -0.30    1.00 
  -1 -14   3   24.00    3.10 
  -1 -14   3   21.90    4.20 
   1 -14  -3   25.20    4.50 
   1 -14  -3   23.10    4.50 
   1 -14  -3   23.30    2.00 
  -1 -14   3   25.90    3.80 
  -1 -14   3   17.80    4.10 
   1 -14  -3   23.80    1.60 
   1  14  -3   20.80    3.40 
   1  14  -3   20.00    3.10 
   1  14  -3   29.30    4.40 
  -1  14   3   21.90    4.50 
  -1  14   3   23.80    3.10 
   0 -14   3    1.30    1.20 
   0 -14  -3    0.00    1.20 
   0 -14   3    5.80    2.30 
   0 -14   3    0.80    1.40 
   0  14  -3    2.70    1.30 
   0  14   3    1.10    1.10 
   0  14  -3    1.50    1.30 
   0  14   3    0.70    1.00 
   0  14  -3   -0.10    1.00 
   0  14   3    0.30    1.10 
   0  14  -3    2.80    1.40 
   1 -14   3  125.19    9.70 
   1 -14   3  124.19    8.20 
  -1 -14  -3  121.49    7.70 
   1 -14   3  131.19    8.90 
   1 -14   3  117.69    8.70 
  -1 -14  -3  124.29    5.60 
   1 -14   3  110.29    7.80 
   1  14   3  117.39    6.20 
  -1  14  -3  107.19    9.00 
  -1  14  -3  118.99    8.70 
   1  14   3  134.79   10.30 
   1  14   3  113.49    8.70 
  -1  14  -3  120.59    9.10 
  -1  14  -3  108.49    7.80 
   2 -14   3   15.40    3.40 
   2 -14   3   12.50    3.00 
  -2 -14  -3   17.10    2.80 
   2 -14   3    8.80    2.90 
   2  14   3   19.80    4.80 
   2  14   3   13.70    2.20 
  -2  14  -3   16.90    4.70 
   3 -14   3  208.08   13.50 
  -3 -14  -3  199.98   11.50 
   3 -14   3  210.18   14.40 
   3 -14   3  216.18   13.10 
   3  14   3  179.08   15.90 
   3  14   3  164.88   10.60 
  -3  14  -3  190.88   15.40 
   4 -14   3  160.58   12.00 
   4 -14   3  169.48   13.10 
   4 -14   3  149.88   13.10 
  -4  14  -3  159.08   15.30 
   4  14   3  122.89   14.30 
   4  14   3  160.88   11.10 
   5 -14   3   58.69    7.20 
   5 -14   3   49.50    9.30 
   5 -14   3   50.89    9.20 
   5  14   3   48.40    6.40 
  -5  14  -3   42.20    9.80 
   5  14   3   64.69   12.40 
   6 -14   3    2.80    3.70 
   6  14   3   -2.70    2.80 
  -7 -15   3   15.00    5.30 
   7 -15  -3    8.80    5.10 
  -7 -15   3    5.30    3.30 
   7 -15  -3   -2.50    3.30 
  -7  15   3   -1.60    6.90 
   7  15  -3    2.30    3.30 
   7  15  -3    7.60    2.80 
   6 -15  -3   -5.60    3.60 
  -6 -15   3    1.40    2.90 
  -6 -15   3    3.30    2.50 
   6 -15  -3    7.10    3.50 
   6 -15  -3    7.00    3.30 
  -6  15   3   -2.50    3.40 
   6  15  -3   -3.20    2.30 
   6  15  -3    2.50    2.20 
   5 -15  -3   -3.40    4.20 
  -5 -15   3   -0.60    2.80 
   5 -15  -3   -2.20    3.20 
  -5 -15   3    2.30    2.70 
   5 -15  -3   -1.10    2.20 
   5  15  -3    4.50    3.00 
   5  15  -3   -1.80    2.50 
  -5  15   3    5.10    7.30 
   4 -15  -3 1755.52  101.99 
  -4 -15   3 2246.08   87.79 
   4 -15  -3 1984.90   85.09 
  -4 -15   3 2186.88   81.59 
  -4 -15   3 1971.50   82.99 
   4 -15  -3 2103.99   80.69 
  -4  15   3 2073.39   78.79 
   4  15  -3 2103.89   78.19 
  -4  15   3 2014.00   90.39 
   4  15  -3 2127.69   80.89 
   3 -15  -3   25.60    5.70 
  -3 -15   3   33.90    5.70 
   3 -15  -3   42.50    6.30 
  -3 -15   3   33.80    6.30 
   3 -15  -3   37.20    4.60 
  -3 -15   3   44.60    8.00 
  -3  15   3   42.00    8.60 
   3  15  -3   43.80    5.50 
   3  15  -3   44.30    8.60 
   3  15  -3   37.30    4.20 
  -3  15   3   29.30    3.70 
   2 -15  -3  444.76   19.30 
   2 -15  -3  481.35   23.20 
  -2 -15   3  433.66   20.40 
  -2 -15   3  476.55   22.60 
  -2 -15   3  423.56   23.30 
   2 -15  -3  459.35   24.00 
  -2 -15   3  449.16   23.00 
   2 -15  -3  438.76   18.20 
  -2  15   3  411.46   17.80 
  -2  15   3  414.06   20.60 
   2  15  -3  449.16   19.80 
  -2  15   3  422.16   25.00 
   2  15  -3  412.46   24.30 
   1 -15  -3  301.47   16.40 
  -1 -15   3  311.77   16.30 
   1 -15  -3  298.17   17.10 
  -1 -15   3  298.77   14.50 
  -1 -15   3  320.87   16.70 
   1 -15  -3  302.47   11.40 
  -1 -15   3  298.77   17.50 
   1  15  -3  298.07   14.70 
  -1  15   3  283.17   17.40 
   1  15  -3  284.67   15.10 
  -1  15   3  293.07   14.70 
   1  15  -3  273.27   16.80 
   0 -15   3   18.50    4.10 
   0 -15   3   29.30    4.10 
   0 -15   3   28.20    3.30 
   0 -15  -3   29.60    4.00 
   0  15   3   28.20    3.00 
   0  15  -3   29.20    4.00 
   0  15  -3   28.20    3.70 
   0  15  -3   29.00    3.80 
   0  15  -3   17.70    3.80 
   0  15   3   25.20    5.10 
  -1 -15  -3  160.88    9.80 
   1 -15   3  170.48   11.10 
  -1 -15  -3  174.28    7.50 
   1 -15   3  169.78   10.30 
   1 -15   3  176.78   11.00 
   1  15   3  167.98    8.30 
  -1  15  -3  178.78   11.30 
   1  15   3  177.38   11.50 
   1  15   3  178.58   12.70 
  -1  15  -3  163.58   11.40 
  -2 -15  -3   85.39    4.10 
  -2 -15  -3   87.39    4.40 
   2 -15   3   98.29    8.00 
  -2 -15  -3   93.39    8.40 
  -2 -15  -3   91.39    5.90 
   2 -15   3   98.79    7.70 
   2 -15   3   85.79    7.90 
   2  15   3   84.29    9.40 
   2  15   3   97.09    5.40 
   2  15   3   81.39    4.10 
  -3 -15  -3   73.49    6.70 
   3 -15   3   79.59    8.40 
   3 -15   3   89.19    8.20 
   3 -15   3   84.99    7.70 
  -3  15  -3   78.29    9.70 
   3  15   3   80.09    6.20 
   3  15   3   67.79    9.30 
   4 -15   3    8.10    3.30 
   4 -15   3    5.20    2.90 
   4 -15   3    3.90    3.30 
  -4  15  -3    4.60    4.30 
   4  15   3    3.00    4.30 
   4  15   3    7.20    2.50 
   5 -15   3   23.40    6.10 
   5 -15   3   16.50    4.60 
   5  15   3   24.20    8.40 
   5  15   3   29.60    5.40 
  -5  15  -3   20.60    6.20 
   6 -15   3   14.80    5.60 
   6 -15   3   35.60    7.50 
   6  15   3   23.80    5.80 
   7 -16  -3   -2.20    4.20 
  -7 -16   3    1.80    3.30 
   7 -16  -3    0.30    3.10 
  -7 -16   3   -1.90    4.20 
   7  16  -3    3.80    2.90 
  -7  16   3   -7.30    6.50 
   7  16  -3    5.30    3.20 
   6 -16  -3   -3.40    5.70 
   6 -16  -3   -1.30    2.20 
   6 -16  -3    1.30    3.70 
  -6 -16   3   -1.90    2.40 
  -6 -16   3   -0.70    3.40 
  -6  16   3    8.90    5.00 
   6  16  -3    5.90    3.00 
   6  16  -3   -2.30    1.80 
   5 -16  -3 1112.69   53.89 
   5 -16  -3 1062.79   48.60 
  -5 -16   3 1149.98   55.89 
  -5 -16   3 1101.79   47.80 
   5 -16  -3 1077.39   53.19 
   5  16  -3 1078.39   47.30 
  -5  16   3 1069.89   58.79 
   4 -16  -3  370.06   20.60 
  -4 -16   3  381.56   20.90 
  -4 -16   3  414.76   25.70 
   4 -16  -3  342.07   23.40 
   4 -16  -3  377.96   24.10 
   4  16  -3  391.96   20.90 
  -4  16   3  355.06   18.70 
  -4  16   3  341.27   26.60 
   4  16  -3  379.16   18.90 
   3 -16  -3  142.69    9.70 
  -3 -16   3  134.19   10.50 
  -3 -16   3  154.18   12.90 
   3 -16  -3  157.68   13.00 
   3 -16  -3  131.79   12.10 
  -3 -16   3  143.39   12.00 
  -3  16   3  146.19    8.70 
   3  16  -3  150.68   10.90 
   3  16  -3  149.29    9.30 
  -3  16   3  126.69   13.40 
   3  16  -3  111.49   14.60 
   2 -16  -3    2.70    0.90 
   2 -16  -3   -0.30    1.70 
   2 -16  -3   -0.10    1.00 
  -2 -16   3    0.90    1.30 
  -2 -16   3   -0.30    1.00 
   2 -16  -3   -2.10    1.10 
   2  16  -3   -1.30    1.60 
  -2  16   3    0.40    0.80 
   2  16  -3    0.60    1.00 
  -2  16   3   -1.70    1.40 
  -1 -16   3  306.57   16.20 
  -1 -16   3  272.87   13.90 
  -1 -16   3  267.17   16.60 
  -1 -16   3  297.37   16.10 
   1 -16  -3  277.97   16.50 
   1 -16  -3  282.07   10.90 
   1 -16  -3  278.67   11.90 
   1  16  -3  291.97   14.50 
  -1  16   3  264.37   15.80 
  -1  16   3  267.87   17.10 
   1  16  -3  281.07   15.00 
   1  16  -3  262.97   16.60 
   0 -16  -3  117.99    8.70 
   0 -16   3  113.39    7.70 
   0 -16   3  112.69    8.80 
   0  16  -3  104.59    8.90 
   0  16  -3  119.89    8.50 
   0  16   3  110.39    7.00 
   0  16   3  119.39    9.50 
   0  16   3  129.09    9.80 
   0  16  -3  117.49    8.30 
   1 -16   3   10.80    2.90 
   1 -16   3    5.30    2.10 
  -1 -16  -3    7.70    1.20 
  -1 -16  -3    6.90    2.20 
   1  16   3    7.30    1.60 
  -1  16  -3    7.20    2.50 
   1  16   3    7.90    2.90 
   1  16   3    7.30    2.30 
  -1  16  -3    6.60    2.30 
  -2 -16  -3   22.50    1.90 
  -2 -16  -3   17.00    2.70 
   2 -16   3   20.60    4.10 
  -2 -16  -3   21.80    2.20 
   2 -16   3   20.10    4.50 
   2 -16   3   20.40    4.10 
   2  16   3   20.60    2.20 
   2  16   3   27.60    6.50 
  -2  16  -3   20.10    4.80 
   2  16   3   19.50    1.80 
   3 -16   3  612.34   28.40 
  -3 -16  -3  573.84   25.80 
  -3 -16  -3  618.54   30.00 
   3 -16   3  606.24   28.10 
   3 -16   3  596.44   29.80 
  -3  16  -3  536.05   31.50 
   3  16   3  559.14   33.10 
   3  16   3  560.74   24.70 
   4 -16   3  129.19   12.60 
  -4 -16  -3  135.09   12.80 
   4 -16   3  144.69   11.70 
   4 -16   3  134.29   11.60 
   4  16   3  140.09    9.90 
  -4  16  -3  134.69   14.50 
   4  16   3  126.49   14.30 
   5 -16   3   -4.60    2.40 
   5 -16   3   -3.50    2.20 
   5 -16   3    6.60    4.10 
  -5  16  -3    2.50    4.30 
   5  16   3    2.70    2.20 
   5  16   3   -3.90    4.30 
   6 -16   3    4.20    4.10 
   6 -16   3    1.80    4.40 
   6  16   3    5.90    3.90 
   7 -17  -3    6.90    5.70 
  -7 -17   3    7.70    3.90 
   7 -17  -3    8.40    4.30 
  -7 -17   3    0.90    5.20 
   7  17  -3    2.30    3.40 
   7  17  -3   -0.70    3.30 
  -7  17   3    0.00    6.30 
  -6 -17   3   11.60    4.30 
   6 -17  -3   26.70    8.10 
   6 -17  -3   12.60    4.80 
  -6 -17   3   19.20    8.00 
   6  17  -3   15.50    4.50 
  -6  17   3   35.00    9.70 
   6  17  -3   15.70    4.20 
   5 -17  -3   24.30    6.60 
   5 -17  -3   18.60    6.30 
  -5 -17   3   26.90    7.00 
  -5 -17   3   23.10    5.00 
   5 -17  -3   26.10    5.90 
  -5  17   3   28.10    9.10 
   5  17  -3   23.10    4.90 
   5  17  -3   22.50    4.50 
   4 -17  -3 1215.48   55.89 
   4 -17  -3 1243.98   56.69 
   4 -17  -3 1180.78   51.39 
  -4 -17   3 1277.37   57.79 
  -4 -17   3 1292.27   52.39 
   4  17  -3 1214.28   49.20 
   4  17  -3 1353.46   52.39 
  -4  17   3 1017.80   69.59 
   3 -17  -3  105.49   10.40 
  -3 -17   3  101.79   10.30 
   3 -17  -3   99.49    8.20 
  -3 -17   3  112.79    9.40 
   3 -17  -3  100.19   11.10 
  -3  17   3   92.69   11.50 
   3  17  -3   93.29    8.80 
   3  17  -3   95.99    7.40 
  -3  17   3  105.69    7.00 
  -2 -17   3  276.07   16.40 
   2 -17  -3  254.87   21.40 
   2 -17  -3  233.78   12.20 
  -2 -17   3  252.87   16.90 
   2 -17  -3  224.98   15.70 
   2 -17  -3  244.78   11.20 
  -2 -17   3  247.78   14.90 
  -2  17   3  225.38   10.90 
  -2  17   3  235.88   17.50 
   2  17  -3  240.08   12.90 
   1 -17  -3  108.59    9.60 
  -1 -17   3  136.19   10.00 
   1 -17  -3  122.79    6.40 
   1 -17  -3  134.89   10.10 
   1 -17  -3  128.49    5.60 
  -1 -17   3  147.49   10.30 
   1  17  -3  140.89    8.80 
   1  17  -3   92.59   13.60 
  -1  17   3  116.09   15.70 
  -1  17   3  123.09    8.30 
   0 -17  -3   98.19    8.10 
   0 -17   3  101.79    8.20 
   0  17   3   78.99    5.90 
   0  17   3  102.69    8.90 
   0  17  -3  101.59    7.90 
   0  17   3   96.89    8.70 
   0  17  -3   82.59    7.10 
   1 -17   3    5.80    2.40 
   1 -17   3    2.80    1.80 
  -1 -17  -3    1.60    0.80 
  -1 -17  -3    3.10    1.70 
   1  17   3    3.00    1.20 
   1  17   3    1.00    0.90 
   1  17   3    4.40    2.10 
  -1  17  -3    3.50    1.80 
  -1  17  -3    7.50    2.60 
   1  17   3    3.20    2.10 
  -2 -17  -3  179.28    9.60 
   2 -17   3  185.48   12.80 
  -2 -17  -3  163.58    8.80 
   2 -17   3  191.88   12.00 
   2 -17   3  203.38   12.60 
  -2 -17  -3  187.68    8.30 
   2  17   3  187.28   12.90 
  -2  17  -3  170.48   13.60 
   2  17   3  171.18    8.10 
   2  17   3  175.78    8.30 
   2  17   3  182.68   14.90 
   3 -17   3   73.29    8.50 
  -3 -17  -3   69.49    6.10 
  -3 -17  -3   67.99    8.20 
   3 -17   3   64.99    7.10 
   3 -17   3   85.49    8.10 
   3  17   3   69.69    5.50 
  -3  17  -3   61.39    9.10 
   3  17   3   63.59    9.50 
   4 -17   3   36.10    7.30 
   4 -17   3   58.09    7.60 
  -4 -17  -3   56.39    8.00 
   4 -17   3   50.79    6.80 
   4  17   3   54.59   11.30 
   4  17   3   46.30    5.20 
  -4  17  -3   45.10    9.40 
  -5 -17  -3   22.00    6.30 
   5 -17   3   29.80    7.60 
   5 -17   3   25.00    5.50 
   5 -17   3   40.20    8.20 
  -5  17  -3   23.00    7.20 
   5  17   3   26.10    8.20 
   6 -17   3  100.39   12.90 
   6 -17   3   89.29   11.70 
   6  17   3   93.09    9.80 
  -7 -18   3    3.30    5.50 
  -7 -18   3   -1.70    3.40 
   7 -18  -3    6.60    4.50 
  -7  18   3   13.00    7.90 
   7  18  -3    4.00    3.30 
   7  18  -3   11.10    4.30 
  -6 -18   3   64.29    8.00 
   6 -18  -3   40.90    9.10 
  -6 -18   3   75.29   14.10 
   6 -18  -3   58.39    9.70 
   6  18  -3   54.79    6.80 
  -6  18   3   42.00   11.30 
   6  18  -3   56.29    7.10 
   5 -18  -3   34.60    7.50 
   5 -18  -3   16.40    6.20 
  -5 -18   3   28.10    5.70 
  -5 -18   3   30.30    8.50 
   5 -18  -3   25.90    5.90 
   5  18  -3   30.90    5.10 
  -5  18   3   35.10   10.10 
   5  18  -3   33.40    5.90 
   4 -18  -3   17.60    4.20 
  -4 -18   3   12.10    4.70 
  -4 -18   3   19.40    4.90 
   4 -18  -3   10.40    4.40 
   4 -18  -3    7.40    4.50 
   4  18  -3   16.30    3.70 
  -4  18   3   12.50    6.00 
   4  18  -3    7.80    3.50 
   3 -18  -3    1.80    1.40 
   3 -18  -3    5.10    2.80 
   3 -18  -3    6.60    2.50 
  -3 -18   3    2.40    2.20 
   3 -18  -3    2.20    1.70 
  -3 -18   3    3.10    2.30 
  -3  18   3    1.80    2.90 
  -3  18   3    3.60    1.60 
   3  18  -3    1.80    1.50 
   2 -18  -3    1.80    1.40 
   2 -18  -3    3.60    1.60 
  -2 -18   3    1.60    1.90 
   2 -18  -3    1.80    1.70 
  -2 -18   3    1.40    1.70 
   2 -18  -3    1.50    1.00 
  -2  18   3    5.00    3.60 
   2  18  -3    1.60    1.50 
   1 -18  -3  483.25   24.10 
   1 -18  -3  466.95   19.00 
   1 -18  -3  483.15   24.60 
  -1 -18   3  489.35   23.70 
   1 -18  -3  462.85   17.90 
  -1  18   3  475.05   21.60 
  -1  18   3  473.05   25.70 
   1  18  -3  492.25   22.10 
   0 -18   3  178.68   11.50 
   0 -18  -3  153.28    6.20 
   0 -18  -3  157.08    6.30 
   0 -18   3  151.28   10.30 
   0 -18  -3  166.08   11.10 
   0  18   3  156.18   11.70 
   0  18   3  153.58   11.90 
   0  18  -3  149.99   10.50 
   0  18   3  160.58    9.10 
   0  18  -3  139.59    9.90 
   1 -18   3   95.29    8.20 
  -1 -18  -3  100.09    7.50 
  -1 -18  -3   92.29    4.90 
   1 -18   3   92.99    7.90 
   1  18   3   91.09    5.90 
  -1  18  -3   92.79    8.70 
   1  18   3   91.49    8.60 
   1  18   3   88.39    4.30 
   1  18   3   96.09    9.60 
  -1  18  -3   78.49    7.70 
   2 -18   3   89.89    8.50 
   2 -18   3   91.39    7.90 
  -2 -18  -3   79.89    5.40 
  -2 -18  -3   83.29    5.70 
  -2 -18  -3   88.09    5.00 
   2 -18   3   82.49    7.70 
   2  18   3   78.49    4.70 
   2  18   3   74.39    7.80 
  -2  18  -3   84.39    9.10 
   2  18   3   77.99    4.80 
   2  18   3   75.69    9.50 
  -3 -18  -3   58.19    5.70 
   3 -18   3   57.09    6.90 
   3 -18   3   50.39    8.20 
  -3 -18  -3   62.19    7.80 
   3 -18   3   57.69    6.70 
   3  18   3   51.59    4.50 
  -3  18  -3   59.89    8.70 
   3  18   3   59.39   10.90 
   4 -18   3  139.69   11.50 
  -4 -18  -3  144.09   12.90 
   4 -18   3  123.69   11.30 
   4 -18   3  135.49   12.90 
   4  18   3  139.39    9.20 
   4  18   3   97.69   12.90 
  -4  18  -3  109.79   13.50 
  -5 -18  -3   84.09   11.60 
   5 -18   3   89.49   11.20 
   5 -18   3   97.49   10.10 
   5 -18   3   94.89   10.80 
  -5  18  -3   61.89   13.20 
   5  18   3   82.09    7.80 
   6 -18   3    7.90    4.90 
   6 -18   3   -0.20    5.00 
   6  18   3   10.00    3.90 
  -7 -19   3   40.90   10.90 
   7 -19  -3   25.70    7.40 
  -7 -19   3   40.70    6.80 
   7 -19  -3   29.40    7.90 
  -7  19   3   29.40   11.20 
   7  19  -3   23.50    6.70 
   7  19  -3   22.40    5.60 
   6 -19  -3    3.10    4.30 
  -6 -19   3   -3.10    2.70 
  -6 -19   3    8.90    3.80 
   6 -19  -3    0.40    3.40 
  -6  19   3   13.30    7.00 
   6  19  -3    4.30    2.90 
  -5 -19   3    3.70    3.60 
   5 -19  -3    2.00    3.60 
   5 -19  -3    0.50    2.90 
   5 -19  -3    3.10    2.80 
  -5 -19   3   -2.00    1.90 
   5  19  -3    0.90    1.50 
  -5  19   3    3.10    3.80 
   5  19  -3    3.70    2.60 
  -4 -19   3  556.74   27.70 
  -4 -19   3  585.84   32.70 
   4 -19  -3  528.75   31.70 
   4 -19  -3  541.65   27.50 
   4 -19  -3  609.14   32.20 
  -4  19   3  511.15   34.80 
   4  19  -3  543.65   25.40
[truncated: 421,278 more chars]
